# Supplementary material for: Cytokinetic abscission in Toxoplasma gondii is governed by protein phosphatase 2A and the daughter cell scaffold complex
Source: EMBO J. 2024 Jul 15;43(17):11. doi: 10.1038/s44318-024-00171-9 (PMC11377541; doi:10.1038/s44318-024-00171-9)
Supplement: Supplementary file 1 — Table EV1 [file 44318_2024_171_MOESM1_ESM.xlsx]

## Sheet: Sheet1
Table EV1 – Distribution of TBC-like proteins in Apicomplexa. The table is listing the TBC-like proteins found in the genome of the Apicomplexan parasites T. gondii, Eimeria, Plasmodium falciparum, Babesia bovis, Theileria sp. and Cryptosporidium parvum. For the orthologs found by protein blast search with the Homo sapiens protein sequence as a query, the e-value is indicated. Other orthologs hav…
		VeupathDB GeneID	Parasite	Strain	Name	E-value	Comment
TBCA	E5RIX8	TGGT1_410650	Toxoplasma gondii	GT1	tubulin-binding cofactor A		Found by domain prediction search
		EAH_00039400	Eimeria acervulina	Houghton	tubulin-specific chaperone a, putative	0.0001
		PF3D7_0109400	Plasmodium falciparum	3D7	tubulin-specific chaperone a, putative	8e-06
			Babesia bovis	T2Bo
		TA10835	Theileria annulata	Ankara	tubulin binding cofactor, putative	1e-06
		cgd1_3343	Cryptosporidium parvum	Iowa II	Tubulin binding cofactor A	5e-05
TBCB	Q99426	TGGT1_305060	Toxoplasma gondii	GT1	CAP-Gly domain-containing protein	1e-15
		EAH_00008110	Eimeria acervulina	Houghton	tubulin-specific chaperone, putative	2e-13
		PF3D7_0906910	Plasmodium falciparum	3D7	tubulin-specific chaperone, putative	5e-18
		BBOV_IV005610	Babesia bovis	T2Bo	CAP-Gly domain family protein	3e-22
			Theileria annulata	Ankara
			Cryptosporidium parvum	Iowa II
TBCC	Q15814	TGGT1_264950	Toxoplasma gondii	GT1	hypothetical protein	4e-16
		ETH2_1400800	Eimeria tenella	Houghton 2021	hypothetical protein		Found by domain prediction search
		PF3D7_1015700	Plasmodium falciparum	3D7	tubulin binding cofactor c, put	1e-15
		BBOV_IV006440	Babesia bovis	T2Bo	Tubulin binding cofactor C family protein	1e-10
		BEWA_044260	Theileria equi	WA	conserved hypothetical protein		Found by domain prediction search
		cgd4_2450	Cryptosporidium parvum	Iowa II	Tubulin-specific chaperone C	3e-12
TBCD	Q9BTW9	TGGT1_297420	Toxoplasma gondii	GT1	putative beta-tubulin cofactor D	4e-44
		EAH_0029890	Eimeria acervulina	Houghton	beta-tubulin cofactor d, putative	5e-18
		PF3D7_1470100	Plasmodium falciparum	3D7	conserved Plasmodium protein, unknown function	2e-06
		BBOV_III009560	Babesia bovis	T2Bo	tubulin-specific chaperone D		Found by domain prediction search
		TA11160	Theileria annulata	Ankara	beta-tubulin cofactor D, putative	4e-64
		cgd3_140	Cryptosporidium parvum	Iowa II	B-tubulin specific chaparone	7e-34
TBCE	Q15813	TGGT1_285220	Toxoplasma gondii	GT1	CAP-Gly domain-containing protein	6e-20
		EAH_00011070	Eimeria acervulina	Houghton	CAP-Gly domain-containing protein, putative	2e-05
		PF3D7_0708000	Plasmodium falciparum	3D7	cytoskeleton associated protein, putative	0.0006
		BBOV_II006350	Babesia bovis	T2Bo	unspecified product	2e-20
		TA14060	Theileria annulata	Ankara	hypothetical protein, conserved	9e-16
		cgd8_2830	Cryptosporidium parvum	Iowa II	LRR repeat containing protein		Found by domain prediction search
TBCCD1	Q9NVR7	TGGT1_216240	Toxoplasma gondii	GT1	hypothetical protein	0.0003
		ETH2_1558200	Eimeria tenella	Houghton 2021	Tubulin binding cofactor C, putative		Found by domain prediction search
		PF3D7_1203300	Plasmodium falciparum	3D7	TBCC domain-containing protein, putative		Found by domain prediction search
			Babesia bovis	T2Bo
			Theileria annulata	Ankara
			Cryptosporidium parvum	Iowa II
