# Supplementary material for: Cytokinetic abscission in Toxoplasma gondii is governed by protein phosphatase 2A and the daughter cell scaffold complex
Source: EMBO J. 2024 Jul 15;43(17):11. doi: 10.1038/s44318-024-00171-9 (PMC11377541; doi:10.1038/s44318-024-00171-9)
Supplement: Supplementary file 2 — Table EV2 [file 44318_2024_171_MOESM2_ESM.xlsx]

## Sheet: Sheet2
Table EV2 – Distribution of DCS and PP2A proteins across Apicomplexa. The table is listing the orthologs of DCS1, DCS2, PP2A-A2 and PP2A-B2 proteins found in the genome of the Apicomplexan parasites Hammondia Hammondi, Neospora caninum, Besnoitia besnoiti, Sarcocystic neurona, Eimeria tenella, Plasmodium falciparum, Babesia bovis, Theileria annulata and Cryptosporidium parvum. The orthologs were …
	VeupathDB GeneID	Parasite	Strain	E-value	Comment
DCS1 (TGGT1_216240)	HHA_216240	Hammondia Hammondi	H.H.34	0
	NCLIV_059940	Neospora caninum	Liverpool	4e-165
	BESB_069310	Besnoitia besnoiti	Bb-Ger1	0
	SN3_02600475	Sarcocystis neurona	SN3	1e-29
	ETH2_1558200	Eimeria tenella	Houghton 2021	6e-07
	PF3D7_1203300	Plasmodium falciparum	3D7	1e-10
		Babesia bovis	T2Bo
		Theileria annulata	Ankara
		Cryptosporidium parvum	Iowa II
DCS2 (TGGT1_231790)	HHA_231790	Hammondia Hammondi	H.H.34	0
	NCLIV_031820	Neospora caninum	Liverpool	0
	BESB_0099740	Besnoitia besnoiti	Bb-Ger1	3e-61
	SN3_01100775	Sarcocystis neurona	SN3	2e-29
		Eimeria tenella	Houghton 2021
		Plasmodium falciparum	3D7
		Babesia bovis	T2Bo
		Theileria annulata	Ankara
		Cryptosporidium parvum	Iowa II
PP2A-B2 (TGGT1_200400)	HHA_200400	Hammondia Hammondi	H.H.34	0
	NCLIV_038240	Neospora caninum	Liverpool	0
	BESB_064460	Besnoitia besnoiti	Bb-Ger1	0
	SN3_02400130	Sarcocystis neurona	SN3	6e-164
	ETH2_1468400	Eimeria tenella	Houghton 2021	6e-111
	PF3D7_1356400	Plasmodium falciparum	3D7	4e-65
		Babesia bovis	T2Bo
		Theileria annulata	Ankara
	cgd7_4970	Cryptosporidium parvum	Iowa II	4e-25
PP2A-A2 (TGGT1_229350)	HHA_229350	Hammondia Hammondi	H.H.34	0
	NCLIV_030270	Neospora caninum	Liverpool	0
	BESB_083330	Besnoitia besnoiti	Bb-Ger1	0
	SN3_02400380	Sarcocystis neurona	SN3	3e-85
	ETH2_1217400	Eimeria tenella	Houghton 2021	6e-38
		Plasmodium falciparum	3D7
		Babesia bovis	T2Bo
		Theileria annulata	Ankara
		Cryptosporidium parvum	Iowa II
