# Supplementary material for: Cytokinetic abscission in Toxoplasma gondii is governed by protein phosphatase 2A and the daughter cell scaffold complex
Source: EMBO J. 2024 Jul 15;43(17):11. doi: 10.1038/s44318-024-00171-9 (PMC11377541; doi:10.1038/s44318-024-00171-9)
Supplement: Supplementary file 3 — Table EV3 [file 44318_2024_171_MOESM3_ESM.xlsx]

## Sheet: Sheet1
Table EV3 – Conservation of PP2A-1 and PP2A-2 subunits across Apicomplexa. The table is listing the subunits of the complex PP2A-1 previously described (Wang et al, 2022) as well as the subunits of the predicted PP2A-2 considered in this study. Orthologs of the different subunits found in the genome of the Apicomplexan parasites Hammondia Hammondi, Neospora caninum, Besnoitia besnoiti, Sarcocysti…
		VeupathDB GeneID	Parasite	Strain	E-value	Comment							VeupathDB GeneID	Parasite	Strain	E-value	Comment
validated PP2A1 complex	PP2A-C1 (TGGT1_224220)	HHA_224220	Hammondia Hammondi	H.H.34	0						predicted PP2A2 complex	PP2A-C2 (TGGT1_215170)	HHA_215170	Hammondia Hammondi	H.H.34	0
		NCLIV_048330	Neospora caninum	Liverpool	0								NCLIV_052160	Neospora caninum	Liverpool	0
		BESB_062450	Besnoitia besnoiti	Bb-Ger1	0								BESB_034790	Besnoitia besnoiti	Bb-Ger1	0
		SN3_02400465	Sarcocystis neurona	SN3	0								SN3_00101885	Sarcocystis neurona	SN3	2e-130
		ETH2_0939300	Eimeria tenella	Houghton 2021	1e-177								ETH2_1430100	Eimeria tenella	Houghton 2021	7e-130
			Plasmodium falciparum	3D7									PF3D7_0925400	Plasmodium falciparum	3D7	1e-137
		BBOV_I000740	Babesia bovis	T2Bo	8e-151									Babesia bovis	T2Bo
		TA15515	Theileria annulata	Ankara	2e-150								TA12805	Theileria annulata	Ankara	1e-105
		cgd7_810	Cryptosporidium parvum	Iowa II	2e-150								cgd5_4070	Cryptosporidium parvum	Iowa II	3e-114
	PP2A-B1 (TGGT1_246510)	HHA_246510	Hammondia Hammondi	H.H.34	0							PP2A-B2 (TGGT1_200400)	HHA_200400	Hammondia Hammondi	H.H.34	0
		NCLIV_063300	Neospora caninum	Liverpool	0								NCLIV_038240	Neospora caninum	Liverpool	0
		BESB_006440	Besnoitia besnoiti	Bb-Ger1	0								BESB_064460	Besnoitia besnoiti	Bb-Ger1	0
		SN3_00400780	Sarcocystis neurona	SN3	0								SN3_02400130	Sarcocystis neurona	SN3	6e-164
		ETH2_0302300	Eimeria tenella	Houghton 2021	0								ETH2_1468400	Eimeria tenella	Houghton 2021	6e-111
			Plasmodium falciparum	3D7									PF3D7_1356400	Plasmodium falciparum	3D7	4e-65
		BBOV_IV000610	Babesia bovis	T2Bo	9e-147									Babesia bovis	T2Bo
		TA19990	Theileria annulata	Ankara	1e-143									Theileria annulata	Ankara
		cgd4_290	Cryptosporidium parvum	Iowa II	8e-132								cgd7_4970	Cryptosporidium parvum	Iowa II	4e-25
	PP2A-A1 (TGGT1_315670)	HHA_315670	Hammondia Hammondi	H.H.34	0							PP2A-A2 (TGGT1_229350)	HHA_229350	Hammondia Hammondi	H.H.34	0
		NCLIV_058340	Neospora caninum	Liverpool	0								NCLIV_030270	Neospora caninum	Liverpool	0
		BESB_078950	Besnoitia besnoiti	Bb-Ger1	0								BESB_083330	Besnoitia besnoiti	Bb-Ger1	0
		SN3_00900330	Sarcocystis neurona	SN3	3e-50								SN3_02400380	Sarcocystis neurona	SN3	3e-85
		ETH2_1584800	Eimeria tenella	Houghton 2021	2e-46								ETH2_1217400	Eimeria tenella	Houghton 2021	6e-38
			Plasmodium falciparum	3D7									PF3D7_1319700	Plasmodium falciparum	3D7		Identified by structural homology
			Babesia bovis	T2Bo										Babesia bovis	T2Bo
			Theileria annulata	Ankara										Theileria annulata	Ankara
		cgd1_2120 / cgd6_5000	Cryptosporidium parvum	Iowa II		Identified by structural homology							cgd1_2120 / cgd6_5000	Cryptosporidium parvum	Iowa II		Identified by structural homology
