# Supplementary material for: Cytokinetic abscission in Toxoplasma gondii is governed by protein phosphatase 2A and the daughter cell scaffold complex
Source: EMBO J. 2024 Jul 15;43(17):11. doi: 10.1038/s44318-024-00171-9 (PMC11377541; doi:10.1038/s44318-024-00171-9)
Supplement: Supplementary file 6 — Data Set EV1 [file 44318_2024_171_MOESM6_ESM.xlsx]

## Sheet: Legend
Dataset EV1 – Raw data and analysis of the MS results of the DCS1 co-immunoprecipitation experiments.

## Sheet: Co-IP DCS1-rep1
#	Visible?	Starred?	Identified Proteins (1230)	Accession Number	Alternate ID	Molecular Weight	Protein Grouping Ambiguity	Taxonomy	Tir1 lysate	TBCCD1 lysate	Tir1 IP	TBCCD1 IP
3	TRUE	Empty	| transcript=TGGT1_200400-t26_1 | gene=TGGT1_200400 | organism=Toxoplasma_gondii_GT1 | gene_product=hypothetical protein | transcript_product=hypothetical protein | location=TGGT1_chrVIII:6826586-6839868(-) | protein_length=1167 | sequence_SO=chromosome | SO=protein_coding_gene | is_pseudo=false	TGGT1_200400-t26_1-p1		126 kDa		unknown	0	0	0	63
6	TRUE	Empty	| transcript=TGGT1_216240-t26_1 | gene=TGGT1_216240 | organism=Toxoplasma_gondii_GT1 | gene_product=hypothetical protein | transcript_product=hypothetical protein | location=TGGT1_chrXI:6217503-6226871(+) | protein_length=804 | sequence_SO=chromosome | SO=protein_coding_gene | is_pseudo=false	us|DCS1-mAID-HA|DCS1_REC		99 kDa	TRUE	unknown	0	0	0	41
13	TRUE	Empty	| transcript=TGGT1_231790-t26_1 | gene=TGGT1_231790 | organism=Toxoplasma_gondii_GT1 | gene_product=hypothetical protein | transcript_product=hypothetical protein | location=TGGT1_chrVIII:1532804-1536806(-) | protein_length=1232 | sequence_SO=chromosome | SO=protein_coding_gene | is_pseudo=false	TGGT1_231790-t26_1-p1		134 kDa		unknown	0	0	0	25
32	TRUE	Empty	| transcript=TGGT1_221620-t26_1 | gene=TGGT1_221620 | organism=Toxoplasma_gondii_GT1 | gene_product=putative beta-tubulin | transcript_product=putative beta-tubulin | location=TGGT1_chrII:472166-474503(-) | protein_length=449 | sequence_SO=chromosome | SO=protein_coding_gene | is_pseudo=false	TGGT1_221620-t26_1-p1		50 kDa		unknown	46	19	0	16
64	TRUE	Empty	| transcript=TGGT1_229350-t26_1 | gene=TGGT1_229350 | organism=Toxoplasma_gondii_GT1 | gene_product=HEAT repeat-containing protein | transcript_product=HEAT repeat-containing protein | location=TGGT1_chrVIII:182342-193307(-) | protein_length=871 | sequence_SO=chromosome | SO=protein_coding_gene | is_pseudo=false	TGGT1_229350-t26_1-p1		95 kDa		unknown	0	0	0	10
172	TRUE	Empty	| transcript=TGGT1_288720-t26_1 | gene=TGGT1_288720 | organism=Toxoplasma_gondii_GT1 | gene_product=ribosomal protein RPL10 | transcript_product=ribosomal protein RPL10 | location=TGGT1_chrIX:2518172-2520490(-) | protein_length=221 | sequence_SO=chromosome | SO=protein_coding_gene | is_pseudo=false	TGGT1_288720-t26_1-p1		25 kDa		unknown	10	8	0	5
162	TRUE	Empty	| transcript=TGGT1_290670-t26_1 | gene=TGGT1_290670 | organism=Toxoplasma_gondii_GT1 | gene_product=leucyl aminopeptidase LAP | transcript_product=leucyl aminopeptidase LAP | location=TGGT1_chrIX:3637150-3642271(+) | protein_length=781 | sequence_SO=chromosome | SO=protein_coding_gene | is_pseudo=false	TGGT1_290670-t26_1-p1		83 kDa		unknown	10	4	0	5
166	TRUE	Empty	| transcript=TGGT1_261010-t26_1 | gene=TGGT1_261010 | organism=Toxoplasma_gondii_GT1 | gene_product=putative tat-binding family protein | transcript_product=putative tat-binding family protein | location=TGGT1_chrVIIb:1947162-1952503(-) | protein_length=409 | sequence_SO=chromosome | SO=protein_coding_gene | is_pseudo=false	TGGT1_261010-t26_1-p1		46 kDa		unknown	7	0	0	5
183	TRUE	Empty	| transcript=TGGT1_289330-t26_1 | gene=TGGT1_289330 | organism=Toxoplasma_gondii_GT1 | gene_product=ubiquitin carboxyl-terminal hydrolase family 2 protein | transcript_product=ubiquitin carboxyl-terminal hydrolase family 2 protein | location=TGGT1_chrIX:3004463-3016618(+) | protein_length=2291 | sequence_SO=chromosome | SO=protein_coding_gene | is_pseudo=false	TGGT1_289330-t26_1-p1		248 kDa	TRUE	unknown	25	5	0	4
216	TRUE	Empty	| transcript=TGGT1_231970-t26_1 | gene=TGGT1_231970 | organism=Toxoplasma_gondii_GT1 | gene_product=pre-mRNA processing splicing factor PRP8 | transcript_product=pre-mRNA processing splicing factor PRP8 | location=TGGT1_chrVIII:1677402-1691932(+) | protein_length=2538 | sequence_SO=chromosome | SO=protein_coding_gene | is_pseudo=false	TGGT1_231970-t26_1-p1		292 kDa		unknown	16	2	0	4
195	TRUE	Empty	| transcript=TGGT1_319850-t26_1 | gene=TGGT1_319850 | organism=Toxoplasma_gondii_GT1 | gene_product=splicing factor U2AF family SnRNP auxilary factor large subunit, RRM domain-containing protein | transcript_product=splicing factor U2AF family SnRNP auxilary factor large subunit, RRM domain-containing protein | location=TGGT1_chrIV:689661-691811(+) | protein_length=495 | sequence_SO=chromosome | …	TGGT1_319850-t26_1-p1		52 kDa		unknown	5	2	0	4
200	TRUE	Empty	| transcript=TGGT1_320080-t26_1 | gene=TGGT1_320080 | organism=Toxoplasma_gondii_GT1 | gene_product=hypothetical protein | transcript_product=hypothetical protein | location=TGGT1_chrIV:470763-478288(+) | protein_length=1673 | sequence_SO=chromosome | SO=protein_coding_gene | is_pseudo=false	TGGT1_320080-t26_1-p1		171 kDa		unknown	0	0	0	4
243	TRUE	Empty	| transcript=TGGT1_259550-t26_1 | gene=TGGT1_259550 | organism=Toxoplasma_gondii_GT1 | gene_product=dihydropteroate synthase | transcript_product=dihydropteroate synthase | location=TGGT1_chrVIIb:2750606-2755609(-) | protein_length=748 | sequence_SO=chromosome | SO=protein_coding_gene | is_pseudo=false	TGGT1_259550-t26_1-p1		83 kDa		unknown	27	10	0	3
251	TRUE	Empty	| transcript=TGGT1_277760-t26_1 | gene=TGGT1_277760 | organism=Toxoplasma_gondii_GT1 | gene_product=putative adenylosuccinate lyase | transcript_product=putative adenylosuccinate lyase | location=TGGT1_chrXII:6447199-6453543(+) | protein_length=662 | sequence_SO=chromosome | SO=protein_coding_gene | is_pseudo=false	TGGT1_277760-t26_1-p1		74 kDa		unknown	15	2	0	3
250	TRUE	Empty	| transcript=TGGT1_291930-t26_1 | gene=TGGT1_291930 | organism=Toxoplasma_gondii_GT1 | gene_product=RNA recognition motif-containing protein | transcript_product=RNA recognition motif-containing protein | location=TGGT1_chrIX:4212023-4217780(+) | protein_length=705 | sequence_SO=chromosome | SO=protein_coding_gene | is_pseudo=false	TGGT1_291930-t26_1-p1		73 kDa		unknown	12	5	0	3
276	TRUE	Empty	| transcript=TGGT1_313670-t26_1 | gene=TGGT1_313670 | organism=Toxoplasma_gondii_GT1 | gene_product=adaptin n terminal region domain-containing protein | transcript_product=adaptin n terminal region domain-containing protein | location=TGGT1_chrXI:3555976-3562447(-) | protein_length=1010 | sequence_SO=chromosome | SO=protein_coding_gene | is_pseudo=false	TGGT1_313670-t26_1-p1		107 kDa		unknown	12	3	0	3
290	TRUE	Empty	| transcript=TGGT1_313370-t26_1 | gene=TGGT1_313370 | organism=Toxoplasma_gondii_GT1 | gene_product=hypothetical protein | transcript_product=hypothetical protein | location=TGGT1_chrXI:3281764-3287206(+) | protein_length=1687 | sequence_SO=chromosome | SO=protein_coding_gene | is_pseudo=false	TGGT1_313370-t26_1-p1		175 kDa		unknown	14	0	0	3
264	TRUE	Empty	| transcript=TGGT1_221522-t26_1 | gene=TGGT1_221522 | organism=Toxoplasma_gondii_GT1 | gene_product=adaptor complexes medium subunit family protein | transcript_product=adaptor complexes medium subunit family protein | location=TGGT1_chrII:393309-399736(+) | protein_length=571 | sequence_SO=chromosome | SO=protein_coding_gene | is_pseudo=false	TGGT1_221522-t26_1-p1		61 kDa		unknown	11	3	0	3
308	TRUE	Empty	| transcript=TGGT1_285980B-t26_1 | gene=TGGT1_285980B | organism=Toxoplasma_gondii_GT1 | gene_product=glucosephosphate-mutase GPM1 | transcript_product=glucosephosphate-mutase GPM1 | location=TGGT1_chrV:1943610-1946285(-) | protein_length=307 | sequence_SO=chromosome | SO=protein_coding_gene | is_pseudo=false	TGGT1_285980B-t26_1-p1		34 kDa		unknown	7	0	0	3
309	TRUE	Empty	| transcript=TGGT1_247450-t26_1 | gene=TGGT1_247450 | organism=Toxoplasma_gondii_GT1 | gene_product=hypothetical protein | transcript_product=hypothetical protein | location=TGGT1_chrXII:3275746-3284022(+) | protein_length=2303 | sequence_SO=chromosome | SO=protein_coding_gene | is_pseudo=false	TGGT1_247450-t26_1-p1		246 kDa		unknown	10	0	0	3
296	TRUE	Empty	| transcript=TGGT1_223680-t26_1 | gene=TGGT1_223680 | organism=Toxoplasma_gondii_GT1 | gene_product=ubiquitin family protein | transcript_product=ubiquitin family protein | location=TGGT1_chrX:3562244-3565671(-) | protein_length=399 | sequence_SO=chromosome | SO=protein_coding_gene | is_pseudo=false	TGGT1_223680-t26_1-p1		42 kDa		unknown	10	0	0	3
291	TRUE	Empty	| transcript=TGGT1_306660-t26_1 | gene=TGGT1_306660 | organism=Toxoplasma_gondii_GT1 | gene_product=RNA pseudouridine synthase superfamily protein | transcript_product=RNA pseudouridine synthase superfamily protein | location=TGGT1_chrIX:6025601-6045208(-) | protein_length=6535 | sequence_SO=chromosome | SO=protein_coding_gene | is_pseudo=false	TGGT1_306660-t26_1-p1		676 kDa		unknown	8	0	0	3
311	TRUE	Empty	| transcript=TGGT1_279100-t26_1 | gene=TGGT1_279100 | organism=Toxoplasma_gondii_GT1 | gene_product=hypothetical protein | transcript_product=hypothetical protein | location=AAQM03000427:32-1883(+) | protein_length=435 | sequence_SO=contig | SO=protein_coding_gene | is_pseudo=false	TGGT1_279100-t26_1-p1		48 kDa	TRUE	unknown	11	0	0	3
272	TRUE	Empty	| transcript=TGGT1_227290-t26_1 | gene=TGGT1_227290 | organism=Toxoplasma_gondii_GT1 | gene_product=histone deacetylase HDAC3 | transcript_product=histone deacetylase HDAC3 | location=TGGT1_chrX:951051-953576(-) | protein_length=451 | sequence_SO=chromosome | SO=protein_coding_gene | is_pseudo=false	TGGT1_227290-t26_1-p1		50 kDa		unknown	4	0	0	3
280	TRUE	Empty	| transcript=TGGT1_257490-t26_1 | gene=TGGT1_257490 | organism=Toxoplasma_gondii_GT1 | gene_product=prefoldin subunit superfamily protein | transcript_product=prefoldin subunit superfamily protein | location=TGGT1_chrVIIb:3950985-3954827(+) | protein_length=218 | sequence_SO=chromosome | SO=protein_coding_gene | is_pseudo=false	TGGT1_257490-t26_1-p1		24 kDa		unknown	4	0	0	3
307	TRUE	Empty	| transcript=TGGT1_314020-t26_1 | gene=TGGT1_314020 | organism=Toxoplasma_gondii_GT1 | gene_product=hypothetical protein | transcript_product=hypothetical protein | location=TGGT1_chrXI:3840878-3848889(-) | protein_length=1386 | sequence_SO=chromosome | SO=protein_coding_gene | is_pseudo=false	TGGT1_314020-t26_1-p1		152 kDa		unknown	0	0	0	3
275	TRUE	Empty	| transcript=TGGT1_225160-t26_1 | gene=TGGT1_225160 | organism=Toxoplasma_gondii_GT1 | gene_product=hypothetical protein | transcript_product=hypothetical protein | location=TGGT1_chrX:2354594-2355799(+) | protein_length=401 | sequence_SO=chromosome | SO=protein_coding_gene | is_pseudo=false	TGGT1_225160-t26_1-p1		45 kDa		unknown	0	0	0	3
292	TRUE	Empty	| transcript=TGGT1_208320-t26_1 | gene=TGGT1_208320 | organism=Toxoplasma_gondii_GT1 | gene_product=polynucleotide kinase 3 phosphatase | transcript_product=polynucleotide kinase 3 phosphatase | location=TGGT1_chrIb:624423-626967(+) | protein_length=703 | sequence_SO=chromosome | SO=protein_coding_gene | is_pseudo=false	TGGT1_208320-t26_1-p1		77 kDa		unknown	0	0	0	3
319	TRUE	Empty	| transcript=TGGT1_232350-t26_1 | gene=TGGT1_232350 | organism=Toxoplasma_gondii_GT1 | gene_product=lactate dehydrogenase LDH1 | transcript_product=lactate dehydrogenase LDH1 | location=TGGT1_chrVIII:2023599-2025126(+) | protein_length=329 | sequence_SO=chromosome | SO=protein_coding_gene | is_pseudo=false	TGGT1_232350-t26_1-p1		36 kDa	TRUE	unknown	84	37	0	2
443	TRUE	Empty	| transcript=TGGT1_249390-t26_1 | gene=TGGT1_249390 | organism=Toxoplasma_gondii_GT1 | gene_product=glutamate/leucine/phenylalanine/valine dehydrogenase family protein | transcript_product=glutamate/leucine/phenylalanine/valine dehydrogenase family protein | location=TGGT1_chrXII:4441593-4452115(+) | protein_length=1206 | sequence_SO=chromosome | SO=protein_coding_gene | is_pseudo=false	TGGT1_249390-t26_1-p1		136 kDa	TRUE	unknown	70	19	0	2
376	TRUE	Empty	| transcript=TGGT1_317720-t26_1 | gene=TGGT1_317720 | organism=Toxoplasma_gondii_GT1 | gene_product=putative eukaryotic translation initiation factor 3 subunit 7 | transcript_product=putative eukaryotic translation initiation factor 3 subunit 7 | location=TGGT1_chrIV:2518527-2525070(+) | protein_length=609 | sequence_SO=chromosome | SO=protein_coding_gene | is_pseudo=false	TGGT1_317720-t26_1-p1		69 kDa		unknown	22	7	0	2
425	TRUE	Empty	| transcript=TGGT1_223540-t26_1 | gene=TGGT1_223540 | organism=Toxoplasma_gondii_GT1 | gene_product=importin-beta N-terminal domain-containing protein | transcript_product=importin-beta N-terminal domain-containing protein | location=TGGT1_chrX:3650759-3662029(-) | protein_length=1095 | sequence_SO=chromosome | SO=protein_coding_gene | is_pseudo=false	TGGT1_223540-t26_1-p1		122 kDa		unknown	20	5	0	2
321	TRUE	Empty	| transcript=TGGT1_214350-t26_1 | gene=TGGT1_214350 | organism=Toxoplasma_gondii_GT1 | gene_product=putative GTP-binding protein | transcript_product=putative GTP-binding protein | location=TGGT1_chrX:6150425-6154448(+) | protein_length=396 | sequence_SO=chromosome | SO=protein_coding_gene | is_pseudo=false	TGGT1_214350-t26_1-p1		45 kDa	TRUE	unknown	18	6	0	2
399	TRUE	Empty	| transcript=TGGT1_226410-t26_1 | gene=TGGT1_226410 | organism=Toxoplasma_gondii_GT1 | gene_product=EF-1 guanine nucleotide exchange domain-containing protein | transcript_product=EF-1 guanine nucleotide exchange domain-containing protein | location=TGGT1_chrX:1563878-1565889(-) | protein_length=328 | sequence_SO=chromosome | SO=protein_coding_gene | is_pseudo=false	TGGT1_226410-t26_1-p1		36 kDa		unknown	16	8	0	2
431	TRUE	Empty	| transcript=TGGT1_321680-t26_1 | gene=TGGT1_321680 | organism=Toxoplasma_gondii_GT1 | gene_product=hypothetical protein | transcript_product=hypothetical protein | location=TGGT1_chrIb:1645852-1649258(-) | protein_length=372 | sequence_SO=chromosome | SO=protein_coding_gene | is_pseudo=false	TGGT1_321680-t26_1-p1		41 kDa	TRUE	unknown	17	7	0	2
322	TRUE	Empty	| transcript=TGGT1_299810-t26_1 | gene=TGGT1_299810 | organism=Toxoplasma_gondii_GT1 | gene_product=cysteine-tRNA synthetase (CysRS) | transcript_product=cysteine-tRNA synthetase (CysRS) | location=TGGT1_chrXII:289809-302095(-) | protein_length=898 | sequence_SO=chromosome | SO=protein_coding_gene | is_pseudo=false	TGGT1_299810-t26_1-p1		102 kDa	TRUE	unknown	16	6	0	2
411	TRUE	Empty	| transcript=TGGT1_294670-t26_1 | gene=TGGT1_294670 | organism=Toxoplasma_gondii_GT1 | gene_product=translation initiation factor 3 subunit | transcript_product=translation initiation factor 3 subunit | location=TGGT1_chrIa:1039815-1044413(-) | protein_length=277 | sequence_SO=chromosome | SO=protein_coding_gene | is_pseudo=false	TGGT1_294670-t26_1-p1		32 kDa		unknown	12	5	0	2
419	TRUE	Empty	| transcript=TGGT1_243960-t26_1 | gene=TGGT1_243960 | organism=Toxoplasma_gondii_GT1 | gene_product=nuclear transport factor 2 (ntf2) domain-containing protein | transcript_product=nuclear transport factor 2 (ntf2) domain-containing protein | location=TGGT1_chrVI:2828443-2833407(-) | protein_length=797 | sequence_SO=chromosome | SO=protein_coding_gene | is_pseudo=false	TGGT1_243960-t26_1-p1		84 kDa		unknown	12	3	0	2
354	TRUE	Empty	| transcript=TGGT1_207770-t26_1 | gene=TGGT1_207770 | organism=Toxoplasma_gondii_GT1 | gene_product=PCI domain-containing protein | transcript_product=PCI domain-containing protein | location=TGGT1_chrIb:293641-299816(-) | protein_length=511 | sequence_SO=chromosome | SO=protein_coding_gene | is_pseudo=false	TGGT1_207770-t26_1-p1		56 kDa		unknown	13	2	0	2
373	TRUE	Empty	| transcript=TGGT1_258870A-t26_1 | gene=TGGT1_258870A | organism=Toxoplasma_gondii_GT1 | gene_product=hypothetical protein | transcript_product=hypothetical protein | location=TGGT1_chrVIIb:3082018-3084228(-) | protein_length=557 | sequence_SO=chromosome | SO=protein_coding_gene | is_pseudo=false	TGGT1_258870A-t26_1-p1 (+1)		61 kDa		unknown	14	0	0	2
387	TRUE	Empty	| transcript=TGGT1_208590-t26_1 | gene=TGGT1_208590 | organism=Toxoplasma_gondii_GT1 | gene_product=putative vacuolar ATP synthase subunit 54kD | transcript_product=putative vacuolar ATP synthase subunit 54kD | location=TGGT1_chrIb:821268-829149(+) | protein_length=475 | sequence_SO=chromosome | SO=protein_coding_gene | is_pseudo=false	TGGT1_208590-t26_1-p1		53 kDa		unknown	10	2	0	2
343	TRUE	Empty	| transcript=TGGT1_214090-t26_1 | gene=TGGT1_214090 | organism=Toxoplasma_gondii_GT1 | gene_product=signal peptidase | transcript_product=signal peptidase | location=TGGT1_chrX:5908335-5920860(+) | protein_length=1859 | sequence_SO=chromosome | SO=protein_coding_gene | is_pseudo=false	TGGT1_214090-t26_1-p1		204 kDa		unknown	10	2	0	2
345	TRUE	Empty	| transcript=TGGT1_232660-t26_1 | gene=TGGT1_232660 | organism=Toxoplasma_gondii_GT1 | gene_product=Hsp70 interacting protein HIP | transcript_product=Hsp70 interacting protein HIP | location=TGGT1_chrVIII:2206171-2208838(-) | protein_length=425 | sequence_SO=chromosome | SO=protein_coding_gene | is_pseudo=false	TGGT1_232660-t26_1-p1		45 kDa		unknown	9	4	0	2
423	TRUE	Empty	| transcript=TGGT1_305850-t26_1 | gene=TGGT1_305850 | organism=Toxoplasma_gondii_GT1 | gene_product=RNA recognition motif-containing protein | transcript_product=RNA recognition motif-containing protein | location=TGGT1_chrIX:5399604-5403723(-) | protein_length=372 | sequence_SO=chromosome | SO=protein_coding_gene | is_pseudo=false	TGGT1_305850-t26_1-p1		39 kDa		unknown	9	2	0	2
422	TRUE	Empty	| transcript=TGGT1_318710-t26_1 | gene=TGGT1_318710 | organism=Toxoplasma_gondii_GT1 | gene_product=ATP-binding cassette sub-family F member 1 | transcript_product=ATP-binding cassette sub-family F member 1 | location=TGGT1_chrIV:1070737-1079983(+) | protein_length=811 | sequence_SO=chromosome | SO=protein_coding_gene | is_pseudo=false	TGGT1_318710-t26_1-p1		89 kDa	TRUE	unknown	9	0	0	2
365	TRUE	Empty	| transcript=TGGT1_300310-t26_1 | gene=TGGT1_300310 | organism=Toxoplasma_gondii_GT1 | gene_product=26S proteasome regulatory subunit, S6a family AAA ATpase | transcript_product=26S proteasome regulatory subunit, S6a family AAA ATpase | location=TGGT1_chrXII:55218-62332(-) | protein_length=427 | sequence_SO=chromosome | SO=protein_coding_gene | is_pseudo=false	TGGT1_300310-t26_1-p1		48 kDa		unknown	10	0	0	2
348	TRUE	Empty	| transcript=TGGT1_203990-t26_1 | gene=TGGT1_203990 | organism=Toxoplasma_gondii_GT1 | gene_product=rhoptry protein ROP12 | transcript_product=rhoptry protein ROP12 | location=TGGT1_chrVIIa:1957210-1959051(-) | protein_length=236 | sequence_SO=chromosome | SO=protein_coding_gene | is_pseudo=false	TGGT1_203990-t26_1-p1		25 kDa		unknown	5	3	0	2
383	TRUE	Empty	| transcript=TGGT1_252220-t26_1 | gene=TGGT1_252220 | organism=Toxoplasma_gondii_GT1 | gene_product=tetratricopeptide repeat domain containing protein | transcript_product=tetratricopeptide repeat domain containing protein | location=TGGT1_chrIII:391134-397188(+) | protein_length=565 | sequence_SO=chromosome | SO=protein_coding_gene | is_pseudo=false	TGGT1_252220-t26_1-p1		63 kDa		unknown	8	0	0	2
335	TRUE	Empty	| transcript=TGGT1_309600-t26_1 | gene=TGGT1_309600 | organism=Toxoplasma_gondii_GT1 | gene_product=hypothetical protein | transcript_product=hypothetical protein | location=TGGT1_chrXI:713110-720853(+) | protein_length=960 | sequence_SO=chromosome | SO=protein_coding_gene | is_pseudo=false	TGGT1_309600-t26_1-p1		107 kDa		unknown	6	0	0	2
440	TRUE	Empty	| transcript=TGGT1_203390-t26_1 | gene=TGGT1_203390 | organism=Toxoplasma_gondii_GT1 | gene_product=CRAL/TRIO domain-containing protein | transcript_product=CRAL/TRIO domain-containing protein | location=TGGT1_chrVIIa:2421687-2423720(-) | protein_length=456 | sequence_SO=chromosome | SO=protein_coding_gene | is_pseudo=false	TGGT1_203390-t26_1-p1		50 kDa		unknown	4	2	0	2
412	TRUE	Empty	| transcript=TGGT1_267350-t26_1 | gene=TGGT1_267350 | organism=Toxoplasma_gondii_GT1 | gene_product=LSM domain-containing protein | transcript_product=LSM domain-containing protein | location=TGGT1_chrIX:540789-541154(-) | protein_length=121 | sequence_SO=chromosome | SO=protein_coding_gene | is_pseudo=false	TGGT1_267350-t26_1-p1		14 kDa		unknown	5	2	0	2
337	TRUE	Empty	| transcript=TGGT1_306970-t26_1 | gene=TGGT1_306970 | organism=Toxoplasma_gondii_GT1 | gene_product=thymidylate kinase | transcript_product=thymidylate kinase | location=TGGT1_chrXI:119441-122838(-) | protein_length=273 | sequence_SO=chromosome | SO=protein_coding_gene | is_pseudo=false	TGGT1_306970-t26_1-p1		30 kDa		unknown	7	0	0	2
328	TRUE	Empty	| transcript=TGGT1_215170-t26_1 | gene=TGGT1_215170 | organism=Toxoplasma_gondii_GT1 | gene_product=putative serine/threonine-protein phosphatase 2A catalytic subunit beta isoform | transcript_product=putative serine/threonine-protein phosphatase 2A catalytic subunit beta isoform | location=TGGT1_chrX:6687141-6692981(-) | protein_length=552 | sequence_SO=chromosome | SO=protein_coding_gene | is_p…	TGGT1_215170-t26_1-p1		60 kDa		unknown	6	0	0	2
418	TRUE	Empty	| transcript=TGGT1_238070-t26_1 | gene=TGGT1_238070 | organism=Toxoplasma_gondii_GT1 | gene_product=glutaredoxin domain-containing protein | transcript_product=glutaredoxin domain-containing protein | location=TGGT1_chrVI:45953-48446(+) | protein_length=238 | sequence_SO=chromosome | SO=protein_coding_gene | is_pseudo=false	TGGT1_238070-t26_1-p1		26 kDa		unknown	3	3	0	2
420	TRUE	Empty	| transcript=TGGT1_227600-t26_1 | gene=TGGT1_227600 | organism=Toxoplasma_gondii_GT1 | gene_product=ribosomal protein RPL34 | transcript_product=ribosomal protein RPL34 | location=TGGT1_chrX:803568-805820(-) | protein_length=134 | sequence_SO=chromosome | SO=protein_coding_gene | is_pseudo=false	TGGT1_227600-t26_1-p1		15 kDa		unknown	3	3	0	2
396	TRUE	Empty	| transcript=TGGT1_225150-t26_1 | gene=TGGT1_225150 | organism=Toxoplasma_gondii_GT1 | gene_product=hypothetical protein | transcript_product=hypothetical protein | location=TGGT1_chrX:2357556-2361015(+) | protein_length=691 | sequence_SO=chromosome | SO=protein_coding_gene | is_pseudo=false	TGGT1_225150-t26_1-p1		77 kDa		unknown	5	0	0	2
441	TRUE	Empty	| transcript=TGGT1_280370-t26_1 | gene=TGGT1_280370 | organism=Toxoplasma_gondii_GT1 | gene_product=hypothetical protein | transcript_product=hypothetical protein | location=TGGT1_chrVIIa:472199-474884(+) | protein_length=761 | sequence_SO=chromosome | SO=protein_coding_gene | is_pseudo=false	TGGT1_280370-t26_1-p1		82 kDa		unknown	6	0	0	2
444	TRUE	Empty	| transcript=TGGT1_316150-t26_1 | gene=TGGT1_316150 | organism=Toxoplasma_gondii_GT1 | gene_product=ULK kinase | transcript_product=ULK kinase | location=TGGT1_chrXI:5102196-5110683(+) | protein_length=2096 | sequence_SO=chromosome | SO=protein_coding_gene | is_pseudo=false	TGGT1_316150-t26_1-p1		225 kDa		unknown	2	0	0	2
409	TRUE	Empty	| transcript=TGGT1_221950-t26_1 | gene=TGGT1_221950 | organism=Toxoplasma_gondii_GT1 | gene_product=putative splicesome-associated protein | transcript_product=putative splicesome-associated protein | location=TGGT1_chrII:703092-709611(-) | protein_length=559 | sequence_SO=chromosome | SO=protein_coding_gene | is_pseudo=false	TGGT1_221950-t26_1-p1		65 kDa		unknown	5	0	0	2
403	TRUE	Empty	| transcript=TGGT1_215420-t26_1 | gene=TGGT1_215420 | organism=Toxoplasma_gondii_GT1 | gene_product=SNARE protein | transcript_product=SNARE protein | location=TGGT1_chrX:6838840-6840734(-) | protein_length=230 | sequence_SO=chromosome | SO=protein_coding_gene | is_pseudo=false	TGGT1_215420-t26_1-p1		26 kDa		unknown	4	0	0	2
316	TRUE	Empty	| transcript=TGGT1_226680-t26_1 | gene=TGGT1_226680 | organism=Toxoplasma_gondii_GT1 | gene_product=hypothetical protein | transcript_product=hypothetical protein | location=TGGT1_chrX:1350715-1356291(-) | protein_length=899 | sequence_SO=chromosome | SO=protein_coding_gene | is_pseudo=false	TGGT1_226680-t26_1-p1		98 kDa		unknown	3	0	0	2
367	TRUE	Empty	| transcript=TGGT1_252510-t26_1 | gene=TGGT1_252510 | organism=Toxoplasma_gondii_GT1 | gene_product=hypothetical protein | transcript_product=hypothetical protein | location=TGGT1_chrIII:583102-590457(-) | protein_length=726 | sequence_SO=chromosome | SO=protein_coding_gene | is_pseudo=false	TGGT1_252510-t26_1-p1		81 kDa		unknown	4	0	0	2
330	TRUE	Empty	| transcript=TGGT1_295110-t26_1 | gene=TGGT1_295110 | organism=Toxoplasma_gondii_GT1 | gene_product=rhoptry protein ROP7 | transcript_product=rhoptry protein ROP7 | location=AAQM03000462:293-2020(-) | protein_length=575 | sequence_SO=contig | SO=protein_coding_gene | is_pseudo=false	TGGT1_295110-t26_1-p1 (+1)		63 kDa		unknown	4	0	0	2
436	TRUE	Empty	| transcript=TGGT1_240640-t26_1 | gene=TGGT1_240640 | organism=Toxoplasma_gondii_GT1 | gene_product=casein kinase I | transcript_product=casein kinase I | location=TGGT1_chrVI:1321734-1325141(+) | protein_length=324 | sequence_SO=chromosome | SO=protein_coding_gene | is_pseudo=false	TGGT1_240640-t26_1-p1		38 kDa	TRUE	unknown	4	0	0	2
347	TRUE	Empty	| transcript=TGGT1_215560-t26_1 | gene=TGGT1_215560 | organism=Toxoplasma_gondii_GT1 | gene_product=histone arginine methyltransferase PRMT5 | transcript_product=histone arginine methyltransferase PRMT5 | location=TGGT1_chrX:6909223-6912162(+) | protein_length=979 | sequence_SO=chromosome | SO=protein_coding_gene | is_pseudo=false	TGGT1_215560-t26_1-p1		107 kDa		unknown	5	0	0	2
346	TRUE	Empty	| transcript=TGGT1_243570-t26_1 | gene=TGGT1_243570 | organism=Toxoplasma_gondii_GT1 | gene_product=ribosomal protein RPS26 | transcript_product=ribosomal protein RPS26 | location=TGGT1_chrVI:2643618-2644858(-) | protein_length=112 | sequence_SO=chromosome | SO=protein_coding_gene | is_pseudo=false	TGGT1_243570-t26_1-p1		13 kDa		unknown	0	2	0	2
437	TRUE	Empty	| transcript=TGGT1_228000-t26_1 | gene=TGGT1_228000 | organism=Toxoplasma_gondii_GT1 | gene_product=putative splicing factor 3A subunit 2 | transcript_product=putative splicing factor 3A subunit 2 | location=TGGT1_chrX:588325-591099(+) | protein_length=242 | sequence_SO=chromosome | SO=protein_coding_gene | is_pseudo=false	TGGT1_228000-t26_1-p1		28 kDa		unknown	3	0	0	2
334	TRUE	Empty	| transcript=TGGT1_260520-t26_1 | gene=TGGT1_260520 | organism=Toxoplasma_gondii_GT1 | gene_product=hypothetical protein | transcript_product=hypothetical protein | location=TGGT1_chrVIIb:2164696-2167131(-) | protein_length=742 | sequence_SO=chromosome | SO=protein_coding_gene | is_pseudo=false	TGGT1_260520-t26_1-p1		77 kDa		unknown	2	0	0	2
408	TRUE	Empty	| transcript=TGGT1_258240-t26_1 | gene=TGGT1_258240 | organism=Toxoplasma_gondii_GT1 | gene_product=chromodomain helicase DNA binding protein CHD1/SWI2/SNF2 | transcript_product=chromodomain helicase DNA binding protein CHD1/SWI2/SNF2 | location=TGGT1_chrVIIb:3435272-3453383(-) | protein_length=2495 | sequence_SO=chromosome | SO=protein_coding_gene | is_pseudo=false	TGGT1_258240-t26_1-p1		272 kDa		unknown	2	0	0	2
349	TRUE	Empty	| transcript=TGGT1_218250-t26_1 | gene=TGGT1_218250 | organism=Toxoplasma_gondii_GT1 | gene_product=TAP42 family protein | transcript_product=TAP42 family protein | location=TGGT1_chrXII:1580097-1590047(-) | protein_length=512 | sequence_SO=chromosome | SO=protein_coding_gene | is_pseudo=false	TGGT1_218250-t26_1-p1		57 kDa		unknown	2	0	0	2
413	TRUE	Empty	| transcript=TGGT1_306060-t26_1 | gene=TGGT1_306060 | organism=Toxoplasma_gondii_GT1 | gene_product=rhoptry neck protein RON8 | transcript_product=rhoptry neck protein RON8 | location=TGGT1_chrIX:5560917-5575203(-) | protein_length=2980 | sequence_SO=chromosome | SO=protein_coding_gene | is_pseudo=false	TGGT1_306060-t26_1-p1		329 kDa		unknown	0	0	0	2
432	TRUE	Empty	| transcript=TGGT1_232150-t26_1 | gene=TGGT1_232150 | organism=Toxoplasma_gondii_GT1 | gene_product=hypothetical protein | transcript_product=hypothetical protein | location=TGGT1_chrVIII:1884936-1895884(+) | protein_length=976 | sequence_SO=chromosome | SO=protein_coding_gene | is_pseudo=false	TGGT1_232150-t26_1-p1		108 kDa		unknown	2	0	0	2
332	TRUE	Empty	| transcript=TGGT1_267740-t26_1 | gene=TGGT1_267740 | organism=Toxoplasma_gondii_GT1 | gene_product=hypothetical protein | transcript_product=hypothetical protein | location=TGGT1_chrIX:229747-230769(+) | protein_length=340 | sequence_SO=chromosome | SO=protein_coding_gene | is_pseudo=false	TGGT1_267740-t26_1-p1		37 kDa		unknown	0	0	0	2
333	TRUE	Empty	| transcript=TGGT1_311410-t26_1 | gene=TGGT1_311410 | organism=Toxoplasma_gondii_GT1 | gene_product=putative M phase phosphoprotein MPP10 | transcript_product=putative M phase phosphoprotein MPP10 | location=TGGT1_chrXI:2025755-2028355(+) | protein_length=866 | sequence_SO=chromosome | SO=protein_coding_gene | is_pseudo=false	TGGT1_311410-t26_1-p1		97 kDa		unknown	0	0	0	2
415	TRUE	Empty	| transcript=TGGT1_227020-t26_1 | gene=TGGT1_227020 | organism=Toxoplasma_gondii_GT1 | gene_product=histone deacetylase SIR2 | transcript_product=histone deacetylase SIR2 | location=TGGT1_chrX:1038642-1042339(-) | protein_length=360 | sequence_SO=chromosome | SO=protein_coding_gene | is_pseudo=false	TGGT1_227020-t26_1-p1		40 kDa		unknown	0	0	0	2
406	TRUE	Empty	| transcript=TGGT1_224210-t26_1 | gene=TGGT1_224210 | organism=Toxoplasma_gondii_GT1 | gene_product=hypothetical protein | transcript_product=hypothetical protein | location=TGGT1_chrX:3128859-3139913(-) | protein_length=1175 | sequence_SO=chromosome | SO=protein_coding_gene | is_pseudo=false	TGGT1_224210-t26_1-p1		130 kDa	TRUE	unknown	0	0	0	2
382	TRUE	Empty	| transcript=TGGT1_292010-t26_1 | gene=TGGT1_292010 | organism=Toxoplasma_gondii_GT1 | gene_product=transcription initiation factor IIB | transcript_product=transcription initiation factor IIB | location=TGGT1_chrIX:4278558-4280825(-) | protein_length=458 | sequence_SO=chromosome | SO=protein_coding_gene | is_pseudo=false	TGGT1_292010-t26_1-p1		49 kDa		unknown	0	0	0	2
428	TRUE	Empty	| transcript=TGGT1_262560-t26_1 | gene=TGGT1_262560 | organism=Toxoplasma_gondii_GT1 | gene_product=hypothetical protein | transcript_product=hypothetical protein | location=TGGT1_chrVIIb:1134862-1136586(+) | protein_length=283 | sequence_SO=chromosome | SO=protein_coding_gene | is_pseudo=false	TGGT1_262560-t26_1-p1		29 kDa		unknown	0	0	0	2
424	TRUE	Empty	| transcript=TGGT1_244100-t26_1 | gene=TGGT1_244100 | organism=Toxoplasma_gondii_GT1 | gene_product=snoRNA binding domain-containing protein | transcript_product=snoRNA binding domain-containing protein | location=TGGT1_chrVI:2934030-2942235(-) | protein_length=553 | sequence_SO=chromosome | SO=protein_coding_gene | is_pseudo=false	TGGT1_244100-t26_1-p1		60 kDa		unknown	0	0	0	2
430	TRUE	Empty	| transcript=TGGT1_277790-t26_1 | gene=TGGT1_277790 | organism=Toxoplasma_gondii_GT1 | gene_product=hypothetical protein | transcript_product=hypothetical protein | location=TGGT1_chrXII:6421384-6429987(-) | protein_length=1442 | sequence_SO=chromosome | SO=protein_coding_gene | is_pseudo=false	TGGT1_277790-t26_1-p1		159 kDa		unknown	0	0	0	2
410	TRUE	Empty	| transcript=TGGT1_239010-t26_1 | gene=TGGT1_239010 | organism=Toxoplasma_gondii_GT1 | gene_product=hypothetical protein | transcript_product=hypothetical protein | location=TGGT1_chrVI:386043-388100(-) | protein_length=685 | sequence_SO=chromosome | SO=protein_coding_gene | is_pseudo=false	TGGT1_239010-t26_1-p1		71 kDa		unknown	0	0	0	2
442	TRUE	Empty	| transcript=TGGT1_249540-t26_1 | gene=TGGT1_249540 | organism=Toxoplasma_gondii_GT1 | gene_product=hypothetical protein | transcript_product=hypothetical protein | location=TGGT1_chrXII:4543660-4550654(-) | protein_length=1652 | sequence_SO=chromosome | SO=protein_coding_gene | is_pseudo=false	TGGT1_249540-t26_1-p1		174 kDa		unknown	0	0	0	2
314	TRUE	Empty	| transcript=TGGT1_282170-t26_1 | gene=TGGT1_282170 | organism=Toxoplasma_gondii_GT1 | gene_product=hypothetical protein | transcript_product=hypothetical protein | location=TGGT1_chrVIIa:4320803-4324793(-) | protein_length=575 | sequence_SO=chromosome | SO=protein_coding_gene | is_pseudo=false	TGGT1_282170-t26_1-p1		61 kDa	TRUE	unknown	0	0	0	2
385	TRUE	Empty	| transcript=TGGT1_290920-t26_1 | gene=TGGT1_290920 | organism=Toxoplasma_gondii_GT1 | gene_product=oxidoreductase, 2OG-Fe(II) oxygenase family protein | transcript_product=oxidoreductase, 2OG-Fe(II) oxygenase family protein | location=TGGT1_chrIX:3746594-3750759(+) | protein_length=967 | sequence_SO=chromosome | SO=protein_coding_gene | is_pseudo=false	TGGT1_290920-t26_1-p1		101 kDa		unknown	0	0	0	2
439	TRUE	Empty	| transcript=TGGT1_275860-t26_1 | gene=TGGT1_275860 | organism=Toxoplasma_gondii_GT1 | gene_product=hypothetical protein | transcript_product=hypothetical protein | location=TGGT1_chrIII:168447-170625(+) | protein_length=383 | sequence_SO=chromosome | SO=protein_coding_gene | is_pseudo=false	TGGT1_275860-t26_1-p1		43 kDa	TRUE	unknown	0	0	0	2
445	TRUE	Empty	| transcript=TGGT1_294800B-t26_1 | gene=TGGT1_294800B | organism=Toxoplasma_gondii_GT1 | gene_product=putative elongation factor 1-alpha (EF-1-ALPHA) | transcript_product=putative elongation factor 1-alpha (EF-1-ALPHA) | location=TGGT1_chrIa:1133102-1134034(-) | protein_length=310 | sequence_SO=chromosome | SO=protein_coding_gene | is_pseudo=false	TGGT1_294800B-t26_1-p1		34 kDa	TRUE	unknown	75	0	0	0
446	TRUE	Empty	| transcript=TGGT1_312630-t26_1 | gene=TGGT1_312630 | organism=Toxoplasma_gondii_GT1 | gene_product=putative anonymous antigen-1 | transcript_product=putative anonymous antigen-1 | location=TGGT1_chrXI:2804165-2821550(-) | protein_length=2639 | sequence_SO=chromosome | SO=protein_coding_gene | is_pseudo=false	TGGT1_312630-t26_1-p1		286 kDa		unknown	95	39	0	0
448	TRUE	Empty	| transcript=TGGT1_256760-t26_1 | gene=TGGT1_256760 | organism=Toxoplasma_gondii_GT1 | gene_product=pyruvate kinase PyK1 | transcript_product=pyruvate kinase PyK1 | location=TGGT1_chrVIIb:4413512-4417055(-) | protein_length=531 | sequence_SO=chromosome | SO=protein_coding_gene | is_pseudo=false	TGGT1_256760-t26_1-p1		58 kDa		unknown	63	19	0	0
449	TRUE	Empty	| transcript=TGGT1_253290-t26_1 | gene=TGGT1_253290 | organism=Toxoplasma_gondii_GT1 | gene_product=valyl-tRNA synthetase | transcript_product=valyl-tRNA synthetase | location=TGGT1_chrIII:807307-819700(+) | protein_length=1106 | sequence_SO=chromosome | SO=protein_coding_gene | is_pseudo=false	TGGT1_253290-t26_1-p1		125 kDa	TRUE	unknown	43	13	0	0
450	TRUE	Empty	| transcript=TGGT1_216880-t26_1 | gene=TGGT1_216880 | organism=Toxoplasma_gondii_GT1 | gene_product=guanine nucleotide-binding protein | transcript_product=guanine nucleotide-binding protein | location=TGGT1_chrXI:5736268-5739860(-) | protein_length=321 | sequence_SO=chromosome | SO=protein_coding_gene | is_pseudo=false	TGGT1_216880-t26_1-p1		35 kDa		unknown	40	19	0	0
452	TRUE	Empty	| transcript=TGGT1_310670-t26_1 | gene=TGGT1_310670 | organism=Toxoplasma_gondii_GT1 | gene_product=putative glycogen phosphorylase 1 | transcript_product=putative glycogen phosphorylase 1 | location=TGGT1_chrXI:1474522-1478513(+) | protein_length=912 | sequence_SO=chromosome | SO=protein_coding_gene | is_pseudo=false	TGGT1_310670-t26_1-p1		105 kDa		unknown	42	10	0	0
453	TRUE	Empty	| transcript=TGGT1_221470-t26_1 | gene=TGGT1_221470 | organism=Toxoplasma_gondii_GT1 | gene_product=hypothetical protein | transcript_product=hypothetical protein | location=TGGT1_chrII:360683-367434(+) | protein_length=552 | sequence_SO=chromosome | SO=protein_coding_gene | is_pseudo=false	TGGT1_221470-t26_1-p1		62 kDa	TRUE	unknown	38	15	0	0
454	TRUE	Empty	| transcript=TGGT1_411590-t26_1 | gene=TGGT1_411590 | organism=Toxoplasma_gondii_GT1 | gene_product=nucleoside-triphosphatase | transcript_product=nucleoside-triphosphatase | location=AAQM03000513:324-1574(+) | protein_length=417 | sequence_SO=contig | SO=protein_coding_gene | is_pseudo=false	TGGT1_411590-t26_1-p1		46 kDa	TRUE	unknown	33	0	0	0
455	TRUE	Empty	| transcript=TGGT1_318230-t26_1 | gene=TGGT1_318230 | organism=Toxoplasma_gondii_GT1 | gene_product=phosphoglycerate kinase PGKI | transcript_product=phosphoglycerate kinase PGKI | location=TGGT1_chrIV:1413955-1416908(+) | protein_length=417 | sequence_SO=chromosome | SO=protein_coding_gene | is_pseudo=false	TGGT1_318230-t26_1-p1		45 kDa		unknown	37	14	0	0
457	TRUE	Empty	| transcript=TGGT1_294350-t26_1 | gene=TGGT1_294350 | organism=Toxoplasma_gondii_GT1 | gene_product=DEAD/DEAH box helicase domain-containing protein | transcript_product=DEAD/DEAH box helicase domain-containing protein | location=TGGT1_chrIa:802644-825713(-) | protein_length=2434 | sequence_SO=chromosome | SO=protein_coding_gene | is_pseudo=false	TGGT1_294350-t26_1-p1		274 kDa		unknown	35	10	0	0
458	TRUE	Empty	| transcript=TGGT1_251690-t26_1 | gene=TGGT1_251690 | organism=Toxoplasma_gondii_GT1 | gene_product=putative seryl-tRNA synthetase, cytoplasmic | transcript_product=putative seryl-tRNA synthetase, cytoplasmic | location=TGGT1_chrXII:5452731-5454179(+) | protein_length=482 | sequence_SO=chromosome | SO=protein_coding_gene | is_pseudo=false	TGGT1_251690-t26_1-p1		54 kDa	TRUE	unknown	27	17	0	0
459	TRUE	Empty	| transcript=TGGT1_286450-t26_1 | gene=TGGT1_286450 | organism=Toxoplasma_gondii_GT1 | gene_product=dense granule protein GRA5 | transcript_product=dense granule protein GRA5 | location=TGGT1_chrV:1680404-1680766(+) | protein_length=120 | sequence_SO=chromosome | SO=protein_coding_gene | is_pseudo=false	TGGT1_286450-t26_1-p1		13 kDa		unknown	29	15	0	0
460	TRUE	Empty	| transcript=TGGT1_300260-t26_1 | gene=TGGT1_300260 | organism=Toxoplasma_gondii_GT1 | gene_product=threonyl-tRNA synthetase family protein | transcript_product=threonyl-tRNA synthetase family protein | location=TGGT1_chrXII:83727-88302(+) | protein_length=844 | sequence_SO=chromosome | SO=protein_coding_gene | is_pseudo=false	TGGT1_300260-t26_1-p1		96 kDa		unknown	30	16	0	0
461	TRUE	Empty	| transcript=TGGT1_318430-t26_1 | gene=TGGT1_318430 | organism=Toxoplasma_gondii_GT1 | gene_product=malate dehydrogenase MDH | transcript_product=malate dehydrogenase MDH | location=TGGT1_chrIV:1282502-1286316(-) | protein_length=511 | sequence_SO=chromosome | SO=protein_coding_gene | is_pseudo=false	TGGT1_318430-t26_1-p1		55 kDa		unknown	28	16	0	0
462	TRUE	Empty	| transcript=TGGT1_309730-t26_1 | gene=TGGT1_309730 | organism=Toxoplasma_gondii_GT1 | gene_product=thioredoxin reductase | transcript_product=thioredoxin reductase | location=TGGT1_chrXI:735920-743442(-) | protein_length=662 | sequence_SO=chromosome | SO=protein_coding_gene | is_pseudo=false	TGGT1_309730-t26_1-p1		71 kDa		unknown	33	11	0	0
463	TRUE	Empty	| transcript=TGGT1_310640-t26_1 | gene=TGGT1_310640 | organism=Toxoplasma_gondii_GT1 | gene_product=phosphorylase family protein | transcript_product=phosphorylase family protein | location=TGGT1_chrXI:1460710-1463812(-) | protein_length=303 | sequence_SO=chromosome | SO=protein_coding_gene | is_pseudo=false	TGGT1_310640-t26_1-p1		33 kDa	TRUE	unknown	28	14	0	0
464	TRUE	Empty	| transcript=TGGT1_231850-t26_1 | gene=TGGT1_231850 | organism=Toxoplasma_gondii_GT1 | gene_product=serine-threonine phosophatase 2C (PP2C) | transcript_product=serine-threonine phosophatase 2C (PP2C) | location=TGGT1_chrVIII:1583236-1586735(+) | protein_length=331 | sequence_SO=chromosome | SO=protein_coding_gene | is_pseudo=false	TGGT1_231850-t26_1-p1		37 kDa		unknown	34	9	0	0
465	TRUE	Empty	| transcript=TGGT1_278830-t26_1 | gene=TGGT1_278830 | organism=Toxoplasma_gondii_GT1 | gene_product=glucose-6-phosphate 1-dehydrogenase | transcript_product=glucose-6-phosphate 1-dehydrogenase | location=TGGT1_chrXII:5748919-5762087(+) | protein_length=878 | sequence_SO=chromosome | SO=protein_coding_gene | is_pseudo=false	TGGT1_278830-t26_1-p1		98 kDa	TRUE	unknown	31	11	0	0
466	TRUE	Empty	| transcript=TGGT1_247520-t26_1 | gene=TGGT1_247520 | organism=Toxoplasma_gondii_GT1 | gene_product=hypothetical protein | transcript_product=hypothetical protein | location=TGGT1_chrXII:3323216-3323986(-) | protein_length=256 | sequence_SO=chromosome | SO=protein_coding_gene | is_pseudo=false	TGGT1_247520-t26_1-p1		26 kDa		unknown	31	8	0	0
467	TRUE	Empty	| transcript=TGGT1_207640-t26_1 | gene=TGGT1_207640 | organism=Toxoplasma_gondii_GT1 | gene_product=isoleucyl-tRNA synthetase family protein | transcript_product=isoleucyl-tRNA synthetase family protein | location=TGGT1_chrIb:186451-201730(-) | protein_length=1242 | sequence_SO=chromosome | SO=protein_coding_gene | is_pseudo=false	TGGT1_207640-t26_1-p1		141 kDa		unknown	28	8	0	0
468	TRUE	Empty	| transcript=TGGT1_290200-t26_1 | gene=TGGT1_290200 | organism=Toxoplasma_gondii_GT1 | gene_product=NAD/NADP octopine/nopaline dehydrogenase, alpha-helical domain-containing protein | transcript_product=NAD/NADP octopine/nopaline dehydrogenase, alpha-helical domain-containing protein | location=TGGT1_chrIX:3448166-3452814(-) | protein_length=435 | sequence_SO=chromosome | SO=protein_coding_gene |…	TGGT1_290200-t26_1-p1		48 kDa		unknown	26	11	0	0
469	TRUE	Empty	| transcript=TGGT1_225930-t26_1 | gene=TGGT1_225930 | organism=Toxoplasma_gondii_GT1 | gene_product=triose-phosphate isomerase TPI-I | transcript_product=triose-phosphate isomerase TPI-I | location=TGGT1_chrX:1833650-1835998(+) | protein_length=253 | sequence_SO=chromosome | SO=protein_coding_gene | is_pseudo=false	TGGT1_225930-t26_1-p1		28 kDa	TRUE	unknown	28	11	0	0
470	TRUE	Empty	| transcript=TGGT1_280600-t26_1 | gene=TGGT1_280600 | organism=Toxoplasma_gondii_GT1 | gene_product=putative histidyl-tRNA synthetase (HisRS) | transcript_product=putative histidyl-tRNA synthetase (HisRS) | location=TGGT1_chrVIIa:251998-256202(-) | protein_length=1252 | sequence_SO=chromosome | SO=protein_coding_gene | is_pseudo=false	TGGT1_280600-t26_1-p1		135 kDa	TRUE	unknown	30	9	0	0
471	TRUE	Empty	| transcript=TGGT1_256990-t26_1 | gene=TGGT1_256990 | organism=Toxoplasma_gondii_GT1 | gene_product=glycyl-tRNA synthetase | transcript_product=glycyl-tRNA synthetase | location=TGGT1_chrVIIb:4226828-4230134(+) | protein_length=771 | sequence_SO=chromosome | SO=protein_coding_gene | is_pseudo=false	TGGT1_256990-t26_1-p1		86 kDa		unknown	25	11	0	0
472	TRUE	Empty	| transcript=TGGT1_217890-t26_1 | gene=TGGT1_217890 | organism=Toxoplasma_gondii_GT1 | gene_product=putative alkyl hydroperoxide reductase/ Thiol specific antioxidant/ Mal allergen | transcript_product=putative alkyl hydroperoxide reductase/ Thiol specific antioxidant/ Mal allergen | location=TGGT1_chrXII:2143499-2144089(-) | protein_length=196 | sequence_SO=chromosome | SO=protein_coding_gene | …	TGGT1_217890-t26_1-p1		22 kDa		unknown	25	13	0	0
473	TRUE	Empty	| transcript=TGGT1_215260-t26_1 | gene=TGGT1_215260 | organism=Toxoplasma_gondii_GT1 | gene_product=carbamoylphosphate synthetase | transcript_product=carbamoylphosphate synthetase | location=TGGT1_chrX:6736108-6760149(-) | protein_length=1699 | sequence_SO=chromosome | SO=protein_coding_gene | is_pseudo=false	TGGT1_215260-t26_1-p1		187 kDa		unknown	27	8	0	0
474	TRUE	Empty	| transcript=TGGT1_214490-t26_1 | gene=TGGT1_214490 | organism=Toxoplasma_gondii_GT1 | gene_product=peptidase M16 inactive domain-containing protein | transcript_product=peptidase M16 inactive domain-containing protein | location=TGGT1_chrX:6200575-6209880(-) | protein_length=1353 | sequence_SO=chromosome | SO=protein_coding_gene | is_pseudo=false	TGGT1_214490-t26_1-p1		149 kDa		unknown	28	9	0	0
475	TRUE	Empty	| transcript=TGGT1_265450-t26_1 | gene=TGGT1_265450 | organism=Toxoplasma_gondii_GT1 | gene_product=hexokinase | transcript_product=hexokinase | location=TGGT1_chrIX:1363173-1366449(-) | protein_length=468 | sequence_SO=chromosome | SO=protein_coding_gene | is_pseudo=false	TGGT1_265450-t26_1-p1		51 kDa		unknown	25	12	0	0
477	TRUE	Empty	| transcript=TGGT1_264830-t26_1 | gene=TGGT1_264830 | organism=Toxoplasma_gondii_GT1 | gene_product=hypothetical protein | transcript_product=hypothetical protein | location=TGGT1_chrIX:1803969-1813789(+) | protein_length=1252 | sequence_SO=chromosome | SO=protein_coding_gene | is_pseudo=false	TGGT1_264830-t26_1-p1		137 kDa		unknown	24	8	0	0
478	TRUE	Empty	| transcript=TGGT1_248340-t26_1 | gene=TGGT1_248340 | organism=Toxoplasma_gondii_GT1 | gene_product=GTP-binding nuclear protein ran/tc4 | transcript_product=GTP-binding nuclear protein ran/tc4 | location=TGGT1_chrXII:3749189-3752256(+) | protein_length=229 | sequence_SO=chromosome | SO=protein_coding_gene | is_pseudo=false	TGGT1_248340-t26_1-p1		26 kDa		unknown	20	13	0	0
479	TRUE	Empty	| transcript=TGGT1_283780-t26_1 | gene=TGGT1_283780 | organism=Toxoplasma_gondii_GT1 | gene_product=glucose-6-phosphate isomerase GPI | transcript_product=glucose-6-phosphate isomerase GPI | location=TGGT1_chrV:2809762-2819876(-) | protein_length=661 | sequence_SO=chromosome | SO=protein_coding_gene | is_pseudo=false	TGGT1_283780-t26_1-p1		74 kDa		unknown	27	7	0	0
481	TRUE	Empty	| transcript=TGGT1_218780-t26_1 | gene=TGGT1_218780 | organism=Toxoplasma_gondii_GT1 | gene_product=putative phosphoserine aminotransferase | transcript_product=putative phosphoserine aminotransferase | location=TGGT1_chrXII:1247991-1254054(-) | protein_length=481 | sequence_SO=chromosome | SO=protein_coding_gene | is_pseudo=false	TGGT1_218780-t26_1-p1		53 kDa		unknown	23	10	0	0
482	TRUE	Empty	| transcript=TGGT1_249780-t26_1 | gene=TGGT1_249780 | organism=Toxoplasma_gondii_GT1 | gene_product=hypothetical protein | transcript_product=hypothetical protein | location=TGGT1_chrXII:4731604-4732590(-) | protein_length=328 | sequence_SO=chromosome | SO=protein_coding_gene | is_pseudo=false	TGGT1_249780-t26_1-p1		36 kDa		unknown	21	11	0	0
483	TRUE	Empty	| transcript=TGGT1_295040-t26_1 | gene=TGGT1_295040 | organism=Toxoplasma_gondii_GT1 | gene_product=HEAT repeat-containing protein | transcript_product=HEAT repeat-containing protein | location=TGGT1_chrIa:1332125-1343550(-) | protein_length=971 | sequence_SO=chromosome | SO=protein_coding_gene | is_pseudo=false	TGGT1_295040-t26_1-p1		105 kDa		unknown	21	7	0	0
484	TRUE	Empty	| transcript=TGGT1_232340-t26_1 | gene=TGGT1_232340 | organism=Toxoplasma_gondii_GT1 | gene_product=protein phosphatase 2C domain-containing protein | transcript_product=protein phosphatase 2C domain-containing protein | location=TGGT1_chrVIII:2014510-2019343(-) | protein_length=547 | sequence_SO=chromosome | SO=protein_coding_gene | is_pseudo=false	TGGT1_232340-t26_1-p1		60 kDa		unknown	21	10	0	0
485	TRUE	Empty	| transcript=TGGT1_216650-t26_1 | gene=TGGT1_216650 | organism=Toxoplasma_gondii_GT1 | gene_product=S15 sporozoite-expressed protein | transcript_product=S15 sporozoite-expressed protein | location=TGGT1_chrXI:5902644-5904672(-) | protein_length=400 | sequence_SO=chromosome | SO=protein_coding_gene | is_pseudo=false	TGGT1_216650-t26_1-p1		45 kDa		unknown	23	9	0	0
486	TRUE	Empty	| transcript=TGGT1_224460-t26_1 | gene=TGGT1_224460 | organism=Toxoplasma_gondii_GT1 | gene_product=putative aminopeptidase n | transcript_product=putative aminopeptidase n | location=TGGT1_chrX:2956872-2964821(+) | protein_length=970 | sequence_SO=chromosome | SO=protein_coding_gene | is_pseudo=false	TGGT1_224460-t26_1-p1		109 kDa	TRUE	unknown	23	8	0	0
487	TRUE	Empty	| transcript=TGGT1_318310-t26_1 | gene=TGGT1_318310 | organism=Toxoplasma_gondii_GT1 | gene_product=transketolase | transcript_product=transketolase | location=TGGT1_chrIV:1364235-1371398(-) | protein_length=699 | sequence_SO=chromosome | SO=protein_coding_gene | is_pseudo=false	TGGT1_318310-t26_1-p1		77 kDa	TRUE	unknown	23	9	0	0
488	TRUE	Empty	| transcript=TGGT1_214210-t26_1 | gene=TGGT1_214210 | organism=Toxoplasma_gondii_GT1 | gene_product=rRNA pseudouridine synthase | transcript_product=rRNA pseudouridine synthase | location=TGGT1_chrX:6002905-6008379(-) | protein_length=505 | sequence_SO=chromosome | SO=protein_coding_gene | is_pseudo=false	TGGT1_214210-t26_1-p1		57 kDa	TRUE	unknown	21	7	0	0
489	TRUE	Empty	| transcript=TGGT1_205700-t26_1 | gene=TGGT1_205700 | organism=Toxoplasma_gondii_GT1 | gene_product=cyclophilin precursor | transcript_product=cyclophilin precursor | location=TGGT1_chrVIIa:1122121-1123167(+) | protein_length=348 | sequence_SO=chromosome | SO=protein_coding_gene | is_pseudo=false	TGGT1_205700-t26_1-p1		38 kDa		unknown	23	8	0	0
490	TRUE	Empty	| transcript=TGGT1_202370-t26_1 | gene=TGGT1_202370 | organism=Toxoplasma_gondii_GT1 | gene_product=putative T-complex protein 1, epsilon subunit (TCP-1-epsilon) | transcript_product=putative T-complex protein 1, epsilon subunit (TCP-1-epsilon) | location=TGGT1_chrVIIa:3284056-3290078(+) | protein_length=536 | sequence_SO=chromosome | SO=protein_coding_gene | is_pseudo=false	TGGT1_202370-t26_1-p1		59 kDa		unknown	20	7	0	0
491	TRUE	Empty	| transcript=TGGT1_205710-t26_1 | gene=TGGT1_205710 | organism=Toxoplasma_gondii_GT1 | gene_product=lysine-tRNA ligase | transcript_product=lysine-tRNA ligase | location=TGGT1_chrVIIa:1115364-1120007(+) | protein_length=658 | sequence_SO=chromosome | SO=protein_coding_gene | is_pseudo=false	TGGT1_205710-t26_1-p1		74 kDa	TRUE	unknown	22	6	0	0
492	TRUE	Empty	| transcript=TGGT1_294200-t26_1 | gene=TGGT1_294200 | organism=Toxoplasma_gondii_GT1 | gene_product=glucose-6-phosphate 1-dehydrogenase | transcript_product=glucose-6-phosphate 1-dehydrogenase | location=TGGT1_chrIa:683542-690397(+) | protein_length=560 | sequence_SO=chromosome | SO=protein_coding_gene | is_pseudo=false	TGGT1_294200-t26_1-p1		63 kDa	TRUE	unknown	23	7	0	0
493	TRUE	Empty	| transcript=TGGT1_320600-t26_1 | gene=TGGT1_320600 | organism=Toxoplasma_gondii_GT1 | gene_product=cold-shock DNA-binding domain-containing protein | transcript_product=cold-shock DNA-binding domain-containing protein | location=TGGT1_chrIV:154209-155894(+) | protein_length=209 | sequence_SO=chromosome | SO=protein_coding_gene | is_pseudo=false	TGGT1_320600-t26_1-p1		23 kDa		unknown	17	11	0	0
494	TRUE	Empty	| transcript=TGGT1_277080-t26_1 | gene=TGGT1_277080 | organism=Toxoplasma_gondii_GT1 | gene_product=microneme protein MIC5 | transcript_product=microneme protein MIC5 | location=TGGT1_chrXII:6631512-6633486(-) | protein_length=181 | sequence_SO=chromosome | SO=protein_coding_gene | is_pseudo=false	TGGT1_277080-t26_1-p1		20 kDa		unknown	24	2	0	0
495	TRUE	Empty	Fructose-bisphosphate aldolase A OS=Oryctolagus cuniculus GN=ALDOA PE=1 SV=2	P00883		39 kDa		unknown	19	9	0	0
496	TRUE	Empty	| transcript=TGGT1_305340-t26_1 | gene=TGGT1_305340 | organism=Toxoplasma_gondii_GT1 | gene_product=corepressor complex CRC230 | transcript_product=corepressor complex CRC230 | location=TGGT1_chrIX:5155746-5169422(+) | protein_length=1916 | sequence_SO=chromosome | SO=protein_coding_gene | is_pseudo=false	TGGT1_305340-t26_1-p1		207 kDa		unknown	23	4	0	0
497	TRUE	Empty	| transcript=TGGT1_411430-t26_1 | gene=TGGT1_411430 | organism=Toxoplasma_gondii_GT1 | gene_product=rhoptry protein ROP5 | transcript_product=rhoptry protein ROP5 | location=AAQM03000489:189-1624(+) | protein_length=461 | sequence_SO=contig | SO=protein_coding_gene | is_pseudo=false	TGGT1_411430-t26_1-p1		52 kDa	TRUE	unknown	21	5	0	0
498	TRUE	Empty	| transcript=TGGT1_226730-t26_1 | gene=TGGT1_226730 | organism=Toxoplasma_gondii_GT1 | gene_product=aconitate hydratase ACN/IRP | transcript_product=aconitate hydratase ACN/IRP | location=TGGT1_chrX:1308814-1316049(-) | protein_length=1055 | sequence_SO=chromosome | SO=protein_coding_gene | is_pseudo=false	TGGT1_226730-t26_1-p1		115 kDa		unknown	27	2	0	0
500	TRUE	Empty	| transcript=TGGT1_297500-t26_1 | gene=TGGT1_297500 | organism=Toxoplasma_gondii_GT1 | gene_product=T-complex protein 1 eta subunit | transcript_product=T-complex protein 1 eta subunit | location=TGGT1_chrII:1806900-1814443(-) | protein_length=546 | sequence_SO=chromosome | SO=protein_coding_gene | is_pseudo=false	TGGT1_297500-t26_1-p1		59 kDa		unknown	19	7	0	0
501	TRUE	Empty	| transcript=TGGT1_209160-t26_1 | gene=TGGT1_209160 | organism=Toxoplasma_gondii_GT1 | gene_product=myristoyl CoA:protein N-myristoyltransferase | transcript_product=myristoyl CoA:protein N-myristoyltransferase | location=TGGT1_chrIb:1097244-1105321(-) | protein_length=463 | sequence_SO=chromosome | SO=protein_coding_gene | is_pseudo=false	TGGT1_209160-t26_1-p1		52 kDa		unknown	24	4	0	0
502	TRUE	Empty	| transcript=TGGT1_211030-t26_1 | gene=TGGT1_211030 | organism=Toxoplasma_gondii_GT1 | gene_product=hypothetical protein | transcript_product=hypothetical protein | location=TGGT1_chrIV:1889471-1891938(-) | protein_length=191 | sequence_SO=chromosome | SO=protein_coding_gene | is_pseudo=false	TGGT1_211030-t26_1-p1		22 kDa		unknown	17	11	0	0
504	TRUE	Empty	| transcript=TGGT1_235930-t26_1 | gene=TGGT1_235930 | organism=Toxoplasma_gondii_GT1 | gene_product=domain K- type RNA binding proteins family protein | transcript_product=domain K- type RNA binding proteins family protein | location=TGGT1_chrX:5075263-5081044(+) | protein_length=570 | sequence_SO=chromosome | SO=protein_coding_gene | is_pseudo=false	TGGT1_235930-t26_1-p1		64 kDa		unknown	18	5	0	0
505	TRUE	Empty	| transcript=TGGT1_248810-t26_1 | gene=TGGT1_248810 | organism=Toxoplasma_gondii_GT1 | gene_product=nuclear factor NF7 | transcript_product=nuclear factor NF7 | location=TGGT1_chrXII:4119880-4123828(+) | protein_length=497 | sequence_SO=chromosome | SO=protein_coding_gene | is_pseudo=false	TGGT1_248810-t26_1-p1		54 kDa		unknown	21	4	0	0
506	TRUE	Empty	| transcript=TGGT1_263870-t26_1 | gene=TGGT1_263870 | organism=Toxoplasma_gondii_GT1 | gene_product=glutamate-tRNA ligase | transcript_product=glutamate-tRNA ligase | location=TGGT1_chrVIIb:247108-256643(-) | protein_length=828 | sequence_SO=chromosome | SO=protein_coding_gene | is_pseudo=false	TGGT1_263870-t26_1-p1		93 kDa		unknown	21	5	0	0
507	TRUE	Empty	| transcript=TGGT1_229360-t26_1 | gene=TGGT1_229360 | organism=Toxoplasma_gondii_GT1 | gene_product=transaldolase | transcript_product=transaldolase | location=TGGT1_chrVIII:196233-200460(-) | protein_length=550 | sequence_SO=chromosome | SO=protein_coding_gene | is_pseudo=false	TGGT1_229360-t26_1-p1		61 kDa		unknown	18	9	0	0
508	TRUE	Empty	| transcript=TGGT1_286120-t26_1 | gene=TGGT1_286120 | organism=Toxoplasma_gondii_GT1 | gene_product=prolyl endopeptidase | transcript_product=prolyl endopeptidase | location=TGGT1_chrV:1831629-1840693(-) | protein_length=825 | sequence_SO=chromosome | SO=protein_coding_gene | is_pseudo=false	TGGT1_286120-t26_1-p1		93 kDa	TRUE	unknown	22	5	0	0
509	TRUE	Empty	| transcript=TGGT1_297060-t26_1 | gene=TGGT1_297060 | organism=Toxoplasma_gondii_GT1 | gene_product=phosphoglycerate mutase PGMII | transcript_product=phosphoglycerate mutase PGMII | location=TGGT1_chrII:1486715-1490594(-) | protein_length=339 | sequence_SO=chromosome | SO=protein_coding_gene | is_pseudo=false	TGGT1_297060-t26_1-p1		38 kDa		unknown	21	6	0	0
510	TRUE	Empty	| transcript=TGGT1_293690-t26_1 | gene=TGGT1_293690 | organism=Toxoplasma_gondii_GT1 | gene_product=profilin PRF | transcript_product=profilin PRF | location=TGGT1_chrIa:496750-498091(-) | protein_length=165 | sequence_SO=chromosome | SO=protein_coding_gene | is_pseudo=false	TGGT1_293690-t26_1-p1		18 kDa		unknown	18	7	0	0
511	TRUE	Empty	| transcript=TGGT1_273490-t26_1 | gene=TGGT1_273490 | organism=Toxoplasma_gondii_GT1 | gene_product=putative glutamine synthetase, type I | transcript_product=putative glutamine synthetase, type I | location=TGGT1_chrVIII:3443164-3448518(+) | protein_length=479 | sequence_SO=chromosome | SO=protein_coding_gene | is_pseudo=false	TGGT1_273490-t26_1-p1		53 kDa		unknown	21	5	0	0
512	TRUE	Empty	| transcript=TGGT1_239500-t26_1 | gene=TGGT1_239500 | organism=Toxoplasma_gondii_GT1 | gene_product=putative proteasome subunit alpha type | transcript_product=putative proteasome subunit alpha type | location=TGGT1_chrVI:713977-716908(+) | protein_length=252 | sequence_SO=chromosome | SO=protein_coding_gene | is_pseudo=false	TGGT1_239500-t26_1-p1		28 kDa		unknown	15	11	0	0
514	TRUE	Empty	| transcript=TGGT1_294550-t26_1 | gene=TGGT1_294550 | organism=Toxoplasma_gondii_GT1 | gene_product=dynein heavy chain | transcript_product=dynein heavy chain | location=TGGT1_chrIa:919161-949027(+) | protein_length=4974 | sequence_SO=chromosome | SO=protein_coding_gene | is_pseudo=false	TGGT1_294550-t26_1-p1		559 kDa		unknown	20	0	0	0
515	TRUE	Empty	| transcript=TGGT1_242660-t26_1 | gene=TGGT1_242660 | organism=Toxoplasma_gondii_GT1 | gene_product=putative vacuolar sorting protein 35 | transcript_product=putative vacuolar sorting protein 35 | location=TGGT1_chrVI:2073553-2082575(-) | protein_length=852 | sequence_SO=chromosome | SO=protein_coding_gene | is_pseudo=false	TGGT1_242660-t26_1-p1		96 kDa		unknown	17	6	0	0
516	TRUE	Empty	| transcript=TGGT1_291680-t26_1 | gene=TGGT1_291680 | organism=Toxoplasma_gondii_GT1 | gene_product=Sec23/Sec24 trunk domain-containing protein | transcript_product=Sec23/Sec24 trunk domain-containing protein | location=TGGT1_chrIX:4131104-4145209(-) | protein_length=791 | sequence_SO=chromosome | SO=protein_coding_gene | is_pseudo=false	TGGT1_291680-t26_1-p1		88 kDa		unknown	20	4	0	0
518	TRUE	Empty	| transcript=TGGT1_310700-t26_1 | gene=TGGT1_310700 | organism=Toxoplasma_gondii_GT1 | gene_product=serine/threonine phosophatase PP1 | transcript_product=serine/threonine phosophatase PP1 | location=TGGT1_chrXI:1487440-1488915(-) | protein_length=306 | sequence_SO=chromosome | SO=protein_coding_gene | is_pseudo=false	TGGT1_310700-t26_1-p1		35 kDa		unknown	16	5	0	0
519	TRUE	Empty	| transcript=TGGT1_220400-t26_1 | gene=TGGT1_220400 | organism=Toxoplasma_gondii_GT1 | gene_product=actin depolymerizing factor ADF | transcript_product=actin depolymerizing factor ADF | location=TGGT1_chrV:254875-256188(-) | protein_length=118 | sequence_SO=chromosome | SO=protein_coding_gene | is_pseudo=false	TGGT1_220400-t26_1-p1		13 kDa		unknown	17	5	0	0
520	TRUE	Empty	| transcript=TGGT1_226910-t26_1 | gene=TGGT1_226910 | organism=Toxoplasma_gondii_GT1 | gene_product=Amylo-alpha-1,6-glucosidase | transcript_product=Amylo-alpha-1,6-glucosidase | location=TGGT1_chrX:1136138-1153007(-) | protein_length=1882 | sequence_SO=chromosome | SO=protein_coding_gene | is_pseudo=false	TGGT1_226910-t26_1-p1		208 kDa		unknown	19	4	0	0
521	TRUE	Empty	| transcript=TGGT1_210840-t26_1 | gene=TGGT1_210840 | organism=Toxoplasma_gondii_GT1 | gene_product=arginyl-tRNA synthetase family protein | transcript_product=arginyl-tRNA synthetase family protein | location=TGGT1_chrIV:1942834-1951568(-) | protein_length=595 | sequence_SO=chromosome | SO=protein_coding_gene | is_pseudo=false	TGGT1_210840-t26_1-p1		67 kDa		unknown	18	6	0	0
522	TRUE	Empty	| transcript=TGGT1_295350-t26_1 | gene=TGGT1_295350 | organism=Toxoplasma_gondii_GT1 | gene_product=putative nucleoside diphosphate kinase | transcript_product=putative nucleoside diphosphate kinase | location=TGGT1_chrIa:1794066-1795458(-) | protein_length=155 | sequence_SO=chromosome | SO=protein_coding_gene | is_pseudo=false	TGGT1_295350-t26_1-p1		18 kDa		unknown	14	9	0	0
523	TRUE	Empty	| transcript=TGGT1_299210-t26_1 | gene=TGGT1_299210 | organism=Toxoplasma_gondii_GT1 | gene_product=CTP synthase | transcript_product=CTP synthase | location=TGGT1_chrIII:2095036-2100826(+) | protein_length=652 | sequence_SO=chromosome | SO=protein_coding_gene | is_pseudo=false	TGGT1_299210-t26_1-p1		71 kDa		unknown	19	5	0	0
524	TRUE	Empty	| transcript=TGGT1_206510-t26_1 | gene=TGGT1_206510 | organism=Toxoplasma_gondii_GT1 | gene_product=toxolysin TLN4 | transcript_product=toxolysin TLN4 | location=TGGT1_chrVIIa:879451-893239(+) | protein_length=2435 | sequence_SO=chromosome | SO=protein_coding_gene | is_pseudo=false	TGGT1_206510-t26_1-p1		257 kDa		unknown	18	0	0	0
525	TRUE	Empty	| transcript=TGGT1_214940-t26_1 | gene=TGGT1_214940 | organism=Toxoplasma_gondii_GT1 | gene_product=MIC2-associated protein M2AP | transcript_product=MIC2-associated protein M2AP | location=TGGT1_chrX:6494811-6496996(+) | protein_length=330 | sequence_SO=chromosome | SO=protein_coding_gene | is_pseudo=false	TGGT1_214940-t26_1-p1		35 kDa		unknown	13	7	0	0
526	TRUE	Empty	| transcript=TGGT1_243730-t26_1 | gene=TGGT1_243730 | organism=Toxoplasma_gondii_GT1 | gene_product=rhoptry protein ROP9 | transcript_product=rhoptry protein ROP9 | location=TGGT1_chrVI:2733555-2736099(+) | protein_length=353 | sequence_SO=chromosome | SO=protein_coding_gene | is_pseudo=false	TGGT1_243730-t26_1-p1		38 kDa		unknown	15	7	0	0
527	TRUE	Empty	| transcript=TGGT1_243580-t26_1 | gene=TGGT1_243580 | organism=Toxoplasma_gondii_GT1 | gene_product=putative Hit family protein involved in cell-cycle regulation | transcript_product=putative Hit family protein involved in cell-cycle regulation | location=TGGT1_chrVI:2645473-2647229(+) | protein_length=276 | sequence_SO=chromosome | SO=protein_coding_gene | is_pseudo=false	TGGT1_243580-t26_1-p1		31 kDa		unknown	13	8	0	0
528	TRUE	Empty	| transcript=TGGT1_251810-t26_1 | gene=TGGT1_251810 | organism=Toxoplasma_gondii_GT1 | gene_product=putative translation initiation factor eIF-5A | transcript_product=putative translation initiation factor eIF-5A | location=TGGT1_chrXII:5518720-5519205(-) | protein_length=161 | sequence_SO=chromosome | SO=protein_coding_gene | is_pseudo=false	TGGT1_251810-t26_1-p1		17 kDa		unknown	18	5	0	0
529	TRUE	Empty	| transcript=TGGT1_214290-t26_1 | gene=TGGT1_214290 | organism=Toxoplasma_gondii_GT1 | gene_product=DJ-1 family protein | transcript_product=DJ-1 family protein | location=TGGT1_chrX:6106825-6108652(+) | protein_length=256 | sequence_SO=chromosome | SO=protein_coding_gene | is_pseudo=false	TGGT1_214290-t26_1-p1		28 kDa	TRUE	unknown	18	5	0	0
530	TRUE	Empty	| transcript=TGGT1_234190-t26_1 | gene=TGGT1_234190 | organism=Toxoplasma_gondii_GT1 | gene_product=putative serine hydroxymethyltransferase 2 | transcript_product=putative serine hydroxymethyltransferase 2 | location=TGGT1_chrX:4074410-4078362(-) | protein_length=595 | sequence_SO=chromosome | SO=protein_coding_gene | is_pseudo=false	TGGT1_234190-t26_1-p1		65 kDa		unknown	18	5	0	0
531	TRUE	Empty	| transcript=TGGT1_268870-t26_1 | gene=TGGT1_268870 | organism=Toxoplasma_gondii_GT1 | gene_product=tetratricopeptide repeat-containing protein | transcript_product=tetratricopeptide repeat-containing protein | location=TGGT1_chrVIII:6237449-6244209(+) | protein_length=1031 | sequence_SO=chromosome | SO=protein_coding_gene | is_pseudo=false	TGGT1_268870-t26_1-p1		114 kDa		unknown	17	3	0	0
532	TRUE	Empty	| transcript=TGGT1_235470-t26_1 | gene=TGGT1_235470 | organism=Toxoplasma_gondii_GT1 | gene_product=myosin A | transcript_product=myosin A | location=TGGT1_chrX:4773284-4778894(+) | protein_length=831 | sequence_SO=chromosome | SO=protein_coding_gene | is_pseudo=false	TGGT1_235470-t26_1-p1		93 kDa		unknown	14	6	0	0
533	TRUE	Empty	| transcript=TGGT1_277720-t26_1 | gene=TGGT1_277720 | organism=Toxoplasma_gondii_GT1 | gene_product=GDA1/CD39 (nucleoside phosphatase) family protein | transcript_product=GDA1/CD39 (nucleoside phosphatase) family protein | location=TGGT1_chrXII:6466417-6468990(+) | protein_length=857 | sequence_SO=chromosome | SO=protein_coding_gene | is_pseudo=false	TGGT1_277720-t26_1-p1		93 kDa		unknown	15	6	0	0
534	TRUE	Empty	| transcript=TGGT1_222380-t26_1 | gene=TGGT1_222380 | organism=Toxoplasma_gondii_GT1 | gene_product=importin-beta N-terminal domain-containing protein | transcript_product=importin-beta N-terminal domain-containing protein | location=TGGT1_chrII:1069107-1078180(+) | protein_length=1147 | sequence_SO=chromosome | SO=protein_coding_gene | is_pseudo=false	TGGT1_222380-t26_1-p1		129 kDa	TRUE	unknown	17	3	0	0
535	TRUE	Empty	| transcript=TGGT1_209950-t26_1 | gene=TGGT1_209950 | organism=Toxoplasma_gondii_GT1 | gene_product=putative thioredoxin | transcript_product=putative thioredoxin | location=TGGT1_chrIb:1585569-1589285(-) | protein_length=424 | sequence_SO=chromosome | SO=protein_coding_gene | is_pseudo=false	TGGT1_209950-t26_1-p1		48 kDa		unknown	18	3	0	0
536	TRUE	Empty	| transcript=TGGT1_249590-t26_1 | gene=TGGT1_249590 | organism=Toxoplasma_gondii_GT1 | gene_product=putative proteasome subunit alpha type 5-2 | transcript_product=putative proteasome subunit alpha type 5-2 | location=TGGT1_chrXII:4602436-4606174(+) | protein_length=258 | sequence_SO=chromosome | SO=protein_coding_gene | is_pseudo=false	TGGT1_249590-t26_1-p1		28 kDa		unknown	14	7	0	0
537	TRUE	Empty	| transcript=TGGT1_229250A-t26_1 | gene=TGGT1_229250A | organism=Toxoplasma_gondii_GT1 | gene_product=ribosomal protein RPL28 | transcript_product=ribosomal protein RPL28 | location=TGGT1_chrVIII:108601-108824(-) | protein_length=74 | sequence_SO=chromosome | SO=protein_coding_gene | is_pseudo=false	TGGT1_229250A-t26_1-p1		8 kDa		unknown	11	5	0	0
539	TRUE	Empty	| transcript=TGGT1_280380-t26_1 | gene=TGGT1_280380 | organism=Toxoplasma_gondii_GT1 | gene_product=poly(ADP-ribose) glycohydrolase | transcript_product=poly(ADP-ribose) glycohydrolase | location=TGGT1_chrVIIa:467123-469417(+) | protein_length=553 | sequence_SO=chromosome | SO=protein_coding_gene | is_pseudo=false	TGGT1_280380-t26_1-p1		62 kDa		unknown	14	5	0	0
540	TRUE	Empty	| transcript=TGGT1_293180-t26_1 | gene=TGGT1_293180 | organism=Toxoplasma_gondii_GT1 | gene_product=NADP-specific glutamate dehydrogenase | transcript_product=NADP-specific glutamate dehydrogenase | location=TGGT1_chrIa:124576-129868(-) | protein_length=578 | sequence_SO=chromosome | SO=protein_coding_gene | is_pseudo=false	TGGT1_293180-t26_1-p1		64 kDa		unknown	11	10	0	0
541	TRUE	Empty	| transcript=TGGT1_274190-t26_1 | gene=TGGT1_274190 | organism=Toxoplasma_gondii_GT1 | gene_product=putative eukaryotic initiation factor 2B epsilon subunit | transcript_product=putative eukaryotic initiation factor 2B epsilon subunit | location=TGGT1_chrVIII:2932989-2940348(+) | protein_length=809 | sequence_SO=chromosome | SO=protein_coding_gene | is_pseudo=false	TGGT1_274190-t26_1-p1		89 kDa		unknown	14	7	0	0
542	TRUE	Empty	| transcript=TGGT1_306960-t26_1 | gene=TGGT1_306960 | organism=Toxoplasma_gondii_GT1 | gene_product=phenylalanine--tRNA ligase, beta subunit protein | transcript_product=phenylalanine--tRNA ligase, beta subunit protein | location=TGGT1_chrXI:126175-136113(-) | protein_length=675 | sequence_SO=chromosome | SO=protein_coding_gene | is_pseudo=false	TGGT1_306960-t26_1-p1		75 kDa		unknown	17	4	0	0
543	TRUE	Empty	| transcript=TGGT1_244690-t26_1 | gene=TGGT1_244690 | organism=Toxoplasma_gondii_GT1 | gene_product=hypothetical protein | transcript_product=hypothetical protein | location=TGGT1_chrVI:3366510-3368381(+) | protein_length=623 | sequence_SO=chromosome | SO=protein_coding_gene | is_pseudo=false	TGGT1_244690-t26_1-p1		65 kDa		unknown	18	3	0	0
544	TRUE	Empty	| transcript=TGGT1_232250-t26_1 | gene=TGGT1_232250 | organism=Toxoplasma_gondii_GT1 | gene_product=catalase | transcript_product=catalase | location=TGGT1_chrVIII:1969434-1975537(-) | protein_length=502 | sequence_SO=chromosome | SO=protein_coding_gene | is_pseudo=false	TGGT1_232250-t26_1-p1		57 kDa		unknown	17	4	0	0
545	TRUE	Empty	| transcript=TGGT1_287210-t26_1 | gene=TGGT1_287210 | organism=Toxoplasma_gondii_GT1 | gene_product=putative proteasome subunit alpha2 | transcript_product=putative proteasome subunit alpha2 | location=TGGT1_chrV:1378941-1381792(-) | protein_length=236 | sequence_SO=chromosome | SO=protein_coding_gene | is_pseudo=false	TGGT1_287210-t26_1-p1		26 kDa		unknown	13	5	0	0
546	TRUE	Empty	| transcript=TGGT1_242330-t26_1 | gene=TGGT1_242330 | organism=Toxoplasma_gondii_GT1 | gene_product=ribosomal protein RPS5 | transcript_product=ribosomal protein RPS5 | location=TGGT1_chrVI:1882939-1884008(-) | protein_length=192 | sequence_SO=chromosome | SO=protein_coding_gene | is_pseudo=false	TGGT1_242330-t26_1-p1		22 kDa		unknown	13	5	0	0
547	TRUE	Empty	| transcript=TGGT1_312090-t26_1 | gene=TGGT1_312090 | organism=Toxoplasma_gondii_GT1 | gene_product=ribosomal protein RPL23 | transcript_product=ribosomal protein RPL23 | location=TGGT1_chrXI:2381590-2383685(-) | protein_length=139 | sequence_SO=chromosome | SO=protein_coding_gene | is_pseudo=false	TGGT1_312090-t26_1-p1		15 kDa	TRUE	unknown	10	8	0	0
548	TRUE	Empty	| transcript=TGGT1_279420-t26_1 | gene=TGGT1_279420 | organism=Toxoplasma_gondii_GT1 | gene_product=hypothetical protein | transcript_product=hypothetical protein | location=TGGT1_chrIX:26421-30410(+) | protein_length=1329 | sequence_SO=chromosome | SO=protein_coding_gene | is_pseudo=false	TGGT1_279420-t26_1-p1		145 kDa	TRUE	unknown	15	4	0	0
549	TRUE	Empty	| transcript=TGGT1_223140-t26_1 | gene=TGGT1_223140 | organism=Toxoplasma_gondii_GT1 | gene_product=tRNA binding domain-containing protein | transcript_product=tRNA binding domain-containing protein | location=TGGT1_chrII:1451648-1456657(+) | protein_length=472 | sequence_SO=chromosome | SO=protein_coding_gene | is_pseudo=false	TGGT1_223140-t26_1-p1		51 kDa		unknown	13	5	0	0
550	TRUE	Empty	| transcript=TGGT1_211290-t26_1 | gene=TGGT1_211290 | organism=Toxoplasma_gondii_GT1 | gene_product=rhoptry protein ROP15 | transcript_product=rhoptry protein ROP15 | location=TGGT1_chrIV:1780392-1782862(-) | protein_length=333 | sequence_SO=chromosome | SO=protein_coding_gene | is_pseudo=false	TGGT1_211290-t26_1-p1		37 kDa		unknown	13	7	0	0
551	TRUE	Empty	| transcript=TGGT1_247550-t26_1 | gene=TGGT1_247550 | organism=Toxoplasma_gondii_GT1 | gene_product=heat shock protein HSP60 | transcript_product=heat shock protein HSP60 | location=TGGT1_chrXII:3342084-3346052(-) | protein_length=575 | sequence_SO=chromosome | SO=protein_coding_gene | is_pseudo=false	TGGT1_247550-t26_1-p1		61 kDa		unknown	15	5	0	0
552	TRUE	Empty	| transcript=TGGT1_318580-t26_1 | gene=TGGT1_318580 | organism=Toxoplasma_gondii_GT1 | gene_product=glucosephosphate-mutase GPM2 | transcript_product=glucosephosphate-mutase GPM2 | location=TGGT1_chrIV:1153980-1159087(-) | protein_length=597 | sequence_SO=chromosome | SO=protein_coding_gene | is_pseudo=false	TGGT1_318580-t26_1-p1		66 kDa		unknown	15	5	0	0
554	TRUE	Empty	| transcript=TGGT1_311890-t26_1 | gene=TGGT1_311890 | organism=Toxoplasma_gondii_GT1 | gene_product=hypothetical protein | transcript_product=hypothetical protein | location=TGGT1_chrXI:2321183-2324126(+) | protein_length=394 | sequence_SO=chromosome | SO=protein_coding_gene | is_pseudo=false	TGGT1_311890-t26_1-p1		44 kDa		unknown	11	5	0	0
556	TRUE	Empty	| transcript=TGGT1_228290-t26_1 | gene=TGGT1_228290 | organism=Toxoplasma_gondii_GT1 | gene_product=phospholipase/carboxylesterase | transcript_product=phospholipase/carboxylesterase | location=TGGT1_chrX:347556-349031(-) | protein_length=491 | sequence_SO=chromosome | SO=protein_coding_gene | is_pseudo=false	TGGT1_228290-t26_1-p1		53 kDa		unknown	13	5	0	0
557	TRUE	Empty	| transcript=TGGT1_216260-t26_1 | gene=TGGT1_216260 | organism=Toxoplasma_gondii_GT1 | gene_product=putative eukaryotic initiation factor-2B, gamma subunit | transcript_product=putative eukaryotic initiation factor-2B, gamma subunit | location=TGGT1_chrXI:6191789-6198714(+) | protein_length=525 | sequence_SO=chromosome | SO=protein_coding_gene | is_pseudo=false	TGGT1_216260-t26_1-p1		58 kDa		unknown	15	2	0	0
558	TRUE	Empty	| transcript=TGGT1_253820-t26_1 | gene=TGGT1_253820 | organism=Toxoplasma_gondii_GT1 | gene_product=hypothetical protein | transcript_product=hypothetical protein | location=TGGT1_chrIII:1203300-1205132(+) | protein_length=226 | sequence_SO=chromosome | SO=protein_coding_gene | is_pseudo=false	TGGT1_253820-t26_1-p1		25 kDa		unknown	13	5	0	0
559	TRUE	Empty	| transcript=TGGT1_212290-t26_1 | gene=TGGT1_212290 | organism=Toxoplasma_gondii_GT1 | gene_product=ribosomal protein RPS19 | transcript_product=ribosomal protein RPS19 | location=TGGT1_chrX:3845925-3847625(-) | protein_length=313 | sequence_SO=chromosome | SO=protein_coding_gene | is_pseudo=false	TGGT1_212290-t26_1-p1		35 kDa	TRUE	unknown	10	4	0	0
560	TRUE	Empty	| transcript=TGGT1_295710-t26_1 | gene=TGGT1_295710 | organism=Toxoplasma_gondii_GT1 | gene_product=HECT-domain (ubiquitin-transferase) domain-containing protein | transcript_product=HECT-domain (ubiquitin-transferase) domain-containing protein | location=TGGT1_chrIa:1556788-1587317(-) | protein_length=8007 | sequence_SO=chromosome | SO=protein_coding_gene | is_pseudo=false	TGGT1_295710-t26_1-p1		841 kDa	TRUE	unknown	18	0	0	0
561	TRUE	Empty	| transcript=TGGT1_223710-t26_1 | gene=TGGT1_223710 | organism=Toxoplasma_gondii_GT1 | gene_product=tetratricopeptide repeat-containing protein | transcript_product=tetratricopeptide repeat-containing protein | location=TGGT1_chrX:3542707-3551157(-) | protein_length=964 | sequence_SO=chromosome | SO=protein_coding_gene | is_pseudo=false	TGGT1_223710-t26_1-p1		109 kDa		unknown	13	4	0	0
562	TRUE	Empty	| transcript=TGGT1_312480-t26_1 | gene=TGGT1_312480 | organism=Toxoplasma_gondii_GT1 | gene_product=putative uracil phosphoribosyltransferase FUR1 | transcript_product=putative uracil phosphoribosyltransferase FUR1 | location=TGGT1_chrXI:2681744-2685832(+) | protein_length=244 | sequence_SO=chromosome | SO=protein_coding_gene | is_pseudo=false	TGGT1_312480-t26_1-p1		28 kDa		unknown	13	5	0	0
563	TRUE	Empty	| transcript=TGGT1_313140-t26_1 | gene=TGGT1_313140 | organism=Toxoplasma_gondii_GT1 | gene_product=isocitrate dehydrogenase | transcript_product=isocitrate dehydrogenase | location=TGGT1_chrXI:3095680-3101525(-) | protein_length=621 | sequence_SO=chromosome | SO=protein_coding_gene | is_pseudo=false	TGGT1_313140-t26_1-p1		68 kDa	TRUE	unknown	13	6	0	0
564	TRUE	Empty	| transcript=TGGT1_235700-t26_1 | gene=TGGT1_235700 | organism=Toxoplasma_gondii_GT1 | gene_product=sedoheptulose-1,7-bisphosphatase | transcript_product=sedoheptulose-1,7-bisphosphatase | location=TGGT1_chrX:4954156-4957661(-) | protein_length=330 | sequence_SO=chromosome | SO=protein_coding_gene | is_pseudo=false	TGGT1_235700-t26_1-p1		36 kDa		unknown	16	3	0	0
565	TRUE	Empty	| transcript=TGGT1_236540-t26_1 | gene=TGGT1_236540 | organism=Toxoplasma_gondii_GT1 | gene_product=RNA recognition motif-containing protein | transcript_product=RNA recognition motif-containing protein | location=TGGT1_chrX:5301444-5305442(+) | protein_length=508 | sequence_SO=chromosome | SO=protein_coding_gene | is_pseudo=false	TGGT1_236540-t26_1-p1		53 kDa	TRUE	unknown	10	2	0	0
567	TRUE	Empty	| transcript=TGGT1_238180-t26_1 | gene=TGGT1_238180 | organism=Toxoplasma_gondii_GT1 | gene_product=putative 26s proteasome regulatory complex subunit | transcript_product=putative 26s proteasome regulatory complex subunit | location=TGGT1_chrVI:105172-110498(-) | protein_length=417 | sequence_SO=chromosome | SO=protein_coding_gene | is_pseudo=false	TGGT1_238180-t26_1-p1		48 kDa	TRUE	unknown	13	3	0	0
569	TRUE	Empty	| transcript=TGGT1_254900-t26_1 | gene=TGGT1_254900 | organism=Toxoplasma_gondii_GT1 | gene_product=putative proteasome subunit beta type 2 | transcript_product=putative proteasome subunit beta type 2 | location=TGGT1_chrIII:1997522-1998441(+) | protein_length=191 | sequence_SO=chromosome | SO=protein_coding_gene | is_pseudo=false	TGGT1_254900-t26_1-p1		22 kDa		unknown	12	5	0	0
570	TRUE	Empty	| transcript=TGGT1_307850-t26_1 | gene=TGGT1_307850 | organism=Toxoplasma_gondii_GT1 | gene_product=6-phosphogluconate dehydrogenase | transcript_product=6-phosphogluconate dehydrogenase | location=TGGT1_chrXII:390090-394283(-) | protein_length=505 | sequence_SO=chromosome | SO=protein_coding_gene | is_pseudo=false	TGGT1_307850-t26_1-p1		55 kDa		unknown	15	3	0	0
571	TRUE	Empty	| transcript=TGGT1_204130-t26_1 | gene=TGGT1_204130 | organism=Toxoplasma_gondii_GT1 | gene_product=perforin-like protein PLP1 | transcript_product=perforin-like protein PLP1 | location=TGGT1_chrVIIa:1864038-1872889(-) | protein_length=1161 | sequence_SO=chromosome | SO=protein_coding_gene | is_pseudo=false	TGGT1_204130-t26_1-p1		125 kDa		unknown	17	0	0	0
572	TRUE	Empty	| transcript=TGGT1_208030-t26_1 | gene=TGGT1_208030 | organism=Toxoplasma_gondii_GT1 | gene_product=microneme protein MIC4 | transcript_product=microneme protein MIC4 | location=TGGT1_chrIb:547335-549077(+) | protein_length=580 | sequence_SO=chromosome | SO=protein_coding_gene | is_pseudo=false	TGGT1_208030-t26_1-p1		63 kDa		unknown	14	4	0	0
573	TRUE	Empty	| transcript=TGGT1_297970-t26_1 | gene=TGGT1_297970 | organism=Toxoplasma_gondii_GT1 | gene_product=aspartyl aminopeptidase | transcript_product=aspartyl aminopeptidase | location=TGGT1_chrII:2122080-2130718(+) | protein_length=508 | sequence_SO=chromosome | SO=protein_coding_gene | is_pseudo=false	TGGT1_297970-t26_1-p1		56 kDa		unknown	16	2	0	0
574	TRUE	Empty	| transcript=TGGT1_270550-t26_1 | gene=TGGT1_270550 | organism=Toxoplasma_gondii_GT1 | gene_product=putative gamma-glutamyl phosphate reductase | transcript_product=putative gamma-glutamyl phosphate reductase | location=TGGT1_chrVIII:5192655-5194793(+) | protein_length=502 | sequence_SO=chromosome | SO=protein_coding_gene | is_pseudo=false	TGGT1_270550-t26_1-p1		54 kDa		unknown	10	4	0	0
575	TRUE	Empty	| transcript=TGGT1_229000-t26_1 | gene=TGGT1_229000 | organism=Toxoplasma_gondii_GT1 | gene_product=kelch repeat-containing protein | transcript_product=kelch repeat-containing protein | location=TGGT1_chrVIII:10568-14305(-) | protein_length=620 | sequence_SO=chromosome | SO=protein_coding_gene | is_pseudo=false	TGGT1_229000-t26_1-p1		68 kDa		unknown	9	4	0	0
576	TRUE	Empty	| transcript=TGGT1_233520-t26_1 | gene=TGGT1_233520 | organism=Toxoplasma_gondii_GT1 | gene_product=ATP-dependent RNA helicase | transcript_product=ATP-dependent RNA helicase | location=TGGT1_chrVIII:2686087-2689735(+) | protein_length=801 | sequence_SO=chromosome | SO=protein_coding_gene | is_pseudo=false	TGGT1_233520-t26_1-p1		89 kDa		unknown	12	3	0	0
577	TRUE	Empty	| transcript=TGGT1_287180-t26_1 | gene=TGGT1_287180 | organism=Toxoplasma_gondii_GT1 | gene_product=hypothetical protein | transcript_product=hypothetical protein | location=TGGT1_chrV:1391105-1404550(+) | protein_length=2072 | sequence_SO=chromosome | SO=protein_coding_gene | is_pseudo=false	TGGT1_287180-t26_1-p1		227 kDa	TRUE	unknown	14	2	0	0
578	TRUE	Empty	| transcript=TGGT1_216790-t26_1 | gene=TGGT1_216790 | organism=Toxoplasma_gondii_GT1 | gene_product=putative ATP-binding cassette sub-family E member 1 | transcript_product=putative ATP-binding cassette sub-family E member 1 | location=TGGT1_chrXI:5800419-5807047(-) | protein_length=613 | sequence_SO=chromosome | SO=protein_coding_gene | is_pseudo=false	TGGT1_216790-t26_1-p1		69 kDa		unknown	11	5	0	0
579	TRUE	Empty	| transcript=TGGT1_273905-t26_1 | gene=TGGT1_273905 | organism=Toxoplasma_gondii_GT1 | gene_product=hypothetical protein | transcript_product=hypothetical protein | location=TGGT1_chrVIII:3178311-3184467(+) | protein_length=373 | sequence_SO=chromosome | SO=protein_coding_gene | is_pseudo=false	TGGT1_273905-t26_1-p1		41 kDa		unknown	11	6	0	0
580	TRUE	Empty	| transcript=TGGT1_229930-t26_1 | gene=TGGT1_229930 | organism=Toxoplasma_gondii_GT1 | gene_product=p25-alpha family protein | transcript_product=p25-alpha family protein | location=TGGT1_chrVIII:470700-471465(+) | protein_length=163 | sequence_SO=chromosome | SO=protein_coding_gene | is_pseudo=false	TGGT1_229930-t26_1-p1		17 kDa	TRUE	unknown	10	5	0	0
581	TRUE	Empty	| transcript=TGGT1_247460-t26_1 | gene=TGGT1_247460 | organism=Toxoplasma_gondii_GT1 | gene_product=proliferating cell nuclear antigen PCNA1 | transcript_product=proliferating cell nuclear antigen PCNA1 | location=TGGT1_chrXII:3286520-3289072(-) | protein_length=317 | sequence_SO=chromosome | SO=protein_coding_gene | is_pseudo=false	TGGT1_247460-t26_1-p1		35 kDa		unknown	12	4	0	0
582	TRUE	Empty	| transcript=TGGT1_290890-t26_1 | gene=TGGT1_290890 | organism=Toxoplasma_gondii_GT1 | gene_product=putative carbonyl reductase 1 | transcript_product=putative carbonyl reductase 1 | location=TGGT1_chrIX:3727182-3731041(+) | protein_length=411 | sequence_SO=chromosome | SO=protein_coding_gene | is_pseudo=false	TGGT1_290890-t26_1-p1		45 kDa		unknown	13	4	0	0
583	TRUE	Empty	| transcript=TGGT1_279380-t26_1 | gene=TGGT1_279380 | organism=Toxoplasma_gondii_GT1 | gene_product=hypothetical protein | transcript_product=hypothetical protein | location=TGGT1_chrIX:50522-55380(+) | protein_length=320 | sequence_SO=chromosome | SO=protein_coding_gene | is_pseudo=false	TGGT1_279380-t26_1-p1		35 kDa		unknown	13	4	0	0
584	TRUE	Empty	| transcript=TGGT1_265250-t26_1 | gene=TGGT1_265250 | organism=Toxoplasma_gondii_GT1 | gene_product=RNA recognition motif-containing protein | transcript_product=RNA recognition motif-containing protein | location=TGGT1_chrIX:1478253-1487922(+) | protein_length=1564 | sequence_SO=chromosome | SO=protein_coding_gene | is_pseudo=false	TGGT1_265250-t26_1-p1		160 kDa		unknown	13	3	0	0
585	TRUE	Empty	| transcript=TGGT1_319560-t26_1 | gene=TGGT1_319560 | organism=Toxoplasma_gondii_GT1 | gene_product=microneme protein MIC3 | transcript_product=microneme protein MIC3 | location=TGGT1_chrIV:856315-857588(+) | protein_length=383 | sequence_SO=chromosome | SO=protein_coding_gene | is_pseudo=false	TGGT1_319560-t26_1-p1		41 kDa		unknown	15	2	0	0
586	TRUE	Empty	| transcript=TGGT1_321500-t26_1 | gene=TGGT1_321500 | organism=Toxoplasma_gondii_GT1 | gene_product=RNA recognition motif-containing protein | transcript_product=RNA recognition motif-containing protein | location=TGGT1_chrIb:1771014-1773404(+) | protein_length=475 | sequence_SO=chromosome | SO=protein_coding_gene | is_pseudo=false	TGGT1_321500-t26_1-p1		51 kDa		unknown	10	4	0	0
587	TRUE	Empty	| transcript=TGGT1_231920-t26_1 | gene=TGGT1_231920 | organism=Toxoplasma_gondii_GT1 | gene_product=oxidoreductase, short chain dehydrogenase/reductase family protein | transcript_product=oxidoreductase, short chain dehydrogenase/reductase family protein | location=TGGT1_chrVIII:1641278-1644681(-) | protein_length=303 | sequence_SO=chromosome | SO=protein_coding_gene | is_pseudo=false	TGGT1_231920-t26_1-p1		34 kDa		unknown	9	6	0	0
588	TRUE	Empty	| transcript=TGGT1_310070-t26_1 | gene=TGGT1_310070 | organism=Toxoplasma_gondii_GT1 | gene_product=putative methyltransferase | transcript_product=putative methyltransferase | location=TGGT1_chrXI:1000351-1003674(-) | protein_length=224 | sequence_SO=chromosome | SO=protein_coding_gene | is_pseudo=false	TGGT1_310070-t26_1-p1		25 kDa		unknown	11	4	0	0
589	TRUE	Empty	| transcript=TGGT1_271440-t26_1 | gene=TGGT1_271440 | organism=Toxoplasma_gondii_GT1 | gene_product=NPL4 family protein | transcript_product=NPL4 family protein | location=TGGT1_chrVIII:4484508-4490539(-) | protein_length=502 | sequence_SO=chromosome | SO=protein_coding_gene | is_pseudo=false	TGGT1_271440-t26_1-p1		56 kDa	TRUE	unknown	11	4	0	0
591	TRUE	Empty	| transcript=TGGT1_221210-t26_1 | gene=TGGT1_221210 | organism=Toxoplasma_gondii_GT1 | gene_product=cyclophilin | transcript_product=cyclophilin | location=TGGT1_chrII:118956-120827(+) | protein_length=179 | sequence_SO=chromosome | SO=protein_coding_gene | is_pseudo=false	TGGT1_221210-t26_1-p1		20 kDa		unknown	12	3	0	0
592	TRUE	Empty	| transcript=TGGT1_242290-t26_1 | gene=TGGT1_242290 | organism=Toxoplasma_gondii_GT1 | gene_product=putative proteasome subunit alpha1 | transcript_product=putative proteasome subunit alpha1 | location=TGGT1_chrVI:1851868-1857165(+) | protein_length=253 | sequence_SO=chromosome | SO=protein_coding_gene | is_pseudo=false	TGGT1_242290-t26_1-p1		28 kDa	TRUE	unknown	13	3	0	0
593	TRUE	Empty	| transcript=TGGT1_250710-t26_1 | gene=TGGT1_250710 | organism=Toxoplasma_gondii_GT1 | gene_product=microneme protein MIC10 | transcript_product=microneme protein MIC10 | location=TGGT1_chrXII:5071359-5071955(+) | protein_length=198 | sequence_SO=chromosome | SO=protein_coding_gene | is_pseudo=false	TGGT1_250710-t26_1-p1		23 kDa		unknown	9	6	0	0
594	TRUE	Empty	| transcript=TGGT1_316310-t26_1 | gene=TGGT1_316310 | organism=Toxoplasma_gondii_GT1 | gene_product=superoxide dismutase | transcript_product=superoxide dismutase | location=TGGT1_chrXI:5175968-5177674(-) | protein_length=201 | sequence_SO=chromosome | SO=protein_coding_gene | is_pseudo=false	TGGT1_316310-t26_1-p1		23 kDa		unknown	9	6	0	0
595	TRUE	Empty	| transcript=TGGT1_219520-t26_1 | gene=TGGT1_219520 | organism=Toxoplasma_gondii_GT1 | gene_product=histone arginine methyltransferase PRMT1 | transcript_product=histone arginine methyltransferase PRMT1 | location=TGGT1_chrXII:823809-827267(-) | protein_length=392 | sequence_SO=chromosome | SO=protein_coding_gene | is_pseudo=false	TGGT1_219520-t26_1-p1		44 kDa	TRUE	unknown	12	4	0	0
596	TRUE	Empty	| transcript=TGGT1_204050-t26_1 | gene=TGGT1_204050 | organism=Toxoplasma_gondii_GT1 | gene_product=subtilisin SUB1 | transcript_product=subtilisin SUB1 | location=TGGT1_chrVIIa:1932241-1938144(+) | protein_length=795 | sequence_SO=chromosome | SO=protein_coding_gene | is_pseudo=false	TGGT1_204050-t26_1-p1		85 kDa		unknown	13	3	0	0
597	TRUE	Empty	| transcript=TGGT1_410370-t26_1 | gene=TGGT1_410370 | organism=Toxoplasma_gondii_GT1 | gene_product=putative transmembrane protein | transcript_product=putative transmembrane protein | location=AAQM03000265:733-2584(+) | protein_length=435 | sequence_SO=contig | SO=protein_coding_gene | is_pseudo=false	TGGT1_410370-t26_1-p1		48 kDa		unknown	13	3	0	0
598	TRUE	Empty	| transcript=TGGT1_278050-t26_1 | gene=TGGT1_278050 | organism=Toxoplasma_gondii_GT1 | gene_product=putative proteasome subunit alpha type 1 | transcript_product=putative proteasome subunit alpha type 1 | location=TGGT1_chrXII:6244565-6249677(-) | protein_length=247 | sequence_SO=chromosome | SO=protein_coding_gene | is_pseudo=false	TGGT1_278050-t26_1-p1		27 kDa		unknown	14	2	0	0
599	TRUE	Empty	| transcript=TGGT1_305040-t26_1 | gene=TGGT1_305040 | organism=Toxoplasma_gondii_GT1 | gene_product=HEAT repeat-containing protein | transcript_product=HEAT repeat-containing protein | location=TGGT1_chrIX:4965233-4980115(-) | protein_length=1173 | sequence_SO=chromosome | SO=protein_coding_gene | is_pseudo=false	TGGT1_305040-t26_1-p1		126 kDa		unknown	14	2	0	0
600	TRUE	Empty	| transcript=TGGT1_214260-t26_1 | gene=TGGT1_214260 | organism=Toxoplasma_gondii_GT1 | gene_product=putative alpha-glucan water dikinase 1 | transcript_product=putative alpha-glucan water dikinase 1 | location=TGGT1_chrX:6069350-6083963(+) | protein_length=1715 | sequence_SO=chromosome | SO=protein_coding_gene | is_pseudo=false	TGGT1_214260-t26_1-p1		192 kDa		unknown	12	2	0	0
601	TRUE	Empty	| transcript=TGGT1_222840-t26_1 | gene=TGGT1_222840 | organism=Toxoplasma_gondii_GT1 | gene_product=Ser/Thr phosphatase family protein | transcript_product=Ser/Thr phosphatase family protein | location=TGGT1_chrII:1231132-1237535(-) | protein_length=433 | sequence_SO=chromosome | SO=protein_coding_gene | is_pseudo=false	TGGT1_222840-t26_1-p1		48 kDa		unknown	14	2	0	0
602	TRUE	Empty	| transcript=TGGT1_286080-t26_1 | gene=TGGT1_286080 | organism=Toxoplasma_gondii_GT1 | gene_product=elongation factor 2 family protein | transcript_product=elongation factor 2 family protein | location=TGGT1_chrV:1864243-1874860(+) | protein_length=1008 | sequence_SO=chromosome | SO=protein_coding_gene | is_pseudo=false	TGGT1_286080-t26_1-p1		113 kDa		unknown	12	0	0	0
603	TRUE	Empty	| transcript=TGGT1_232190-t26_1 | gene=TGGT1_232190 | organism=Toxoplasma_gondii_GT1 | gene_product=Sec7 domain-containing protein | transcript_product=Sec7 domain-containing protein | location=TGGT1_chrVIII:1928621-1944217(+) | protein_length=3288 | sequence_SO=chromosome | SO=protein_coding_gene | is_pseudo=false	TGGT1_232190-t26_1-p1		354 kDa	TRUE	unknown	11	2	0	0
604	TRUE	Empty	| transcript=TGGT1_291140-t26_1 | gene=TGGT1_291140 | organism=Toxoplasma_gondii_GT1 | gene_product=CCR4-Not complex component, Not1 protein | transcript_product=CCR4-Not complex component, Not1 protein | location=TGGT1_chrIX:3957969-3969206(+) | protein_length=2562 | sequence_SO=chromosome | SO=protein_coding_gene | is_pseudo=false	TGGT1_291140-t26_1-p1		266 kDa		unknown	11	0	0	0
605	TRUE	Empty	| transcript=TGGT1_269250-t26_1 | gene=TGGT1_269250 | organism=Toxoplasma_gondii_GT1 | gene_product=Mov34/MPN/PAD-1 family protein | transcript_product=Mov34/MPN/PAD-1 family protein | location=TGGT1_chrVIII:5961179-5966031(-) | protein_length=343 | sequence_SO=chromosome | SO=protein_coding_gene | is_pseudo=false	TGGT1_269250-t26_1-p1		38 kDa		unknown	10	4	0	0
606	TRUE	Empty	| transcript=TGGT1_231440-t26_1 | gene=TGGT1_231440 | organism=Toxoplasma_gondii_GT1 | gene_product=LsmAD domain-containing protein | transcript_product=LsmAD domain-containing protein | location=TGGT1_chrVIII:1418874-1426956(-) | protein_length=1524 | sequence_SO=chromosome | SO=protein_coding_gene | is_pseudo=false	TGGT1_231440-t26_1-p1		148 kDa	TRUE	unknown	9	2	0	0
607	TRUE	Empty	| transcript=TGGT1_227810-t26_1 | gene=TGGT1_227810 | organism=Toxoplasma_gondii_GT1 | gene_product=rhoptry kinase family protein ROP11 (incomplete catalytic triad) | transcript_product=rhoptry kinase family protein ROP11 (incomplete catalytic triad) | location=TGGT1_chrX:715479-717059(+) | protein_length=526 | sequence_SO=chromosome | SO=protein_coding_gene | is_pseudo=false	TGGT1_227810-t26_1-p1		58 kDa		unknown	11	2	0	0
608	TRUE	Empty	| transcript=TGGT1_227948-t26_1 | gene=TGGT1_227948 | organism=Toxoplasma_gondii_GT1 | gene_product=peptidase M16 inactive domain-containing protein | transcript_product=peptidase M16 inactive domain-containing protein | location=TGGT1_chrX:626225-636243(+) | protein_length=1306 | sequence_SO=chromosome | SO=protein_coding_gene | is_pseudo=false	TGGT1_227948-t26_1-p1		143 kDa		unknown	10	3	0	0
609	TRUE	Empty	| transcript=TGGT1_201700-t26_1 | gene=TGGT1_201700 | organism=Toxoplasma_gondii_GT1 | gene_product=WD domain, G-beta repeat-containing protein | transcript_product=WD domain, G-beta repeat-containing protein | location=TGGT1_chrVIIa:3740764-3744193(-) | protein_length=654 | sequence_SO=chromosome | SO=protein_coding_gene | is_pseudo=false	TGGT1_201700-t26_1-p1		67 kDa	TRUE	unknown	9	6	0	0
610	TRUE	Empty	| transcript=TGGT1_290005-t26_1 | gene=TGGT1_290005 | organism=Toxoplasma_gondii_GT1 | gene_product=putative proteasome subunit beta type 1 | transcript_product=putative proteasome subunit beta type 1 | location=TGGT1_chrIX:3387292-3392148(-) | protein_length=359 | sequence_SO=chromosome | SO=protein_coding_gene | is_pseudo=false	TGGT1_290005-t26_1-p1		40 kDa		unknown	11	4	0	0
611	TRUE	Empty	| transcript=TGGT1_265530-t26_1 | gene=TGGT1_265530 | organism=Toxoplasma_gondii_GT1 | gene_product=RNA recognition motif-containing protein | transcript_product=RNA recognition motif-containing protein | location=TGGT1_chrIX:1315868-1318933(-) | protein_length=492 | sequence_SO=chromosome | SO=protein_coding_gene | is_pseudo=false	TGGT1_265530-t26_1-p1		51 kDa		unknown	8	3	0	0
614	TRUE	Empty	| transcript=TGGT1_212820-t26_1 | gene=TGGT1_212820 | organism=Toxoplasma_gondii_GT1 | gene_product=ubiquitin family protein | transcript_product=ubiquitin family protein | location=TGGT1_chrV:502016-508102(+) | protein_length=1158 | sequence_SO=chromosome | SO=protein_coding_gene | is_pseudo=false	TGGT1_212820-t26_1-p1		119 kDa		unknown	9	2	0	0
615	TRUE	Empty	| transcript=TGGT1_273870-t26_1 | gene=TGGT1_273870 | organism=Toxoplasma_gondii_GT1 | gene_product=SWI2/SNF2 ISWI-like (AT hook) | transcript_product=SWI2/SNF2 ISWI-like (AT hook) | location=TGGT1_chrVIII:3198884-3213308(+) | protein_length=1556 | sequence_SO=chromosome | SO=protein_coding_gene | is_pseudo=false	TGGT1_273870-t26_1-p1		175 kDa		unknown	10	0	0	0
616	TRUE	Empty	| transcript=TGGT1_219820-t26_1 | gene=TGGT1_219820 | organism=Toxoplasma_gondii_GT1 | gene_product=putative polyubiquitin UbC | transcript_product=putative polyubiquitin UbC | location=TGGT1_chrXII:557673-558596(-) | protein_length=307 | sequence_SO=chromosome | SO=protein_coding_gene | is_pseudo=false	TGGT1_219820-t26_1-p1 (+1)		34 kDa		unknown	11	0	0	0
617	TRUE	Empty	| transcript=TGGT1_285980A-t26_1 | gene=TGGT1_285980A | organism=Toxoplasma_gondii_GT1 | gene_product=glucosephosphate-mutase GPM1 | transcript_product=glucosephosphate-mutase GPM1 | location=TGGT1_chrV:1947082-1953082(-) | protein_length=361 | sequence_SO=chromosome | SO=protein_coding_gene | is_pseudo=false	TGGT1_285980A-t26_1-p1		39 kDa		unknown	10	3	0	0
620	TRUE	Empty	| transcript=TGGT1_263130-t26_1 | gene=TGGT1_263130 | organism=Toxoplasma_gondii_GT1 | gene_product=putative citrate synthase | transcript_product=putative citrate synthase | location=TGGT1_chrVIIb:754263-759706(+) | protein_length=620 | sequence_SO=chromosome | SO=protein_coding_gene | is_pseudo=false	TGGT1_263130-t26_1-p1		69 kDa		unknown	12	0	0	0
621	TRUE	Empty	| transcript=TGGT1_213870-t26_1 | gene=TGGT1_213870 | organism=Toxoplasma_gondii_GT1 | gene_product=UBA/TS-N domain-containing protein | transcript_product=UBA/TS-N domain-containing protein | location=TGGT1_chrV:1257750-1267360(-) | protein_length=1071 | sequence_SO=chromosome | SO=protein_coding_gene | is_pseudo=false	TGGT1_213870-t26_1-p1		117 kDa		unknown	10	3	0	0
622	TRUE	Empty	| transcript=TGGT1_280490-t26_1 | gene=TGGT1_280490 | organism=Toxoplasma_gondii_GT1 | gene_product=U-box domain-containing protein | transcript_product=U-box domain-containing protein | location=TGGT1_chrVIIa:332194-348045(-) | protein_length=1089 | sequence_SO=chromosome | SO=protein_coding_gene | is_pseudo=false	TGGT1_280490-t26_1-p1		122 kDa	TRUE	unknown	12	0	0	0
623	TRUE	Empty	| transcript=TGGT1_294360-t26_1 | gene=TGGT1_294360 | organism=Toxoplasma_gondii_GT1 | gene_product=putative ubiquitin specific protease 39 isoform 2 | transcript_product=putative ubiquitin specific protease 39 isoform 2 | location=TGGT1_chrIa:826234-834253(+) | protein_length=571 | sequence_SO=chromosome | SO=protein_coding_gene | is_pseudo=false	TGGT1_294360-t26_1-p1		64 kDa		unknown	7	3	0	0
624	TRUE	Empty	| transcript=TGGT1_240890-t26_1 | gene=TGGT1_240890 | organism=Toxoplasma_gondii_GT1 | gene_product=6-phosphofructokinase | transcript_product=6-phosphofructokinase | location=TGGT1_chrVI:1494349-1507600(+) | protein_length=1399 | sequence_SO=chromosome | SO=protein_coding_gene | is_pseudo=false	TGGT1_240890-t26_1-p1		155 kDa		unknown	10	2	0	0
625	TRUE	Empty	| transcript=TGGT1_251880-t26_1 | gene=TGGT1_251880 | organism=Toxoplasma_gondii_GT1 | gene_product=tRNA synthetases class I family protein | transcript_product=tRNA synthetases class I family protein | location=TGGT1_chrXII:5557287-5561955(-) | protein_length=540 | sequence_SO=chromosome | SO=protein_coding_gene | is_pseudo=false	TGGT1_251880-t26_1-p1		60 kDa		unknown	11	3	0	0
626	TRUE	Empty	| transcript=TGGT1_219750-t26_1 | gene=TGGT1_219750 | organism=Toxoplasma_gondii_GT1 | gene_product=putative cytochrome c | transcript_product=putative cytochrome c | location=TGGT1_chrXII:601202-602193(-) | protein_length=115 | sequence_SO=chromosome | SO=protein_coding_gene | is_pseudo=false	TGGT1_219750-t26_1-p1		12 kDa		unknown	9	5	0	0
627	TRUE	Empty	| transcript=TGGT1_244110-t26_1 | gene=TGGT1_244110 | organism=Toxoplasma_gondii_GT1 | gene_product=nucleosome assembly protein (nap) protein | transcript_product=nucleosome assembly protein (nap) protein | location=TGGT1_chrVI:2942300-2948890(+) | protein_length=738 | sequence_SO=chromosome | SO=protein_coding_gene | is_pseudo=false	TGGT1_244110-t26_1-p1		84 kDa		unknown	10	4	0	0
628	TRUE	Empty	| transcript=TGGT1_216450-t26_1 | gene=TGGT1_216450 | organism=Toxoplasma_gondii_GT1 | gene_product=peptidase, T1 family protein | transcript_product=peptidase, T1 family protein | location=TGGT1_chrXI:6058951-6061605(+) | protein_length=260 | sequence_SO=chromosome | SO=protein_coding_gene | is_pseudo=false	TGGT1_216450-t26_1-p1		28 kDa		unknown	11	3	0	0
629	TRUE	Empty	| transcript=TGGT1_246130-t26_1 | gene=TGGT1_246130 | organism=Toxoplasma_gondii_GT1 | gene_product=serpin (serine proteinase inhibitor) superfamily protein | transcript_product=serpin (serine proteinase inhibitor) superfamily protein | location=TGGT1_chrXII:2610457-2612239(+) | protein_length=432 | sequence_SO=chromosome | SO=protein_coding_gene | is_pseudo=false	TGGT1_246130-t26_1-p1		47 kDa		unknown	11	3	0	0
630	TRUE	Empty	| transcript=TGGT1_261250-t26_1 | gene=TGGT1_261250 | organism=Toxoplasma_gondii_GT1 | gene_product=histone H2A1 | transcript_product=histone H2A1 | location=TGGT1_chrVIIb:1779724-1780266(-) | protein_length=180 | sequence_SO=chromosome | SO=protein_coding_gene | is_pseudo=false	TGGT1_261250-t26_1-p1		20 kDa	TRUE	unknown	11	0	0	0
631	TRUE	Empty	| transcript=TGGT1_293870-t26_1 | gene=TGGT1_293870 | organism=Toxoplasma_gondii_GT1 | gene_product=putative thioredoxin | transcript_product=putative thioredoxin | location=TGGT1_chrIa:604538-605891(+) | protein_length=106 | sequence_SO=chromosome | SO=protein_coding_gene | is_pseudo=false	TGGT1_293870-t26_1-p1		12 kDa		unknown	12	0	0	0
635	TRUE	Empty	| transcript=TGGT1_257960-t26_1 | gene=TGGT1_257960 | organism=Toxoplasma_gondii_GT1 | gene_product=GDP-D-mannose pyrophosphorylase | transcript_product=GDP-D-mannose pyrophosphorylase | location=TGGT1_chrVIIb:3662367-3667064(-) | protein_length=439 | sequence_SO=chromosome | SO=protein_coding_gene | is_pseudo=false	TGGT1_257960-t26_1-p1		48 kDa		unknown	10	0	0	0
637	TRUE	Empty	| transcript=TGGT1_300120-t26_1 | gene=TGGT1_300120 | organism=Toxoplasma_gondii_GT1 | gene_product=aminotransferase, class V superfamily protein | transcript_product=aminotransferase, class V superfamily protein | location=TGGT1_chrXII:157591-165938(-) | protein_length=847 | sequence_SO=chromosome | SO=protein_coding_gene | is_pseudo=false	TGGT1_300120-t26_1-p1		90 kDa		unknown	9	3	0	0
638	TRUE	Empty	| transcript=TGGT1_232230-t26_1 | gene=TGGT1_232230 | organism=Toxoplasma_gondii_GT1 | gene_product=ribosomal protein RPL30 | transcript_product=ribosomal protein RPL30 | location=TGGT1_chrVIII:1959965-1961788(-) | protein_length=108 | sequence_SO=chromosome | SO=protein_coding_gene | is_pseudo=false	TGGT1_232230-t26_1-p1		12 kDa		unknown	11	0	0	0
640	TRUE	Empty	| transcript=TGGT1_208530-t26_1 | gene=TGGT1_208530 | organism=Toxoplasma_gondii_GT1 | gene_product=nicotinate phosphoribosyltransferase | transcript_product=nicotinate phosphoribosyltransferase | location=TGGT1_chrIb:766715-777045(+) | protein_length=589 | sequence_SO=chromosome | SO=protein_coding_gene | is_pseudo=false	TGGT1_208530-t26_1-p1		66 kDa		unknown	10	3	0	0
641	TRUE	Empty	| transcript=TGGT1_228490-t26_1 | gene=TGGT1_228490 | organism=Toxoplasma_gondii_GT1 | gene_product=hypothetical protein | transcript_product=hypothetical protein | location=TGGT1_chrX:200935-204627(-) | protein_length=394 | sequence_SO=chromosome | SO=protein_coding_gene | is_pseudo=false	TGGT1_228490-t26_1-p1		43 kDa		unknown	7	6	0	0
642	TRUE	Empty	| transcript=TGGT1_235490-t26_1 | gene=TGGT1_235490 | organism=Toxoplasma_gondii_GT1 | gene_product=hypothetical protein | transcript_product=hypothetical protein | location=TGGT1_chrX:4794558-4804621(+) | protein_length=923 | sequence_SO=chromosome | SO=protein_coding_gene | is_pseudo=false	TGGT1_235490-t26_1-p1		102 kDa		unknown	10	3	0	0
643	TRUE	Empty	| transcript=TGGT1_250880-t26_1 | gene=TGGT1_250880 | organism=Toxoplasma_gondii_GT1 | gene_product=kinase, pfkB family protein | transcript_product=kinase, pfkB family protein | location=TGGT1_chrXII:5223924-5227476(-) | protein_length=488 | sequence_SO=chromosome | SO=protein_coding_gene | is_pseudo=false	TGGT1_250880-t26_1-p1		53 kDa		unknown	9	4	0	0
644	TRUE	Empty	| transcript=TGGT1_310030-t26_1 | gene=TGGT1_310030 | organism=Toxoplasma_gondii_GT1 | gene_product=putative cyclase-associated protein | transcript_product=putative cyclase-associated protein | location=TGGT1_chrXI:977166-978111(-) | protein_length=203 | sequence_SO=chromosome | SO=protein_coding_gene | is_pseudo=false	TGGT1_310030-t26_1-p1		22 kDa		unknown	9	4	0	0
645	TRUE	Empty	| transcript=TGGT1_218920-t26_1 | gene=TGGT1_218920 | organism=Toxoplasma_gondii_GT1 | gene_product=putative proteasome subunit beta type | transcript_product=putative proteasome subunit beta type | location=TGGT1_chrXII:1150482-1155225(+) | protein_length=309 | sequence_SO=chromosome | SO=protein_coding_gene | is_pseudo=false	TGGT1_218920-t26_1-p1		34 kDa		unknown	10	3	0	0
646	TRUE	Empty	| transcript=TGGT1_207060-t26_1 | gene=TGGT1_207060 | organism=Toxoplasma_gondii_GT1 | gene_product=ribonucleoside-diphosphate reductase small subunit | transcript_product=ribonucleoside-diphosphate reductase small subunit | location=TGGT1_chrX:7235223-7238548(-) | protein_length=391 | sequence_SO=chromosome | SO=protein_coding_gene | is_pseudo=false	TGGT1_207060-t26_1-p1		45 kDa		unknown	10	3	0	0
647	TRUE	Empty	| transcript=TGGT1_234505-t26_1 | gene=TGGT1_234505 | organism=Toxoplasma_gondii_GT1 | gene_product=putative phenylalanyl-tRNA synthetase alpha chain A | transcript_product=putative phenylalanyl-tRNA synthetase alpha chain A | location=TGGT1_chrX:4319172-4323950(+) | protein_length=525 | sequence_SO=chromosome | SO=protein_coding_gene | is_pseudo=false	TGGT1_234505-t26_1-p1		59 kDa	TRUE	unknown	9	3	0	0
648	TRUE	Empty	| transcript=TGGT1_264860-t26_1 | gene=TGGT1_264860 | organism=Toxoplasma_gondii_GT1 | gene_product=zinc finger, C3HC4 type (RING finger) domain-containing protein | transcript_product=zinc finger, C3HC4 type (RING finger) domain-containing protein | location=TGGT1_chrIX:1768340-1781509(-) | protein_length=3868 | sequence_SO=chromosome | SO=protein_coding_gene | is_pseudo=false	TGGT1_264860-t26_1-p1		414 kDa		unknown	9	3	0	0
649	TRUE	Empty	| transcript=TGGT1_202380-t26_1 | gene=TGGT1_202380 | organism=Toxoplasma_gondii_GT1 | gene_product=putative rab GDI alpha | transcript_product=putative rab GDI alpha | location=TGGT1_chrVIIa:3266429-3273830(+) | protein_length=456 | sequence_SO=chromosome | SO=protein_coding_gene | is_pseudo=false	TGGT1_202380-t26_1-p1		51 kDa		unknown	12	0	0	0
650	TRUE	Empty	| transcript=TGGT1_244390-t26_1 | gene=TGGT1_244390 | organism=Toxoplasma_gondii_GT1 | gene_product=coatomer epsilon subunit protein | transcript_product=coatomer epsilon subunit protein | location=TGGT1_chrVI:3145659-3150988(-) | protein_length=309 | sequence_SO=chromosome | SO=protein_coding_gene | is_pseudo=false	TGGT1_244390-t26_1-p1		34 kDa		unknown	8	2	0	0
652	TRUE	Empty	| transcript=TGGT1_311090-t26_1 | gene=TGGT1_311090 | organism=Toxoplasma_gondii_GT1 | gene_product=ubiquitin carboxyl-terminal hydrolase | transcript_product=ubiquitin carboxyl-terminal hydrolase | location=TGGT1_chrXI:1762909-1768167(+) | protein_length=607 | sequence_SO=chromosome | SO=protein_coding_gene | is_pseudo=false	TGGT1_311090-t26_1-p1		67 kDa		unknown	8	2	0	0
653	TRUE	Empty	| transcript=TGGT1_217680-t26_1 | gene=TGGT1_217680 | organism=Toxoplasma_gondii_GT1 | gene_product=hypothetical protein | transcript_product=hypothetical protein | location=TGGT1_chrXII:1930956-1942802(-) | protein_length=2213 | sequence_SO=chromosome | SO=protein_coding_gene | is_pseudo=false	TGGT1_217680-t26_1-p1		243 kDa		unknown	8	0	0	0
654	TRUE	Empty	| transcript=TGGT1_319530-t26_1 | gene=TGGT1_319530 | organism=Toxoplasma_gondii_GT1 | gene_product=splicing factor SF2 | transcript_product=splicing factor SF2 | location=TGGT1_chrIV:876124-882127(+) | protein_length=450 | sequence_SO=chromosome | SO=protein_coding_gene | is_pseudo=false	TGGT1_319530-t26_1-p1		54 kDa		unknown	6	5	0	0
655	TRUE	Empty	| transcript=TGGT1_294010-t26_1 | gene=TGGT1_294010 | organism=Toxoplasma_gondii_GT1 | gene_product=yrdC domain-containing protein | transcript_product=yrdC domain-containing protein | location=TGGT1_chrIa:626587-630046(-) | protein_length=828 | sequence_SO=chromosome | SO=protein_coding_gene | is_pseudo=false	TGGT1_294010-t26_1-p1		87 kDa		unknown	8	0	0	0
657	TRUE	Empty	| transcript=TGGT1_245680-t26_1 | gene=TGGT1_245680 | organism=Toxoplasma_gondii_GT1 | gene_product=ribosomal protein RPL21 | transcript_product=ribosomal protein RPL21 | location=TGGT1_chrXII:2403148-2403621(+) | protein_length=157 | sequence_SO=chromosome | SO=protein_coding_gene | is_pseudo=false	TGGT1_245680-t26_1-p1		18 kDa		unknown	7	3	0	0
658	TRUE	Empty	| transcript=TGGT1_206670-t26_1 | gene=TGGT1_206670 | organism=Toxoplasma_gondii_GT1 | gene_product=hypothetical protein | transcript_product=hypothetical protein | location=TGGT1_chrVIIa:705099-714174(-) | protein_length=2072 | sequence_SO=chromosome | SO=protein_coding_gene | is_pseudo=false	TGGT1_206670-t26_1-p1		218 kDa		unknown	8	3	0	0
659	TRUE	Empty	| transcript=TGGT1_232130-t26_1 | gene=TGGT1_232130 | organism=Toxoplasma_gondii_GT1 | gene_product=hypothetical protein | transcript_product=hypothetical protein | location=TGGT1_chrVIII:1876792-1879382(+) | protein_length=456 | sequence_SO=chromosome | SO=protein_coding_gene | is_pseudo=false	TGGT1_232130-t26_1-p1		49 kDa		unknown	6	5	0	0
660	TRUE	Empty	| transcript=TGGT1_258150-t26_1 | gene=TGGT1_258150 | organism=Toxoplasma_gondii_GT1 | gene_product=putative proteasome subunit alpha type 7 | transcript_product=putative proteasome subunit alpha type 7 | location=TGGT1_chrVIIb:3513384-3517343(-) | protein_length=245 | sequence_SO=chromosome | SO=protein_coding_gene | is_pseudo=false	TGGT1_258150-t26_1-p1		27 kDa		unknown	8	4	0	0
661	TRUE	Empty	| transcript=TGGT1_214790-t26_1 | gene=TGGT1_214790 | organism=Toxoplasma_gondii_GT1 | gene_product=glycoprotein | transcript_product=glycoprotein | location=TGGT1_chrX:6386376-6388397(+) | protein_length=283 | sequence_SO=chromosome | SO=protein_coding_gene | is_pseudo=false	TGGT1_214790-t26_1-p1		31 kDa		unknown	9	3	0	0
662	TRUE	Empty	| transcript=TGGT1_263850-t26_1 | gene=TGGT1_263850 | organism=Toxoplasma_gondii_GT1 | gene_product=hypothetical protein | transcript_product=hypothetical protein | location=TGGT1_chrVIIb:262257-265095(-) | protein_length=229 | sequence_SO=chromosome | SO=protein_coding_gene | is_pseudo=false	TGGT1_263850-t26_1-p1		25 kDa		unknown	8	2	0	0
663	TRUE	Empty	| transcript=TGGT1_315670-t26_1 | gene=TGGT1_315670 | organism=Toxoplasma_gondii_GT1 | gene_product=HEAT repeat-containing protein | transcript_product=HEAT repeat-containing protein | location=TGGT1_chrXI:4828533-4835080(-) | protein_length=766 | sequence_SO=chromosome | SO=protein_coding_gene | is_pseudo=false	TGGT1_315670-t26_1-p1		83 kDa	TRUE	unknown	9	2	0	0
664	TRUE	Empty	| transcript=TGGT1_240980-t26_1 | gene=TGGT1_240980 | organism=Toxoplasma_gondii_GT1 | gene_product=hypothetical protein | transcript_product=hypothetical protein | location=TGGT1_chrVI:1573378-1582470(+) | protein_length=1420 | sequence_SO=chromosome | SO=protein_coding_gene | is_pseudo=false	TGGT1_240980-t26_1-p1		152 kDa		unknown	7	2	0	0
665	TRUE	Empty	| transcript=TGGT1_214840-t26_1 | gene=TGGT1_214840 | organism=Toxoplasma_gondii_GT1 | gene_product=AP2 domain transcription factor AP2X-7 | transcript_product=AP2 domain transcription factor AP2X-7 | location=TGGT1_chrX:6426532-6432141(+) | protein_length=1869 | sequence_SO=chromosome | SO=protein_coding_gene | is_pseudo=false	TGGT1_214840-t26_1-p1		184 kDa		unknown	6	0	0	0
666	TRUE	Empty	| transcript=TGGT1_291890-t26_1 | gene=TGGT1_291890 | organism=Toxoplasma_gondii_GT1 | gene_product=microneme protein MIC1 | transcript_product=microneme protein MIC1 | location=TGGT1_chrIX:4200849-4203191(-) | protein_length=456 | sequence_SO=chromosome | SO=protein_coding_gene | is_pseudo=false	TGGT1_291890-t26_1-p1		49 kDa		unknown	6	3	0	0
668	TRUE	Empty	| transcript=TGGT1_320570-t26_1 | gene=TGGT1_320570 | organism=Toxoplasma_gondii_GT1 | gene_product=putative elongation factor Tu | transcript_product=putative elongation factor Tu | location=TGGT1_chrIV:197431-203338(+) | protein_length=586 | sequence_SO=chromosome | SO=protein_coding_gene | is_pseudo=false	TGGT1_320570-t26_1-p1		64 kDa		unknown	9	2	0	0
669	TRUE	Empty	| transcript=TGGT1_218520-t26_1 | gene=TGGT1_218520 | organism=Toxoplasma_gondii_GT1 | gene_product=microneme protein MIC6 | transcript_product=microneme protein MIC6 | location=TGGT1_chrXII:1418869-1419918(-) | protein_length=349 | sequence_SO=chromosome | SO=protein_coding_gene | is_pseudo=false	TGGT1_218520-t26_1-p1		37 kDa		unknown	7	4	0	0
670	TRUE	Empty	| transcript=TGGT1_293340-t26_1 | gene=TGGT1_293340 | organism=Toxoplasma_gondii_GT1 | gene_product=putative ran binding family protein 1 | transcript_product=putative ran binding family protein 1 | location=TGGT1_chrIa:253878-256712(-) | protein_length=212 | sequence_SO=chromosome | SO=protein_coding_gene | is_pseudo=false	TGGT1_293340-t26_1-p1		24 kDa		unknown	7	4	0	0
671	TRUE	Empty	| transcript=TGGT1_310040-t26_1 | gene=TGGT1_310040 | organism=Toxoplasma_gondii_GT1 | gene_product=putative ubiquitin conjugating enzyme E2 | transcript_product=putative ubiquitin conjugating enzyme E2 | location=TGGT1_chrXI:980947-983303(-) | protein_length=199 | sequence_SO=chromosome | SO=protein_coding_gene | is_pseudo=false	TGGT1_310040-t26_1-p1		23 kDa		unknown	6	5	0	0
672	TRUE	Empty	| transcript=TGGT1_223590-t26_1 | gene=TGGT1_223590 | organism=Toxoplasma_gondii_GT1 | gene_product=proteasome subunit | transcript_product=proteasome subunit | location=TGGT1_chrX:3626728-3628061(-) | protein_length=369 | sequence_SO=chromosome | SO=protein_coding_gene | is_pseudo=false	TGGT1_223590-t26_1-p1		39 kDa		unknown	8	3	0	0
673	TRUE	Empty	| transcript=TGGT1_229140-t26_1 | gene=TGGT1_229140 | organism=Toxoplasma_gondii_GT1 | gene_product=MaoC family domain-containing protein | transcript_product=MaoC family domain-containing protein | location=TGGT1_chrVIII:43288-48332(-) | protein_length=324 | sequence_SO=chromosome | SO=protein_coding_gene | is_pseudo=false	TGGT1_229140-t26_1-p1		36 kDa		unknown	6	5	0	0
674	TRUE	Empty	| transcript=TGGT1_230520-t26_1 | gene=TGGT1_230520 | organism=Toxoplasma_gondii_GT1 | gene_product=putative cyclophilin 1 | transcript_product=putative cyclophilin 1 | location=TGGT1_chrVIII:844576-845289(+) | protein_length=237 | sequence_SO=chromosome | SO=protein_coding_gene | is_pseudo=false	TGGT1_230520-t26_1-p1		26 kDa		unknown	8	3	0	0
675	TRUE	Empty	| transcript=TGGT1_219140-t26_1 | gene=TGGT1_219140 | organism=Toxoplasma_gondii_GT1 | gene_product=EF-1 guanine nucleotide exchange domain-containing protein | transcript_product=EF-1 guanine nucleotide exchange domain-containing protein | location=TGGT1_chrXII:1048475-1050088(+) | protein_length=187 | sequence_SO=chromosome | SO=protein_coding_gene | is_pseudo=false	TGGT1_219140-t26_1-p1		21 kDa		unknown	9	2	0	0
676	TRUE	Empty	| transcript=TGGT1_291980-t26_1 | gene=TGGT1_291980 | organism=Toxoplasma_gondii_GT1 | gene_product=HECT-domain (ubiquitin-transferase) domain-containing protein | transcript_product=HECT-domain (ubiquitin-transferase) domain-containing protein | location=TGGT1_chrIX:4247476-4268188(-) | protein_length=4151 | sequence_SO=chromosome | SO=protein_coding_gene | is_pseudo=false	TGGT1_291980-t26_1-p1		445 kDa		unknown	9	0	0	0
677	TRUE	Empty	| transcript=TGGT1_254570-t26_1 | gene=TGGT1_254570 | organism=Toxoplasma_gondii_GT1 | gene_product=hypothetical protein | transcript_product=hypothetical protein | location=TGGT1_chrIII:1812321-1825184(-) | protein_length=1997 | sequence_SO=chromosome | SO=protein_coding_gene | is_pseudo=false	TGGT1_254570-t26_1-p1		224 kDa		unknown	10	0	0	0
678	TRUE	Empty	| transcript=TGGT1_271810-t26_1 | gene=TGGT1_271810 | organism=Toxoplasma_gondii_GT1 | gene_product=putative lanp | transcript_product=putative lanp | location=TGGT1_chrVIII:4346960-4348612(-) | protein_length=283 | sequence_SO=chromosome | SO=protein_coding_gene | is_pseudo=false	TGGT1_271810-t26_1-p1		32 kDa		unknown	11	0	0	0
679	TRUE	Empty	| transcript=TGGT1_244380-t26_1 | gene=TGGT1_244380 | organism=Toxoplasma_gondii_GT1 | gene_product=cactin | transcript_product=cactin | location=TGGT1_chrVI:3137734-3142670(-) | protein_length=688 | sequence_SO=chromosome | SO=protein_coding_gene | is_pseudo=false	TGGT1_244380-t26_1-p1		80 kDa		unknown	6	2	0	0
681	TRUE	Empty	| transcript=TGGT1_321520-t26_1 | gene=TGGT1_321520 | organism=Toxoplasma_gondii_GT1 | gene_product=hypothetical protein | transcript_product=hypothetical protein | location=TGGT1_chrIb:1764465-1766439(+) | protein_length=232 | sequence_SO=chromosome | SO=protein_coding_gene | is_pseudo=false	TGGT1_321520-t26_1-p1		25 kDa		unknown	5	0	0	0
682	TRUE	Empty	| transcript=TGGT1_292200-t26_1 | gene=TGGT1_292200 | organism=Toxoplasma_gondii_GT1 | gene_product=RNA recognition motif-containing protein | transcript_product=RNA recognition motif-containing protein | location=TGGT1_chrIX:4409358-4421259(-) | protein_length=2069 | sequence_SO=chromosome | SO=protein_coding_gene | is_pseudo=false	TGGT1_292200-t26_1-p1		222 kDa		unknown	7	0	0	0
683	TRUE	Empty	| transcript=TGGT1_244460-t26_1 | gene=TGGT1_244460 | organism=Toxoplasma_gondii_GT1 | gene_product=hypothetical protein | transcript_product=hypothetical protein | location=TGGT1_chrVI:3193064-3199038(-) | protein_length=1239 | sequence_SO=chromosome | SO=protein_coding_gene | is_pseudo=false	TGGT1_244460-t26_1-p1		127 kDa		unknown	7	0	0	0
685	TRUE	Empty	| transcript=TGGT1_249610-t26_1 | gene=TGGT1_249610 | organism=Toxoplasma_gondii_GT1 | gene_product=hypothetical protein | transcript_product=hypothetical protein | location=TGGT1_chrXII:4618068-4627870(-) | protein_length=1208 | sequence_SO=chromosome | SO=protein_coding_gene | is_pseudo=false	TGGT1_249610-t26_1-p1		137 kDa		unknown	8	0	0	0
686	TRUE	Empty	| transcript=TGGT1_226980-t26_1 | gene=TGGT1_226980 | organism=Toxoplasma_gondii_GT1 | gene_product=hypothetical protein | transcript_product=hypothetical protein | location=TGGT1_chrX:1079489-1083730(-) | protein_length=227 | sequence_SO=chromosome | SO=protein_coding_gene | is_pseudo=false	TGGT1_226980-t26_1-p1		25 kDa		unknown	7	2	0	0
687	TRUE	Empty	| transcript=TGGT1_226830-t26_1 | gene=TGGT1_226830 | organism=Toxoplasma_gondii_GT1 | gene_product=DnaK family protein | transcript_product=DnaK family protein | location=TGGT1_chrX:1215623-1218481(-) | protein_length=952 | sequence_SO=chromosome | SO=protein_coding_gene | is_pseudo=false	TGGT1_226830-t26_1-p1		105 kDa		unknown	7	2	0	0
688	TRUE	Empty	| transcript=TGGT1_258740-t26_1 | gene=TGGT1_258740 | organism=Toxoplasma_gondii_GT1 | gene_product=putative eukaryotic initiation factor-2A | transcript_product=putative eukaryotic initiation factor-2A | location=TGGT1_chrVIIb:3176493-3182737(-) | protein_length=594 | sequence_SO=chromosome | SO=protein_coding_gene | is_pseudo=false	TGGT1_258740-t26_1-p1		65 kDa		unknown	7	0	0	0
689	TRUE	Empty	| transcript=TGGT1_239490-t26_1 | gene=TGGT1_239490 | organism=Toxoplasma_gondii_GT1 | gene_product=dehydrogenase E1 component family protein | transcript_product=dehydrogenase E1 component family protein | location=TGGT1_chrVI:705091-710904(-) | protein_length=571 | sequence_SO=chromosome | SO=protein_coding_gene | is_pseudo=false	TGGT1_239490-t26_1-p1		64 kDa		unknown	8	0	0	0
690	TRUE	Empty	| transcript=TGGT1_311030-t26_1 | gene=TGGT1_311030 | organism=Toxoplasma_gondii_GT1 | gene_product=hypothetical protein | transcript_product=hypothetical protein | location=TGGT1_chrXI:1692933-1708438(-) | protein_length=3738 | sequence_SO=chromosome | SO=protein_coding_gene | is_pseudo=false	TGGT1_311030-t26_1-p1		403 kDa		unknown	9	0	0	0
691	TRUE	Empty	| transcript=TGGT1_244250-t26_1 | gene=TGGT1_244250 | organism=Toxoplasma_gondii_GT1 | gene_product=hypothetical protein | transcript_product=hypothetical protein | location=TGGT1_chrVI:3053040-3055892(-) | protein_length=616 | sequence_SO=chromosome | SO=protein_coding_gene | is_pseudo=false	TGGT1_244250-t26_1-p1		63 kDa		unknown	7	3	0	0
692	TRUE	Empty	| transcript=TGGT1_280540-t26_1 | gene=TGGT1_280540 | organism=Toxoplasma_gondii_GT1 | gene_product=HEAT repeat-containing protein | transcript_product=HEAT repeat-containing protein | location=TGGT1_chrVIIa:291701-308826(-) | protein_length=3381 | sequence_SO=chromosome | SO=protein_coding_gene | is_pseudo=false	TGGT1_280540-t26_1-p1		365 kDa		unknown	7	3	0	0
693	TRUE	Empty	| transcript=TGGT1_321420-t26_1 | gene=TGGT1_321420 | organism=Toxoplasma_gondii_GT1 | gene_product=kelch repeat-containing protein | transcript_product=kelch repeat-containing protein | location=TGGT1_chrIb:1828940-1830604(+) | protein_length=554 | sequence_SO=chromosome | SO=protein_coding_gene | is_pseudo=false	TGGT1_321420-t26_1-p1		61 kDa		unknown	6	4	0	0
694	TRUE	Empty	| transcript=TGGT1_213900-t26_1 | gene=TGGT1_213900 | organism=Toxoplasma_gondii_GT1 | gene_product=regulator of chromosome condensation RCC1 | transcript_product=regulator of chromosome condensation RCC1 | location=TGGT1_chrV:1284029-1290918(-) | protein_length=1155 | sequence_SO=chromosome | SO=protein_coding_gene | is_pseudo=false	TGGT1_213900-t26_1-p1		123 kDa		unknown	8	2	0	0
695	TRUE	Empty	| transcript=TGGT1_239310-t26_1 | gene=TGGT1_239310 | organism=Toxoplasma_gondii_GT1 | gene_product=ribulose 5-phosphate isomerase | transcript_product=ribulose 5-phosphate isomerase | location=TGGT1_chrVI:535968-539245(+) | protein_length=259 | sequence_SO=chromosome | SO=protein_coding_gene | is_pseudo=false	TGGT1_239310-t26_1-p1		27 kDa		unknown	7	3	0	0
696	TRUE	Empty	| transcript=TGGT1_263580-t26_1 | gene=TGGT1_263580 | organism=Toxoplasma_gondii_GT1 | gene_product=bromodomain-containing protein | transcript_product=bromodomain-containing protein | location=TGGT1_chrVIIb:436676-440888(+) | protein_length=714 | sequence_SO=chromosome | SO=protein_coding_gene | is_pseudo=false	TGGT1_263580-t26_1-p1		76 kDa		unknown	8	2	0	0
697	TRUE	Empty	| transcript=TGGT1_314400-t26_1 | gene=TGGT1_314400 | organism=Toxoplasma_gondii_GT1 | gene_product=putative pyruvate dehydrogenase E1 component, beta subunit | transcript_product=putative pyruvate dehydrogenase E1 component, beta subunit | location=TGGT1_chrXI:4024213-4027840(+) | protein_length=423 | sequence_SO=chromosome | SO=protein_coding_gene | is_pseudo=false	TGGT1_314400-t26_1-p1		46 kDa		unknown	8	0	0	0
698	TRUE	Empty	| transcript=TGGT1_200250-t26_1 | gene=TGGT1_200250 | organism=Toxoplasma_gondii_GT1 | gene_product=microneme protein MIC17A | transcript_product=microneme protein MIC17A | location=AAQM03000392:1804-2859(+) | protein_length=351 | sequence_SO=contig | SO=protein_coding_gene | is_pseudo=false	TGGT1_200250-t26_1-p1		39 kDa		unknown	9	0	0	0
699	TRUE	Empty	| transcript=TGGT1_233480-t26_1 | gene=TGGT1_233480 | organism=Toxoplasma_gondii_GT1 | gene_product=SAG-related sequence SRS29C | transcript_product=SAG-related sequence SRS29C | location=TGGT1_chrVIII:2667297-2668415(+) | protein_length=372 | sequence_SO=chromosome | SO=protein_coding_gene | is_pseudo=false	TGGT1_233480-t26_1-p1		39 kDa		unknown	4	3	0	0
700	TRUE	Empty	| transcript=TGGT1_250700-t26_1 | gene=TGGT1_250700 | organism=Toxoplasma_gondii_GT1 | gene_product=hypothetical protein | transcript_product=hypothetical protein | location=TGGT1_chrXII:5061393-5068428(+) | protein_length=1509 | sequence_SO=chromosome | SO=protein_coding_gene | is_pseudo=false	TGGT1_250700-t26_1-p1		161 kDa		unknown	5	0	0	0
702	TRUE	Empty	| transcript=TGGT1_319870-t26_1 | gene=TGGT1_319870 | organism=Toxoplasma_gondii_GT1 | gene_product=ubiquitin-conjugating enzyme subfamily protein | transcript_product=ubiquitin-conjugating enzyme subfamily protein | location=TGGT1_chrIV:656858-661140(-) | protein_length=311 | sequence_SO=chromosome | SO=protein_coding_gene | is_pseudo=false	TGGT1_319870-t26_1-p1		35 kDa		unknown	5	0	0	0
704	TRUE	Empty	| transcript=TGGT1_209960-t26_1 | gene=TGGT1_209960 | organism=Toxoplasma_gondii_GT1 | gene_product=glycosyltransferase | transcript_product=glycosyltransferase | location=TGGT1_chrIb:1594537-1608640(+) | protein_length=1707 | sequence_SO=chromosome | SO=protein_coding_gene | is_pseudo=false	TGGT1_209960-t26_1-p1		189 kDa	TRUE	unknown	7	0	0	0
705	TRUE	Empty	| transcript=TGGT1_244310-t26_1 | gene=TGGT1_244310 | organism=Toxoplasma_gondii_GT1 | gene_product=GTP-binding protein | transcript_product=GTP-binding protein | location=TGGT1_chrVI:3097647-3101222(+) | protein_length=367 | sequence_SO=chromosome | SO=protein_coding_gene | is_pseudo=false	TGGT1_244310-t26_1-p1		41 kDa		unknown	5	3	0	0
707	TRUE	Empty	| transcript=TGGT1_250830-t26_1 | gene=TGGT1_250830 | organism=Toxoplasma_gondii_GT1 | gene_product=SAC3/GANP family protein | transcript_product=SAC3/GANP family protein | location=TGGT1_chrXII:5179299-5183301(+) | protein_length=376 | sequence_SO=chromosome | SO=protein_coding_gene | is_pseudo=false	TGGT1_250830-t26_1-p1		41 kDa		unknown	7	0	0	0
708	TRUE	Empty	| transcript=TGGT1_293580-t26_1 | gene=TGGT1_293580 | organism=Toxoplasma_gondii_GT1 | gene_product=prefoldin subunit protein | transcript_product=prefoldin subunit protein | location=TGGT1_chrIa:418038-419649(-) | protein_length=170 | sequence_SO=chromosome | SO=protein_coding_gene | is_pseudo=false	TGGT1_293580-t26_1-p1		18 kDa		unknown	7	0	0	0
710	TRUE	Empty	| transcript=TGGT1_267330-t26_1 | gene=TGGT1_267330 | organism=Toxoplasma_gondii_GT1 | gene_product=fumarate hydratase | transcript_product=fumarate hydratase | location=TGGT1_chrIX:545528-551285(+) | protein_length=775 | sequence_SO=chromosome | SO=protein_coding_gene | is_pseudo=false	TGGT1_267330-t26_1-p1		84 kDa		unknown	6	3	0	0
711	TRUE	Empty	| transcript=TGGT1_282055-t26_1 | gene=TGGT1_282055 | organism=Toxoplasma_gondii_GT1 | gene_product=protein phosphatase PP2C-hn | transcript_product=protein phosphatase PP2C-hn | location=TGGT1_chrVIIa:4262456-4267234(-) | protein_length=478 | sequence_SO=chromosome | SO=protein_coding_gene | is_pseudo=false	TGGT1_282055-t26_1-p1		52 kDa		unknown	6	3	0	0
712	TRUE	Empty	| transcript=TGGT1_309820-t26_1 | gene=TGGT1_309820 | organism=Toxoplasma_gondii_GT1 | gene_product=ribosomal protein RPL11 | transcript_product=ribosomal protein RPL11 | location=TGGT1_chrXI:792484-794108(+) | protein_length=175 | sequence_SO=chromosome | SO=protein_coding_gene | is_pseudo=false	TGGT1_309820-t26_1-p1		20 kDa		unknown	5	4	0	0
713	TRUE	Empty	| transcript=TGGT1_218820-t26_1 | gene=TGGT1_218820 | organism=Toxoplasma_gondii_GT1 | gene_product=alba 2 | transcript_product=alba 2 | location=TGGT1_chrXII:1217304-1219105(+) | protein_length=148 | sequence_SO=chromosome | SO=protein_coding_gene | is_pseudo=false	TGGT1_218820-t26_1-p1		15 kDa		unknown	7	2	0	0
714	TRUE	Empty	| transcript=TGGT1_305510-t26_1 | gene=TGGT1_305510 | organism=Toxoplasma_gondii_GT1 | gene_product=hypothetical protein | transcript_product=hypothetical protein | location=TGGT1_chrIX:5224337-5226852(+) | protein_length=417 | sequence_SO=chromosome | SO=protein_coding_gene | is_pseudo=false	TGGT1_305510-t26_1-p1		45 kDa		unknown	7	2	0	0
715	TRUE	Empty	| transcript=TGGT1_214440-t26_1 | gene=TGGT1_214440 | organism=Toxoplasma_gondii_GT1 | gene_product=4'-phosphopantetheinyl transferase superfamily protein | transcript_product=4'-phosphopantetheinyl transferase superfamily protein | location=TGGT1_chrX:6181577-6185359(+) | protein_length=437 | sequence_SO=chromosome | SO=protein_coding_gene | is_pseudo=false	TGGT1_214440-t26_1-p1		48 kDa		unknown	7	2	0	0
716	TRUE	Empty	| transcript=TGGT1_233350-t26_1 | gene=TGGT1_233350 | organism=Toxoplasma_gondii_GT1 | gene_product=putative nuclear transport factor 2 | transcript_product=putative nuclear transport factor 2 | location=TGGT1_chrVIII:2601784-2603899(+) | protein_length=125 | sequence_SO=chromosome | SO=protein_coding_gene | is_pseudo=false	TGGT1_233350-t26_1-p1		14 kDa		unknown	5	4	0	0
717	TRUE	Empty	| transcript=TGGT1_256060-t26_1 | gene=TGGT1_256060 | organism=Toxoplasma_gondii_GT1 | gene_product=nucleosome assembly protein (nap) protein | transcript_product=nucleosome assembly protein (nap) protein | location=TGGT1_chrVIIb:4452527-4456185(+) | protein_length=812 | sequence_SO=chromosome | SO=protein_coding_gene | is_pseudo=false	TGGT1_256060-t26_1-p1		89 kDa		unknown	7	2	0	0
718	TRUE	Empty	| transcript=TGGT1_239530-t26_1 | gene=TGGT1_239530 | organism=Toxoplasma_gondii_GT1 | gene_product=alanine-glyoxylate aminotransferase | transcript_product=alanine-glyoxylate aminotransferase | location=TGGT1_chrVI:730926-732071(+) | protein_length=381 | sequence_SO=chromosome | SO=protein_coding_gene | is_pseudo=false	TGGT1_239530-t26_1-p1		42 kDa		unknown	7	2	0	0
719	TRUE	Empty	| transcript=TGGT1_229650-t26_1 | gene=TGGT1_229650 | organism=Toxoplasma_gondii_GT1 | gene_product=josephin protein | transcript_product=josephin protein | location=TGGT1_chrVIII:358137-363690(-) | protein_length=412 | sequence_SO=chromosome | SO=protein_coding_gene | is_pseudo=false	TGGT1_229650-t26_1-p1		47 kDa		unknown	6	3	0	0
720	TRUE	Empty	| transcript=TGGT1_234520-t26_1 | gene=TGGT1_234520 | organism=Toxoplasma_gondii_GT1 | gene_product=U2 snRNP auxilliary factor, large subunit, splicing factor subfamily protein | transcript_product=U2 snRNP auxilliary factor, large subunit, splicing factor subfamily protein | location=TGGT1_chrX:4330089-4335240(+) | protein_length=553 | sequence_SO=chromosome | SO=protein_coding_gene | is_pseudo=…	TGGT1_234520-t26_1-p1		60 kDa		unknown	7	0	0	0
721	TRUE	Empty	| transcript=TGGT1_202680-t26_1 | gene=TGGT1_202680 | organism=Toxoplasma_gondii_GT1 | gene_product=putative peptidase M16, alpha subunit | transcript_product=putative peptidase M16, alpha subunit | location=TGGT1_chrVIIa:3006392-3012675(-) | protein_length=563 | sequence_SO=chromosome | SO=protein_coding_gene | is_pseudo=false	TGGT1_202680-t26_1-p1		62 kDa		unknown	8	0	0	0
722	TRUE	Empty	| transcript=TGGT1_320110-t26_1 | gene=TGGT1_320110 | organism=Toxoplasma_gondii_GT1 | gene_product=proliferating cell nuclear antigen PCNA2 | transcript_product=proliferating cell nuclear antigen PCNA2 | location=TGGT1_chrIV:429993-434208(-) | protein_length=287 | sequence_SO=chromosome | SO=protein_coding_gene | is_pseudo=false	TGGT1_320110-t26_1-p1		32 kDa		unknown	8	0	0	0
723	TRUE	Empty	| transcript=TGGT1_216810-t26_1 | gene=TGGT1_216810 | organism=Toxoplasma_gondii_GT1 | gene_product=5'-nucleotidase, C-terminal domain-containing protein | transcript_product=5'-nucleotidase, C-terminal domain-containing protein | location=TGGT1_chrXI:5792355-5794487(-) | protein_length=710 | sequence_SO=chromosome | SO=protein_coding_gene | is_pseudo=false	TGGT1_216810-t26_1-p1		78 kDa		unknown	9	0	0	0
724	TRUE	Empty	| transcript=TGGT1_268790-t26_1 | gene=TGGT1_268790 | organism=Toxoplasma_gondii_GT1 | gene_product=hypothetical protein | transcript_product=hypothetical protein | location=TGGT1_chrVIII:6289367-6290125(+) | protein_length=252 | sequence_SO=chromosome | SO=protein_coding_gene | is_pseudo=false	TGGT1_268790-t26_1-p1		27 kDa		unknown	4	2	0	0
725	TRUE	Empty	| transcript=TGGT1_202870-t26_1 | gene=TGGT1_202870 | organism=Toxoplasma_gondii_GT1 | gene_product=SAP domain-containing protein | transcript_product=SAP domain-containing protein | location=TGGT1_chrVIIa:2870446-2874438(+) | protein_length=394 | sequence_SO=chromosome | SO=protein_coding_gene | is_pseudo=false	TGGT1_202870-t26_1-p1		42 kDa		unknown	4	0	0	0
726	TRUE	Empty	| transcript=TGGT1_233120-t26_1 | gene=TGGT1_233120 | organism=Toxoplasma_gondii_GT1 | gene_product=AP2 domain transcription factor AP2VIII-2 | transcript_product=AP2 domain transcription factor AP2VIII-2 | location=TGGT1_chrVIII:2426324-2433835(-) | protein_length=2503 | sequence_SO=chromosome | SO=protein_coding_gene | is_pseudo=false	TGGT1_233120-t26_1-p1		257 kDa		unknown	4	0	0	0
727	TRUE	Empty	| transcript=TGGT1_242625-t26_1 | gene=TGGT1_242625 | organism=Toxoplasma_gondii_GT1 | gene_product=ATPase family associated with various cellular activities (AAA) subfamily protein | transcript_product=ATPase family associated with various cellular activities (AAA) subfamily protein | location=TGGT1_chrVI:2016753-2051315(+) | protein_length=9029 | sequence_SO=chromosome | SO=protein_coding_gene …	TGGT1_242625-t26_1-p1		976 kDa		unknown	5	0	0	0
728	TRUE	Empty	| transcript=TGGT1_203630-t26_1 | gene=TGGT1_203630 | organism=Toxoplasma_gondii_GT1 | gene_product=ribosomal protein RPL44 | transcript_product=ribosomal protein RPL44 | location=TGGT1_chrVIIa:2292915-2293974(-) | protein_length=105 | sequence_SO=chromosome | SO=protein_coding_gene | is_pseudo=false	TGGT1_203630-t26_1-p1		12 kDa		unknown	4	0	0	0
729	TRUE	Empty	| transcript=TGGT1_246330-t26_1 | gene=TGGT1_246330 | organism=Toxoplasma_gondii_GT1 | gene_product=CRAL/TRIO domain-containing protein | transcript_product=CRAL/TRIO domain-containing protein | location=TGGT1_chrXII:2692985-2696486(-) | protein_length=433 | sequence_SO=chromosome | SO=protein_coding_gene | is_pseudo=false	TGGT1_246330-t26_1-p1		49 kDa		unknown	6	0	0	0
730	TRUE	Empty	| transcript=TGGT1_309220-t26_1 | gene=TGGT1_309220 | organism=Toxoplasma_gondii_GT1 | gene_product=GTPase activating protein for Arf protein | transcript_product=GTPase activating protein for Arf protein | location=TGGT1_chrXI:525668-532349(-) | protein_length=557 | sequence_SO=chromosome | SO=protein_coding_gene | is_pseudo=false	TGGT1_309220-t26_1-p1		57 kDa		unknown	5	0	0	0
731	TRUE	Empty	| transcript=TGGT1_218220-t26_1 | gene=TGGT1_218220 | organism=Toxoplasma_gondii_GT1 | gene_product=putative cell-cycle-associated protein kinase CDK | transcript_product=putative cell-cycle-associated protein kinase CDK | location=TGGT1_chrXII:1607473-1610937(+) | protein_length=300 | sequence_SO=chromosome | SO=protein_coding_gene | is_pseudo=false	TGGT1_218220-t26_1-p1		34 kDa		unknown	4	3	0	0
732	TRUE	Empty	| transcript=TGGT1_295340-t26_1 | gene=TGGT1_295340 | organism=Toxoplasma_gondii_GT1 | gene_product=UV excision repair protein Rad23 protein | transcript_product=UV excision repair protein Rad23 protein | location=TGGT1_chrIa:1797323-1802019(+) | protein_length=380 | sequence_SO=chromosome | SO=protein_coding_gene | is_pseudo=false	TGGT1_295340-t26_1-p1		40 kDa		unknown	5	0	0	0
733	TRUE	Empty	| transcript=TGGT1_251760-t26_1 | gene=TGGT1_251760 | organism=Toxoplasma_gondii_GT1 | gene_product=putative subunit of proteaseome activator complex | transcript_product=putative subunit of proteaseome activator complex | location=TGGT1_chrXII:5486831-5490570(-) | protein_length=269 | sequence_SO=chromosome | SO=protein_coding_gene | is_pseudo=false	TGGT1_251760-t26_1-p1		31 kDa	TRUE	unknown	5	2	0	0
734	TRUE	Empty	| transcript=TGGT1_276170-t26_1 | gene=TGGT1_276170 | organism=Toxoplasma_gondii_GT1 | gene_product=phosphatidylinositol 3- and 4-kinase | transcript_product=phosphatidylinositol 3- and 4-kinase | location=TGGT1_chrIII:84006-93774(+) | protein_length=1228 | sequence_SO=chromosome | SO=protein_coding_gene | is_pseudo=false	TGGT1_276170-t26_1-p1		135 kDa	TRUE	unknown	6	2	0	0
735	TRUE	Empty	| transcript=TGGT1_279450-t26_1 | gene=TGGT1_279450 | organism=Toxoplasma_gondii_GT1 | gene_product=putative adenylosuccinate synthetase | transcript_product=putative adenylosuccinate synthetase | location=TGGT1_chrIX:18516-19898(+) | protein_length=460 | sequence_SO=chromosome | SO=protein_coding_gene | is_pseudo=false	TGGT1_279450-t26_1-p1		51 kDa		unknown	7	0	0	0
736	TRUE	Empty	| transcript=TGGT1_248600-t26_1 | gene=TGGT1_248600 | organism=Toxoplasma_gondii_GT1 | gene_product=aspartate aminotransferase | transcript_product=aspartate aminotransferase | location=TGGT1_chrXII:3950218-3958059(-) | protein_length=597 | sequence_SO=chromosome | SO=protein_coding_gene | is_pseudo=false	TGGT1_248600-t26_1-p1		66 kDa		unknown	6	0	0	0
737	TRUE	Empty	| transcript=TGGT1_222952-t26_1 | gene=TGGT1_222952 | organism=Toxoplasma_gondii_GT1 | gene_product=phosphohistidine phosphatase | transcript_product=phosphohistidine phosphatase | location=TGGT1_chrII:1304861-1306438(-) | protein_length=386 | sequence_SO=chromosome | SO=protein_coding_gene | is_pseudo=false	TGGT1_222952-t26_1-p1		42 kDa		unknown	6	2	0	0
738	TRUE	Empty	| transcript=TGGT1_308890-t26_1 | gene=TGGT1_308890 | organism=Toxoplasma_gondii_GT1 | gene_product=transcription elongation factor SPT6 | transcript_product=transcription elongation factor SPT6 | location=TGGT1_chrXI:296965-314183(+) | protein_length=3132 | sequence_SO=chromosome | SO=protein_coding_gene | is_pseudo=false	TGGT1_308890-t26_1-p1		350 kDa		unknown	6	2	0	0
739	TRUE	Empty	| transcript=TGGT1_309740-t26_1 | gene=TGGT1_309740 | organism=Toxoplasma_gondii_GT1 | gene_product=LSM domain-containing protein | transcript_product=LSM domain-containing protein | location=TGGT1_chrXI:746275-747793(-) | protein_length=131 | sequence_SO=chromosome | SO=protein_coding_gene | is_pseudo=false	TGGT1_309740-t26_1-p1		14 kDa		unknown	7	0	0	0
740	TRUE	Empty	| transcript=TGGT1_280710-t26_1 | gene=TGGT1_280710 | organism=Toxoplasma_gondii_GT1 | gene_product=putative 20S proteasome subunit beta 7 | transcript_product=putative 20S proteasome subunit beta 7 | location=TGGT1_chrVIIa:136134-140480(-) | protein_length=266 | sequence_SO=chromosome | SO=protein_coding_gene | is_pseudo=false	TGGT1_280710-t26_1-p1		30 kDa		unknown	7	0	0	0
741	TRUE	Empty	| transcript=TGGT1_201380-t26_1 | gene=TGGT1_201380 | organism=Toxoplasma_gondii_GT1 | gene_product=putative chorismate synthase | transcript_product=putative chorismate synthase | location=TGGT1_chrVIIa:3812592-3817565(+) | protein_length=536 | sequence_SO=chromosome | SO=protein_coding_gene | is_pseudo=false	TGGT1_201380-t26_1-p1		58 kDa		unknown	6	0	0	0
742	TRUE	Empty	| transcript=TGGT1_223840-t26_1 | gene=TGGT1_223840 | organism=Toxoplasma_gondii_GT1 | gene_product=putative ATP-citrate lyase | transcript_product=putative ATP-citrate lyase | location=TGGT1_chrX:3444517-3448806(-) | protein_length=1281 | sequence_SO=chromosome | SO=protein_coding_gene | is_pseudo=false	TGGT1_223840-t26_1-p1		140 kDa		unknown	7	0	0	0
743	TRUE	Empty	| transcript=TGGT1_293770-t26_1 | gene=TGGT1_293770 | organism=Toxoplasma_gondii_GT1 | gene_product=chitinase-like protein CLP1 | transcript_product=chitinase-like protein CLP1 | location=TGGT1_chrIa:535588-540898(+) | protein_length=714 | sequence_SO=chromosome | SO=protein_coding_gene | is_pseudo=false	TGGT1_293770-t26_1-p1		75 kDa		unknown	7	0	0	0
744	TRUE	Empty	| transcript=TGGT1_408820-t26_1 | gene=TGGT1_408820 | organism=Toxoplasma_gondii_GT1 | gene_product=NTPase | transcript_product=NTPase | location=AAQM03000066:3951-4340(+) | protein_length=130 | sequence_SO=contig | SO=protein_coding_gene | is_pseudo=false	TGGT1_408820-t26_1-p1		14 kDa	TRUE	unknown	5	0	0	0
745	TRUE	Empty	| transcript=TGGT1_220240-t26_1 | gene=TGGT1_220240 | organism=Toxoplasma_gondii_GT1 | gene_product=hypothetical protein | transcript_product=hypothetical protein | location=TGGT1_chrV:140178-141758(-) | protein_length=526 | sequence_SO=chromosome | SO=protein_coding_gene | is_pseudo=false	TGGT1_220240-t26_1-p1		54 kDa		unknown	7	0	0	0
746	TRUE	Empty	| transcript=TGGT1_211690-t26_1 | gene=TGGT1_211690 | organism=Toxoplasma_gondii_GT1 | gene_product=AAA family protein | transcript_product=AAA family protein | location=TGGT1_chrIV:1531700-1551811(-) | protein_length=1538 | sequence_SO=chromosome | SO=protein_coding_gene | is_pseudo=false	TGGT1_211690-t26_1-p1		167 kDa		unknown	7	0	0	0
747	TRUE	Empty	| transcript=TGGT1_311430-t26_1 | gene=TGGT1_311430 | organism=Toxoplasma_gondii_GT1 | gene_product=fibrillarin | transcript_product=fibrillarin | location=TGGT1_chrXI:2031325-2032910(-) | protein_length=303 | sequence_SO=chromosome | SO=protein_coding_gene | is_pseudo=false	TGGT1_311430-t26_1-p1		32 kDa		unknown	8	0	0	0
749	TRUE	Empty	| transcript=TGGT1_266760-t26_1 | gene=TGGT1_266760 | organism=Toxoplasma_gondii_GT1 | gene_product=isocitrate dehydrogenase | transcript_product=isocitrate dehydrogenase | location=TGGT1_chrIX:812189-815264(-) | protein_length=594 | sequence_SO=chromosome | SO=protein_coding_gene | is_pseudo=false	TGGT1_266760-t26_1-p1		66 kDa		unknown	4	0	0	0
750	TRUE	Empty	| transcript=TGGT1_248880-t26_1 | gene=TGGT1_248880 | organism=Toxoplasma_gondii_GT1 | gene_product=GTPase RAB7 | transcript_product=GTPase RAB7 | location=TGGT1_chrXII:4169929-4175109(-) | protein_length=432 | sequence_SO=chromosome | SO=protein_coding_gene | is_pseudo=false	TGGT1_248880-t26_1-p1		48 kDa		unknown	4	0	0	0
751	TRUE	Empty	| transcript=TGGT1_244290-t26_1 | gene=TGGT1_244290 | organism=Toxoplasma_gondii_GT1 | gene_product=adapter-related protein | transcript_product=adapter-related protein | location=TGGT1_chrVI:3073224-3084978(-) | protein_length=1116 | sequence_SO=chromosome | SO=protein_coding_gene | is_pseudo=false	TGGT1_244290-t26_1-p1		120 kDa		unknown	4	0	0	0
752	TRUE	Empty	| transcript=TGGT1_202460-t26_1 | gene=TGGT1_202460 | organism=Toxoplasma_gondii_GT1 | gene_product=diacylglycerol kinase accessory domain (presumed) domain-containing protein | transcript_product=diacylglycerol kinase accessory domain (presumed) domain-containing protein | location=TGGT1_chrVIIa:3208196-3216030(-) | protein_length=679 | sequence_SO=chromosome | SO=protein_coding_gene | is_pseudo…	TGGT1_202460-t26_1-p1		73 kDa	TRUE	unknown	4	0	0	0
753	TRUE	Empty	| transcript=TGGT1_309370-t26_1 | gene=TGGT1_309370 | organism=Toxoplasma_gondii_GT1 | gene_product=adaptin n terminal region domain-containing protein | transcript_product=adaptin n terminal region domain-containing protein | location=TGGT1_chrXI:600410-608929(-) | protein_length=1355 | sequence_SO=chromosome | SO=protein_coding_gene | is_pseudo=false	TGGT1_309370-t26_1-p1		144 kDa		unknown	5	0	0	0
754	TRUE	Empty	| transcript=TGGT1_203170-t26_1 | gene=TGGT1_203170 | organism=Toxoplasma_gondii_GT1 | gene_product=OB-fold nucleic acid binding domain-containing protein | transcript_product=OB-fold nucleic acid binding domain-containing protein | location=TGGT1_chrVIIa:2609598-2619646(+) | protein_length=726 | sequence_SO=chromosome | SO=protein_coding_gene | is_pseudo=false	TGGT1_203170-t26_1-p1		81 kDa		unknown	5	0	0	0
755	TRUE	Empty	| transcript=TGGT1_288210-t26_1 | gene=TGGT1_288210 | organism=Toxoplasma_gondii_GT1 | gene_product=PUL domain-containing protein | transcript_product=PUL domain-containing protein | location=TGGT1_chrIX:2194601-2205036(+) | protein_length=818 | sequence_SO=chromosome | SO=protein_coding_gene | is_pseudo=false	TGGT1_288210-t26_1-p1		89 kDa		unknown	5	0	0	0
756	TRUE	Empty	| transcript=TGGT1_321650-t26_1 | gene=TGGT1_321650 | organism=Toxoplasma_gondii_GT1 | gene_product=hypothetical protein | transcript_product=hypothetical protein | location=TGGT1_chrIb:1657484-1670398(+) | protein_length=1375 | sequence_SO=chromosome | SO=protein_coding_gene | is_pseudo=false	TGGT1_321650-t26_1-p1		154 kDa		unknown	6	0	0	0
757	TRUE	Empty	| transcript=TGGT1_205130-t26_1 | gene=TGGT1_205130 | organism=Toxoplasma_gondii_GT1 | gene_product=hypothetical protein | transcript_product=hypothetical protein | location=TGGT1_chrVIIa:1506588-1532655(+) | protein_length=4815 | sequence_SO=chromosome | SO=protein_coding_gene | is_pseudo=false	TGGT1_205130-t26_1-p1		518 kDa		unknown	5	0	0	0
758	TRUE	Empty	| transcript=TGGT1_315810-t26_1 | gene=TGGT1_315810 | organism=Toxoplasma_gondii_GT1 | gene_product=tRNA nucleotidyltransferase/poly(A) polymerase family protein | transcript_product=tRNA nucleotidyltransferase/poly(A) polymerase family protein | location=TGGT1_chrXI:4947054-4952786(-) | protein_length=1123 | sequence_SO=chromosome | SO=protein_coding_gene | is_pseudo=false	TGGT1_315810-t26_1-p1		123 kDa		unknown	4	3	0	0
759	TRUE	Empty	| transcript=TGGT1_207240-t26_1 | gene=TGGT1_207240 | organism=Toxoplasma_gondii_GT1 | gene_product=hypothetical protein | transcript_product=hypothetical protein | location=TGGT1_chrX:7331688-7332376(+) | protein_length=108 | sequence_SO=chromosome | SO=protein_coding_gene | is_pseudo=false	TGGT1_207240-t26_1-p1		12 kDa	TRUE	unknown	5	2	0	0
760	TRUE	Empty	| transcript=TGGT1_247300-t26_1 | gene=TGGT1_247300 | organism=Toxoplasma_gondii_GT1 | gene_product=hypothetical protein | transcript_product=hypothetical protein | location=TGGT1_chrXII:3169060-3175536(-) | protein_length=903 | sequence_SO=chromosome | SO=protein_coding_gene | is_pseudo=false	TGGT1_247300-t26_1-p1		96 kDa		unknown	5	2	0	0
761	TRUE	Empty	| transcript=TGGT1_248120-t26_1 | gene=TGGT1_248120 | organism=Toxoplasma_gondii_GT1 | gene_product=hypothetical protein | transcript_product=hypothetical protein | location=TGGT1_chrXII:3601439-3608088(-) | protein_length=962 | sequence_SO=chromosome | SO=protein_coding_gene | is_pseudo=false	TGGT1_248120-t26_1-p1		101 kDa		unknown	4	3	0	0
762	TRUE	Empty	| transcript=TGGT1_226550-t26_1 | gene=TGGT1_226550 | organism=Toxoplasma_gondii_GT1 | gene_product=TBC domain containing protein | transcript_product=TBC domain containing protein | location=TGGT1_chrX:1448651-1450062(+) | protein_length=315 | sequence_SO=chromosome | SO=protein_coding_gene | is_pseudo=false	TGGT1_226550-t26_1-p1		36 kDa		unknown	5	2	0	0
763	TRUE	Empty	| transcript=TGGT1_244650-t26_1 | gene=TGGT1_244650 | organism=Toxoplasma_gondii_GT1 | gene_product=putative eukaryotic initiation factor-5 | transcript_product=putative eukaryotic initiation factor-5 | location=TGGT1_chrVI:3337752-3341085(+) | protein_length=414 | sequence_SO=chromosome | SO=protein_coding_gene | is_pseudo=false	TGGT1_244650-t26_1-p1		47 kDa		unknown	5	2	0	0
764	TRUE	Empty	| transcript=TGGT1_211260-t26_1 | gene=TGGT1_211260 | organism=Toxoplasma_gondii_GT1 | gene_product=rhoptry kinase family protein ROP26 (incomplete catalytic triad) | transcript_product=rhoptry kinase family protein ROP26 (incomplete catalytic triad) | location=TGGT1_chrIV:1816280-1817587(-) | protein_length=435 | sequence_SO=chromosome | SO=protein_coding_gene | is_pseudo=false	TGGT1_211260-t26_1-p1		48 kDa		unknown	5	2	0	0
765	TRUE	Empty	| transcript=TGGT1_238190-t26_1 | gene=TGGT1_238190 | organism=Toxoplasma_gondii_GT1 | gene_product=DNA-directed RNA polymerase II RPB3 | transcript_product=DNA-directed RNA polymerase II RPB3 | location=TGGT1_chrVI:112159-117682(+) | protein_length=484 | sequence_SO=chromosome | SO=protein_coding_gene | is_pseudo=false	TGGT1_238190-t26_1-p1		52 kDa		unknown	5	2	0	0
766	TRUE	Empty	| transcript=TGGT1_262720-t26_1 | gene=TGGT1_262720 | organism=Toxoplasma_gondii_GT1 | gene_product=putative eukaryotic initiation factor-1A | transcript_product=putative eukaryotic initiation factor-1A | location=TGGT1_chrVIIb:1033429-1037458(-) | protein_length=159 | sequence_SO=chromosome | SO=protein_coding_gene | is_pseudo=false	TGGT1_262720-t26_1-p1		18 kDa		unknown	6	0	0	0
767	TRUE	Empty	| transcript=TGGT1_269190-t26_1 | gene=TGGT1_269190 | organism=Toxoplasma_gondii_GT1 | gene_product=glyceraldehyde-3-phosphate dehydrogenase GAPDH2 | transcript_product=glyceraldehyde-3-phosphate dehydrogenase GAPDH2 | location=TGGT1_chrVIII:6001367-6005276(-) | protein_length=995 | sequence_SO=chromosome | SO=protein_coding_gene | is_pseudo=false	TGGT1_269190-t26_1-p1		105 kDa		unknown	6	0	0	0
768	TRUE	Empty	| transcript=TGGT1_213000-t26_1 | gene=TGGT1_213000 | organism=Toxoplasma_gondii_GT1 | gene_product=putative replication factor C, subunit 5 | transcript_product=putative replication factor C, subunit 5 | location=TGGT1_chrV:639318-648336(+) | protein_length=372 | sequence_SO=chromosome | SO=protein_coding_gene | is_pseudo=false	TGGT1_213000-t26_1-p1		41 kDa		unknown	6	0	0	0
769	TRUE	Empty	| transcript=TGGT1_268890-t26_1 | gene=TGGT1_268890 | organism=Toxoplasma_gondii_GT1 | gene_product=citrate synthase I | transcript_product=citrate synthase I | location=TGGT1_chrVIII:6220882-6228739(+) | protein_length=560 | sequence_SO=chromosome | SO=protein_coding_gene | is_pseudo=false	TGGT1_268890-t26_1-p1		60 kDa		unknown	5	0	0	0
770	TRUE	Empty	| transcript=TGGT1_233140-t26_1 | gene=TGGT1_233140 | organism=Toxoplasma_gondii_GT1 | gene_product=putative deoxyuridine 5'-triphosphate nucleotidohydrolase | transcript_product=putative deoxyuridine 5'-triphosphate nucleotidohydrolase | location=TGGT1_chrVIII:2445123-2446378(-) | protein_length=170 | sequence_SO=chromosome | SO=protein_coding_gene | is_pseudo=false	TGGT1_233140-t26_1-p1		18 kDa		unknown	6	0	0	0
771	TRUE	Empty	| transcript=TGGT1_235620-t26_1 | gene=TGGT1_235620 | organism=Toxoplasma_gondii_GT1 | gene_product=deoxyhypusine synthase | transcript_product=deoxyhypusine synthase | location=TGGT1_chrX:4877700-4879073(+) | protein_length=457 | sequence_SO=chromosome | SO=protein_coding_gene | is_pseudo=false	TGGT1_235620-t26_1-p1		50 kDa	TRUE	unknown	6	0	0	0
772	TRUE	Empty	| transcript=TGGT1_247220-t26_1 | gene=TGGT1_247220 | organism=Toxoplasma_gondii_GT1 | gene_product=nudix -type motif 9 isoform a family protein | transcript_product=nudix -type motif 9 isoform a family protein | location=TGGT1_chrXII:3108760-3111719(-) | protein_length=546 | sequence_SO=chromosome | SO=protein_coding_gene | is_pseudo=false	TGGT1_247220-t26_1-p1		61 kDa		unknown	6	0	0	0
773	TRUE	Empty	| transcript=TGGT1_254480-t26_1 | gene=TGGT1_254480 | organism=Toxoplasma_gondii_GT1 | gene_product=WD domain, G-beta repeat-containing protein | transcript_product=WD domain, G-beta repeat-containing protein | location=TGGT1_chrIII:1745233-1748585(-) | protein_length=816 | sequence_SO=chromosome | SO=protein_coding_gene | is_pseudo=false	TGGT1_254480-t26_1-p1		87 kDa		unknown	6	0	0	0
774	TRUE	Empty	| transcript=TGGT1_249240-t26_1 | gene=TGGT1_249240 | organism=Toxoplasma_gondii_GT1 | gene_product=putative calmodulin | transcript_product=putative calmodulin | location=TGGT1_chrXII:4324350-4325995(-) | protein_length=149 | sequence_SO=chromosome | SO=protein_coding_gene | is_pseudo=false	TGGT1_249240-t26_1-p1		17 kDa		unknown	6	0	0	0
775	TRUE	Empty	| transcript=TGGT1_258210-t26_1 | gene=TGGT1_258210 | organism=Toxoplasma_gondii_GT1 | gene_product=DNA-directed RNA polymerase II RPB2 | transcript_product=DNA-directed RNA polymerase II RPB2 | location=TGGT1_chrVIIb:3470288-3483592(+) | protein_length=1259 | sequence_SO=chromosome | SO=protein_coding_gene | is_pseudo=false	TGGT1_258210-t26_1-p1		141 kDa	TRUE	unknown	6	0	0	0
776	TRUE	Empty	| transcript=TGGT1_245470-t26_1 | gene=TGGT1_245470 | organism=Toxoplasma_gondii_GT1 | gene_product=mitotic checkpoint protein, BUB3 family protein | transcript_product=mitotic checkpoint protein, BUB3 family protein | location=TGGT1_chrXII:2225657-2230112(+) | protein_length=332 | sequence_SO=chromosome | SO=protein_coding_gene | is_pseudo=false	TGGT1_245470-t26_1-p1		37 kDa		unknown	6	0	0	0
777	TRUE	Empty	| transcript=TGGT1_263470-t26_1 | gene=TGGT1_263470 | organism=Toxoplasma_gondii_GT1 | gene_product=ubiquitin carboxyl-terminal hydrolase UCHL3 | transcript_product=ubiquitin carboxyl-terminal hydrolase UCHL3 | location=TGGT1_chrVIIb:514490-516281(-) | protein_length=264 | sequence_SO=chromosome | SO=protein_coding_gene | is_pseudo=false	TGGT1_263470-t26_1-p1		29 kDa		unknown	6	0	0	0
778	TRUE	Empty	| transcript=TGGT1_218830-t26_1 | gene=TGGT1_218830 | organism=Toxoplasma_gondii_GT1 | gene_product=hypothetical protein | transcript_product=hypothetical protein | location=TGGT1_chrXII:1205675-1214930(-) | protein_length=1216 | sequence_SO=chromosome | SO=protein_coding_gene | is_pseudo=false	TGGT1_218830-t26_1-p1		131 kDa	TRUE	unknown	5	0	0	0
779	TRUE	Empty	| transcript=TGGT1_221660-t26_1 | gene=TGGT1_221660 | organism=Toxoplasma_gondii_GT1 | gene_product=DEAD/DEAH box helicase domain-containing protein | transcript_product=DEAD/DEAH box helicase domain-containing protein | location=TGGT1_chrII:500317-513716(+) | protein_length=1850 | sequence_SO=chromosome | SO=protein_coding_gene | is_pseudo=false	TGGT1_221660-t26_1-p1		202 kDa		unknown	5	0	0	0
780	TRUE	Empty	| transcript=TGGT1_261600-t26_1 | gene=TGGT1_261600 | organism=Toxoplasma_gondii_GT1 | gene_product=creatinase domain-containing protein | transcript_product=creatinase domain-containing protein | location=TGGT1_chrVIIb:1611032-1618860(+) | protein_length=886 | sequence_SO=chromosome | SO=protein_coding_gene | is_pseudo=false	TGGT1_261600-t26_1-p1		96 kDa		unknown	6	0	0	0
781	TRUE	Empty	| transcript=TGGT1_222100-t26_1 | gene=TGGT1_222100 | organism=Toxoplasma_gondii_GT1 | gene_product=hypothetical protein | transcript_product=hypothetical protein | location=TGGT1_chrII:851582-855004(-) | protein_length=1140 | sequence_SO=chromosome | SO=protein_coding_gene | is_pseudo=false	TGGT1_222100-t26_1-p1		128 kDa		unknown	6	0	0	0
782	TRUE	Empty	| transcript=TGGT1_267420-t26_1 | gene=TGGT1_267420 | organism=Toxoplasma_gondii_GT1 | gene_product=putative mago nashi family protein 2 | transcript_product=putative mago nashi family protein 2 | location=TGGT1_chrIX:498202-500605(-) | protein_length=202 | sequence_SO=chromosome | SO=protein_coding_gene | is_pseudo=false	TGGT1_267420-t26_1-p1		24 kDa		unknown	6	0	0	0
783	TRUE	Empty	| transcript=TGGT1_255890-t26_1 | gene=TGGT1_255890 | organism=Toxoplasma_gondii_GT1 | gene_product=pyridine nucleotide-disulfide oxidoreductase domain-containing protein | transcript_product=pyridine nucleotide-disulfide oxidoreductase domain-containing protein | location=TGGT1_chrVIIb:4557209-4567068(-) | protein_length=787 | sequence_SO=chromosome | SO=protein_coding_gene | is_pseudo=false	TGGT1_255890-t26_1-p1		86 kDa		unknown	6	0	0	0
784	TRUE	Empty	| transcript=TGGT1_225310-t26_1 | gene=TGGT1_225310 | organism=Toxoplasma_gondii_GT1 | gene_product=putative ARF1-directed GTPase-activating protein | transcript_product=putative ARF1-directed GTPase-activating protein | location=TGGT1_chrX:2229573-2233633(+) | protein_length=502 | sequence_SO=chromosome | SO=protein_coding_gene | is_pseudo=false	TGGT1_225310-t26_1-p1		52 kDa		unknown	6	0	0	0
785	TRUE	Empty	| transcript=TGGT1_263720-t26_1 | gene=TGGT1_263720 | organism=Toxoplasma_gondii_GT1 | gene_product=HMG (high mobility group) box domain-containing protein | transcript_product=HMG (high mobility group) box domain-containing protein | location=TGGT1_chrVIIb:341281-342669(+) | protein_length=145 | sequence_SO=chromosome | SO=protein_coding_gene | is_pseudo=false	TGGT1_263720-t26_1-p1		17 kDa	TRUE	unknown	6	0	0	0
786	TRUE	Empty	| transcript=TGGT1_219280-t26_1 | gene=TGGT1_219280 | organism=Toxoplasma_gondii_GT1 | gene_product=actin like protein ALP1 | transcript_product=actin like protein ALP1 | location=TGGT1_chrXII:936313-942608(-) | protein_length=414 | sequence_SO=chromosome | SO=protein_coding_gene | is_pseudo=false	TGGT1_219280-t26_1-p1		46 kDa	TRUE	unknown	7	0	0	0
787	TRUE	Empty	| transcript=TGGT1_223070-t26_1 | gene=TGGT1_223070 | organism=Toxoplasma_gondii_GT1 | gene_product=hypothetical protein | transcript_product=hypothetical protein | location=TGGT1_chrII:1402884-1405863(+) | protein_length=211 | sequence_SO=chromosome | SO=protein_coding_gene | is_pseudo=false	TGGT1_223070-t26_1-p1		24 kDa		unknown	7	0	0	0
788	TRUE	Empty	| transcript=TGGT1_248630-t26_1 | gene=TGGT1_248630 | organism=Toxoplasma_gondii_GT1 | gene_product=actin-related protein ARP1 | transcript_product=actin-related protein ARP1 | location=TGGT1_chrXII:3967125-3972429(-) | protein_length=383 | sequence_SO=chromosome | SO=protein_coding_gene | is_pseudo=false	TGGT1_248630-t26_1-p1		42 kDa		unknown	3	0	0	0
789	TRUE	Empty	| transcript=TGGT1_232410-t26_1 | gene=TGGT1_232410 | organism=Toxoplasma_gondii_GT1 | gene_product=PDI family protein | transcript_product=PDI family protein | location=TGGT1_chrVIII:2074655-2076392(-) | protein_length=220 | sequence_SO=chromosome | SO=protein_coding_gene | is_pseudo=false	TGGT1_232410-t26_1-p1		25 kDa		unknown	2	0	0	0
790	TRUE	Empty	| transcript=TGGT1_263320-t26_1 | gene=TGGT1_263320 | organism=Toxoplasma_gondii_GT1 | gene_product=hypothetical protein | transcript_product=hypothetical protein | location=TGGT1_chrVIIb:613192-614403(-) | protein_length=403 | sequence_SO=chromosome | SO=protein_coding_gene | is_pseudo=false	TGGT1_263320-t26_1-p1		42 kDa		unknown	3	0	0	0
791	TRUE	Empty	| transcript=TGGT1_312270-t26_1 | gene=TGGT1_312270 | organism=Toxoplasma_gondii_GT1 | gene_product=rhoptry protein ROP13 | transcript_product=rhoptry protein ROP13 | location=TGGT1_chrXI:2519556-2520758(-) | protein_length=400 | sequence_SO=chromosome | SO=protein_coding_gene | is_pseudo=false	TGGT1_312270-t26_1-p1		45 kDa		unknown	3	0	0	0
792	TRUE	Empty	| transcript=TGGT1_270530-t26_1 | gene=TGGT1_270530 | organism=Toxoplasma_gondii_GT1 | gene_product=ubiquitin fusion degradation protein UFD1CY | transcript_product=ubiquitin fusion degradation protein UFD1CY | location=TGGT1_chrVIII:5203465-5208759(+) | protein_length=335 | sequence_SO=chromosome | SO=protein_coding_gene | is_pseudo=false	TGGT1_270530-t26_1-p1		37 kDa		unknown	3	0	0	0
793	TRUE	Empty	| transcript=TGGT1_248370-t26_1 | gene=TGGT1_248370 | organism=Toxoplasma_gondii_GT1 | gene_product=putative prefoldin subunit 6 | transcript_product=putative prefoldin subunit 6 | location=TGGT1_chrXII:3759827-3760756(+) | protein_length=123 | sequence_SO=chromosome | SO=protein_coding_gene | is_pseudo=false	TGGT1_248370-t26_1-p1		14 kDa		unknown	3	0	0	0
794	TRUE	Empty	| transcript=TGGT1_267550-t26_1 | gene=TGGT1_267550 | organism=Toxoplasma_gondii_GT1 | gene_product=leucine-rich repeat protein LRR1 | transcript_product=leucine-rich repeat protein LRR1 | location=TGGT1_chrIX:412826-419066(+) | protein_length=369 | sequence_SO=chromosome | SO=protein_coding_gene | is_pseudo=false	TGGT1_267550-t26_1-p1		41 kDa		unknown	3	0	0	0
795	TRUE	Empty	| transcript=TGGT1_243460-t26_1 | gene=TGGT1_243460 | organism=Toxoplasma_gondii_GT1 | gene_product=hypothetical protein | transcript_product=hypothetical protein | location=TGGT1_chrVI:2564580-2571836(-) | protein_length=2011 | sequence_SO=chromosome | SO=protein_coding_gene | is_pseudo=false	TGGT1_243460-t26_1-p1		210 kDa		unknown	2	0	0	0
797	TRUE	Empty	| transcript=TGGT1_226380-t26_1 | gene=TGGT1_226380 | organism=Toxoplasma_gondii_GT1 | gene_product=hypothetical protein | transcript_product=hypothetical protein | location=TGGT1_chrX:1583226-1584362(+) | protein_length=378 | sequence_SO=chromosome | SO=protein_coding_gene | is_pseudo=false	TGGT1_226380-t26_1-p1		43 kDa		unknown	3	0	0	0
798	TRUE	Empty	| transcript=TGGT1_257680-t26_1 | gene=TGGT1_257680 | organism=Toxoplasma_gondii_GT1 | gene_product=myosin light chain MLC1 | transcript_product=myosin light chain MLC1 | location=TGGT1_chrVIIb:3843366-3845688(+) | protein_length=213 | sequence_SO=chromosome | SO=protein_coding_gene | is_pseudo=false	TGGT1_257680-t26_1-p1		24 kDa	TRUE	unknown	3	0	0	0
801	TRUE	Empty	| transcript=TGGT1_249370-t26_1 | gene=TGGT1_249370 | organism=Toxoplasma_gondii_GT1 | gene_product=putative translation initiation factor SUI1 | transcript_product=putative translation initiation factor SUI1 | location=TGGT1_chrXII:4430669-4432717(-) | protein_length=325 | sequence_SO=chromosome | SO=protein_coding_gene | is_pseudo=false	TGGT1_249370-t26_1-p1 (+1)		36 kDa		unknown	3	2	0	0
802	TRUE	Empty	| transcript=TGGT1_304680-t26_1 | gene=TGGT1_304680 | organism=Toxoplasma_gondii_GT1 | gene_product=ubiquitin family protein | transcript_product=ubiquitin family protein | location=TGGT1_chrVIIa:595893-600165(-) | protein_length=527 | sequence_SO=chromosome | SO=protein_coding_gene | is_pseudo=false	TGGT1_304680-t26_1-p1		57 kDa		unknown	3	0	0	0
803	TRUE	Empty	| transcript=TGGT1_318510-t26_1 | gene=TGGT1_318510 | organism=Toxoplasma_gondii_GT1 | gene_product=putative N-ethylmaleimide-sensitive fusion protein | transcript_product=putative N-ethylmaleimide-sensitive fusion protein | location=TGGT1_chrIV:1205264-1217814(-) | protein_length=751 | sequence_SO=chromosome | SO=protein_coding_gene | is_pseudo=false	TGGT1_318510-t26_1-p1		83 kDa		unknown	3	0	0	0
804	TRUE	Empty	| transcript=TGGT1_244280-t26_1 | gene=TGGT1_244280 | organism=Toxoplasma_gondii_GT1 | gene_product=hypothetical protein | transcript_product=hypothetical protein | location=TGGT1_chrVI:3070946-3071335(+) | protein_length=129 | sequence_SO=chromosome | SO=protein_coding_gene | is_pseudo=false	TGGT1_244280-t26_1-p1		14 kDa		unknown	3	2	0	0
805	TRUE	Empty	| transcript=TGGT1_216900-t26_1 | gene=TGGT1_216900 | organism=Toxoplasma_gondii_GT1 | gene_product=cytokine induced apoptosis inhibitor 1 family protein | transcript_product=cytokine induced apoptosis inhibitor 1 family protein | location=TGGT1_chrXI:5717643-5721591(-) | protein_length=443 | sequence_SO=chromosome | SO=protein_coding_gene | is_pseudo=false	TGGT1_216900-t26_1-p1		48 kDa		unknown	4	0	0	0
806	TRUE	Empty	| transcript=TGGT1_246560-t26_1 | gene=TGGT1_246560 | organism=Toxoplasma_gondii_GT1 | gene_product=putative vacuolar ATP synthase subunit g | transcript_product=putative vacuolar ATP synthase subunit g | location=TGGT1_chrXII:2787836-2789911(+) | protein_length=131 | sequence_SO=chromosome | SO=protein_coding_gene | is_pseudo=false	TGGT1_246560-t26_1-p1		15 kDa		unknown	3	0	0	0
807	TRUE	Empty	| transcript=TGGT1_270010-t26_1 | gene=TGGT1_270010 | organism=Toxoplasma_gondii_GT1 | gene_product=hypothetical protein | transcript_product=hypothetical protein | location=TGGT1_chrVIII:5449261-5457417(-) | protein_length=556 | sequence_SO=chromosome | SO=protein_coding_gene | is_pseudo=false	TGGT1_270010-t26_1-p1		59 kDa		unknown	4	0	0	0
811	TRUE	Empty	| transcript=TGGT1_320210-t26_1 | gene=TGGT1_320210 | organism=Toxoplasma_gondii_GT1 | gene_product=WD domain, G-beta repeat domain containing protein | transcript_product=WD domain, G-beta repeat domain containing protein | location=TGGT1_chrIV:376406-380420(+) | protein_length=515 | sequence_SO=chromosome | SO=protein_coding_gene | is_pseudo=false	TGGT1_320210-t26_1-p1		56 kDa		unknown	4	0	0	0
812	TRUE	Empty	| transcript=TGGT1_307570-t26_1 | gene=TGGT1_307570 | organism=Toxoplasma_gondii_GT1 | gene_product=putative glycerol-3-phosphate dehydrogenase (gpdh) | transcript_product=putative glycerol-3-phosphate dehydrogenase (gpdh) | location=TGGT1_chrIX:4762720-4767353(-) | protein_length=846 | sequence_SO=chromosome | SO=protein_coding_gene | is_pseudo=false	TGGT1_307570-t26_1-p1		92 kDa		unknown	4	0	0	0
813	TRUE	Empty	| transcript=TGGT1_310060-t26_1 | gene=TGGT1_310060 | organism=Toxoplasma_gondii_GT1 | gene_product=small nuclease | transcript_product=small nuclease | location=TGGT1_chrXI:998254-999357(+) | protein_length=367 | sequence_SO=chromosome | SO=protein_coding_gene | is_pseudo=false	TGGT1_310060-t26_1-p1		41 kDa		unknown	4	0	0	0
814	TRUE	Empty	| transcript=TGGT1_209420-t26_1 | gene=TGGT1_209420 | organism=Toxoplasma_gondii_GT1 | gene_product=hypothetical protein | transcript_product=hypothetical protein | location=TGGT1_chrIb:1224171-1225667(-) | protein_length=250 | sequence_SO=chromosome | SO=protein_coding_gene | is_pseudo=false	TGGT1_209420-t26_1-p1		27 kDa		unknown	4	0	0	0
815	TRUE	Empty	| transcript=TGGT1_300180-t26_1 | gene=TGGT1_300180 | organism=Toxoplasma_gondii_GT1 | gene_product=hypothetical protein | transcript_product=hypothetical protein | location=TGGT1_chrXII:130239-132087(-) | protein_length=329 | sequence_SO=chromosome | SO=protein_coding_gene | is_pseudo=false	TGGT1_300180-t26_1-p1		34 kDa		unknown	3	0	0	0
816	TRUE	Empty	| transcript=TGGT1_315690-t26_1 | gene=TGGT1_315690 | organism=Toxoplasma_gondii_GT1 | gene_product=DnaJ domain-containing protein | transcript_product=DnaJ domain-containing protein | location=TGGT1_chrXI:4848691-4851649(+) | protein_length=294 | sequence_SO=chromosome | SO=protein_coding_gene | is_pseudo=false	TGGT1_315690-t26_1-p1		34 kDa		unknown	4	0	0	0
817	TRUE	Empty	| transcript=TGGT1_306400-t26_1 | gene=TGGT1_306400 | organism=Toxoplasma_gondii_GT1 | gene_product=hypothetical protein | transcript_product=hypothetical protein | location=TGGT1_chrIX:5832391-5837378(+) | protein_length=1403 | sequence_SO=chromosome | SO=protein_coding_gene | is_pseudo=false	TGGT1_306400-t26_1-p1		152 kDa	TRUE	unknown	5	0	0	0
818	TRUE	Empty	| transcript=TGGT1_236210-t26_1 | gene=TGGT1_236210 | organism=Toxoplasma_gondii_GT1 | gene_product=putative peptidase M16 family potein | transcript_product=putative peptidase M16 family potein | location=TGGT1_chrX:5216353-5222014(+) | protein_length=509 | sequence_SO=chromosome | SO=protein_coding_gene | is_pseudo=false	TGGT1_236210-t26_1-p1		57 kDa		unknown	5	0	0	0
819	TRUE	Empty	| transcript=TGGT1_211420-t26_1 | gene=TGGT1_211420 | organism=Toxoplasma_gondii_GT1 | gene_product=RNA recognition motif-containing protein | transcript_product=RNA recognition motif-containing protein | location=TGGT1_chrIV:1661239-1664919(-) | protein_length=189 | sequence_SO=chromosome | SO=protein_coding_gene | is_pseudo=false	TGGT1_211420-t26_1-p1		23 kDa		unknown	4	2	0	0
820	TRUE	Empty	| transcript=TGGT1_308950-t26_1 | gene=TGGT1_308950 | organism=Toxoplasma_gondii_GT1 | gene_product=histidine acid phosphatase superfamily protein | transcript_product=histidine acid phosphatase superfamily protein | location=TGGT1_chrXI:345630-347426(+) | protein_length=598 | sequence_SO=chromosome | SO=protein_coding_gene | is_pseudo=false	TGGT1_308950-t26_1-p1		66 kDa		unknown	4	2	0	0
821	TRUE	Empty	| transcript=TGGT1_224260-t26_1 | gene=TGGT1_224260 | organism=Toxoplasma_gondii_GT1 | gene_product=PHD-finger domain-containing protein | transcript_product=PHD-finger domain-containing protein | location=TGGT1_chrX:3059832-3081619(-) | protein_length=5658 | sequence_SO=chromosome | SO=protein_coding_gene | is_pseudo=false	TGGT1_224260-t26_1-p1		603 kDa		unknown	3	2	0	0
822	TRUE	Empty	| transcript=TGGT1_243600-t26_1 | gene=TGGT1_243600 | organism=Toxoplasma_gondii_GT1 | gene_product=acetyltransferase, GNAT family protein | transcript_product=acetyltransferase, GNAT family protein | location=TGGT1_chrVI:2659542-2661092(-) | protein_length=516 | sequence_SO=chromosome | SO=protein_coding_gene | is_pseudo=false	TGGT1_243600-t26_1-p1		56 kDa		unknown	3	3	0	0
823	TRUE	Empty	| transcript=TGGT1_315620-t26_1 | gene=TGGT1_315620 | organism=Toxoplasma_gondii_GT1 | gene_product=putative vacuolar ATP synthase subunit C | transcript_product=putative vacuolar ATP synthase subunit C | location=TGGT1_chrXI:4802824-4804038(-) | protein_length=404 | sequence_SO=chromosome | SO=protein_coding_gene | is_pseudo=false	TGGT1_315620-t26_1-p1		46 kDa		unknown	4	2	0	0
825	TRUE	Empty	| transcript=TGGT1_319920-t26_1 | gene=TGGT1_319920 | organism=Toxoplasma_gondii_GT1 | gene_product=2-oxo acid dehydrogenases acyltransferase (catalytic domain) domain-containing protein | transcript_product=2-oxo acid dehydrogenases acyltransferase (catalytic domain) domain-containing protein | location=TGGT1_chrIV:604302-610675(-) | protein_length=669 | sequence_SO=chromosome | SO=protein_codin…	TGGT1_319920-t26_1-p1		70 kDa		unknown	4	0	0	0
826	TRUE	Empty	| transcript=TGGT1_223930-t26_1 | gene=TGGT1_223930 | organism=Toxoplasma_gondii_GT1 | gene_product=RNA recognition motif-containing protein | transcript_product=RNA recognition motif-containing protein | location=TGGT1_chrX:3348715-3352722(-) | protein_length=382 | sequence_SO=chromosome | SO=protein_coding_gene | is_pseudo=false	TGGT1_223930-t26_1-p1		41 kDa		unknown	4	2	0	0
827	TRUE	Empty	| transcript=TGGT1_272640-t26_1 | gene=TGGT1_272640 | organism=Toxoplasma_gondii_GT1 | gene_product=putative eukaryotic initiation factor-2B, epsilon subunit | transcript_product=putative eukaryotic initiation factor-2B, epsilon subunit | location=TGGT1_chrVIII:3820760-3827014(+) | protein_length=858 | sequence_SO=chromosome | SO=protein_coding_gene | is_pseudo=false	TGGT1_272640-t26_1-p1		93 kDa		unknown	5	0	0	0
828	TRUE	Empty	| transcript=TGGT1_297420-t26_1 | gene=TGGT1_297420 | organism=Toxoplasma_gondii_GT1 | gene_product=putative beta-tubulin cofactor D | transcript_product=putative beta-tubulin cofactor D | location=TGGT1_chrII:1734618-1745552(-) | protein_length=2041 | sequence_SO=chromosome | SO=protein_coding_gene | is_pseudo=false	TGGT1_297420-t26_1-p1		221 kDa		unknown	5	0	0	0
829	TRUE	Empty	| transcript=TGGT1_310010-t26_1 | gene=TGGT1_310010 | organism=Toxoplasma_gondii_GT1 | gene_product=rhoptry neck protein RON1 | transcript_product=rhoptry neck protein RON1 | location=TGGT1_chrXI:969238-974493(+) | protein_length=1158 | sequence_SO=chromosome | SO=protein_coding_gene | is_pseudo=false	TGGT1_310010-t26_1-p1		128 kDa		unknown	5	0	0	0
830	TRUE	Empty	| transcript=TGGT1_314090-t26_1 | gene=TGGT1_314090 | organism=Toxoplasma_gondii_GT1 | gene_product=proteasome beta subunit | transcript_product=proteasome beta subunit | location=TGGT1_chrXI:3875155-3879686(-) | protein_length=205 | sequence_SO=chromosome | SO=protein_coding_gene | is_pseudo=false	TGGT1_314090-t26_1-p1		22 kDa		unknown	5	0	0	0
831	TRUE	Empty	| transcript=TGGT1_318700-t26_1 | gene=TGGT1_318700 | organism=Toxoplasma_gondii_GT1 | gene_product=putative eukaryotic initiation factor-6 | transcript_product=putative eukaryotic initiation factor-6 | location=TGGT1_chrIV:1082314-1085682(+) | protein_length=264 | sequence_SO=chromosome | SO=protein_coding_gene | is_pseudo=false	TGGT1_318700-t26_1-p1		29 kDa		unknown	5	0	0	0
832	TRUE	Empty	| transcript=TGGT1_315610-t26_1 | gene=TGGT1_315610 | organism=Toxoplasma_gondii_GT1 | gene_product=hypothetical protein | transcript_product=hypothetical protein | location=TGGT1_chrXI:4798811-4799287(+) | protein_length=158 | sequence_SO=chromosome | SO=protein_coding_gene | is_pseudo=false	TGGT1_315610-t26_1-p1		16 kDa		unknown	5	0	0	0
833	TRUE	Empty	| transcript=TGGT1_300280-t26_1 | gene=TGGT1_300280 | organism=Toxoplasma_gondii_GT1 | gene_product=LSM domain-containing protein | transcript_product=LSM domain-containing protein | location=TGGT1_chrXII:70960-73566(-) | protein_length=169 | sequence_SO=chromosome | SO=protein_coding_gene | is_pseudo=false	TGGT1_300280-t26_1-p1		18 kDa		unknown	5	0	0	0
834	TRUE	Empty	| transcript=TGGT1_260600-t26_1 | gene=TGGT1_260600 | organism=Toxoplasma_gondii_GT1 | gene_product=Pumilio-family RNA binding repeat-containing protein | transcript_product=Pumilio-family RNA binding repeat-containing protein | location=TGGT1_chrVIIb:2104300-2113824(+) | protein_length=1676 | sequence_SO=chromosome | SO=protein_coding_gene | is_pseudo=false	TGGT1_260600-t26_1-p1		173 kDa		unknown	5	0	0	0
835	TRUE	Empty	| transcript=TGGT1_202950-t26_1 | gene=TGGT1_202950 | organism=Toxoplasma_gondii_GT1 | gene_product=hypothetical protein | transcript_product=hypothetical protein | location=TGGT1_chrVIIa:2821568-2833732(+) | protein_length=1414 | sequence_SO=chromosome | SO=protein_coding_gene | is_pseudo=false	TGGT1_202950-t26_1-p1		152 kDa		unknown	5	0	0	0
836	TRUE	Empty	| transcript=TGGT1_320630-t26_1 | gene=TGGT1_320630 | organism=Toxoplasma_gondii_GT1 | gene_product=phosphotransferase enzyme family protein | transcript_product=phosphotransferase enzyme family protein | location=TGGT1_chrIV:132580-137996(+) | protein_length=630 | sequence_SO=chromosome | SO=protein_coding_gene | is_pseudo=false	TGGT1_320630-t26_1-p1		69 kDa		unknown	5	0	0	0
837	TRUE	Empty	| transcript=TGGT1_220500-t26_1 | gene=TGGT1_220500 | organism=Toxoplasma_gondii_GT1 | gene_product=UBX domain-containing protein | transcript_product=UBX domain-containing protein | location=TGGT1_chrV:321412-325538(+) | protein_length=387 | sequence_SO=chromosome | SO=protein_coding_gene | is_pseudo=false	TGGT1_220500-t26_1-p1		43 kDa		unknown	5	0	0	0
838	TRUE	Empty	| transcript=TGGT1_280560-t26_1 | gene=TGGT1_280560 | organism=Toxoplasma_gondii_GT1 | gene_product=selenide, water dikinase | transcript_product=selenide, water dikinase | location=TGGT1_chrVIIa:275729-285116(-) | protein_length=1298 | sequence_SO=chromosome | SO=protein_coding_gene | is_pseudo=false	TGGT1_280560-t26_1-p1		138 kDa		unknown	4	0	0	0
839	TRUE	Empty	| transcript=TGGT1_270930-t26_1 | gene=TGGT1_270930 | organism=Toxoplasma_gondii_GT1 | gene_product=hypothetical protein | transcript_product=hypothetical protein | location=TGGT1_chrVIII:4849808-4869937(-) | protein_length=3000 | sequence_SO=chromosome | SO=protein_coding_gene | is_pseudo=false	TGGT1_270930-t26_1-p1		317 kDa		unknown	5	0	0	0
840	TRUE	Empty	| transcript=TGGT1_249650-t26_1 | gene=TGGT1_249650 | organism=Toxoplasma_gondii_GT1 | gene_product=putative apolipoprotein A-I binding protein | transcript_product=putative apolipoprotein A-I binding protein | location=TGGT1_chrXII:4645078-4650288(+) | protein_length=343 | sequence_SO=chromosome | SO=protein_coding_gene | is_pseudo=false	TGGT1_249650-t26_1-p1		38 kDa		unknown	5	0	0	0
841	TRUE	Empty	| transcript=TGGT1_226340-t26_1 | gene=TGGT1_226340 | organism=Toxoplasma_gondii_GT1 | gene_product=hypothetical protein | transcript_product=hypothetical protein | location=TGGT1_chrX:1605796-1615501(+) | protein_length=1163 | sequence_SO=chromosome | SO=protein_coding_gene | is_pseudo=false	TGGT1_226340-t26_1-p1		127 kDa		unknown	5	0	0	0
842	TRUE	Empty	| transcript=TGGT1_283550-t26_1 | gene=TGGT1_283550 | organism=Toxoplasma_gondii_GT1 | gene_product=hypothetical protein | transcript_product=hypothetical protein | location=TGGT1_chrV:2910449-2923806(+) | protein_length=4211 | sequence_SO=chromosome | SO=protein_coding_gene | is_pseudo=false	TGGT1_283550-t26_1-p1		456 kDa		unknown	4	0	0	0
843	TRUE	Empty	| transcript=TGGT1_305820-t26_1 | gene=TGGT1_305820 | organism=Toxoplasma_gondii_GT1 | gene_product=SGS domain-containing protein | transcript_product=SGS domain-containing protein | location=TGGT1_chrIX:5384029-5387924(+) | protein_length=262 | sequence_SO=chromosome | SO=protein_coding_gene | is_pseudo=false	TGGT1_305820-t26_1-p1		30 kDa		unknown	5	0	0	0
844	TRUE	Empty	| transcript=TGGT1_262380-t26_1 | gene=TGGT1_262380 | organism=Toxoplasma_gondii_GT1 | gene_product=putative elongation factor Tu | transcript_product=putative elongation factor Tu | location=TGGT1_chrVIIb:1291090-1294751(-) | protein_length=552 | sequence_SO=chromosome | SO=protein_coding_gene | is_pseudo=false	TGGT1_262380-t26_1-p1		60 kDa		unknown	6	0	0	0
845	TRUE	Empty	| transcript=TGGT1_224890-t26_1 | gene=TGGT1_224890 | organism=Toxoplasma_gondii_GT1 | gene_product=hypothetical protein | transcript_product=hypothetical protein | location=TGGT1_chrX:2618782-2623220(-) | protein_length=1075 | sequence_SO=chromosome | SO=protein_coding_gene | is_pseudo=false	TGGT1_224890-t26_1-p1		117 kDa		unknown	6	0	0	0
846	TRUE	Empty	| transcript=TGGT1_222430-t26_1 | gene=TGGT1_222430 | organism=Toxoplasma_gondii_GT1 | gene_product=HECT-domain (ubiquitin-transferase) domain-containing protein | transcript_product=HECT-domain (ubiquitin-transferase) domain-containing protein | location=TGGT1_chrII:1123814-1134471(-) | protein_length=1351 | sequence_SO=chromosome | SO=protein_coding_gene | is_pseudo=false	TGGT1_222430-t26_1-p1		146 kDa		unknown	6	0	0	0
847	TRUE	Empty	| transcript=TGGT1_203370-t26_1 | gene=TGGT1_203370 | organism=Toxoplasma_gondii_GT1 | gene_product=hypothetical protein | transcript_product=hypothetical protein | location=TGGT1_chrVIIa:2439891-2442215(-) | protein_length=774 | sequence_SO=chromosome | SO=protein_coding_gene | is_pseudo=false	TGGT1_203370-t26_1-p1		81 kDa	TRUE	unknown	6	0	0	0
848	TRUE	Empty	| transcript=TGGT1_208450-t26_1 | gene=TGGT1_208450 | organism=Toxoplasma_gondii_GT1 | gene_product=protease inhibitor PI2 | transcript_product=protease inhibitor PI2 | location=TGGT1_chrIb:728877-731848(-) | protein_length=318 | sequence_SO=chromosome | SO=protein_coding_gene | is_pseudo=false	TGGT1_208450-t26_1-p1		35 kDa		unknown	6	0	0	0
849	TRUE	Empty	| transcript=TGGT1_211390-t26_1 | gene=TGGT1_211390 | organism=Toxoplasma_gondii_GT1 | gene_product=hypothetical protein | transcript_product=hypothetical protein | location=TGGT1_chrIV:1692407-1697995(+) | protein_length=405 | sequence_SO=chromosome | SO=protein_coding_gene | is_pseudo=false	TGGT1_211390-t26_1-p1		44 kDa		unknown	6	0	0	0
850	TRUE	Empty	| transcript=TGGT1_220100-t26_1 | gene=TGGT1_220100 | organism=Toxoplasma_gondii_GT1 | gene_product=phosphoribosylpyrophosphate synthetase | transcript_product=phosphoribosylpyrophosphate synthetase | location=TGGT1_chrV:29152-31918(+) | protein_length=557 | sequence_SO=chromosome | SO=protein_coding_gene | is_pseudo=false	TGGT1_220100-t26_1-p1		61 kDa		unknown	6	0	0	0
851	TRUE	Empty	| transcript=TGGT1_283540-t26_1 | gene=TGGT1_283540 | organism=Toxoplasma_gondii_GT1 | gene_product=hypothetical protein | transcript_product=hypothetical protein | location=TGGT1_chrV:2924949-2926408(-) | protein_length=376 | sequence_SO=chromosome | SO=protein_coding_gene | is_pseudo=false	TGGT1_283540-t26_1-p1		42 kDa	TRUE	unknown	6	0	0	0
852	TRUE	Empty	| transcript=TGGT1_289770-t26_1 | gene=TGGT1_289770 | organism=Toxoplasma_gondii_GT1 | gene_product=mu1 adaptin | transcript_product=mu1 adaptin | location=TGGT1_chrIX:3244934-3246226(+) | protein_length=430 | sequence_SO=chromosome | SO=protein_coding_gene | is_pseudo=false	TGGT1_289770-t26_1-p1		49 kDa		unknown	6	0	0	0
853	TRUE	Empty	| transcript=TGGT1_258870B-t26_1 | gene=TGGT1_258870B | organism=Toxoplasma_gondii_GT1 | gene_product=hypothetical protein | transcript_product=hypothetical protein | location=TGGT1_chrVIIb:3077592-3081353(-) | protein_length=472 | sequence_SO=chromosome | SO=protein_coding_gene | is_pseudo=false	TGGT1_258870B-t26_1-p1		52 kDa	TRUE	unknown	6	0	0	0
854	TRUE	Empty	| transcript=TGGT1_237015-t26_1 | gene=TGGT1_237015 | organism=Toxoplasma_gondii_GT1 | gene_product=hypothetical protein | transcript_product=hypothetical protein | location=TGGT1_chrX:5566838-5567632(-) | protein_length=264 | sequence_SO=chromosome | SO=protein_coding_gene | is_pseudo=false	TGGT1_237015-t26_1-p1		29 kDa		unknown	2	0	0	0
855	TRUE	Empty	| transcript=TGGT1_295730-t26_1 | gene=TGGT1_295730 | organism=Toxoplasma_gondii_GT1 | gene_product=tetratricopeptide repeat-containing protein | transcript_product=tetratricopeptide repeat-containing protein | location=TGGT1_chrIa:1540628-1544039(-) | protein_length=422 | sequence_SO=chromosome | SO=protein_coding_gene | is_pseudo=false	TGGT1_295730-t26_1-p1		47 kDa		unknown	2	0	0	0
857	TRUE	Empty	TGGT1_248510-t26_1-p1-DECOY	TGGT1_248510-t26_1-p1-DECOY		?		unknown	2	0	0	0
858	TRUE	Empty	| transcript=TGGT1_316240-t26_1 | gene=TGGT1_316240 | organism=Toxoplasma_gondii_GT1 | gene_product=hypothetical protein | transcript_product=hypothetical protein | location=TGGT1_chrXI:5150102-5152171(+) | protein_length=689 | sequence_SO=chromosome | SO=protein_coding_gene | is_pseudo=false	TGGT1_316240-t26_1-p1		75 kDa		unknown	2	0	0	0
859	TRUE	Empty	| transcript=TGGT1_237180-t26_1 | gene=TGGT1_237180 | organism=Toxoplasma_gondii_GT1 | gene_product=hypothetical protein | transcript_product=hypothetical protein | location=TGGT1_chrX:5659103-5659870(-) | protein_length=255 | sequence_SO=chromosome | SO=protein_coding_gene | is_pseudo=false	TGGT1_237180-t26_1-p1		29 kDa		unknown	3	0	0	0
861	TRUE	Empty	| transcript=TGGT1_314540-t26_1 | gene=TGGT1_314540 | organism=Toxoplasma_gondii_GT1 | gene_product=hypothetical protein | transcript_product=hypothetical protein | location=TGGT1_chrXI:4148344-4152513(-) | protein_length=607 | sequence_SO=chromosome | SO=protein_coding_gene | is_pseudo=false	TGGT1_314540-t26_1-p1		66 kDa		unknown	3	0	0	0
862	TRUE	Empty	| transcript=TGGT1_267800-t26_1 | gene=TGGT1_267800 | organism=Toxoplasma_gondii_GT1 | gene_product=dynamin-related protein DRPA | transcript_product=dynamin-related protein DRPA | location=TGGT1_chrIX:180392-190604(+) | protein_length=802 | sequence_SO=chromosome | SO=protein_coding_gene | is_pseudo=false	TGGT1_267800-t26_1-p1		87 kDa	TRUE	unknown	3	0	0	0
863	TRUE	Empty	| transcript=TGGT1_202200-t26_1 | gene=TGGT1_202200 | organism=Toxoplasma_gondii_GT1 | gene_product=hypothetical protein | transcript_product=hypothetical protein | location=TGGT1_chrVIIa:3420532-3424661(-) | protein_length=793 | sequence_SO=chromosome | SO=protein_coding_gene | is_pseudo=false	TGGT1_202200-t26_1-p1		87 kDa		unknown	2	0	0	0
865	TRUE	Empty	| transcript=TGGT1_305010-t26_1 | gene=TGGT1_305010 | organism=Toxoplasma_gondii_GT1 | gene_product=putative pre-mRNA branch site protein p14 | transcript_product=putative pre-mRNA branch site protein p14 | location=TGGT1_chrIX:4941195-4942478(-) | protein_length=156 | sequence_SO=chromosome | SO=protein_coding_gene | is_pseudo=false	TGGT1_305010-t26_1-p1		17 kDa		unknown	3	0	0	0
866	TRUE	Empty	TGGT1_289530-t26_1-p1-DECOY	TGGT1_289530-t26_1-p1-DECOY		?		unknown	2	0	0	0
867	TRUE	Empty	| transcript=TGGT1_216050-t26_1 | gene=TGGT1_216050 | organism=Toxoplasma_gondii_GT1 | gene_product=tetratricopeptide repeat-containing protein | transcript_product=tetratricopeptide repeat-containing protein | location=TGGT1_chrXI:6357272-6362581(-) | protein_length=560 | sequence_SO=chromosome | SO=protein_coding_gene | is_pseudo=false	TGGT1_216050-t26_1-p1		60 kDa		unknown	3	0	0	0
868	TRUE	Empty	| transcript=TGGT1_269010-t26_1 | gene=TGGT1_269010 | organism=Toxoplasma_gondii_GT1 | gene_product=AP2 domain transcription factor AP2VIII-7 | transcript_product=AP2 domain transcription factor AP2VIII-7 | location=TGGT1_chrVIII:6138950-6142226(+) | protein_length=870 | sequence_SO=chromosome | SO=protein_coding_gene | is_pseudo=false	TGGT1_269010-t26_1-p1		89 kDa		unknown	3	0	0	0
869	TRUE	Empty	| transcript=TGGT1_314480-t26_1 | gene=TGGT1_314480 | organism=Toxoplasma_gondii_GT1 | gene_product=hypothetical protein | transcript_product=hypothetical protein | location=TGGT1_chrXI:4085755-4095302(+) | protein_length=830 | sequence_SO=chromosome | SO=protein_coding_gene | is_pseudo=false	TGGT1_314480-t26_1-p1		92 kDa		unknown	3	0	0	0
870	TRUE	Empty	| transcript=TGGT1_290600-t26_1 | gene=TGGT1_290600 | organism=Toxoplasma_gondii_GT1 | gene_product=succinyl-CoA-synthetase alpha SCSA | transcript_product=succinyl-CoA-synthetase alpha SCSA | location=TGGT1_chrIX:3568986-3572521(+) | protein_length=333 | sequence_SO=chromosome | SO=protein_coding_gene | is_pseudo=false	TGGT1_290600-t26_1-p1		35 kDa		unknown	3	2	0	0
871	TRUE	Empty	| transcript=TGGT1_233260-t26_1 | gene=TGGT1_233260 | organism=Toxoplasma_gondii_GT1 | gene_product=putative GTP-binding protein | transcript_product=putative GTP-binding protein | location=TGGT1_chrVIII:2539303-2547974(-) | protein_length=392 | sequence_SO=chromosome | SO=protein_coding_gene | is_pseudo=false	TGGT1_233260-t26_1-p1		43 kDa		unknown	3	0	0	0
872	TRUE	Empty	TGGT1_294350-t26_1-p1-DECOY	TGGT1_294350-t26_1-p1-DECOY		?		unknown	2	0	0	0
873	TRUE	Empty	| transcript=TGGT1_236560-t26_1 | gene=TGGT1_236560 | organism=Toxoplasma_gondii_GT1 | gene_product=hypothetical protein | transcript_product=hypothetical protein | location=TGGT1_chrX:5312225-5319664(+) | protein_length=2479 | sequence_SO=chromosome | SO=protein_coding_gene | is_pseudo=false	TGGT1_236560-t26_1-p1		259 kDa		unknown	3	0	0	0
874	TRUE	Empty	| transcript=TGGT1_246170-t26_1 | gene=TGGT1_246170 | organism=Toxoplasma_gondii_GT1 | gene_product=ARID/BRIGHT DNA binding domain-containing protein | transcript_product=ARID/BRIGHT DNA binding domain-containing protein | location=TGGT1_chrXII:2631425-2644738(+) | protein_length=2721 | sequence_SO=chromosome | SO=protein_coding_gene | is_pseudo=false	TGGT1_246170-t26_1-p1		287 kDa		unknown	4	0	0	0
875	TRUE	Empty	| transcript=TGGT1_265150-t26_1 | gene=TGGT1_265150 | organism=Toxoplasma_gondii_GT1 | gene_product=hypothetical protein | transcript_product=hypothetical protein | location=TGGT1_chrIX:1557301-1563860(-) | protein_length=477 | sequence_SO=chromosome | SO=protein_coding_gene | is_pseudo=false	TGGT1_265150-t26_1-p1		53 kDa		unknown	4	0	0	0
876	TRUE	Empty	| transcript=TGGT1_224090-t26_1 | gene=TGGT1_224090 | organism=Toxoplasma_gondii_GT1 | gene_product=enoyl-CoA hydratase/isomerase family protein | transcript_product=enoyl-CoA hydratase/isomerase family protein | location=TGGT1_chrX:3230881-3234568(+) | protein_length=536 | sequence_SO=chromosome | SO=protein_coding_gene | is_pseudo=false	TGGT1_224090-t26_1-p1		57 kDa		unknown	3	2	0	0
877	TRUE	Empty	| transcript=TGGT1_264650-t26_1 | gene=TGGT1_264650 | organism=Toxoplasma_gondii_GT1 | gene_product=phosphoacetylglucosamine mutase | transcript_product=phosphoacetylglucosamine mutase | location=TGGT1_chrIX:1965907-1973225(+) | protein_length=985 | sequence_SO=chromosome | SO=protein_coding_gene | is_pseudo=false	TGGT1_264650-t26_1-p1		108 kDa		unknown	3	2	0	0
878	TRUE	Empty	| transcript=TGGT1_306930-t26_1 | gene=TGGT1_306930 | organism=Toxoplasma_gondii_GT1 | gene_product=putative proteasome subunit beta type 7 precursor | transcript_product=putative proteasome subunit beta type 7 precursor | location=TGGT1_chrXI:157291-160542(-) | protein_length=368 | sequence_SO=chromosome | SO=protein_coding_gene | is_pseudo=false	TGGT1_306930-t26_1-p1		40 kDa		unknown	3	2	0	0
879	TRUE	Empty	| transcript=TGGT1_290300-t26_1 | gene=TGGT1_290300 | organism=Toxoplasma_gondii_GT1 | gene_product=hypothetical protein | transcript_product=hypothetical protein | location=TGGT1_chrIX:3500533-3501630(+) | protein_length=365 | sequence_SO=chromosome | SO=protein_coding_gene | is_pseudo=false	TGGT1_290300-t26_1-p1		38 kDa		unknown	3	2	0	0
880	TRUE	Empty	| transcript=TGGT1_265520-t26_1 | gene=TGGT1_265520 | organism=Toxoplasma_gondii_GT1 | gene_product=hypothetical protein | transcript_product=hypothetical protein | location=TGGT1_chrIX:1322152-1330539(+) | protein_length=512 | sequence_SO=chromosome | SO=protein_coding_gene | is_pseudo=false	TGGT1_265520-t26_1-p1		57 kDa		unknown	3	2	0	0
881	TRUE	Empty	| transcript=TGGT1_258170-t26_1 | gene=TGGT1_258170 | organism=Toxoplasma_gondii_GT1 | gene_product=hypothetical protein | transcript_product=hypothetical protein | location=TGGT1_chrVIIb:3499824-3505217(+) | protein_length=408 | sequence_SO=chromosome | SO=protein_coding_gene | is_pseudo=false	TGGT1_258170-t26_1-p1		44 kDa		unknown	3	2	0	0
882	TRUE	Empty	| transcript=TGGT1_252420-t26_1 | gene=TGGT1_252420 | organism=Toxoplasma_gondii_GT1 | gene_product=histone arginine methyltransferase PRMT3 | transcript_product=histone arginine methyltransferase PRMT3 | location=TGGT1_chrIII:540056-547297(+) | protein_length=802 | sequence_SO=chromosome | SO=protein_coding_gene | is_pseudo=false	TGGT1_252420-t26_1-p1		88 kDa		unknown	3	2	0	0
883	TRUE	Empty	| transcript=TGGT1_246100-t26_1 | gene=TGGT1_246100 | organism=Toxoplasma_gondii_GT1 | gene_product=putative phosducin | transcript_product=putative phosducin | location=TGGT1_chrXII:2596723-2598427(+) | protein_length=318 | sequence_SO=chromosome | SO=protein_coding_gene | is_pseudo=false	TGGT1_246100-t26_1-p1		36 kDa		unknown	4	0	0	0
884	TRUE	Empty	| transcript=TGGT1_213800-t26_1 | gene=TGGT1_213800 | organism=Toxoplasma_gondii_GT1 | gene_product=putative protein phosphatase 2b regulatory subunit | transcript_product=putative protein phosphatase 2b regulatory subunit | location=TGGT1_chrV:1211677-1214305(-) | protein_length=177 | sequence_SO=chromosome | SO=protein_coding_gene | is_pseudo=false	TGGT1_213800-t26_1-p1		20 kDa		unknown	4	0	0	0
885	TRUE	Empty	| transcript=TGGT1_223020-t26_1 | gene=TGGT1_223020 | organism=Toxoplasma_gondii_GT1 | gene_product=coproporphyrinogen III oxidase | transcript_product=coproporphyrinogen III oxidase | location=TGGT1_chrII:1353427-1355558(-) | protein_length=364 | sequence_SO=chromosome | SO=protein_coding_gene | is_pseudo=false	TGGT1_223020-t26_1-p1		42 kDa		unknown	4	0	0	0
886	TRUE	Empty	| transcript=TGGT1_254520-t26_1 | gene=TGGT1_254520 | organism=Toxoplasma_gondii_GT1 | gene_product=mediator complex subunit MED11 | transcript_product=mediator complex subunit MED11 | location=TGGT1_chrIII:1782437-1785137(+) | protein_length=153 | sequence_SO=chromosome | SO=protein_coding_gene | is_pseudo=false	TGGT1_254520-t26_1-p1		16 kDa		unknown	4	0	0	0
887	TRUE	Empty	| transcript=TGGT1_257750-t26_1 | gene=TGGT1_257750 | organism=Toxoplasma_gondii_GT1 | gene_product=homocysteine s-methyltransferase domain-containing protein | transcript_product=homocysteine s-methyltransferase domain-containing protein | location=TGGT1_chrVIIb:3785581-3789978(+) | protein_length=434 | sequence_SO=chromosome | SO=protein_coding_gene | is_pseudo=false	TGGT1_257750-t26_1-p1		47 kDa		unknown	4	0	0	0
888	TRUE	Empty	| transcript=TGGT1_290340-t26_1 | gene=TGGT1_290340 | organism=Toxoplasma_gondii_GT1 | gene_product=HEAT repeat-containing protein | transcript_product=HEAT repeat-containing protein | location=TGGT1_chrIX:3531112-3535379(-) | protein_length=442 | sequence_SO=chromosome | SO=protein_coding_gene | is_pseudo=false	TGGT1_290340-t26_1-p1		48 kDa		unknown	4	0	0	0
889	TRUE	Empty	| transcript=TGGT1_273860-t26_1 | gene=TGGT1_273860 | organism=Toxoplasma_gondii_GT1 | gene_product=hypothetical protein | transcript_product=hypothetical protein | location=TGGT1_chrVIII:3215892-3216923(+) | protein_length=343 | sequence_SO=chromosome | SO=protein_coding_gene | is_pseudo=false	TGGT1_273860-t26_1-p1		38 kDa		unknown	4	0	0	0
890	TRUE	Empty	| transcript=TGGT1_271820-t26_1 | gene=TGGT1_271820 | organism=Toxoplasma_gondii_GT1 | gene_product=lipoyltransferase and lipoate-protein ligase subfamily protein | transcript_product=lipoyltransferase and lipoate-protein ligase subfamily protein | location=TGGT1_chrVIII:4339237-4344432(+) | protein_length=476 | sequence_SO=chromosome | SO=protein_coding_gene | is_pseudo=false	TGGT1_271820-t26_1-p1		53 kDa		unknown	3	0	0	0
891	TRUE	Empty	| transcript=TGGT1_311500-t26_1 | gene=TGGT1_311500 | organism=Toxoplasma_gondii_GT1 | gene_product=ThiF family protein | transcript_product=ThiF family protein | location=TGGT1_chrXI:2094508-2100197(-) | protein_length=845 | sequence_SO=chromosome | SO=protein_coding_gene | is_pseudo=false	TGGT1_311500-t26_1-p1		93 kDa		unknown	4	0	0	0
892	TRUE	Empty	| transcript=TGGT1_233020-t26_1 | gene=TGGT1_233020 | organism=Toxoplasma_gondii_GT1 | gene_product=Not1 N-terminal domain, CCR4-Not complex component protein | transcript_product=Not1 N-terminal domain, CCR4-Not complex component protein | location=TGGT1_chrVIII:2342666-2346963(-) | protein_length=778 | sequence_SO=chromosome | SO=protein_coding_gene | is_pseudo=false	TGGT1_233020-t26_1-p1		84 kDa		unknown	4	0	0	0
893	TRUE	Empty	| transcript=TGGT1_258930-t26_1 | gene=TGGT1_258930 | organism=Toxoplasma_gondii_GT1 | gene_product=peptidylprolyl isomerase | transcript_product=peptidylprolyl isomerase | location=TGGT1_chrVIIb:3047731-3048081(-) | protein_length=116 | sequence_SO=chromosome | SO=protein_coding_gene | is_pseudo=false	TGGT1_258930-t26_1-p1		13 kDa		unknown	4	0	0	0
894	TRUE	Empty	| transcript=TGGT1_219550-t26_1 | gene=TGGT1_219550 | organism=Toxoplasma_gondii_GT1 | gene_product=dihydrolipoyllysine-residue succinyltransferase component of oxoglutarate dehydrogenase | transcript_product=dihydrolipoyllysine-residue succinyltransferase component of oxoglutarate dehydrogenase | location=TGGT1_chrXII:790088-797741(-) | protein_length=470 | sequence_SO=chromosome | SO=protein_co…	TGGT1_219550-t26_1-p1		50 kDa		unknown	4	0	0	0
895	TRUE	Empty	| transcript=TGGT1_272670-t26_1 | gene=TGGT1_272670 | organism=Toxoplasma_gondii_GT1 | gene_product=peptidase family M3 protein | transcript_product=peptidase family M3 protein | location=TGGT1_chrVIII:3795475-3806307(-) | protein_length=1094 | sequence_SO=chromosome | SO=protein_coding_gene | is_pseudo=false	TGGT1_272670-t26_1-p1		118 kDa		unknown	2	0	0	0
896	TRUE	Empty	| transcript=TGGT1_309290-t26_1 | gene=TGGT1_309290 | organism=Toxoplasma_gondii_GT1 | gene_product=hypothetical protein | transcript_product=hypothetical protein | location=TGGT1_chrXI:576570-578428(+) | protein_length=305 | sequence_SO=chromosome | SO=protein_coding_gene | is_pseudo=false	TGGT1_309290-t26_1-p1		34 kDa		unknown	4	0	0	0
897	TRUE	Empty	| transcript=TGGT1_233830-t26_1 | gene=TGGT1_233830 | organism=Toxoplasma_gondii_GT1 | gene_product=hypothetical protein | transcript_product=hypothetical protein | location=TGGT1_chrVIII:2827919-2833414(-) | protein_length=385 | sequence_SO=chromosome | SO=protein_coding_gene | is_pseudo=false	TGGT1_233830-t26_1-p1		42 kDa		unknown	4	0	0	0
898	TRUE	Empty	| transcript=TGGT1_314740-t26_1 | gene=TGGT1_314740 | organism=Toxoplasma_gondii_GT1 | gene_product=PSP protein | transcript_product=PSP protein | location=TGGT1_chrXI:4206581-4212262(+) | protein_length=758 | sequence_SO=chromosome | SO=protein_coding_gene | is_pseudo=false	TGGT1_314740-t26_1-p1		82 kDa		unknown	4	0	0	0
899	TRUE	Empty	| transcript=TGGT1_265510-t26_1 | gene=TGGT1_265510 | organism=Toxoplasma_gondii_GT1 | gene_product=hypothetical protein | transcript_product=hypothetical protein | location=TGGT1_chrIX:1334263-1336643(+) | protein_length=272 | sequence_SO=chromosome | SO=protein_coding_gene | is_pseudo=false	TGGT1_265510-t26_1-p1		30 kDa		unknown	4	0	0	0
900	TRUE	Empty	| transcript=TGGT1_236910-t26_1 | gene=TGGT1_236910 | organism=Toxoplasma_gondii_GT1 | gene_product=putative U2 snRNP auxiliary factor | transcript_product=putative U2 snRNP auxiliary factor | location=TGGT1_chrX:5461144-5462410(-) | protein_length=254 | sequence_SO=chromosome | SO=protein_coding_gene | is_pseudo=false	TGGT1_236910-t26_1-p1		29 kDa		unknown	4	0	0	0
901	TRUE	Empty	| transcript=TGGT1_287480-t26_1 | gene=TGGT1_287480 | organism=Toxoplasma_gondii_GT1 | gene_product=hypothetical protein | transcript_product=hypothetical protein | location=TGGT1_chrV:410863-428566(+) | protein_length=4703 | sequence_SO=chromosome | SO=protein_coding_gene | is_pseudo=false	TGGT1_287480-t26_1-p1		503 kDa		unknown	4	0	0	0
902	TRUE	Empty	| transcript=TGGT1_308840-t26_1 | gene=TGGT1_308840 | organism=Toxoplasma_gondii_GT1 | gene_product=SAG-related sequence SRS51 | transcript_product=SAG-related sequence SRS51 | location=TGGT1_chrXI:258885-259967(+) | protein_length=360 | sequence_SO=chromosome | SO=protein_coding_gene | is_pseudo=false	TGGT1_308840-t26_1-p1		38 kDa		unknown	4	0	0	0
903	TRUE	Empty	| transcript=TGGT1_286920-t26_1 | gene=TGGT1_286920 | organism=Toxoplasma_gondii_GT1 | gene_product=SWIRM domain-containing protein | transcript_product=SWIRM domain-containing protein | location=TGGT1_chrV:1491994-1499488(+) | protein_length=780 | sequence_SO=chromosome | SO=protein_coding_gene | is_pseudo=false	TGGT1_286920-t26_1-p1		84 kDa		unknown	4	0	0	0
904	TRUE	Empty	| transcript=TGGT1_207430-t26_1 | gene=TGGT1_207430 | organism=Toxoplasma_gondii_GT1 | gene_product=putative ATP-dependent RNA helicase DDX1 | transcript_product=putative ATP-dependent RNA helicase DDX1 | location=TGGT1_chrIb:63668-75411(+) | protein_length=768 | sequence_SO=chromosome | SO=protein_coding_gene | is_pseudo=false	TGGT1_207430-t26_1-p1		83 kDa		unknown	4	0	0	0
905	TRUE	Empty	| transcript=TGGT1_220250-t26_1 | gene=TGGT1_220250 | organism=Toxoplasma_gondii_GT1 | gene_product=Nucleotide-sensitive chloride conductance regulator (ICln) protein | transcript_product=Nucleotide-sensitive chloride conductance regulator (ICln) protein | location=TGGT1_chrV:144095-146690(-) | protein_length=206 | sequence_SO=chromosome | SO=protein_coding_gene | is_pseudo=false	TGGT1_220250-t26_1-p1		22 kDa		unknown	4	0	0	0
906	TRUE	Empty	| transcript=TGGT1_211410-t26_1 | gene=TGGT1_211410 | organism=Toxoplasma_gondii_GT1 | gene_product=translation initiation factor sui1 protein | transcript_product=translation initiation factor sui1 protein | location=TGGT1_chrIV:1666821-1676604(+) | protein_length=748 | sequence_SO=chromosome | SO=protein_coding_gene | is_pseudo=false	TGGT1_211410-t26_1-p1		81 kDa		unknown	4	0	0	0
907	TRUE	Empty	| transcript=TGGT1_249480-t26_1 | gene=TGGT1_249480 | organism=Toxoplasma_gondii_GT1 | gene_product=tetratricopeptide repeat-containing protein | transcript_product=tetratricopeptide repeat-containing protein | location=TGGT1_chrXII:4502413-4505898(+) | protein_length=1161 | sequence_SO=chromosome | SO=protein_coding_gene | is_pseudo=false	TGGT1_249480-t26_1-p1		126 kDa		unknown	5	0	0	0
908	TRUE	Empty	| transcript=TGGT1_213740-t26_1 | gene=TGGT1_213740 | organism=Toxoplasma_gondii_GT1 | gene_product=hypothetical protein | transcript_product=hypothetical protein | location=TGGT1_chrV:1141663-1151087(+) | protein_length=842 | sequence_SO=chromosome | SO=protein_coding_gene | is_pseudo=false	TGGT1_213740-t26_1-p1		92 kDa		unknown	4	0	0	0
909	TRUE	Empty	| transcript=TGGT1_262140-t26_1 | gene=TGGT1_262140 | organism=Toxoplasma_gondii_GT1 | gene_product=putative chain a, pp2a-specific methylesterase apo form (pme) | transcript_product=putative chain a, pp2a-specific methylesterase apo form (pme) | location=TGGT1_chrVIIb:1319098-1324972(+) | protein_length=452 | sequence_SO=chromosome | SO=protein_coding_gene | is_pseudo=false	TGGT1_262140-t26_1-p1		50 kDa		unknown	3	0	0	0
910	TRUE	Empty	| transcript=TGGT1_268370-t26_1 | gene=TGGT1_268370 | organism=Toxoplasma_gondii_GT1 | gene_product=non-specific serine/threonine protein kinase | transcript_product=non-specific serine/threonine protein kinase | location=TGGT1_chrVIII:6481671-6517585(-) | protein_length=8429 | sequence_SO=chromosome | SO=protein_coding_gene | is_pseudo=false	TGGT1_268370-t26_1-p1		904 kDa		unknown	5	0	0	0
911	TRUE	Empty	| transcript=TGGT1_233300-t26_1 | gene=TGGT1_233300 | organism=Toxoplasma_gondii_GT1 | gene_product=RhoGAP domain-containing protein | transcript_product=RhoGAP domain-containing protein | location=TGGT1_chrVIII:2565742-2573035(-) | protein_length=523 | sequence_SO=chromosome | SO=protein_coding_gene | is_pseudo=false	TGGT1_233300-t26_1-p1		56 kDa		unknown	5	0	0	0
912	TRUE	Empty	| transcript=TGGT1_244150-t26_1 | gene=TGGT1_244150 | organism=Toxoplasma_gondii_GT1 | gene_product=glycerate kinase | transcript_product=glycerate kinase | location=TGGT1_chrVI:2981455-2985966(+) | protein_length=360 | sequence_SO=chromosome | SO=protein_coding_gene | is_pseudo=false	TGGT1_244150-t26_1-p1		39 kDa		unknown	5	0	0	0
913	TRUE	Empty	| transcript=TGGT1_203600-t26_1 | gene=TGGT1_203600 | organism=Toxoplasma_gondii_GT1 | gene_product=hypothetical protein | transcript_product=hypothetical protein | location=TGGT1_chrVIIa:2307958-2309277(-) | protein_length=439 | sequence_SO=chromosome | SO=protein_coding_gene | is_pseudo=false	TGGT1_203600-t26_1-p1		47 kDa		unknown	5	0	0	0
914	TRUE	Empty	| transcript=TGGT1_229690-t26_1 | gene=TGGT1_229690 | organism=Toxoplasma_gondii_GT1 | gene_product=putative autophagy-related protein 7 atg7 | transcript_product=putative autophagy-related protein 7 atg7 | location=TGGT1_chrVIII:377254-384402(-) | protein_length=1332 | sequence_SO=chromosome | SO=protein_coding_gene | is_pseudo=false	TGGT1_229690-t26_1-p1		143 kDa		unknown	5	0	0	0
915	TRUE	Empty	| transcript=TGGT1_267580-t26_1 | gene=TGGT1_267580 | organism=Toxoplasma_gondii_GT1 | gene_product=cyclin2 related protein | transcript_product=cyclin2 related protein | location=TGGT1_chrIX:384583-388312(+) | protein_length=912 | sequence_SO=chromosome | SO=protein_coding_gene | is_pseudo=false	TGGT1_267580-t26_1-p1		95 kDa	TRUE	unknown	5	0	0	0
916	TRUE	Empty	| transcript=TGGT1_271350-t26_1 | gene=TGGT1_271350 | organism=Toxoplasma_gondii_GT1 | gene_product=bifunctional protein FolC subfamily protein | transcript_product=bifunctional protein FolC subfamily protein | location=TGGT1_chrVIII:4547787-4555266(-) | protein_length=553 | sequence_SO=chromosome | SO=protein_coding_gene | is_pseudo=false	TGGT1_271350-t26_1-p1		61 kDa		unknown	5	0	0	0
917	TRUE	Empty	| transcript=TGGT1_272400-t26_1 | gene=TGGT1_272400 | organism=Toxoplasma_gondii_GT1 | gene_product=casein kinase ii regulatory subunit protein | transcript_product=casein kinase ii regulatory subunit protein | location=TGGT1_chrVIII:3996175-3999621(+) | protein_length=361 | sequence_SO=chromosome | SO=protein_coding_gene | is_pseudo=false	TGGT1_272400-t26_1-p1		40 kDa		unknown	4	0	0	0
918	TRUE	Empty	| transcript=TGGT1_290260-t26_1 | gene=TGGT1_290260 | organism=Toxoplasma_gondii_GT1 | gene_product=thioredoxin family Trp26 protein | transcript_product=thioredoxin family Trp26 protein | location=TGGT1_chrIX:3476991-3479336(+) | protein_length=208 | sequence_SO=chromosome | SO=protein_coding_gene | is_pseudo=false	TGGT1_290260-t26_1-p1		23 kDa		unknown	4	0	0	0
919	TRUE	Empty	| transcript=TGGT1_297530-t26_1 | gene=TGGT1_297530 | organism=Toxoplasma_gondii_GT1 | gene_product=DNA-directed RNA polymerase I RPA2 | transcript_product=DNA-directed RNA polymerase I RPA2 | location=TGGT1_chrII:1838888-1855349(+) | protein_length=1278 | sequence_SO=chromosome | SO=protein_coding_gene | is_pseudo=false	TGGT1_297530-t26_1-p1		141 kDa		unknown	5	0	0	0
920	TRUE	Empty	| transcript=TGGT1_240690-t26_1 | gene=TGGT1_240690 | organism=Toxoplasma_gondii_GT1 | gene_product=S-adenosyl methionine synthetase | transcript_product=S-adenosyl methionine synthetase | location=TGGT1_chrVI:1359050-1361470(-) | protein_length=415 | sequence_SO=chromosome | SO=protein_coding_gene | is_pseudo=false	TGGT1_240690-t26_1-p1		46 kDa		unknown	5	0	0	0
921	TRUE	Empty	| transcript=TGGT1_293670-t26_1 | gene=TGGT1_293670 | organism=Toxoplasma_gondii_GT1 | gene_product=transcription elongation factor A TFIIS | transcript_product=transcription elongation factor A TFIIS | location=TGGT1_chrIa:485194-486450(+) | protein_length=418 | sequence_SO=chromosome | SO=protein_coding_gene | is_pseudo=false	TGGT1_293670-t26_1-p1		46 kDa		unknown	5	0	0	0
922	TRUE	Empty	| transcript=TGGT1_308020-t26_1 | gene=TGGT1_308020 | organism=Toxoplasma_gondii_GT1 | gene_product=SAG-related sequence SRS57 | transcript_product=SAG-related sequence SRS57 | location=TGGT1_chrXII:456740-457897(-) | protein_length=385 | sequence_SO=chromosome | SO=protein_coding_gene | is_pseudo=false	TGGT1_308020-t26_1-p1		42 kDa		unknown	2	0	0	0
923	TRUE	Empty	| transcript=TGGT1_202890-t26_1 | gene=TGGT1_202890 | organism=Toxoplasma_gondii_GT1 | gene_product=hypothetical protein | transcript_product=hypothetical protein | location=TGGT1_chrVIIa:2858390-2859523(-) | protein_length=377 | sequence_SO=chromosome | SO=protein_coding_gene | is_pseudo=false	TGGT1_202890-t26_1-p1		39 kDa		unknown	2	0	0	0
924	TRUE	Empty	| transcript=TGGT1_314790-t26_1 | gene=TGGT1_314790 | organism=Toxoplasma_gondii_GT1 | gene_product=putative small nuclear ribonucleoprotein G | transcript_product=putative small nuclear ribonucleoprotein G | location=TGGT1_chrXI:4249536-4250830(-) | protein_length=93 | sequence_SO=chromosome | SO=protein_coding_gene | is_pseudo=false	TGGT1_314790-t26_1-p1		10 kDa		unknown	2	0	0	0
925	TRUE	Empty	| transcript=TGGT1_270830-t26_1 | gene=TGGT1_270830 | organism=Toxoplasma_gondii_GT1 | gene_product=small nuclear ribonucleoprotein | transcript_product=small nuclear ribonucleoprotein | location=TGGT1_chrVIII:4965286-4968969(-) | protein_length=155 | sequence_SO=chromosome | SO=protein_coding_gene | is_pseudo=false	TGGT1_270830-t26_1-p1		18 kDa		unknown	2	0	0	0
926	TRUE	Empty	| transcript=TGGT1_267810-t26_1 | gene=TGGT1_267810 | organism=Toxoplasma_gondii_GT1 | gene_product=Rab 5 | transcript_product=Rab 5 | location=TGGT1_chrIX:174026-177378(+) | protein_length=241 | sequence_SO=chromosome | SO=protein_coding_gene | is_pseudo=false	TGGT1_267810-t26_1-p1 (+1)		27 kDa		unknown	2	0	0	0
927	TRUE	Empty	| transcript=TGGT1_290850-t26_1 | gene=TGGT1_290850 | organism=Toxoplasma_gondii_GT1 | gene_product=WD-40 repeat protein | transcript_product=WD-40 repeat protein | location=TGGT1_chrIX:3694338-3701606(-) | protein_length=521 | sequence_SO=chromosome | SO=protein_coding_gene | is_pseudo=false	TGGT1_290850-t26_1-p1		58 kDa		unknown	2	0	0	0
928	TRUE	Empty	| transcript=TGGT1_232720-t26_1 | gene=TGGT1_232720 | organism=Toxoplasma_gondii_GT1 | gene_product=putative Lsm12 | transcript_product=putative Lsm12 | location=TGGT1_chrVIII:2233961-2235299(-) | protein_length=249 | sequence_SO=chromosome | SO=protein_coding_gene | is_pseudo=false	TGGT1_232720-t26_1-p1		27 kDa		unknown	2	0	0	0
929	TRUE	Empty	| transcript=TGGT1_215590-t26_1 | gene=TGGT1_215590 | organism=Toxoplasma_gondii_GT1 | gene_product=flavoprotein subunit of succinate dehydrogenase | transcript_product=flavoprotein subunit of succinate dehydrogenase | location=TGGT1_chrX:6924001-6933881(-) | protein_length=669 | sequence_SO=chromosome | SO=protein_coding_gene | is_pseudo=false	TGGT1_215590-t26_1-p1		73 kDa		unknown	2	0	0	0
930	TRUE	Empty	| transcript=TGGT1_313130-t26_1 | gene=TGGT1_313130 | organism=Toxoplasma_gondii_GT1 | gene_product=hypothetical protein | transcript_product=hypothetical protein | location=TGGT1_chrXI:3084517-3093785(+) | protein_length=1210 | sequence_SO=chromosome | SO=protein_coding_gene | is_pseudo=false	TGGT1_313130-t26_1-p1		134 kDa		unknown	2	0	0	0
933	TRUE	Empty	| transcript=TGGT1_216220-t26_1 | gene=TGGT1_216220 | organism=Toxoplasma_gondii_GT1 | gene_product=AP2 domain transcription factor AP2XI-5 | transcript_product=AP2 domain transcription factor AP2XI-5 | location=TGGT1_chrXI:6230908-6234153(-) | protein_length=868 | sequence_SO=chromosome | SO=protein_coding_gene | is_pseudo=false	TGGT1_216220-t26_1-p1		89 kDa		unknown	2	0	0	0
934	TRUE	Empty	| transcript=TGGT1_222230-t26_1 | gene=TGGT1_222230 | organism=Toxoplasma_gondii_GT1 | gene_product=hypothetical protein | transcript_product=hypothetical protein | location=TGGT1_chrII:956224-964969(-) | protein_length=2494 | sequence_SO=chromosome | SO=protein_coding_gene | is_pseudo=false	TGGT1_222230-t26_1-p1		266 kDa		unknown	3	0	0	0
935	TRUE	Empty	| transcript=TGGT1_277990-t26_1 | gene=TGGT1_277990 | organism=Toxoplasma_gondii_GT1 | gene_product=OTU family cysteine protease | transcript_product=OTU family cysteine protease | location=TGGT1_chrXII:6282649-6284331(-) | protein_length=506 | sequence_SO=chromosome | SO=protein_coding_gene | is_pseudo=false	TGGT1_277990-t26_1-p1		56 kDa		unknown	2	2	0	0
936	TRUE	Empty	| transcript=TGGT1_289820-t26_1 | gene=TGGT1_289820 | organism=Toxoplasma_gondii_GT1 | gene_product=TBC domain-containing protein | transcript_product=TBC domain-containing protein | location=TGGT1_chrIX:3273404-3279144(+) | protein_length=1047 | sequence_SO=chromosome | SO=protein_coding_gene | is_pseudo=false	TGGT1_289820-t26_1-p1		114 kDa		unknown	3	0	0	0
937	TRUE	Empty	| transcript=TGGT1_231960-t26_1 | gene=TGGT1_231960 | organism=Toxoplasma_gondii_GT1 | gene_product=putative omega secalin | transcript_product=putative omega secalin | location=TGGT1_chrVIII:1668838-1672885(-) | protein_length=1111 | sequence_SO=chromosome | SO=protein_coding_gene | is_pseudo=false	TGGT1_231960-t26_1-p1		120 kDa		unknown	3	0	0	0
938	TRUE	Empty	| transcript=TGGT1_218530-t26_1 | gene=TGGT1_218530 | organism=Toxoplasma_gondii_GT1 | gene_product=proteasome-interacting thioredoxin domain-containing protein | transcript_product=proteasome-interacting thioredoxin domain-containing protein | location=TGGT1_chrXII:1414684-1417409(+) | protein_length=345 | sequence_SO=chromosome | SO=protein_coding_gene | is_pseudo=false	TGGT1_218530-t26_1-p1		38 kDa		unknown	2	2	0	0
939	TRUE	Empty	| transcript=TGGT1_248990-t26_1 | gene=TGGT1_248990 | organism=Toxoplasma_gondii_GT1 | gene_product=hypothetical protein | transcript_product=hypothetical protein | location=TGGT1_chrXII:4221850-4224585(+) | protein_length=719 | sequence_SO=chromosome | SO=protein_coding_gene | is_pseudo=false	TGGT1_248990-t26_1-p1		79 kDa		unknown	2	2	0	0
941	TRUE	Empty	| transcript=TGGT1_230140-t26_1 | gene=TGGT1_230140 | organism=Toxoplasma_gondii_GT1 | gene_product=vacuolar sorting protein 9 (vps9) domain-containing protein | transcript_product=vacuolar sorting protein 9 (vps9) domain-containing protein | location=TGGT1_chrVIII:629820-633800(+) | protein_length=1326 | sequence_SO=chromosome | SO=protein_coding_gene | is_pseudo=false	TGGT1_230140-t26_1-p1		140 kDa		unknown	3	0	0	0
942	TRUE	Empty	| transcript=TGGT1_259880-t26_1 | gene=TGGT1_259880 | organism=Toxoplasma_gondii_GT1 | gene_product=hypothetical protein | transcript_product=hypothetical protein | location=TGGT1_chrVIIb:2611307-2613849(-) | protein_length=776 | sequence_SO=chromosome | SO=protein_coding_gene | is_pseudo=false	TGGT1_259880-t26_1-p1		88 kDa		unknown	3	0	0	0
943	TRUE	Empty	| transcript=TGGT1_235450-t26_1 | gene=TGGT1_235450 | organism=Toxoplasma_gondii_GT1 | gene_product=ubiquitin-conjugating enzyme subfamily protein | transcript_product=ubiquitin-conjugating enzyme subfamily protein | location=TGGT1_chrX:4766427-4769516(-) | protein_length=231 | sequence_SO=chromosome | SO=protein_coding_gene | is_pseudo=false	TGGT1_235450-t26_1-p1		26 kDa		unknown	3	0	0	0
944	TRUE	Empty	| transcript=TGGT1_222850-t26_1 | gene=TGGT1_222850 | organism=Toxoplasma_gondii_GT1 | gene_product=stress responsive a/b barrel domain-containing protein | transcript_product=stress responsive a/b barrel domain-containing protein | location=TGGT1_chrII:1238440-1238745(+) | protein_length=101 | sequence_SO=chromosome | SO=protein_coding_gene | is_pseudo=false	TGGT1_222850-t26_1-p1		12 kDa		unknown	3	0	0	0
945	TRUE	Empty	| transcript=TGGT1_209140-t26_1 | gene=TGGT1_209140 | organism=Toxoplasma_gondii_GT1 | gene_product=anti-silencing protein, ASF1 family protein | transcript_product=anti-silencing protein, ASF1 family protein | location=TGGT1_chrIb:1087305-1090870(-) | protein_length=269 | sequence_SO=chromosome | SO=protein_coding_gene | is_pseudo=false	TGGT1_209140-t26_1-p1		29 kDa		unknown	2	0	0	0
946	TRUE	Empty	| transcript=TGGT1_231940-t26_1 | gene=TGGT1_231940 | organism=Toxoplasma_gondii_GT1 | gene_product=ThiF family protein | transcript_product=ThiF family protein | location=TGGT1_chrVIII:1655477-1659585(+) | protein_length=338 | sequence_SO=chromosome | SO=protein_coding_gene | is_pseudo=false	TGGT1_231940-t26_1-p1		36 kDa		unknown	3	0	0	0
947	TRUE	Empty	| transcript=TGGT1_308870-t26_1 | gene=TGGT1_308870 | organism=Toxoplasma_gondii_GT1 | gene_product=hypothetical protein | transcript_product=hypothetical protein | location=TGGT1_chrXI:276950-282861(+) | protein_length=693 | sequence_SO=chromosome | SO=protein_coding_gene | is_pseudo=false	TGGT1_308870-t26_1-p1		75 kDa		unknown	2	0	0	0
948	TRUE	Empty	| transcript=TGGT1_239752-t26_1 | gene=TGGT1_239752 | organism=Toxoplasma_gondii_GT1 | gene_product=hypothetical protein | transcript_product=hypothetical protein | location=TGGT1_chrVI:884973-888129(+) | protein_length=905 | sequence_SO=chromosome | SO=protein_coding_gene | is_pseudo=false	TGGT1_239752-t26_1-p1		102 kDa		unknown	3	0	0	0
949	TRUE	Empty	| transcript=TGGT1_289210-t26_1 | gene=TGGT1_289210 | organism=Toxoplasma_gondii_GT1 | gene_product=prefoldin subunit protein | transcript_product=prefoldin subunit protein | location=TGGT1_chrIX:2890306-2891984(-) | protein_length=330 | sequence_SO=chromosome | SO=protein_coding_gene | is_pseudo=false	TGGT1_289210-t26_1-p1		38 kDa		unknown	2	0	0	0
950	TRUE	Empty	| transcript=TGGT1_300190-t26_1 | gene=TGGT1_300190 | organism=Toxoplasma_gondii_GT1 | gene_product=ribosomal protein RPL37A | transcript_product=ribosomal protein RPL37A | location=TGGT1_chrXII:125333-127624(+) | protein_length=96 | sequence_SO=chromosome | SO=protein_coding_gene | is_pseudo=false	TGGT1_300190-t26_1-p1		10 kDa		unknown	2	0	0	0
951	TRUE	Empty	| transcript=TGGT1_223000-t26_1 | gene=TGGT1_223000 | organism=Toxoplasma_gondii_GT1 | gene_product=dynein light chain DLC | transcript_product=dynein light chain DLC | location=TGGT1_chrII:1350278-1351342(+) | protein_length=138 | sequence_SO=chromosome | SO=protein_coding_gene | is_pseudo=false	TGGT1_223000-t26_1-p1		16 kDa		unknown	3	0	0	0
952	TRUE	Empty	| transcript=TGGT1_267390-t26_1 | gene=TGGT1_267390 | organism=Toxoplasma_gondii_GT1 | gene_product=DNA-directed RNA polymerase I RPAC1 | transcript_product=DNA-directed RNA polymerase I RPAC1 | location=TGGT1_chrIX:510256-513006(+) | protein_length=346 | sequence_SO=chromosome | SO=protein_coding_gene | is_pseudo=false	TGGT1_267390-t26_1-p1		38 kDa		unknown	3	0	0	0
953	TRUE	Empty	| transcript=TGGT1_250340-t26_1 | gene=TGGT1_250340 | organism=Toxoplasma_gondii_GT1 | gene_product=centrin 2 | transcript_product=centrin 2 | location=TGGT1_chrXII:4993747-4995535(-) | protein_length=170 | sequence_SO=chromosome | SO=protein_coding_gene | is_pseudo=false	TGGT1_250340-t26_1-p1		19 kDa		unknown	3	0	0	0
954	TRUE	Empty	TGGT1_295610-t26_1-p1-DECOY	TGGT1_295610-t26_1-p1-DECOY		?		unknown	2	0	0	0
955	TRUE	Empty	| transcript=TGGT1_258030-t26_1 | gene=TGGT1_258030 | organism=Toxoplasma_gondii_GT1 | gene_product=DNA polymerase | transcript_product=DNA polymerase | location=TGGT1_chrVIIb:3592079-3606155(-) | protein_length=1268 | sequence_SO=chromosome | SO=protein_coding_gene | is_pseudo=false	TGGT1_258030-t26_1-p1		139 kDa		unknown	3	0	0	0
956	TRUE	Empty	| transcript=TGGT1_311360-t26_1 | gene=TGGT1_311360 | organism=Toxoplasma_gondii_GT1 | gene_product=protein kinase G AGC kinase family member PKG | transcript_product=protein kinase G AGC kinase family member PKG | location=TGGT1_chrXI:1956120-1971174(-) | protein_length=994 | sequence_SO=chromosome | SO=protein_coding_gene | is_pseudo=false	TGGT1_311360-t26_1-p1		111 kDa		unknown	3	0	0	0
957	TRUE	Empty	| transcript=TGGT1_313580-t26_1 | gene=TGGT1_313580 | organism=Toxoplasma_gondii_GT1 | gene_product=cytochrome b5 family heme/steroid binding domain-containing protein | transcript_product=cytochrome b5 family heme/steroid binding domain-containing protein | location=TGGT1_chrXI:3449132-3451848(-) | protein_length=431 | sequence_SO=chromosome | SO=protein_coding_gene | is_pseudo=false	TGGT1_313580-t26_1-p1		45 kDa		unknown	2	0	0	0
958	TRUE	Empty	| transcript=TGGT1_224050-t26_1 | gene=TGGT1_224050 | organism=Toxoplasma_gondii_GT1 | gene_product=AP2 domain transcription factor AP2X-4 | transcript_product=AP2 domain transcription factor AP2X-4 | location=TGGT1_chrX:3268362-3272216(-) | protein_length=896 | sequence_SO=chromosome | SO=protein_coding_gene | is_pseudo=false	TGGT1_224050-t26_1-p1		94 kDa		unknown	3	0	0	0
959	TRUE	Empty	| transcript=TGGT1_267050-t26_1 | gene=TGGT1_267050 | organism=Toxoplasma_gondii_GT1 | gene_product=hydrolase, alpha/beta fold family protein | transcript_product=hydrolase, alpha/beta fold family protein | location=TGGT1_chrIX:638270-640900(+) | protein_length=308 | sequence_SO=chromosome | SO=protein_coding_gene | is_pseudo=false	TGGT1_267050-t26_1-p1		34 kDa		unknown	3	0	0	0
960	TRUE	Empty	| transcript=TGGT1_263500-t26_1 | gene=TGGT1_263500 | organism=Toxoplasma_gondii_GT1 | gene_product=putative vacuolar protein sorting-associated protein 26 | transcript_product=putative vacuolar protein sorting-associated protein 26 | location=TGGT1_chrVIIb:491007-496795(+) | protein_length=368 | sequence_SO=chromosome | SO=protein_coding_gene | is_pseudo=false	TGGT1_263500-t26_1-p1		42 kDa		unknown	3	0	0	0
961	TRUE	Empty	| transcript=TGGT1_291640-t26_1 | gene=TGGT1_291640 | organism=Toxoplasma_gondii_GT1 | gene_product=aspartate carbamoyltransferase | transcript_product=aspartate carbamoyltransferase | location=TGGT1_chrIX:4115785-4120121(+) | protein_length=423 | sequence_SO=chromosome | SO=protein_coding_gene | is_pseudo=false	TGGT1_291640-t26_1-p1		47 kDa		unknown	3	0	0	0
962	TRUE	Empty	| transcript=TGGT1_202820-t26_1 | gene=TGGT1_202820 | organism=Toxoplasma_gondii_GT1 | gene_product=ubiquitin-conjugating enzyme subfamily protein | transcript_product=ubiquitin-conjugating enzyme subfamily protein | location=TGGT1_chrVIIa:2909267-2911128(+) | protein_length=168 | sequence_SO=chromosome | SO=protein_coding_gene | is_pseudo=false	TGGT1_202820-t26_1-p1		19 kDa		unknown	3	0	0	0
963	TRUE	Empty	| transcript=TGGT1_260240-t26_1 | gene=TGGT1_260240 | organism=Toxoplasma_gondii_GT1 | gene_product=ccr4-associated factor family protein | transcript_product=ccr4-associated factor family protein | location=TGGT1_chrVIIb:2404604-2407464(+) | protein_length=617 | sequence_SO=chromosome | SO=protein_coding_gene | is_pseudo=false	TGGT1_260240-t26_1-p1		64 kDa		unknown	3	0	0	0
964	TRUE	Empty	| transcript=TGGT1_245500-t26_1 | gene=TGGT1_245500 | organism=Toxoplasma_gondii_GT1 | gene_product=dipeptidyl peptidase iv (dpp iv) n-terminal region domain-containing protein | transcript_product=dipeptidyl peptidase iv (dpp iv) n-terminal region domain-containing protein | location=TGGT1_chrXII:2248425-2259653(-) | protein_length=1883 | sequence_SO=chromosome | SO=protein_coding_gene | is_pseu…	TGGT1_245500-t26_1-p1		206 kDa	TRUE	unknown	3	0	0	0
965	TRUE	Empty	| transcript=TGGT1_244300-t26_1 | gene=TGGT1_244300 | organism=Toxoplasma_gondii_GT1 | gene_product=hypothetical protein | transcript_product=hypothetical protein | location=TGGT1_chrVI:3088432-3096220(-) | protein_length=1172 | sequence_SO=chromosome | SO=protein_coding_gene | is_pseudo=false	TGGT1_244300-t26_1-p1		129 kDa		unknown	2	0	0	0
966	TRUE	Empty	| transcript=TGGT1_224060-t26_1 | gene=TGGT1_224060 | organism=Toxoplasma_gondii_GT1 | gene_product=putative thioredoxin | transcript_product=putative thioredoxin | location=TGGT1_chrX:3262854-3264722(-) | protein_length=622 | sequence_SO=chromosome | SO=protein_coding_gene | is_pseudo=false	TGGT1_224060-t26_1-p1		69 kDa	TRUE	unknown	3	0	0	0
967	TRUE	Empty	| transcript=TGGT1_213770-t26_1 | gene=TGGT1_213770 | organism=Toxoplasma_gondii_GT1 | gene_product=putative Superkiller viralicidic activity 2 family 2 | transcript_product=putative Superkiller viralicidic activity 2 family 2 | location=TGGT1_chrV:1167997-1179346(-) | protein_length=1206 | sequence_SO=chromosome | SO=protein_coding_gene | is_pseudo=false	TGGT1_213770-t26_1-p1		135 kDa	TRUE	unknown	3	0	0	0
968	TRUE	Empty	| transcript=TGGT1_209280-t26_1 | gene=TGGT1_209280 | organism=Toxoplasma_gondii_GT1 | gene_product=hypothetical protein | transcript_product=hypothetical protein | location=TGGT1_chrIb:1194711-1203766(+) | protein_length=1602 | sequence_SO=chromosome | SO=protein_coding_gene | is_pseudo=false	TGGT1_209280-t26_1-p1		179 kDa		unknown	2	0	0	0
969	TRUE	Empty	| transcript=TGGT1_213300-t26_1 | gene=TGGT1_213300 | organism=Toxoplasma_gondii_GT1 | gene_product=hypothetical protein | transcript_product=hypothetical protein | location=TGGT1_chrV:771094-788399(+) | protein_length=4983 | sequence_SO=chromosome | SO=protein_coding_gene | is_pseudo=false	TGGT1_213300-t26_1-p1		538 kDa		unknown	4	0	0	0
971	TRUE	Empty	| transcript=TGGT1_268990-t26_1 | gene=TGGT1_268990 | organism=Toxoplasma_gondii_GT1 | gene_product=hypothetical protein | transcript_product=hypothetical protein | location=TGGT1_chrVIII:6157705-6162078(-) | protein_length=1250 | sequence_SO=chromosome | SO=protein_coding_gene | is_pseudo=false	TGGT1_268990-t26_1-p1		134 kDa		unknown	4	0	0	0
972	TRUE	Empty	| transcript=TGGT1_225260-t26_1 | gene=TGGT1_225260 | organism=Toxoplasma_gondii_GT1 | gene_product=DNA-directed RNA polymerase II RPB1 | transcript_product=DNA-directed RNA polymerase II RPB1 | location=TGGT1_chrX:2272062-2277823(+) | protein_length=1073 | sequence_SO=chromosome | SO=protein_coding_gene | is_pseudo=false	TGGT1_225260-t26_1-p1		121 kDa		unknown	3	0	0	0
973	TRUE	Empty	| transcript=TGGT1_311870-t26_1 | gene=TGGT1_311870 | organism=Toxoplasma_gondii_GT1 | gene_product=WD domain, G-beta repeat-containing protein | transcript_product=WD domain, G-beta repeat-containing protein | location=TGGT1_chrXI:2297833-2305816(-) | protein_length=535 | sequence_SO=chromosome | SO=protein_coding_gene | is_pseudo=false	TGGT1_311870-t26_1-p1		60 kDa		unknown	3	0	0	0
974	TRUE	Empty	| transcript=TGGT1_226510-t26_1 | gene=TGGT1_226510 | organism=Toxoplasma_gondii_GT1 | gene_product=Sec23/Sec24 trunk domain-containing protein | transcript_product=Sec23/Sec24 trunk domain-containing protein | location=TGGT1_chrX:1468057-1478151(-) | protein_length=1540 | sequence_SO=chromosome | SO=protein_coding_gene | is_pseudo=false	TGGT1_226510-t26_1-p1		165 kDa		unknown	4	0	0	0
975	TRUE	Empty	| transcript=TGGT1_231190-t26_1 | gene=TGGT1_231190 | organism=Toxoplasma_gondii_GT1 | gene_product=arsenite-activated ATPase family protein | transcript_product=arsenite-activated ATPase family protein | location=TGGT1_chrVIII:1301273-1305698(-) | protein_length=397 | sequence_SO=chromosome | SO=protein_coding_gene | is_pseudo=false	TGGT1_231190-t26_1-p1		44 kDa		unknown	4	0	0	0
976	TRUE	Empty	| transcript=TGGT1_269710-t26_1 | gene=TGGT1_269710 | organism=Toxoplasma_gondii_GT1 | gene_product=hypothetical protein | transcript_product=hypothetical protein | location=TGGT1_chrVIII:5651928-5663264(-) | protein_length=1612 | sequence_SO=chromosome | SO=protein_coding_gene | is_pseudo=false	TGGT1_269710-t26_1-p1		170 kDa	TRUE	unknown	4	0	0	0
977	TRUE	Empty	| transcript=TGGT1_218960-t26_1 | gene=TGGT1_218960 | organism=Toxoplasma_gondii_GT1 | gene_product=AP2 domain transcription factor AP2XII-1 | transcript_product=AP2 domain transcription factor AP2XII-1 | location=TGGT1_chrXII:1115397-1126277(-) | protein_length=2283 | sequence_SO=chromosome | SO=protein_coding_gene | is_pseudo=false	TGGT1_218960-t26_1-p1		248 kDa		unknown	3	0	0	0
978	TRUE	Empty	| transcript=TGGT1_249810-t26_1 | gene=TGGT1_249810 | organism=Toxoplasma_gondii_GT1 | gene_product=putative activating signal cointegrator 1 complex subunit 3 | transcript_product=putative activating signal cointegrator 1 complex subunit 3 | location=TGGT1_chrXII:4743682-4768748(+) | protein_length=2791 | sequence_SO=chromosome | SO=protein_coding_gene | is_pseudo=false	TGGT1_249810-t26_1-p1		307 kDa		unknown	3	0	0	0
979	TRUE	Empty	| transcript=TGGT1_309570-t26_1 | gene=TGGT1_309570 | organism=Toxoplasma_gondii_GT1 | gene_product=DEAD/DEAH box helicase domain-containing protein | transcript_product=DEAD/DEAH box helicase domain-containing protein | location=TGGT1_chrXI:692622-695126(-) | protein_length=834 | sequence_SO=chromosome | SO=protein_coding_gene | is_pseudo=false	TGGT1_309570-t26_1-p1		91 kDa		unknown	4	0	0	0
980	TRUE	Empty	| transcript=TGGT1_203810-t26_1 | gene=TGGT1_203810 | organism=Toxoplasma_gondii_GT1 | gene_product=kelch repeat-containing protein | transcript_product=kelch repeat-containing protein | location=TGGT1_chrVIIa:2118032-2122089(-) | protein_length=531 | sequence_SO=chromosome | SO=protein_coding_gene | is_pseudo=false	TGGT1_203810-t26_1-p1		58 kDa		unknown	4	0	0	0
981	TRUE	Empty	| transcript=TGGT1_243540-t26_1 | gene=TGGT1_243540 | organism=Toxoplasma_gondii_GT1 | gene_product=WD domain, G-beta repeat-containing protein | transcript_product=WD domain, G-beta repeat-containing protein | location=TGGT1_chrVI:2620984-2624695(-) | protein_length=711 | sequence_SO=chromosome | SO=protein_coding_gene | is_pseudo=false	TGGT1_243540-t26_1-p1		77 kDa		unknown	4	0	0	0
982	TRUE	Empty	| transcript=TGGT1_244880-t26_1 | gene=TGGT1_244880 | organism=Toxoplasma_gondii_GT1 | gene_product=DNA-directed RNA polymerase I RPA1 | transcript_product=DNA-directed RNA polymerase I RPA1 | location=TGGT1_chrVI:3471329-3494157(+) | protein_length=2768 | sequence_SO=chromosome | SO=protein_coding_gene | is_pseudo=false	TGGT1_244880-t26_1-p1		302 kDa		unknown	4	0	0	0
983	TRUE	Empty	| transcript=TGGT1_213730-t26_1 | gene=TGGT1_213730 | organism=Toxoplasma_gondii_GT1 | gene_product=lanthionine synthetase C family protein | transcript_product=lanthionine synthetase C family protein | location=TGGT1_chrV:1138293-1139567(-) | protein_length=424 | sequence_SO=chromosome | SO=protein_coding_gene | is_pseudo=false	TGGT1_213730-t26_1-p1		46 kDa		unknown	3	0	0	0
984	TRUE	Empty	| transcript=TGGT1_214990-t26_1 | gene=TGGT1_214990 | organism=Toxoplasma_gondii_GT1 | gene_product=hypothetical protein | transcript_product=hypothetical protein | location=TGGT1_chrX:6550174-6562207(-) | protein_length=3441 | sequence_SO=chromosome | SO=protein_coding_gene | is_pseudo=false	TGGT1_214990-t26_1-p1		356 kDa	TRUE	unknown	3	0	0	0
985	TRUE	Empty	| transcript=TGGT1_258980-t26_1 | gene=TGGT1_258980 | organism=Toxoplasma_gondii_GT1 | gene_product=hypothetical protein | transcript_product=hypothetical protein | location=TGGT1_chrVIIb:3014302-3017385(+) | protein_length=356 | sequence_SO=chromosome | SO=protein_coding_gene | is_pseudo=false	TGGT1_258980-t26_1-p1		38 kDa		unknown	4	0	0	0
986	TRUE	Empty	| transcript=TGGT1_272660-t26_1 | gene=TGGT1_272660 | organism=Toxoplasma_gondii_GT1 | gene_product=hypothetical protein | transcript_product=hypothetical protein | location=TGGT1_chrVIII:3808733-3810272(+) | protein_length=258 | sequence_SO=chromosome | SO=protein_coding_gene | is_pseudo=false	TGGT1_272660-t26_1-p1		28 kDa		unknown	4	0	0	0
987	TRUE	Empty	| transcript=TGGT1_305030-t26_1 | gene=TGGT1_305030 | organism=Toxoplasma_gondii_GT1 | gene_product=kinase, pfkB family protein | transcript_product=kinase, pfkB family protein | location=TGGT1_chrIX:4960692-4962456(-) | protein_length=439 | sequence_SO=chromosome | SO=protein_coding_gene | is_pseudo=false	TGGT1_305030-t26_1-p1		47 kDa		unknown	4	0	0	0
988	TRUE	Empty	| transcript=TGGT1_259690-t26_1 | gene=TGGT1_259690 | organism=Toxoplasma_gondii_GT1 | gene_product=orotidine-5-phosphate decarboxylase/orotate phosphoribosyltransferase | transcript_product=orotidine-5-phosphate decarboxylase/orotate phosphoribosyltransferase | location=TGGT1_chrVIIb:2683165-2686084(-) | protein_length=320 | sequence_SO=chromosome | SO=protein_coding_gene | is_pseudo=false	TGGT1_259690-t26_1-p1		34 kDa		unknown	4	0	0	0
989	TRUE	Empty	| transcript=TGGT1_270840-t26_1 | gene=TGGT1_270840 | organism=Toxoplasma_gondii_GT1 | gene_product=poly(ADP-ribose) polymerase catalytic domain-containing protein | transcript_product=poly(ADP-ribose) polymerase catalytic domain-containing protein | location=TGGT1_chrVIII:4946767-4963422(+) | protein_length=1012 | sequence_SO=chromosome | SO=protein_coding_gene | is_pseudo=false	TGGT1_270840-t26_1-p1		113 kDa		unknown	4	0	0	0
990	TRUE	Empty	| transcript=TGGT1_261000-t26_1 | gene=TGGT1_261000 | organism=Toxoplasma_gondii_GT1 | gene_product=MutS domain V domain-containing protein | transcript_product=MutS domain V domain-containing protein | location=TGGT1_chrVIIb:1954089-1962135(+) | protein_length=936 | sequence_SO=chromosome | SO=protein_coding_gene | is_pseudo=false	TGGT1_261000-t26_1-p1		102 kDa		unknown	4	0	0	0
991	TRUE	Empty	| transcript=TGGT1_221690-t26_1 | gene=TGGT1_221690 | organism=Toxoplasma_gondii_GT1 | gene_product=hypothetical protein | transcript_product=hypothetical protein | location=TGGT1_chrII:554124-559020(-) | protein_length=1410 | sequence_SO=chromosome | SO=protein_coding_gene | is_pseudo=false	TGGT1_221690-t26_1-p1		150 kDa		unknown	4	0	0	0
992	TRUE	Empty	| transcript=TGGT1_236840-t26_1 | gene=TGGT1_236840 | organism=Toxoplasma_gondii_GT1 | gene_product=putative zinc finger (C-x8-C-x5-C-x3-H)-2 | transcript_product=putative zinc finger (C-x8-C-x5-C-x3-H)-2 | location=TGGT1_chrX:5420639-5424914(+) | protein_length=372 | sequence_SO=chromosome | SO=protein_coding_gene | is_pseudo=false	TGGT1_236840-t26_1-p1		42 kDa		unknown	4	0	0	0
993	TRUE	Empty	| transcript=TGGT1_203450-t26_1 | gene=TGGT1_203450 | organism=Toxoplasma_gondii_GT1 | gene_product=DUF3228 domain-containing protein | transcript_product=DUF3228 domain-containing protein | location=TGGT1_chrVIIa:2394615-2400109(-) | protein_length=465 | sequence_SO=chromosome | SO=protein_coding_gene | is_pseudo=false	TGGT1_203450-t26_1-p1		51 kDa		unknown	4	0	0	0
994	TRUE	Empty	| transcript=TGGT1_204340-t26_1 | gene=TGGT1_204340 | organism=Toxoplasma_gondii_GT1 | gene_product=hypothetical protein | transcript_product=hypothetical protein | location=TGGT1_chrVIIa:1770608-1775101(-) | protein_length=877 | sequence_SO=chromosome | SO=protein_coding_gene | is_pseudo=false	TGGT1_204340-t26_1-p1		97 kDa		unknown	4	0	0	0
995	TRUE	Empty	| transcript=TGGT1_234360-t26_1 | gene=TGGT1_234360 | organism=Toxoplasma_gondii_GT1 | gene_product=putative DNA topoisomerase I | transcript_product=putative DNA topoisomerase I | location=TGGT1_chrX:4208855-4220190(+) | protein_length=890 | sequence_SO=chromosome | SO=protein_coding_gene | is_pseudo=false	TGGT1_234360-t26_1-p1		100 kDa		unknown	4	0	0	0
996	TRUE	Empty	| transcript=TGGT1_260320-t26_1 | gene=TGGT1_260320 | organism=Toxoplasma_gondii_GT1 | gene_product=Noc2p family protein | transcript_product=Noc2p family protein | location=TGGT1_chrVIIb:2326057-2331884(+) | protein_length=1036 | sequence_SO=chromosome | SO=protein_coding_gene | is_pseudo=false	TGGT1_260320-t26_1-p1		115 kDa		unknown	4	0	0	0
997	TRUE	Empty	| transcript=TGGT1_266280-t26_1 | gene=TGGT1_266280 | organism=Toxoplasma_gondii_GT1 | gene_product=HEAT repeat-containing protein | transcript_product=HEAT repeat-containing protein | location=TGGT1_chrIX:1061773-1074889(+) | protein_length=910 | sequence_SO=chromosome | SO=protein_coding_gene | is_pseudo=false	TGGT1_266280-t26_1-p1		101 kDa		unknown	4	0	0	0
998	TRUE	Empty	| transcript=TGGT1_266970-t26_1 | gene=TGGT1_266970 | organism=Toxoplasma_gondii_GT1 | gene_product=hypothetical protein | transcript_product=hypothetical protein | location=TGGT1_chrIX:700995-702987(+) | protein_length=306 | sequence_SO=chromosome | SO=protein_coding_gene | is_pseudo=false	TGGT1_266970-t26_1-p1		35 kDa		unknown	4	0	0	0
999	TRUE	Empty	| transcript=TGGT1_285760-t26_1 | gene=TGGT1_285760 | organism=Toxoplasma_gondii_GT1 | gene_product=U-snRNP-associated cyclophilin family protein | transcript_product=U-snRNP-associated cyclophilin family protein | location=TGGT1_chrV:2106868-2108341(-) | protein_length=211 | sequence_SO=chromosome | SO=protein_coding_gene | is_pseudo=false	TGGT1_285760-t26_1-p1		23 kDa		unknown	4	0	0	0
1000	TRUE	Empty	| transcript=TGGT1_310310-t26_1 | gene=TGGT1_310310 | organism=Toxoplasma_gondii_GT1 | gene_product=WD domain, G-beta repeat-containing protein | transcript_product=WD domain, G-beta repeat-containing protein | location=TGGT1_chrXI:1216121-1218322(-) | protein_length=733 | sequence_SO=chromosome | SO=protein_coding_gene | is_pseudo=false	TGGT1_310310-t26_1-p1		75 kDa		unknown	4	0	0	0
1001	TRUE	Empty	| transcript=TGGT1_319570-t26_1 | gene=TGGT1_319570 | organism=Toxoplasma_gondii_GT1 | gene_product=WD domain, G-beta repeat-containing protein | transcript_product=WD domain, G-beta repeat-containing protein | location=TGGT1_chrIV:846413-854218(+) | protein_length=690 | sequence_SO=chromosome | SO=protein_coding_gene | is_pseudo=false	TGGT1_319570-t26_1-p1		76 kDa		unknown	4	0	0	0
1002	TRUE	Empty	| transcript=TGGT1_224980-t26_1 | gene=TGGT1_224980 | organism=Toxoplasma_gondii_GT1 | gene_product=hypothetical protein | transcript_product=hypothetical protein | location=TGGT1_chrX:2523279-2531956(+) | protein_length=1132 | sequence_SO=chromosome | SO=protein_coding_gene | is_pseudo=false	TGGT1_224980-t26_1-p1		125 kDa		unknown	3	0	0	0
1003	TRUE	Empty	| transcript=TGGT1_209870-t26_1 | gene=TGGT1_209870 | organism=Toxoplasma_gondii_GT1 | gene_product=HAD hydrolase, family IIA protein | transcript_product=HAD hydrolase, family IIA protein | location=TGGT1_chrIb:1516645-1522781(-) | protein_length=870 | sequence_SO=chromosome | SO=protein_coding_gene | is_pseudo=false	TGGT1_209870-t26_1-p1		96 kDa		unknown	4	0	0	0
1004	TRUE	Empty	| transcript=TGGT1_261500-t26_1 | gene=TGGT1_261500 | organism=Toxoplasma_gondii_GT1 | gene_product=hydrolase | transcript_product=hydrolase | location=TGGT1_chrVIIb:1664223-1668817(-) | protein_length=501 | sequence_SO=chromosome | SO=protein_coding_gene | is_pseudo=false	TGGT1_261500-t26_1-p1		53 kDa		unknown	2	0	0	0
1005	TRUE	Empty	| transcript=TGGT1_233230-t26_1 | gene=TGGT1_233230 | organism=Toxoplasma_gondii_GT1 | gene_product=RNA-binding protein 8A family protein | transcript_product=RNA-binding protein 8A family protein | location=TGGT1_chrVIII:2518761-2521941(+) | protein_length=162 | sequence_SO=chromosome | SO=protein_coding_gene | is_pseudo=false	TGGT1_233230-t26_1-p1		18 kDa	TRUE	unknown	4	0	0	0
1006	TRUE	Empty	| transcript=TGGT1_280750-t26_1 | gene=TGGT1_280750 | organism=Toxoplasma_gondii_GT1 | gene_product=putative rudimentary enhancer | transcript_product=putative rudimentary enhancer | location=TGGT1_chrVIIa:103117-104812(+) | protein_length=101 | sequence_SO=chromosome | SO=protein_coding_gene | is_pseudo=false	TGGT1_280750-t26_1-p1		12 kDa		unknown	4	0	0	0
1007	TRUE	Empty	| transcript=TGGT1_266460-t26_1 | gene=TGGT1_266460 | organism=Toxoplasma_gondii_GT1 | gene_product=putative small ubiquitin family modifier | transcript_product=putative small ubiquitin family modifier | location=TGGT1_chrIX:944091-944969(-) | protein_length=91 | sequence_SO=chromosome | SO=protein_coding_gene | is_pseudo=false	TGGT1_266460-t26_1-p1		10 kDa		unknown	4	0	0	0
1008	TRUE	Empty	| transcript=TGGT1_245620-t26_1 | gene=TGGT1_245620 | organism=Toxoplasma_gondii_GT1 | gene_product=ribosomal-ubiquitin protein RPS27A | transcript_product=ribosomal-ubiquitin protein RPS27A | location=TGGT1_chrXII:2372961-2375071(-) | protein_length=154 | sequence_SO=chromosome | SO=protein_coding_gene | is_pseudo=false	TGGT1_245620-t26_1-p1		17 kDa		unknown	3	0	0	0
1009	TRUE	Empty	| transcript=TGGT1_221670-t26_1 | gene=TGGT1_221670 | organism=Toxoplasma_gondii_GT1 | gene_product=transcriptional elongation factor FACT140 | transcript_product=transcriptional elongation factor FACT140 | location=TGGT1_chrII:521099-534404(-) | protein_length=1198 | sequence_SO=chromosome | SO=protein_coding_gene | is_pseudo=false	TGGT1_221670-t26_1-p1		135 kDa		unknown	2	0	0	0
1010	TRUE	Empty	| transcript=TGGT1_253370-t26_1 | gene=TGGT1_253370 | organism=Toxoplasma_gondii_GT1 | gene_product=hypothetical protein | transcript_product=hypothetical protein | location=TGGT1_chrIII:861500-883749(+) | protein_length=1981 | sequence_SO=chromosome | SO=protein_coding_gene | is_pseudo=false	TGGT1_253370-t26_1-p1		216 kDa		unknown	2	0	0	0
1011	TRUE	Empty	| transcript=TGGT1_316180-t26_1 | gene=TGGT1_316180 | organism=Toxoplasma_gondii_GT1 | gene_product=hypothetical protein | transcript_product=hypothetical protein | location=TGGT1_chrXI:5112552-5120520(-) | protein_length=830 | sequence_SO=chromosome | SO=protein_coding_gene | is_pseudo=false	TGGT1_316180-t26_1-p1		91 kDa		unknown	2	0	0	0
1012	TRUE	Empty	| transcript=TGGT1_265180-t26_1 | gene=TGGT1_265180 | organism=Toxoplasma_gondii_GT1 | gene_product=hypothetical protein | transcript_product=hypothetical protein | location=TGGT1_chrIX:1546295-1548023(-) | protein_length=452 | sequence_SO=chromosome | SO=protein_coding_gene | is_pseudo=false	TGGT1_265180-t26_1-p1		48 kDa		unknown	2	0	0	0
1015	TRUE	Empty	| transcript=TGGT1_208500-t26_1 | gene=TGGT1_208500 | organism=Toxoplasma_gondii_GT1 | gene_product=protein phosphatase 2C domain-containing protein | transcript_product=protein phosphatase 2C domain-containing protein | location=TGGT1_chrIb:746823-754030(-) | protein_length=709 | sequence_SO=chromosome | SO=protein_coding_gene | is_pseudo=false	TGGT1_208500-t26_1-p1		78 kDa		unknown	2	0	0	0
1016	TRUE	Empty	| transcript=TGGT1_251540-t26_1 | gene=TGGT1_251540 | organism=Toxoplasma_gondii_GT1 | gene_product=dense granule protein GRA9 | transcript_product=dense granule protein GRA9 | location=TGGT1_chrXII:5372511-5374084(+) | protein_length=318 | sequence_SO=chromosome | SO=protein_coding_gene | is_pseudo=false	TGGT1_251540-t26_1-p1		35 kDa		unknown	2	0	0	0
1017	TRUE	Empty	| transcript=TGGT1_273950-t26_1 | gene=TGGT1_273950 | organism=Toxoplasma_gondii_GT1 | gene_product=putative replication factor C subunit 5 | transcript_product=putative replication factor C subunit 5 | location=TGGT1_chrVIII:3148051-3151105(-) | protein_length=396 | sequence_SO=chromosome | SO=protein_coding_gene | is_pseudo=false	TGGT1_273950-t26_1-p1		43 kDa		unknown	2	0	0	0
1019	TRUE	Empty	| transcript=TGGT1_209108-t26_1 | gene=TGGT1_209108 | organism=Toxoplasma_gondii_GT1 | gene_product=hypothetical protein | transcript_product=hypothetical protein | location=TGGT1_chrIb:1065815-1068510(-) | protein_length=400 | sequence_SO=chromosome | SO=protein_coding_gene | is_pseudo=false	TGGT1_209108-t26_1-p1		41 kDa		unknown	2	0	0	0
1020	TRUE	Empty	| transcript=TGGT1_251840-t26_1 | gene=TGGT1_251840 | organism=Toxoplasma_gondii_GT1 | gene_product=hypothetical protein | transcript_product=hypothetical protein | location=TGGT1_chrXII:5528592-5531006(+) | protein_length=477 | sequence_SO=chromosome | SO=protein_coding_gene | is_pseudo=false	TGGT1_251840-t26_1-p1		51 kDa		unknown	2	0	0	0
1021	TRUE	Empty	| transcript=TGGT1_237880-t26_1 | gene=TGGT1_237880 | organism=Toxoplasma_gondii_GT1 | gene_product=hypothetical protein | transcript_product=hypothetical protein | location=TGGT1_chrIV:2479036-2479530(-) | protein_length=164 | sequence_SO=chromosome | SO=protein_coding_gene | is_pseudo=false	TGGT1_237880-t26_1-p1		18 kDa		unknown	0	2	0	0
1022	TRUE	Empty	| transcript=TGGT1_220610-t26_1 | gene=TGGT1_220610 | organism=Toxoplasma_gondii_GT1 | gene_product=protein phosphatase 2C domain-containing protein | transcript_product=protein phosphatase 2C domain-containing protein | location=TGGT1_chrV:387984-391883(-) | protein_length=548 | sequence_SO=chromosome | SO=protein_coding_gene | is_pseudo=false	TGGT1_220610-t26_1-p1		58 kDa		unknown	2	0	0	0
1024	TRUE	Empty	| transcript=TGGT1_270540-t26_1 | gene=TGGT1_270540 | organism=Toxoplasma_gondii_GT1 | gene_product=Trm112p family domain-containing protein | transcript_product=Trm112p family domain-containing protein | location=TGGT1_chrVIII:5198353-5200371(+) | protein_length=126 | sequence_SO=chromosome | SO=protein_coding_gene | is_pseudo=false	TGGT1_270540-t26_1-p1		14 kDa		unknown	2	0	0	0
1026	TRUE	Empty	| transcript=TGGT1_225540-t26_1 | gene=TGGT1_225540 | organism=Toxoplasma_gondii_GT1 | gene_product=hypothetical protein | transcript_product=hypothetical protein | location=TGGT1_chrX:2080834-2083264(-) | protein_length=485 | sequence_SO=chromosome | SO=protein_coding_gene | is_pseudo=false	TGGT1_225540-t26_1-p1		51 kDa		unknown	2	0	0	0
1027	TRUE	Empty	| transcript=TGGT1_299780-t26_1 | gene=TGGT1_299780 | organism=Toxoplasma_gondii_GT1 | gene_product=hypothetical protein | transcript_product=hypothetical protein | location=TGGT1_chrXII:309236-312184(-) | protein_length=545 | sequence_SO=chromosome | SO=protein_coding_gene | is_pseudo=false	TGGT1_299780-t26_1-p1		59 kDa		unknown	2	0	0	0
1028	TRUE	Empty	| transcript=TGGT1_217900-t26_1 | gene=TGGT1_217900 | organism=Toxoplasma_gondii_GT1 | gene_product=hypothetical protein | transcript_product=hypothetical protein | location=TGGT1_chrXII:2146424-2147777(-) | protein_length=182 | sequence_SO=chromosome | SO=protein_coding_gene | is_pseudo=false	TGGT1_217900-t26_1-p1		21 kDa		unknown	2	0	0	0
1029	TRUE	Empty	TGGT1_213392-t26_1-p1-DECOY	TGGT1_213392-t26_1-p1-DECOY		?		unknown	0	2	0	0
1030	TRUE	Empty	| transcript=TGGT1_233245-t26_1 | gene=TGGT1_233245 | organism=Toxoplasma_gondii_GT1 | gene_product=hypothetical protein | transcript_product=hypothetical protein | location=TGGT1_chrVIII:2524069-2536037(-) | protein_length=2688 | sequence_SO=chromosome | SO=protein_coding_gene | is_pseudo=false	TGGT1_233245-t26_1-p1		287 kDa		unknown	2	0	0	0
1031	TRUE	Empty	| transcript=TGGT1_293740-t26_1 | gene=TGGT1_293740 | organism=Toxoplasma_gondii_GT1 | gene_product=hypothetical protein | transcript_product=hypothetical protein | location=TGGT1_chrIa:526546-528232(+) | protein_length=96 | sequence_SO=chromosome | SO=protein_coding_gene | is_pseudo=false	TGGT1_293740-t26_1-p1		11 kDa		unknown	2	0	0	0
1032	TRUE	Empty	| transcript=TGGT1_236080-t26_1 | gene=TGGT1_236080 | organism=Toxoplasma_gondii_GT1 | gene_product=replication factor-a protein 1 (rpa1) subfamily protein | transcript_product=replication factor-a protein 1 (rpa1) subfamily protein | location=TGGT1_chrX:5156311-5165323(-) | protein_length=904 | sequence_SO=chromosome | SO=protein_coding_gene | is_pseudo=false	TGGT1_236080-t26_1-p1		99 kDa		unknown	2	0	0	0
1033	TRUE	Empty	| transcript=TGGT1_247050-t26_1 | gene=TGGT1_247050 | organism=Toxoplasma_gondii_GT1 | gene_product=hypothetical protein | transcript_product=hypothetical protein | location=TGGT1_chrXII:3061422-3074479(+) | protein_length=2660 | sequence_SO=chromosome | SO=protein_coding_gene | is_pseudo=false	TGGT1_247050-t26_1-p1		287 kDa		unknown	2	0	0	0
1034	TRUE	Empty	| transcript=TGGT1_267710-t26_1 | gene=TGGT1_267710 | organism=Toxoplasma_gondii_GT1 | gene_product=CPSF A subunit region protein | transcript_product=CPSF A subunit region protein | location=TGGT1_chrIX:261380-276054(+) | protein_length=2072 | sequence_SO=chromosome | SO=protein_coding_gene | is_pseudo=false	TGGT1_267710-t26_1-p1		223 kDa		unknown	2	0	0	0
1035	TRUE	Empty	| transcript=TGGT1_309250-t26_1 | gene=TGGT1_309250 | organism=Toxoplasma_gondii_GT1 | gene_product=hypothetical protein | transcript_product=hypothetical protein | location=TGGT1_chrXI:547054-561278(-) | protein_length=3801 | sequence_SO=chromosome | SO=protein_coding_gene | is_pseudo=false	TGGT1_309250-t26_1-p1		407 kDa		unknown	2	0	0	0
1036	TRUE	Empty	| transcript=TGGT1_255180-t26_1 | gene=TGGT1_255180 | organism=Toxoplasma_gondii_GT1 | gene_product=ubiquitin carboxyl-terminal hydrolase | transcript_product=ubiquitin carboxyl-terminal hydrolase | location=TGGT1_chrVIIb:4936012-4955378(-) | protein_length=4218 | sequence_SO=chromosome | SO=protein_coding_gene | is_pseudo=false	TGGT1_255180-t26_1-p1		454 kDa		unknown	2	0	0	0
1038	TRUE	Empty	TGGT1_288600-t26_1-p1-DECOY	TGGT1_288600-t26_1-p1-DECOY		?		unknown	0	2	0	0
1039	TRUE	Empty	| transcript=TGGT1_255740-t26_1 | gene=TGGT1_255740 | organism=Toxoplasma_gondii_GT1 | gene_product=hypothetical protein | transcript_product=hypothetical protein | location=TGGT1_chrVIIb:4590851-4599916(-) | protein_length=1706 | sequence_SO=chromosome | SO=protein_coding_gene | is_pseudo=false	TGGT1_255740-t26_1-p1		182 kDa		unknown	2	0	0	0
1040	TRUE	Empty	| transcript=TGGT1_272720-t26_1 | gene=TGGT1_272720 | organism=Toxoplasma_gondii_GT1 | gene_product=methyltransferase domain-containing protein | transcript_product=methyltransferase domain-containing protein | location=TGGT1_chrVIII:3765617-3770718(+) | protein_length=1286 | sequence_SO=chromosome | SO=protein_coding_gene | is_pseudo=false	TGGT1_272720-t26_1-p1		138 kDa		unknown	2	0	0	0
1041	TRUE	Empty	| transcript=TGGT1_267600-t26_1 | gene=TGGT1_267600 | organism=Toxoplasma_gondii_GT1 | gene_product=FHA domain-containing protein | transcript_product=FHA domain-containing protein | location=TGGT1_chrIX:356827-364827(-) | protein_length=732 | sequence_SO=chromosome | SO=protein_coding_gene | is_pseudo=false	TGGT1_267600-t26_1-p1		86 kDa		unknown	2	0	0	0
1042	TRUE	Empty	TGGT1_219660-t26_1-p1-DECOY	TGGT1_219660-t26_1-p1-DECOY		?	TRUE	unknown	2	0	0	0
1044	TRUE	Empty	| transcript=TGGT1_235170-t26_1 | gene=TGGT1_235170 | organism=Toxoplasma_gondii_GT1 | gene_product=ATPase, AAA family protein | transcript_product=ATPase, AAA family protein | location=TGGT1_chrX:4569043-4580176(+) | protein_length=1260 | sequence_SO=chromosome | SO=protein_coding_gene | is_pseudo=false	TGGT1_235170-t26_1-p1		138 kDa		unknown	2	0	0	0
1045	TRUE	Empty	| transcript=TGGT1_305780-t26_1 | gene=TGGT1_305780 | organism=Toxoplasma_gondii_GT1 | gene_product=putative 5'-3' exoribonuclease | transcript_product=putative 5'-3' exoribonuclease | location=TGGT1_chrIX:5351888-5361285(+) | protein_length=1239 | sequence_SO=chromosome | SO=protein_coding_gene | is_pseudo=false	TGGT1_305780-t26_1-p1		139 kDa		unknown	3	0	0	0
1046	TRUE	Empty	| transcript=TGGT1_285250-t26_1 | gene=TGGT1_285250 | organism=Toxoplasma_gondii_GT1 | gene_product=hypothetical protein | transcript_product=hypothetical protein | location=TGGT1_chrV:2339893-2344641(+) | protein_length=1151 | sequence_SO=chromosome | SO=protein_coding_gene | is_pseudo=false	TGGT1_285250-t26_1-p1		121 kDa		unknown	2	0	0	0
1047	TRUE	Empty	| transcript=TGGT1_309200-t26_1 | gene=TGGT1_309200 | organism=Toxoplasma_gondii_GT1 | gene_product=zinc finger (CCCH type) motif-containing protein | transcript_product=zinc finger (CCCH type) motif-containing protein | location=TGGT1_chrXI:516747-519899(+) | protein_length=1050 | sequence_SO=chromosome | SO=protein_coding_gene | is_pseudo=false	TGGT1_309200-t26_1-p1		102 kDa		unknown	2	0	0	0
1048	TRUE	Empty	| transcript=TGGT1_257060-t26_1 | gene=TGGT1_257060 | organism=Toxoplasma_gondii_GT1 | gene_product=translation initiation factor sui1 protein | transcript_product=translation initiation factor sui1 protein | location=TGGT1_chrVIIb:4182663-4185551(+) | protein_length=282 | sequence_SO=chromosome | SO=protein_coding_gene | is_pseudo=false	TGGT1_257060-t26_1-p1		30 kDa		unknown	2	0	0	0
1049	TRUE	Empty	| transcript=TGGT1_227800-t26_1 | gene=TGGT1_227800 | organism=Toxoplasma_gondii_GT1 | gene_product=EF hand domain-containing protein | transcript_product=EF hand domain-containing protein | location=TGGT1_chrX:720180-729168(-) | protein_length=1280 | sequence_SO=chromosome | SO=protein_coding_gene | is_pseudo=false	TGGT1_227800-t26_1-p1		136 kDa		unknown	2	0	0	0
1050	TRUE	Empty	| transcript=TGGT1_237110-t26_1 | gene=TGGT1_237110 | organism=Toxoplasma_gondii_GT1 | gene_product=putative replication factor C subunit 2 | transcript_product=putative replication factor C subunit 2 | location=TGGT1_chrX:5615960-5623389(+) | protein_length=357 | sequence_SO=chromosome | SO=protein_coding_gene | is_pseudo=false	TGGT1_237110-t26_1-p1		40 kDa		unknown	2	0	0	0
1051	TRUE	Empty	| transcript=TGGT1_286720-t26_1 | gene=TGGT1_286720 | organism=Toxoplasma_gondii_GT1 | gene_product=heat shock protein HSP28 | transcript_product=heat shock protein HSP28 | location=TGGT1_chrV:1565219-1566049(+) | protein_length=276 | sequence_SO=chromosome | SO=protein_coding_gene | is_pseudo=false	TGGT1_286720-t26_1-p1		31 kDa		unknown	2	0	0	0
1052	TRUE	Empty	| transcript=TGGT1_225340-t26_1 | gene=TGGT1_225340 | organism=Toxoplasma_gondii_GT1 | gene_product=hypothetical protein | transcript_product=hypothetical protein | location=TGGT1_chrX:2202831-2215396(-) | protein_length=2041 | sequence_SO=chromosome | SO=protein_coding_gene | is_pseudo=false	TGGT1_225340-t26_1-p1		230 kDa		unknown	2	0	0	0
1053	TRUE	Empty	| transcript=TGGT1_233400-t26_1 | gene=TGGT1_233400 | organism=Toxoplasma_gondii_GT1 | gene_product=TAF9 RNA polymerase II, TATA box binding protein (TBP)-associated factor isoform 2 family protein | transcript_product=TAF9 RNA polymerase II, TATA box binding protein (TBP)-associated factor isoform 2 family protein | location=TGGT1_chrVIII:2622801-2623313(-) | protein_length=170 | sequence_SO=chr…	TGGT1_233400-t26_1-p1		20 kDa		unknown	3	0	0	0
1054	TRUE	Empty	| transcript=TGGT1_230010-t26_1 | gene=TGGT1_230010 | organism=Toxoplasma_gondii_GT1 | gene_product=hypothetical protein | transcript_product=hypothetical protein | location=TGGT1_chrVIII:529890-543226(+) | protein_length=1295 | sequence_SO=chromosome | SO=protein_coding_gene | is_pseudo=false	TGGT1_230010-t26_1-p1		140 kDa		unknown	2	0	0	0
1055	TRUE	Empty	| transcript=TGGT1_222660-t26_1 | gene=TGGT1_222660 | organism=Toxoplasma_gondii_GT1 | gene_product=leucine rich repeat-containing protein | transcript_product=leucine rich repeat-containing protein | location=TGGT1_chrII:1143533-1175438(+) | protein_length=1873 | sequence_SO=chromosome | SO=protein_coding_gene | is_pseudo=false	TGGT1_222660-t26_1-p1		210 kDa		unknown	3	0	0	0
1056	TRUE	Empty	| transcript=TGGT1_304650-t26_1 | gene=TGGT1_304650 | organism=Toxoplasma_gondii_GT1 | gene_product=histidine acid phosphatase superfamily protein | transcript_product=histidine acid phosphatase superfamily protein | location=TGGT1_chrVIIa:565293-584527(-) | protein_length=2917 | sequence_SO=chromosome | SO=protein_coding_gene | is_pseudo=false	TGGT1_304650-t26_1-p1		306 kDa		unknown	3	0	0	0
1057	TRUE	Empty	| transcript=TGGT1_232550-t26_1 | gene=TGGT1_232550 | organism=Toxoplasma_gondii_GT1 | gene_product=hypothetical protein | transcript_product=hypothetical protein | location=TGGT1_chrVIII:2153593-2154710(+) | protein_length=227 | sequence_SO=chromosome | SO=protein_coding_gene | is_pseudo=false	TGGT1_232550-t26_1-p1		25 kDa		unknown	3	0	0	0
1058	TRUE	Empty	| transcript=TGGT1_222970-t26_1 | gene=TGGT1_222970 | organism=Toxoplasma_gondii_GT1 | gene_product=putative inositol(myo)-1(or 4)-monophosphatase 2 | transcript_product=putative inositol(myo)-1(or 4)-monophosphatase 2 | location=TGGT1_chrII:1325998-1330715(+) | protein_length=297 | sequence_SO=chromosome | SO=protein_coding_gene | is_pseudo=false	TGGT1_222970-t26_1-p1		32 kDa		unknown	3	0	0	0
1059	TRUE	Empty	| transcript=TGGT1_228120-t26_1 | gene=TGGT1_228120 | organism=Toxoplasma_gondii_GT1 | gene_product=hypothetical protein | transcript_product=hypothetical protein | location=TGGT1_chrX:469350-486422(+) | protein_length=3946 | sequence_SO=chromosome | SO=protein_coding_gene | is_pseudo=false	TGGT1_228120-t26_1-p1		418 kDa		unknown	3	0	0	0
1060	TRUE	Empty	| transcript=TGGT1_280700-t26_1 | gene=TGGT1_280700 | organism=Toxoplasma_gondii_GT1 | gene_product=arginine decarboxylase | transcript_product=arginine decarboxylase | location=TGGT1_chrVIIa:143677-151297(-) | protein_length=1225 | sequence_SO=chromosome | SO=protein_coding_gene | is_pseudo=false	TGGT1_280700-t26_1-p1		136 kDa		unknown	3	0	0	0
1061	TRUE	Empty	| transcript=TGGT1_262760-t26_1 | gene=TGGT1_262760 | organism=Toxoplasma_gondii_GT1 | gene_product=poly(ADP-ribose) glycohydrolase | transcript_product=poly(ADP-ribose) glycohydrolase | location=TGGT1_chrVIIb:1009693-1016070(+) | protein_length=1073 | sequence_SO=chromosome | SO=protein_coding_gene | is_pseudo=false	TGGT1_262760-t26_1-p1		117 kDa		unknown	3	0	0	0
1062	TRUE	Empty	| transcript=TGGT1_288530-t26_1 | gene=TGGT1_288530 | organism=Toxoplasma_gondii_GT1 | gene_product=NOL1/NOP2/sun family protein | transcript_product=NOL1/NOP2/sun family protein | location=TGGT1_chrIX:2409169-2414972(+) | protein_length=804 | sequence_SO=chromosome | SO=protein_coding_gene | is_pseudo=false	TGGT1_288530-t26_1-p1		88 kDa		unknown	3	0	0	0
1063	TRUE	Empty	| transcript=TGGT1_264640-t26_1 | gene=TGGT1_264640 | organism=Toxoplasma_gondii_GT1 | gene_product=bromodomain-containing protein | transcript_product=bromodomain-containing protein | location=TGGT1_chrIX:1974690-1979113(-) | protein_length=1354 | sequence_SO=chromosome | SO=protein_coding_gene | is_pseudo=false	TGGT1_264640-t26_1-p1		140 kDa		unknown	3	0	0	0
1064	TRUE	Empty	| transcript=TGGT1_226030-t26_1 | gene=TGGT1_226030 | organism=Toxoplasma_gondii_GT1 | gene_product=AGC kinase | transcript_product=AGC kinase | location=TGGT1_chrX:1762934-1764677(+) | protein_length=343 | sequence_SO=chromosome | SO=protein_coding_gene | is_pseudo=false	TGGT1_226030-t26_1-p1		39 kDa		unknown	3	0	0	0
1065	TRUE	Empty	| transcript=TGGT1_202840-t26_1 | gene=TGGT1_202840 | organism=Toxoplasma_gondii_GT1 | gene_product=FHA domain-containing protein | transcript_product=FHA domain-containing protein | location=TGGT1_chrVIIa:2890185-2896672(-) | protein_length=1042 | sequence_SO=chromosome | SO=protein_coding_gene | is_pseudo=false	TGGT1_202840-t26_1-p1		106 kDa		unknown	2	0	0	0
1066	TRUE	Empty	| transcript=TGGT1_202300-t26_1 | gene=TGGT1_202300 | organism=Toxoplasma_gondii_GT1 | gene_product=putative inosine triphosphate pyrophosphatase | transcript_product=putative inosine triphosphate pyrophosphatase | location=TGGT1_chrVIIa:3332319-3335586(+) | protein_length=222 | sequence_SO=chromosome | SO=protein_coding_gene | is_pseudo=false	TGGT1_202300-t26_1-p1		24 kDa		unknown	3	0	0	0
1067	TRUE	Empty	| transcript=TGGT1_214830-t26_1 | gene=TGGT1_214830 | organism=Toxoplasma_gondii_GT1 | gene_product=hypothetical protein | transcript_product=hypothetical protein | location=TGGT1_chrX:6407759-6417959(+) | protein_length=1511 | sequence_SO=chromosome | SO=protein_coding_gene | is_pseudo=false	TGGT1_214830-t26_1-p1		164 kDa		unknown	3	0	0	0
1068	TRUE	Empty	| transcript=TGGT1_224200-t26_1 | gene=TGGT1_224200 | organism=Toxoplasma_gondii_GT1 | gene_product=tRNA pseudouridine synthase | transcript_product=tRNA pseudouridine synthase | location=TGGT1_chrX:3153285-3160162(-) | protein_length=901 | sequence_SO=chromosome | SO=protein_coding_gene | is_pseudo=false	TGGT1_224200-t26_1-p1		97 kDa		unknown	3	0	0	0
1069	TRUE	Empty	| transcript=TGGT1_233340-t26_1 | gene=TGGT1_233340 | organism=Toxoplasma_gondii_GT1 | gene_product=hypothetical protein | transcript_product=hypothetical protein | location=TGGT1_chrVIII:2595706-2600761(-) | protein_length=877 | sequence_SO=chromosome | SO=protein_coding_gene | is_pseudo=false	TGGT1_233340-t26_1-p1		96 kDa		unknown	3	0	0	0
1070	TRUE	Empty	| transcript=TGGT1_237570-t26_1 | gene=TGGT1_237570 | organism=Toxoplasma_gondii_GT1 | gene_product=leucine carboxyl methyltransferase | transcript_product=leucine carboxyl methyltransferase | location=TGGT1_chrX:5881357-5887903(-) | protein_length=449 | sequence_SO=chromosome | SO=protein_coding_gene | is_pseudo=false	TGGT1_237570-t26_1-p1		50 kDa		unknown	3	0	0	0
1071	TRUE	Empty	| transcript=TGGT1_248850-t26_1 | gene=TGGT1_248850 | organism=Toxoplasma_gondii_GT1 | gene_product=methionine aminopeptidase | transcript_product=methionine aminopeptidase | location=TGGT1_chrXII:4154507-4159650(+) | protein_length=416 | sequence_SO=chromosome | SO=protein_coding_gene | is_pseudo=false	TGGT1_248850-t26_1-p1		47 kDa		unknown	3	0	0	0
1072	TRUE	Empty	| transcript=TGGT1_272030A-t26_1 | gene=TGGT1_272030A | organism=Toxoplasma_gondii_GT1 | gene_product=kelch repeat-containing protein | transcript_product=kelch repeat-containing protein | location=TGGT1_chrVIII:4203652-4207381(-) | protein_length=595 | sequence_SO=chromosome | SO=protein_coding_gene | is_pseudo=false	TGGT1_272030A-t26_1-p1		64 kDa		unknown	3	0	0	0
1073	TRUE	Empty	| transcript=TGGT1_294770-t26_1 | gene=TGGT1_294770 | organism=Toxoplasma_gondii_GT1 | gene_product=Armadillo/beta-catenin family repeat-containing protein | transcript_product=Armadillo/beta-catenin family repeat-containing protein | location=TGGT1_chrIa:1114848-1118302(+) | protein_length=710 | sequence_SO=chromosome | SO=protein_coding_gene | is_pseudo=false	TGGT1_294770-t26_1-p1		74 kDa		unknown	3	0	0	0
1074	TRUE	Empty	| transcript=TGGT1_225870-t26_1 | gene=TGGT1_225870 | organism=Toxoplasma_gondii_GT1 | gene_product=hypothetical protein | transcript_product=hypothetical protein | location=TGGT1_chrX:1888092-1892831(+) | protein_length=1579 | sequence_SO=chromosome | SO=protein_coding_gene | is_pseudo=false	TGGT1_225870-t26_1-p1		161 kDa		unknown	3	0	0	0
1075	TRUE	Empty	| transcript=TGGT1_264000-t26_1 | gene=TGGT1_264000 | organism=Toxoplasma_gondii_GT1 | gene_product=aldehyde dehydrogenase | transcript_product=aldehyde dehydrogenase | location=TGGT1_chrVIIb:213798-224025(-) | protein_length=624 | sequence_SO=chromosome | SO=protein_coding_gene | is_pseudo=false	TGGT1_264000-t26_1-p1		69 kDa	TRUE	unknown	3	0	0	0
1076	TRUE	Empty	| transcript=TGGT1_281630-t26_1 | gene=TGGT1_281630 | organism=Toxoplasma_gondii_GT1 | gene_product=hydroxyacylglutathione hydrolase | transcript_product=hydroxyacylglutathione hydrolase | location=TGGT1_chrVIIa:4131337-4136707(+) | protein_length=450 | sequence_SO=chromosome | SO=protein_coding_gene | is_pseudo=false	TGGT1_281630-t26_1-p1		48 kDa		unknown	3	0	0	0
1077	TRUE	Empty	| transcript=TGGT1_320010-t26_1 | gene=TGGT1_320010 | organism=Toxoplasma_gondii_GT1 | gene_product=hypothetical protein | transcript_product=hypothetical protein | location=TGGT1_chrIV:527910-536784(-) | protein_length=964 | sequence_SO=chromosome | SO=protein_coding_gene | is_pseudo=false	TGGT1_320010-t26_1-p1		98 kDa		unknown	3	0	0	0
1078	TRUE	Empty	| transcript=TGGT1_229750-t26_1 | gene=TGGT1_229750 | organism=Toxoplasma_gondii_GT1 | gene_product=hypothetical protein | transcript_product=hypothetical protein | location=TGGT1_chrVIII:414321-424829(-) | protein_length=1358 | sequence_SO=chromosome | SO=protein_coding_gene | is_pseudo=false	TGGT1_229750-t26_1-p1		146 kDa		unknown	3	0	0	0
1079	TRUE	Empty	| transcript=TGGT1_238240-t26_1 | gene=TGGT1_238240 | organism=Toxoplasma_gondii_GT1 | gene_product=bystin protein | transcript_product=bystin protein | location=TGGT1_chrVI:148563-154048(-) | protein_length=453 | sequence_SO=chromosome | SO=protein_coding_gene | is_pseudo=false	TGGT1_238240-t26_1-p1		50 kDa		unknown	3	0	0	0
1080	TRUE	Empty	| transcript=TGGT1_248400-t26_1 | gene=TGGT1_248400 | organism=Toxoplasma_gondii_GT1 | gene_product=putative glyoxalase I | transcript_product=putative glyoxalase I | location=TGGT1_chrXII:3765918-3768100(-) | protein_length=336 | sequence_SO=chromosome | SO=protein_coding_gene | is_pseudo=false	TGGT1_248400-t26_1-p1		39 kDa		unknown	3	0	0	0
1081	TRUE	Empty	| transcript=TGGT1_288680-t26_1 | gene=TGGT1_288680 | organism=Toxoplasma_gondii_GT1 | gene_product=endonuclease IV APN | transcript_product=endonuclease IV APN | location=TGGT1_chrIX:2479130-2484087(-) | protein_length=667 | sequence_SO=chromosome | SO=protein_coding_gene | is_pseudo=false	TGGT1_288680-t26_1-p1		72 kDa		unknown	3	0	0	0
1082	TRUE	Empty	| transcript=TGGT1_304970-t26_1 | gene=TGGT1_304970 | organism=Toxoplasma_gondii_GT1 | gene_product=putative cell-cycle-associated protein kinase CDK | transcript_product=putative cell-cycle-associated protein kinase CDK | location=TGGT1_chrIX:4910810-4921648(+) | protein_length=1373 | sequence_SO=chromosome | SO=protein_coding_gene | is_pseudo=false	TGGT1_304970-t26_1-p1		152 kDa		unknown	3	0	0	0
1083	TRUE	Empty	| transcript=TGGT1_309140-t26_1 | gene=TGGT1_309140 | organism=Toxoplasma_gondii_GT1 | gene_product=transducin beta-like protein TBL1 | transcript_product=transducin beta-like protein TBL1 | location=TGGT1_chrXI:481159-487842(+) | protein_length=794 | sequence_SO=chromosome | SO=protein_coding_gene | is_pseudo=false	TGGT1_309140-t26_1-p1		85 kDa		unknown	3	0	0	0
1084	TRUE	Empty	| transcript=TGGT1_314410-t26_1 | gene=TGGT1_314410 | organism=Toxoplasma_gondii_GT1 | gene_product=putative aquarius | transcript_product=putative aquarius | location=TGGT1_chrXI:4032614-4045800(+) | protein_length=2247 | sequence_SO=chromosome | SO=protein_coding_gene | is_pseudo=false	TGGT1_314410-t26_1-p1		251 kDa		unknown	3	0	0	0
1085	TRUE	Empty	| transcript=TGGT1_319930-t26_1 | gene=TGGT1_319930 | organism=Toxoplasma_gondii_GT1 | gene_product=hypothetical protein | transcript_product=hypothetical protein | location=TGGT1_chrIV:591656-600022(-) | protein_length=1134 | sequence_SO=chromosome | SO=protein_coding_gene | is_pseudo=false	TGGT1_319930-t26_1-p1		121 kDa		unknown	3	0	0	0
1086	TRUE	Empty	| transcript=TGGT1_240220-t26_1 | gene=TGGT1_240220 | organism=Toxoplasma_gondii_GT1 | gene_product=hypothetical protein | transcript_product=hypothetical protein | location=TGGT1_chrVI:1067690-1077245(+) | protein_length=1539 | sequence_SO=chromosome | SO=protein_coding_gene | is_pseudo=false	TGGT1_240220-t26_1-p1		168 kDa		unknown	3	0	0	0
1087	TRUE	Empty	| transcript=TGGT1_312618-t26_1 | gene=TGGT1_312618 | organism=Toxoplasma_gondii_GT1 | gene_product=hypothetical protein | transcript_product=hypothetical protein | location=TGGT1_chrXI:2785093-2789238(-) | protein_length=536 | sequence_SO=chromosome | SO=protein_coding_gene | is_pseudo=false	TGGT1_312618-t26_1-p1		59 kDa		unknown	3	0	0	0
1088	TRUE	Empty	| transcript=TGGT1_246500-t26_1 | gene=TGGT1_246500 | organism=Toxoplasma_gondii_GT1 | gene_product=surp module domain-containing protein | transcript_product=surp module domain-containing protein | location=TGGT1_chrXII:2735052-2739526(-) | protein_length=658 | sequence_SO=chromosome | SO=protein_coding_gene | is_pseudo=false	TGGT1_246500-t26_1-p1		72 kDa		unknown	3	0	0	0
1089	TRUE	Empty	| transcript=TGGT1_253440-t26_1 | gene=TGGT1_253440 | organism=Toxoplasma_gondii_GT1 | gene_product=putative cell-cycle-associated protein kinase SRPK | transcript_product=putative cell-cycle-associated protein kinase SRPK | location=TGGT1_chrIII:942676-953857(+) | protein_length=1763 | sequence_SO=chromosome | SO=protein_coding_gene | is_pseudo=false	TGGT1_253440-t26_1-p1		187 kDa		unknown	3	0	0	0
1090	TRUE	Empty	| transcript=TGGT1_248250-t26_1 | gene=TGGT1_248250 | organism=Toxoplasma_gondii_GT1 | gene_product=putative translation initiation factor IF-2 | transcript_product=putative translation initiation factor IF-2 | location=TGGT1_chrXII:3694858-3697062(-) | protein_length=112 | sequence_SO=chromosome | SO=protein_coding_gene | is_pseudo=false	TGGT1_248250-t26_1-p1		13 kDa		unknown	3	0	0	0
1091	TRUE	Empty	| transcript=TGGT1_251930-t26_1 | gene=TGGT1_251930 | organism=Toxoplasma_gondii_GT1 | gene_product=enoyl-acyl carrier reductase ENR | transcript_product=enoyl-acyl carrier reductase ENR | location=TGGT1_chrXII:5592481-5595811(+) | protein_length=417 | sequence_SO=chromosome | SO=protein_coding_gene | is_pseudo=false	TGGT1_251930-t26_1-p1		44 kDa		unknown	3	0	0	0
1092	TRUE	Empty	| transcript=TGGT1_301390-t26_1 | gene=TGGT1_301390 | organism=Toxoplasma_gondii_GT1 | gene_product=putative ribosome biogenesis protein BOP1 | transcript_product=putative ribosome biogenesis protein BOP1 | location=TGGT1_chrIV:2318679-2327410(+) | protein_length=1052 | sequence_SO=chromosome | SO=protein_coding_gene | is_pseudo=false	TGGT1_301390-t26_1-p1		117 kDa		unknown	3	0	0	0
1093	TRUE	Empty	| transcript=TGGT1_309950-t26_1 | gene=TGGT1_309950 | organism=Toxoplasma_gondii_GT1 | gene_product=NLE (NUC135) domain-containing protein | transcript_product=NLE (NUC135) domain-containing protein | location=TGGT1_chrXI:890489-896333(+) | protein_length=610 | sequence_SO=chromosome | SO=protein_coding_gene | is_pseudo=false	TGGT1_309950-t26_1-p1		65 kDa		unknown	3	0	0	0
1094	TRUE	Empty	| transcript=TGGT1_218950-t26_1 | gene=TGGT1_218950 | organism=Toxoplasma_gondii_GT1 | gene_product=hypothetical protein | transcript_product=hypothetical protein | location=TGGT1_chrXII:1130333-1136887(-) | protein_length=1162 | sequence_SO=chromosome | SO=protein_coding_gene | is_pseudo=false	TGGT1_218950-t26_1-p1		127 kDa		unknown	3	0	0	0
1095	TRUE	Empty	| transcript=TGGT1_305910-t26_1 | gene=TGGT1_305910 | organism=Toxoplasma_gondii_GT1 | gene_product=hypothetical protein | transcript_product=hypothetical protein | location=TGGT1_chrIX:5445343-5447870(-) | protein_length=636 | sequence_SO=chromosome | SO=protein_coding_gene | is_pseudo=false	TGGT1_305910-t26_1-p1		69 kDa		unknown	3	0	0	0
1096	TRUE	Empty	| transcript=TGGT1_289100-t26_1 | gene=TGGT1_289100 | organism=Toxoplasma_gondii_GT1 | gene_product=hypothetical protein | transcript_product=hypothetical protein | location=TGGT1_chrIX:2793313-2802752(+) | protein_length=698 | sequence_SO=chromosome | SO=protein_coding_gene | is_pseudo=false	TGGT1_289100-t26_1-p1		79 kDa		unknown	3	0	0	0
1097	TRUE	Empty	| transcript=TGGT1_217010-t26_1 | gene=TGGT1_217010 | organism=Toxoplasma_gondii_GT1 | gene_product=hypothetical protein | transcript_product=hypothetical protein | location=TGGT1_chrXI:5644864-5649332(-) | protein_length=572 | sequence_SO=chromosome | SO=protein_coding_gene | is_pseudo=false	TGGT1_217010-t26_1-p1		65 kDa		unknown	2	0	0	0
1098	TRUE	Empty	| transcript=TGGT1_291810-t26_1 | gene=TGGT1_291810 | organism=Toxoplasma_gondii_GT1 | gene_product=thioredoxin domain-containing protein | transcript_product=thioredoxin domain-containing protein | location=TGGT1_chrIX:4167333-4170545(+) | protein_length=218 | sequence_SO=chromosome | SO=protein_coding_gene | is_pseudo=false	TGGT1_291810-t26_1-p1		25 kDa		unknown	3	0	0	0
1099	TRUE	Empty	| transcript=TGGT1_251730-t26_1 | gene=TGGT1_251730 | organism=Toxoplasma_gondii_GT1 | gene_product=hypothetical protein | transcript_product=hypothetical protein | location=TGGT1_chrXII:5462336-5472083(+) | protein_length=1465 | sequence_SO=chromosome | SO=protein_coding_gene | is_pseudo=false	TGGT1_251730-t26_1-p1		160 kDa		unknown	3	0	0	0
1100	TRUE	Empty	| transcript=TGGT1_261710-t26_1 | gene=TGGT1_261710 | organism=Toxoplasma_gondii_GT1 | gene_product=ankyrin repeat-containing protein | transcript_product=ankyrin repeat-containing protein | location=TGGT1_chrVIIb:1547897-1550011(+) | protein_length=224 | sequence_SO=chromosome | SO=protein_coding_gene | is_pseudo=false	TGGT1_261710-t26_1-p1		23 kDa		unknown	3	0	0	0
1101	TRUE	Empty	| transcript=TGGT1_216000-t26_1 | gene=TGGT1_216000 | organism=Toxoplasma_gondii_GT1 | gene_product=alveolin domain containing intermediate filament IMC3 | transcript_product=alveolin domain containing intermediate filament IMC3 | location=TGGT1_chrXI:6395592-6397208(+) | protein_length=538 | sequence_SO=chromosome | SO=protein_coding_gene | is_pseudo=false	TGGT1_216000-t26_1-p1		58 kDa		unknown	3	0	0	0
1102	TRUE	Empty	| transcript=TGGT1_306910-t26_1 | gene=TGGT1_306910 | organism=Toxoplasma_gondii_GT1 | gene_product=hypothetical protein | transcript_product=hypothetical protein | location=TGGT1_chrXI:170075-180114(+) | protein_length=520 | sequence_SO=chromosome | SO=protein_coding_gene | is_pseudo=false	TGGT1_306910-t26_1-p1		56 kDa	TRUE	unknown	3	0	0	0
1103	TRUE	Empty	| transcript=TGGT1_320740-t26_1 | gene=TGGT1_320740 | organism=Toxoplasma_gondii_GT1 | gene_product=hypothetical protein | transcript_product=hypothetical protein | location=TGGT1_chrIV:49028-51614(+) | protein_length=333 | sequence_SO=chromosome | SO=protein_coding_gene | is_pseudo=false	TGGT1_320740-t26_1-p1		37 kDa		unknown	3	0	0	0
1104	TRUE	Empty	| transcript=TGGT1_225470-t26_1 | gene=TGGT1_225470 | organism=Toxoplasma_gondii_GT1 | gene_product=peptide methionine sulfoxide reductase | transcript_product=peptide methionine sulfoxide reductase | location=TGGT1_chrX:2131925-2133032(+) | protein_length=269 | sequence_SO=chromosome | SO=protein_coding_gene | is_pseudo=false	TGGT1_225470-t26_1-p1		30 kDa		unknown	3	0	0	0
1105	TRUE	Empty	| transcript=TGGT1_247610-t26_1 | gene=TGGT1_247610 | organism=Toxoplasma_gondii_GT1 | gene_product=putative small nuclear ribonucleoprotein E | transcript_product=putative small nuclear ribonucleoprotein E | location=TGGT1_chrXII:3376784-3377500(-) | protein_length=119 | sequence_SO=chromosome | SO=protein_coding_gene | is_pseudo=false	TGGT1_247610-t26_1-p1		12 kDa		unknown	3	0	0	0
1106	TRUE	Empty	| transcript=TGGT1_261540-t26_1 | gene=TGGT1_261540 | organism=Toxoplasma_gondii_GT1 | gene_product=DNA-directed RNA polymerase I RPAC2 | transcript_product=DNA-directed RNA polymerase I RPAC2 | location=TGGT1_chrVIIb:1636760-1637329(+) | protein_length=129 | sequence_SO=chromosome | SO=protein_coding_gene | is_pseudo=false	TGGT1_261540-t26_1-p1		14 kDa		unknown	3	0	0	0
1107	TRUE	Empty	| transcript=TGGT1_269620-t26_1 | gene=TGGT1_269620 | organism=Toxoplasma_gondii_GT1 | gene_product=hypothetical protein | transcript_product=hypothetical protein | location=TGGT1_chrVIII:5739359-5741346(+) | protein_length=554 | sequence_SO=chromosome | SO=protein_coding_gene | is_pseudo=false	TGGT1_269620-t26_1-p1		59 kDa		unknown	3	0	0	0
1108	TRUE	Empty	| transcript=TGGT1_272630-t26_1 | gene=TGGT1_272630 | organism=Toxoplasma_gondii_GT1 | gene_product=putative U6 snRNA-associated Sm family protein LSm8 | transcript_product=putative U6 snRNA-associated Sm family protein LSm8 | location=TGGT1_chrVIII:3831286-3832866(+) | protein_length=129 | sequence_SO=chromosome | SO=protein_coding_gene | is_pseudo=false	TGGT1_272630-t26_1-p1		14 kDa		unknown	3	0	0	0
1109	TRUE	Empty	| transcript=TGGT1_319730-t26_1 | gene=TGGT1_319730 | organism=Toxoplasma_gondii_GT1 | gene_product=YOU2 family C2C2 zinc finger protein | transcript_product=YOU2 family C2C2 zinc finger protein | location=TGGT1_chrIV:701308-702682(-) | protein_length=149 | sequence_SO=chromosome | SO=protein_coding_gene | is_pseudo=false	TGGT1_319730-t26_1-p1		17 kDa		unknown	3	0	0	0
1110	TRUE	Empty	| transcript=TGGT1_293630-t26_1 | gene=TGGT1_293630 | organism=Toxoplasma_gondii_GT1 | gene_product=hypothetical protein | transcript_product=hypothetical protein | location=TGGT1_chrIa:450631-460815(-) | protein_length=811 | sequence_SO=chromosome | SO=protein_coding_gene | is_pseudo=false	TGGT1_293630-t26_1-p1		90 kDa		unknown	3	0	0	0
1111	TRUE	Empty	| transcript=TGGT1_209850-t26_1 | gene=TGGT1_209850 | organism=Toxoplasma_gondii_GT1 | gene_product=RNA recognition motif-containing protein | transcript_product=RNA recognition motif-containing protein | location=TGGT1_chrIb:1501964-1507671(-) | protein_length=1412 | sequence_SO=chromosome | SO=protein_coding_gene | is_pseudo=false	TGGT1_209850-t26_1-p1		171 kDa		unknown	3	0	0	0
1112	TRUE	Empty	| transcript=TGGT1_249970-t26_1 | gene=TGGT1_249970 | organism=Toxoplasma_gondii_GT1 | gene_product=hypothetical protein | transcript_product=hypothetical protein | location=TGGT1_chrXII:4900104-4901997(+) | protein_length=229 | sequence_SO=chromosome | SO=protein_coding_gene | is_pseudo=false	TGGT1_249970-t26_1-p1		25 kDa		unknown	3	0	0	0
1113	TRUE	Empty	| transcript=TGGT1_231590-t26_1 | gene=TGGT1_231590 | organism=Toxoplasma_gondii_GT1 | gene_product=SGS domain-containing protein | transcript_product=SGS domain-containing protein | location=TGGT1_chrVIII:1469762-1472937(+) | protein_length=269 | sequence_SO=chromosome | SO=protein_coding_gene | is_pseudo=false	TGGT1_231590-t26_1-p1		30 kDa		unknown	3	0	0	0
1114	TRUE	Empty	| transcript=TGGT1_313060-t26_1 | gene=TGGT1_313060 | organism=Toxoplasma_gondii_GT1 | gene_product=putative eukaryotic translation initiation factor 2B | transcript_product=putative eukaryotic translation initiation factor 2B | location=TGGT1_chrXI:3036656-3043546(+) | protein_length=724 | sequence_SO=chromosome | SO=protein_coding_gene | is_pseudo=false	TGGT1_313060-t26_1-p1		79 kDa		unknown	3	0	0	0
1115	TRUE	Empty	| transcript=TGGT1_228080-t26_1 | gene=TGGT1_228080 | organism=Toxoplasma_gondii_GT1 | gene_product=dihydrouridine synthase (dus) protein | transcript_product=dihydrouridine synthase (dus) protein | location=TGGT1_chrX:504526-514341(+) | protein_length=1220 | sequence_SO=chromosome | SO=protein_coding_gene | is_pseudo=false	TGGT1_228080-t26_1-p1		131 kDa		unknown	3	0	0	0
1116	TRUE	Empty	| transcript=TGGT1_261580-t26_1 | gene=TGGT1_261580 | organism=Toxoplasma_gondii_GT1 | gene_product=histone H2AX | transcript_product=histone H2AX | location=TGGT1_chrVIIb:1624096-1624503(-) | protein_length=135 | sequence_SO=chromosome | SO=protein_coding_gene | is_pseudo=false	TGGT1_261580-t26_1-p1		15 kDa	TRUE	unknown	3	0	0	0
1117	TRUE	Empty	| transcript=TGGT1_207390-t26_1 | gene=TGGT1_207390 | organism=Toxoplasma_gondii_GT1 | gene_product=putative coatomer protein complex, gamma sub-unit | transcript_product=putative coatomer protein complex, gamma sub-unit | location=TGGT1_chrIb:35486-42587(-) | protein_length=517 | sequence_SO=chromosome | SO=protein_coding_gene | is_pseudo=false	TGGT1_207390-t26_1-p1		56 kDa	TRUE	unknown	3	0	0	0
1118	TRUE	Empty	| transcript=TGGT1_255340-t26_1 | gene=TGGT1_255340 | organism=Toxoplasma_gondii_GT1 | gene_product=tetratricopeptide repeat-containing protein | transcript_product=tetratricopeptide repeat-containing protein | location=TGGT1_chrVIIb:4796393-4804342(+) | protein_length=1696 | sequence_SO=chromosome | SO=protein_coding_gene | is_pseudo=false	TGGT1_255340-t26_1-p1		185 kDa		unknown	2	0	0	0
1119	TRUE	Empty	| transcript=TGGT1_276930-t26_1 | gene=TGGT1_276930 | organism=Toxoplasma_gondii_GT1 | gene_product=hypothetical protein | transcript_product=hypothetical protein | location=TGGT1_chrXII:6750451-6751569(+) | protein_length=196 | sequence_SO=chromosome | SO=protein_coding_gene | is_pseudo=false	TGGT1_276930-t26_1-p1		21 kDa		unknown	2	0	0	0
1120	TRUE	Empty	| transcript=TGGT1_270960-t26_1 | gene=TGGT1_270960 | organism=Toxoplasma_gondii_GT1 | gene_product=hypothetical protein | transcript_product=hypothetical protein | location=TGGT1_chrVIII:4830509-4837142(+) | protein_length=1243 | sequence_SO=chromosome | SO=protein_coding_gene | is_pseudo=false	TGGT1_270960-t26_1-p1		139 kDa		unknown	2	0	0	0
1121	TRUE	Empty	| transcript=TGGT1_306210-t26_1 | gene=TGGT1_306210 | organism=Toxoplasma_gondii_GT1 | gene_product=RNA polymerase II accessory factor CDC73 | transcript_product=RNA polymerase II accessory factor CDC73 | location=TGGT1_chrIX:5609297-5613642(+) | protein_length=720 | sequence_SO=chromosome | SO=protein_coding_gene | is_pseudo=false	TGGT1_306210-t26_1-p1		78 kDa		unknown	2	0	0	0
1122	TRUE	Empty	| transcript=TGGT1_216210-t26_1 | gene=TGGT1_216210 | organism=Toxoplasma_gondii_GT1 | gene_product=hypothetical protein | transcript_product=hypothetical protein | location=TGGT1_chrXI:6240177-6264090(+) | protein_length=5565 | sequence_SO=chromosome | SO=protein_coding_gene | is_pseudo=false	TGGT1_216210-t26_1-p1		604 kDa		unknown	2	0	0	0
1123	TRUE	Empty	| transcript=TGGT1_255680-t26_1 | gene=TGGT1_255680 | organism=Toxoplasma_gondii_GT1 | gene_product=YbaK/proline-tRNA ligase associated domain-containing protein | transcript_product=YbaK/proline-tRNA ligase associated domain-containing protein | location=TGGT1_chrVIIb:4645891-4647883(-) | protein_length=271 | sequence_SO=chromosome | SO=protein_coding_gene | is_pseudo=false	TGGT1_255680-t26_1-p1		29 kDa		unknown	2	0	0	0
1124	TRUE	Empty	| transcript=TGGT1_280610-t26_1 | gene=TGGT1_280610 | organism=Toxoplasma_gondii_GT1 | gene_product=signal recognition particle receptor alpha subunit | transcript_product=signal recognition particle receptor alpha subunit | location=TGGT1_chrVIIa:237626-244988(+) | protein_length=556 | sequence_SO=chromosome | SO=protein_coding_gene | is_pseudo=false	TGGT1_280610-t26_1-p1		61 kDa		unknown	2	0	0	0
1125	TRUE	Empty	| transcript=TGGT1_273560-t26_1 | gene=TGGT1_273560 | organism=Toxoplasma_gondii_GT1 | gene_product=putative kinesin heavy chain | transcript_product=putative kinesin heavy chain | location=TGGT1_chrVIII:3381230-3400326(-) | protein_length=1641 | sequence_SO=chromosome | SO=protein_coding_gene | is_pseudo=false	TGGT1_273560-t26_1-p1		181 kDa		unknown	2	0	0	0
1126	TRUE	Empty	| transcript=TGGT1_232600-t26_1 | gene=TGGT1_232600 | organism=Toxoplasma_gondii_GT1 | gene_product=phospholipase, patatin family protein | transcript_product=phospholipase, patatin family protein | location=TGGT1_chrVIII:2182196-2184854(+) | protein_length=665 | sequence_SO=chromosome | SO=protein_coding_gene | is_pseudo=false	TGGT1_232600-t26_1-p1		71 kDa		unknown	2	0	0	0
1127	TRUE	Empty	| transcript=TGGT1_208750-t26_1 | gene=TGGT1_208750 | organism=Toxoplasma_gondii_GT1 | gene_product=RWD domain-containing protein | transcript_product=RWD domain-containing protein | location=TGGT1_chrIb:861884-864672(+) | protein_length=268 | sequence_SO=chromosome | SO=protein_coding_gene | is_pseudo=false	TGGT1_208750-t26_1-p1		30 kDa		unknown	2	0	0	0
1128	TRUE	Empty	| transcript=TGGT1_202070-t26_1 | gene=TGGT1_202070 | organism=Toxoplasma_gondii_GT1 | gene_product=hypothetical protein | transcript_product=hypothetical protein | location=TGGT1_chrVIIa:3530277-3562515(-) | protein_length=7952 | sequence_SO=chromosome | SO=protein_coding_gene | is_pseudo=false	TGGT1_202070-t26_1-p1		847 kDa		unknown	2	0	0	0
1129	TRUE	Empty	| transcript=TGGT1_225200-t26_1 | gene=TGGT1_225200 | organism=Toxoplasma_gondii_GT1 | gene_product=hypothetical protein | transcript_product=hypothetical protein | location=TGGT1_chrX:2317721-2342258(+) | protein_length=1445 | sequence_SO=chromosome | SO=protein_coding_gene | is_pseudo=false	TGGT1_225200-t26_1-p1		158 kDa		unknown	2	0	0	0
1130	TRUE	Empty	| transcript=TGGT1_218420-t26_1 | gene=TGGT1_218420 | organism=Toxoplasma_gondii_GT1 | gene_product=WD domain, G-beta repeat-containing protein | transcript_product=WD domain, G-beta repeat-containing protein | location=TGGT1_chrXII:1464452-1469210(-) | protein_length=577 | sequence_SO=chromosome | SO=protein_coding_gene | is_pseudo=false	TGGT1_218420-t26_1-p1		63 kDa		unknown	2	0	0	0
1131	TRUE	Empty	| transcript=TGGT1_216120-t26_1 | gene=TGGT1_216120 | organism=Toxoplasma_gondii_GT1 | gene_product=hypothetical protein | transcript_product=hypothetical protein | location=TGGT1_chrXI:6313282-6318525(-) | protein_length=834 | sequence_SO=chromosome | SO=protein_coding_gene | is_pseudo=false	TGGT1_216120-t26_1-p1		90 kDa		unknown	2	0	0	0
1132	TRUE	Empty	| transcript=TGGT1_224580-t26_1 | gene=TGGT1_224580 | organism=Toxoplasma_gondii_GT1 | gene_product=RNA recognition motif-containing protein | transcript_product=RNA recognition motif-containing protein | location=TGGT1_chrX:2870877-2875786(-) | protein_length=539 | sequence_SO=chromosome | SO=protein_coding_gene | is_pseudo=false	TGGT1_224580-t26_1-p1		54 kDa		unknown	2	0	0	0
1133	TRUE	Empty	| transcript=TGGT1_213410-t26_1 | gene=TGGT1_213410 | organism=Toxoplasma_gondii_GT1 | gene_product=putative small nuclear ribonucleoprotein f (snrnp-f) | transcript_product=putative small nuclear ribonucleoprotein f (snrnp-f) | location=TGGT1_chrV:878051-879971(+) | protein_length=87 | sequence_SO=chromosome | SO=protein_coding_gene | is_pseudo=false	TGGT1_213410-t26_1-p1		10 kDa		unknown	2	0	0	0
1134	TRUE	Empty	| transcript=TGGT1_234560-t26_1 | gene=TGGT1_234560 | organism=Toxoplasma_gondii_GT1 | gene_product=hypothetical protein | transcript_product=hypothetical protein | location=TGGT1_chrX:4351077-4359828(-) | protein_length=1285 | sequence_SO=chromosome | SO=protein_coding_gene | is_pseudo=false	TGGT1_234560-t26_1-p1		139 kDa		unknown	2	0	0	0
1135	TRUE	Empty	| transcript=TGGT1_298970-t26_1 | gene=TGGT1_298970 | organism=Toxoplasma_gondii_GT1 | gene_product=LSM3, U6 small nuclear RNA associated isoform 2 family protein | transcript_product=LSM3, U6 small nuclear RNA associated isoform 2 family protein | location=TGGT1_chrIII:2271735-2273392(+) | protein_length=96 | sequence_SO=chromosome | SO=protein_coding_gene | is_pseudo=false	TGGT1_298970-t26_1-p1		11 kDa		unknown	2	0	0	0
1136	TRUE	Empty	| transcript=TGGT1_271910-t26_1 | gene=TGGT1_271910 | organism=Toxoplasma_gondii_GT1 | gene_product=DnaJ domain-containing protein | transcript_product=DnaJ domain-containing protein | location=TGGT1_chrVIII:4288083-4290069(+) | protein_length=520 | sequence_SO=chromosome | SO=protein_coding_gene | is_pseudo=false	TGGT1_271910-t26_1-p1		56 kDa		unknown	2	0	0	0
1137	TRUE	Empty	| transcript=TGGT1_294930-t26_1 | gene=TGGT1_294930 | organism=Toxoplasma_gondii_GT1 | gene_product=leucine rich repeat-containing protein | transcript_product=leucine rich repeat-containing protein | location=TGGT1_chrIa:1265687-1267819(+) | protein_length=291 | sequence_SO=chromosome | SO=protein_coding_gene | is_pseudo=false	TGGT1_294930-t26_1-p1		33 kDa		unknown	2	0	0	0
1138	TRUE	Empty	| transcript=TGGT1_228460-t26_1 | gene=TGGT1_228460 | organism=Toxoplasma_gondii_GT1 | gene_product=hypothetical protein | transcript_product=hypothetical protein | location=TGGT1_chrX:209869-220176(-) | protein_length=1191 | sequence_SO=chromosome | SO=protein_coding_gene | is_pseudo=false	TGGT1_228460-t26_1-p1		131 kDa		unknown	2	0	0	0
1139	TRUE	Empty	| transcript=TGGT1_224330-t26_1 | gene=TGGT1_224330 | organism=Toxoplasma_gondii_GT1 | gene_product=proteasome activator pa28 beta subunit protein | transcript_product=proteasome activator pa28 beta subunit protein | location=TGGT1_chrX:2985074-2987131(+) | protein_length=442 | sequence_SO=chromosome | SO=protein_coding_gene | is_pseudo=false	TGGT1_224330-t26_1-p1		48 kDa		unknown	2	0	0	0
1140	TRUE	Empty	| transcript=TGGT1_253020-t26_1 | gene=TGGT1_253020 | organism=Toxoplasma_gondii_GT1 | gene_product=hypothetical protein | transcript_product=hypothetical protein | location=TGGT1_chrIII:661421-667137(-) | protein_length=466 | sequence_SO=chromosome | SO=protein_coding_gene | is_pseudo=false	TGGT1_253020-t26_1-p1		52 kDa		unknown	2	0	0	0
1141	TRUE	Empty	| transcript=TGGT1_259710-t26_1 | gene=TGGT1_259710 | organism=Toxoplasma_gondii_GT1 | gene_product=protein kinase | transcript_product=protein kinase | location=TGGT1_chrVIIb:2674298-2677675(+) | protein_length=251 | sequence_SO=chromosome | SO=protein_coding_gene | is_pseudo=false	TGGT1_259710-t26_1-p1		29 kDa		unknown	2	0	0	0
1142	TRUE	Empty	| transcript=TGGT1_267660-t26_1 | gene=TGGT1_267660 | organism=Toxoplasma_gondii_GT1 | gene_product=hypothetical protein | transcript_product=hypothetical protein | location=TGGT1_chrIX:313719-326880(+) | protein_length=1563 | sequence_SO=chromosome | SO=protein_coding_gene | is_pseudo=false	TGGT1_267660-t26_1-p1		170 kDa	TRUE	unknown	2	0	0	0
1143	TRUE	Empty	| transcript=TGGT1_228750-t26_1 | gene=TGGT1_228750 | organism=Toxoplasma_gondii_GT1 | gene_product=calcium dependent protein kinase CDPK7 | transcript_product=calcium dependent protein kinase CDPK7 | location=TGGT1_chrX:72512-83383(-) | protein_length=2133 | sequence_SO=chromosome | SO=protein_coding_gene | is_pseudo=false	TGGT1_228750-t26_1-p1		219 kDa		unknown	2	0	0	0
1144	TRUE	Empty	| transcript=TGGT1_289310-t26_1 | gene=TGGT1_289310 | organism=Toxoplasma_gondii_GT1 | gene_product=cullin family protein | transcript_product=cullin family protein | location=TGGT1_chrIX:2974262-2983894(-) | protein_length=916 | sequence_SO=chromosome | SO=protein_coding_gene | is_pseudo=false	TGGT1_289310-t26_1-p1		104 kDa		unknown	2	0	0	0
1145	TRUE	Empty	| transcript=TGGT1_313860-t26_1 | gene=TGGT1_313860 | organism=Toxoplasma_gondii_GT1 | gene_product=regulator of chromosome condensation (RCC1) repeat-containing protein | transcript_product=regulator of chromosome condensation (RCC1) repeat-containing protein | location=TGGT1_chrXI:3707625-3720004(-) | protein_length=2631 | sequence_SO=chromosome | SO=protein_coding_gene | is_pseudo=false	TGGT1_313860-t26_1-p1		284 kDa		unknown	2	0	0	0
1146	TRUE	Empty	| transcript=TGGT1_286800-t26_1 | gene=TGGT1_286800 | organism=Toxoplasma_gondii_GT1 | gene_product=hypothetical protein | transcript_product=hypothetical protein | location=TGGT1_chrV:1511230-1517071(+) | protein_length=749 | sequence_SO=chromosome | SO=protein_coding_gene | is_pseudo=false	TGGT1_286800-t26_1-p1		81 kDa		unknown	2	0	0	0
1147	TRUE	Empty	| transcript=TGGT1_203750-t26_1 | gene=TGGT1_203750 | organism=Toxoplasma_gondii_GT1 | gene_product=hypothetical protein | transcript_product=hypothetical protein | location=TGGT1_chrVIIa:2165529-2180173(+) | protein_length=1382 | sequence_SO=chromosome | SO=protein_coding_gene | is_pseudo=false	TGGT1_203750-t26_1-p1		150 kDa		unknown	2	0	0	0
1148	TRUE	Empty	| transcript=TGGT1_220260-t26_1 | gene=TGGT1_220260 | organism=Toxoplasma_gondii_GT1 | gene_product=hypothetical protein | transcript_product=hypothetical protein | location=TGGT1_chrV:148249-150039(+) | protein_length=596 | sequence_SO=chromosome | SO=protein_coding_gene | is_pseudo=false	TGGT1_220260-t26_1-p1		63 kDa		unknown	2	0	0	0
1149	TRUE	Empty	| transcript=TGGT1_260140-t26_1 | gene=TGGT1_260140 | organism=Toxoplasma_gondii_GT1 | gene_product=phosphomannose isomerase type I protein | transcript_product=phosphomannose isomerase type I protein | location=TGGT1_chrVIIb:2482518-2486228(-) | protein_length=756 | sequence_SO=chromosome | SO=protein_coding_gene | is_pseudo=false	TGGT1_260140-t26_1-p1		82 kDa		unknown	2	0	0	0
1150	TRUE	Empty	| transcript=TGGT1_270880-t26_1 | gene=TGGT1_270880 | organism=Toxoplasma_gondii_GT1 | gene_product=RNA recognition motif-containing protein | transcript_product=RNA recognition motif-containing protein | location=TGGT1_chrVIII:4904990-4913024(-) | protein_length=1374 | sequence_SO=chromosome | SO=protein_coding_gene | is_pseudo=false	TGGT1_270880-t26_1-p1		139 kDa		unknown	2	0	0	0
1151	TRUE	Empty	| transcript=TGGT1_214230-t26_1 | gene=TGGT1_214230 | organism=Toxoplasma_gondii_GT1 | gene_product=Dopey, N-terminal domain-containing protein | transcript_product=Dopey, N-terminal domain-containing protein | location=TGGT1_chrX:6016084-6037423(+) | protein_length=3100 | sequence_SO=chromosome | SO=protein_coding_gene | is_pseudo=false	TGGT1_214230-t26_1-p1		333 kDa		unknown	2	0	0	0
1152	TRUE	Empty	| transcript=TGGT1_267500-t26_1 | gene=TGGT1_267500 | organism=Toxoplasma_gondii_GT1 | gene_product=hypothetical protein | transcript_product=hypothetical protein | location=TGGT1_chrIX:444584-445921(+) | protein_length=230 | sequence_SO=chromosome | SO=protein_coding_gene | is_pseudo=false	TGGT1_267500-t26_1-p1		26 kDa		unknown	2	0	0	0
1153	TRUE	Empty	| transcript=TGGT1_224110-t26_1 | gene=TGGT1_224110 | organism=Toxoplasma_gondii_GT1 | gene_product=putative adhesion regulating molecule region protein | transcript_product=putative adhesion regulating molecule region protein | location=TGGT1_chrX:3221943-3228219(+) | protein_length=396 | sequence_SO=chromosome | SO=protein_coding_gene | is_pseudo=false	TGGT1_224110-t26_1-p1		43 kDa		unknown	2	0	0	0
1154	TRUE	Empty	| transcript=TGGT1_228710-t26_1 | gene=TGGT1_228710 | organism=Toxoplasma_gondii_GT1 | gene_product=hypothetical protein | transcript_product=hypothetical protein | location=TGGT1_chrX:100281-104153(-) | protein_length=1290 | sequence_SO=chromosome | SO=protein_coding_gene | is_pseudo=false	TGGT1_228710-t26_1-p1		137 kDa		unknown	2	0	0	0
1155	TRUE	Empty	| transcript=TGGT1_226620-t26_1 | gene=TGGT1_226620 | organism=Toxoplasma_gondii_GT1 | gene_product=hypothetical protein | transcript_product=hypothetical protein | location=TGGT1_chrX:1389769-1401339(+) | protein_length=3747 | sequence_SO=chromosome | SO=protein_coding_gene | is_pseudo=false	TGGT1_226620-t26_1-p1		395 kDa		unknown	2	0	0	0
1156	TRUE	Empty	| transcript=TGGT1_279400-t26_1 | gene=TGGT1_279400 | organism=Toxoplasma_gondii_GT1 | gene_product=putative glutaredoxin | transcript_product=putative glutaredoxin | location=TGGT1_chrIX:38768-40339(+) | protein_length=146 | sequence_SO=chromosome | SO=protein_coding_gene | is_pseudo=false	TGGT1_279400-t26_1-p1		16 kDa		unknown	2	0	0	0
1157	TRUE	Empty	| transcript=TGGT1_232760-t26_1 | gene=TGGT1_232760 | organism=Toxoplasma_gondii_GT1 | gene_product=protein phosphatase inhibitor IPP2 | transcript_product=protein phosphatase inhibitor IPP2 | location=TGGT1_chrVIII:2246948-2248139(+) | protein_length=145 | sequence_SO=chromosome | SO=protein_coding_gene | is_pseudo=false	TGGT1_232760-t26_1-p1		17 kDa		unknown	2	0	0	0
1158	TRUE	Empty	| transcript=TGGT1_263520-t26_1 | gene=TGGT1_263520 | organism=Toxoplasma_gondii_GT1 | gene_product=microtubule associated protein SPM1 | transcript_product=microtubule associated protein SPM1 | location=TGGT1_chrVIIb:473105-475119(+) | protein_length=351 | sequence_SO=chromosome | SO=protein_coding_gene | is_pseudo=false	TGGT1_263520-t26_1-p1		39 kDa		unknown	2	0	0	0
1159	TRUE	Empty	| transcript=TGGT1_203540-t26_1 | gene=TGGT1_203540 | organism=Toxoplasma_gondii_GT1 | gene_product=putative RNA binding protein | transcript_product=putative RNA binding protein | location=TGGT1_chrVIIa:2333721-2341250(-) | protein_length=1127 | sequence_SO=chromosome | SO=protein_coding_gene | is_pseudo=false	TGGT1_203540-t26_1-p1		119 kDa		unknown	2	0	0	0
1160	TRUE	Empty	| transcript=TGGT1_217540-t26_1 | gene=TGGT1_217540 | organism=Toxoplasma_gondii_GT1 | gene_product=RNA recognition motif-containing protein | transcript_product=RNA recognition motif-containing protein | location=TGGT1_chrXII:1835563-1837479(-) | protein_length=351 | sequence_SO=chromosome | SO=protein_coding_gene | is_pseudo=false	TGGT1_217540-t26_1-p1		38 kDa		unknown	2	0	0	0
1161	TRUE	Empty	| transcript=TGGT1_219080-t26_1 | gene=TGGT1_219080 | organism=Toxoplasma_gondii_GT1 | gene_product=putative edge expressed protein | transcript_product=putative edge expressed protein | location=TGGT1_chrXII:1075418-1080651(+) | protein_length=313 | sequence_SO=chromosome | SO=protein_coding_gene | is_pseudo=false	TGGT1_219080-t26_1-p1		35 kDa		unknown	2	0	0	0
1162	TRUE	Empty	| transcript=TGGT1_219460-t26_1 | gene=TGGT1_219460 | organism=Toxoplasma_gondii_GT1 | gene_product=hypothetical protein | transcript_product=hypothetical protein | location=TGGT1_chrXII:861747-865934(+) | protein_length=1283 | sequence_SO=chromosome | SO=protein_coding_gene | is_pseudo=false	TGGT1_219460-t26_1-p1		136 kDa		unknown	2	0	0	0
1163	TRUE	Empty	| transcript=TGGT1_227840-t26_1 | gene=TGGT1_227840 | organism=Toxoplasma_gondii_GT1 | gene_product=Memo family protein | transcript_product=Memo family protein | location=TGGT1_chrX:688340-694954(+) | protein_length=302 | sequence_SO=chromosome | SO=protein_coding_gene | is_pseudo=false	TGGT1_227840-t26_1-p1		33 kDa		unknown	2	0	0	0
1164	TRUE	Empty	| transcript=TGGT1_236530-t26_1 | gene=TGGT1_236530 | organism=Toxoplasma_gondii_GT1 | gene_product=DUF298 domain-containing protein | transcript_product=DUF298 domain-containing protein | location=TGGT1_chrX:5294138-5295100(+) | protein_length=320 | sequence_SO=chromosome | SO=protein_coding_gene | is_pseudo=false	TGGT1_236530-t26_1-p1		36 kDa		unknown	2	0	0	0
1165	TRUE	Empty	| transcript=TGGT1_244200-t26_1 | gene=TGGT1_244200 | organism=Toxoplasma_gondii_GT1 | gene_product=putative 2-oxoglutarate dehydrogenase e1 component, mitochondrial precursor | transcript_product=putative 2-oxoglutarate dehydrogenase e1 component, mitochondrial precursor | location=TGGT1_chrVI:3022117-3029688(-) | protein_length=1116 | sequence_SO=chromosome | SO=protein_coding_gene | is_pseudo=…	TGGT1_244200-t26_1-p1		124 kDa		unknown	2	0	0	0
1166	TRUE	Empty	| transcript=TGGT1_246630-t26_1 | gene=TGGT1_246630 | organism=Toxoplasma_gondii_GT1 | gene_product=DNA-directed RNA polymerase I RPA43 | transcript_product=DNA-directed RNA polymerase I RPA43 | location=TGGT1_chrXII:2823305-2828318(-) | protein_length=477 | sequence_SO=chromosome | SO=protein_coding_gene | is_pseudo=false	TGGT1_246630-t26_1-p1		53 kDa		unknown	2	0	0	0
1167	TRUE	Empty	| transcript=TGGT1_249570-t26_1 | gene=TGGT1_249570 | organism=Toxoplasma_gondii_GT1 | gene_product=hypothetical protein | transcript_product=hypothetical protein | location=TGGT1_chrXII:4585448-4592008(-) | protein_length=262 | sequence_SO=chromosome | SO=protein_coding_gene | is_pseudo=false	TGGT1_249570-t26_1-p1		30 kDa		unknown	2	0	0	0
1168	TRUE	Empty	| transcript=TGGT1_257310-t26_1 | gene=TGGT1_257310 | organism=Toxoplasma_gondii_GT1 | gene_product=hypothetical protein | transcript_product=hypothetical protein | location=TGGT1_chrVIIb:4065756-4067519(+) | protein_length=355 | sequence_SO=chromosome | SO=protein_coding_gene | is_pseudo=false	TGGT1_257310-t26_1-p1		39 kDa		unknown	2	0	0	0
1169	TRUE	Empty	| transcript=TGGT1_264880-t26_1 | gene=TGGT1_264880 | organism=Toxoplasma_gondii_GT1 | gene_product=NEDD8-activating enzyme E1 catalytic subunit | transcript_product=NEDD8-activating enzyme E1 catalytic subunit | location=TGGT1_chrIX:1749766-1757113(-) | protein_length=589 | sequence_SO=chromosome | SO=protein_coding_gene | is_pseudo=false	TGGT1_264880-t26_1-p1		64 kDa		unknown	2	0	0	0
1170	TRUE	Empty	| transcript=TGGT1_269800-t26_1 | gene=TGGT1_269800 | organism=Toxoplasma_gondii_GT1 | gene_product=putative glutamine-dependent NAD(+) synthetase protein | transcript_product=putative glutamine-dependent NAD(+) synthetase protein | location=TGGT1_chrVIII:5590351-5595223(+) | protein_length=862 | sequence_SO=chromosome | SO=protein_coding_gene | is_pseudo=false	TGGT1_269800-t26_1-p1		94 kDa		unknown	2	0	0	0
1171	TRUE	Empty	| transcript=TGGT1_272010-t26_1 | gene=TGGT1_272010 | organism=Toxoplasma_gondii_GT1 | gene_product=Gar1 protein RNA binding region protein | transcript_product=Gar1 protein RNA binding region protein | location=TGGT1_chrVIII:4215545-4219041(+) | protein_length=210 | sequence_SO=chromosome | SO=protein_coding_gene | is_pseudo=false	TGGT1_272010-t26_1-p1		21 kDa		unknown	2	0	0	0
1172	TRUE	Empty	| transcript=TGGT1_281490-t26_1 | gene=TGGT1_281490 | organism=Toxoplasma_gondii_GT1 | gene_product=putative glutamine amidotransferase subunit pdxt | transcript_product=putative glutamine amidotransferase subunit pdxt | location=TGGT1_chrVIIa:4051019-4054801(+) | protein_length=284 | sequence_SO=chromosome | SO=protein_coding_gene | is_pseudo=false	TGGT1_281490-t26_1-p1		31 kDa		unknown	2	0	0	0
1173	TRUE	Empty	| transcript=TGGT1_285200-t26_1 | gene=TGGT1_285200 | organism=Toxoplasma_gondii_GT1 | gene_product=cleavage and polyadenylation specifity factor protein | transcript_product=cleavage and polyadenylation specifity factor protein | location=TGGT1_chrV:2393711-2397530(-) | protein_length=1073 | sequence_SO=chromosome | SO=protein_coding_gene | is_pseudo=false	TGGT1_285200-t26_1-p1		117 kDa		unknown	2	0	0	0
1174	TRUE	Empty	| transcript=TGGT1_286210-t26_1 | gene=TGGT1_286210 | organism=Toxoplasma_gondii_GT1 | gene_product=protein phosphatase 4, catalytic subunit | transcript_product=protein phosphatase 4, catalytic subunit | location=TGGT1_chrV:1773719-1779353(-) | protein_length=338 | sequence_SO=chromosome | SO=protein_coding_gene | is_pseudo=false	TGGT1_286210-t26_1-p1		38 kDa		unknown	2	0	0	0
1175	TRUE	Empty	| transcript=TGGT1_287170-t26_1 | gene=TGGT1_287170 | organism=Toxoplasma_gondii_GT1 | gene_product=hypothetical protein | transcript_product=hypothetical protein | location=TGGT1_chrV:1407962-1410454(-) | protein_length=363 | sequence_SO=chromosome | SO=protein_coding_gene | is_pseudo=false	TGGT1_287170-t26_1-p1		39 kDa		unknown	2	0	0	0
1176	TRUE	Empty	| transcript=TGGT1_289620-t26_1 | gene=TGGT1_289620 | organism=Toxoplasma_gondii_GT1 | gene_product=cathepsin CPC1 | transcript_product=cathepsin CPC1 | location=TGGT1_chrIX:3159262-3164695(-) | protein_length=733 | sequence_SO=chromosome | SO=protein_coding_gene | is_pseudo=false	TGGT1_289620-t26_1-p1		79 kDa		unknown	2	0	0	0
1177	TRUE	Empty	| transcript=TGGT1_312110-t26_1 | gene=TGGT1_312110 | organism=Toxoplasma_gondii_GT1 | gene_product=apicoplast-associated thioredoxin family protein Atrx1 | transcript_product=apicoplast-associated thioredoxin family protein Atrx1 | location=TGGT1_chrXI:2396639-2404968(-) | protein_length=790 | sequence_SO=chromosome | SO=protein_coding_gene | is_pseudo=false	TGGT1_312110-t26_1-p1		87 kDa		unknown	2	0	0	0
1178	TRUE	Empty	| transcript=TGGT1_315320-t26_1 | gene=TGGT1_315320 | organism=Toxoplasma_gondii_GT1 | gene_product=SAG-related sequence SRS52A | transcript_product=SAG-related sequence SRS52A | location=TGGT1_chrXI:4594837-4596241(+) | protein_length=329 | sequence_SO=chromosome | SO=protein_coding_gene | is_pseudo=false	TGGT1_315320-t26_1-p1		34 kDa		unknown	2	0	0	0
1179	TRUE	Empty	| transcript=TGGT1_320040-t26_1 | gene=TGGT1_320040 | organism=Toxoplasma_gondii_GT1 | gene_product=CHORD protein | transcript_product=CHORD protein | location=TGGT1_chrIV:504864-508157(-) | protein_length=196 | sequence_SO=chromosome | SO=protein_coding_gene | is_pseudo=false	TGGT1_320040-t26_1-p1		22 kDa		unknown	2	0	0	0
1180	TRUE	Empty	| transcript=TGGT1_361650-t26_1 | gene=TGGT1_361650 | organism=Toxoplasma_gondii_GT1 | gene_product=proteasome/cyclosome repeat protein | transcript_product=proteasome/cyclosome repeat protein | location=TGGT1_chrVIIb:821962-823569(-) | protein_length=167 | sequence_SO=chromosome | SO=protein_coding_gene | is_pseudo=false	TGGT1_361650-t26_1-p1		18 kDa		unknown	2	0	0	0
1181	TRUE	Empty	| transcript=TGGT1_250730-t26_1 | gene=TGGT1_250730 | organism=Toxoplasma_gondii_GT1 | gene_product=putative 60S ribosomal protein L7-B | transcript_product=putative 60S ribosomal protein L7-B | location=TGGT1_chrXII:5080605-5084376(+) | protein_length=267 | sequence_SO=chromosome | SO=protein_coding_gene | is_pseudo=false	TGGT1_250730-t26_1-p1		31 kDa		unknown	2	0	0	0
1182	TRUE	Empty	| transcript=TGGT1_305800-t26_1 | gene=TGGT1_305800 | organism=Toxoplasma_gondii_GT1 | gene_product=6-pyruvoyl tetrahydrobiopterin synthase | transcript_product=6-pyruvoyl tetrahydrobiopterin synthase | location=TGGT1_chrIX:5375812-5378265(-) | protein_length=475 | sequence_SO=chromosome | SO=protein_coding_gene | is_pseudo=false	TGGT1_305800-t26_1-p1		49 kDa		unknown	2	0	0	0
1183	TRUE	Empty	| transcript=TGGT1_242830-t26_1 | gene=TGGT1_242830 | organism=Toxoplasma_gondii_GT1 | gene_product=putative XRN 5'-3' exonuclease | transcript_product=putative XRN 5'-3' exonuclease | location=TGGT1_chrVI:2236328-2253106(-) | protein_length=2042 | sequence_SO=chromosome | SO=protein_coding_gene | is_pseudo=false	TGGT1_242830-t26_1-p1		224 kDa		unknown	2	0	0	0
1184	TRUE	Empty	| transcript=TGGT1_227390-t26_1 | gene=TGGT1_227390 | organism=Toxoplasma_gondii_GT1 | gene_product=hypothetical protein | transcript_product=hypothetical protein | location=TGGT1_chrX:876324-880460(-) | protein_length=1066 | sequence_SO=chromosome | SO=protein_coding_gene | is_pseudo=false	TGGT1_227390-t26_1-p1		116 kDa		unknown	2	0	0	0
1185	TRUE	Empty	| transcript=TGGT1_224970-t26_1 | gene=TGGT1_224970 | organism=Toxoplasma_gondii_GT1 | gene_product=nucleolar protein | transcript_product=nucleolar protein | location=TGGT1_chrX:2534848-2538890(+) | protein_length=1095 | sequence_SO=chromosome | SO=protein_coding_gene | is_pseudo=false	TGGT1_224970-t26_1-p1		117 kDa		unknown	2	0	0	0
1186	TRUE	Empty	| transcript=TGGT1_232800-t26_1 | gene=TGGT1_232800 | organism=Toxoplasma_gondii_GT1 | gene_product=hypothetical protein | transcript_product=hypothetical protein | location=TGGT1_chrVIII:2264416-2268927(+) | protein_length=1503 | sequence_SO=chromosome | SO=protein_coding_gene | is_pseudo=false	TGGT1_232800-t26_1-p1		148 kDa		unknown	2	0	0	0
1187	TRUE	Empty	| transcript=TGGT1_260200-t26_1 | gene=TGGT1_260200 | organism=Toxoplasma_gondii_GT1 | gene_product=helicase associated domain (ha2) protein | transcript_product=helicase associated domain (ha2) protein | location=TGGT1_chrVIIb:2436028-2444182(-) | protein_length=1280 | sequence_SO=chromosome | SO=protein_coding_gene | is_pseudo=false	TGGT1_260200-t26_1-p1		142 kDa		unknown	2	0	0	0
1188	TRUE	Empty	| transcript=TGGT1_239930-t26_1 | gene=TGGT1_239930 | organism=Toxoplasma_gondii_GT1 | gene_product=putative beta-catenin family protein 1 | transcript_product=putative beta-catenin family protein 1 | location=TGGT1_chrVI:1005548-1013903(-) | protein_length=635 | sequence_SO=chromosome | SO=protein_coding_gene | is_pseudo=false	TGGT1_239930-t26_1-p1		73 kDa		unknown	2	0	0	0
1189	TRUE	Empty	| transcript=TGGT1_236070-t26_1 | gene=TGGT1_236070 | organism=Toxoplasma_gondii_GT1 | gene_product=pyrroline-5-carboxylate reductase | transcript_product=pyrroline-5-carboxylate reductase | location=TGGT1_chrX:5149282-5154572(-) | protein_length=337 | sequence_SO=chromosome | SO=protein_coding_gene | is_pseudo=false	TGGT1_236070-t26_1-p1		36 kDa		unknown	2	0	0	0
1190	TRUE	Empty	| transcript=TGGT1_254470-t26_1 | gene=TGGT1_254470 | organism=Toxoplasma_gondii_GT1 | gene_product=hypothetical protein | transcript_product=hypothetical protein | location=TGGT1_chrIII:1739403-1743582(+) | protein_length=732 | sequence_SO=chromosome | SO=protein_coding_gene | is_pseudo=false	TGGT1_254470-t26_1-p1		80 kDa		unknown	2	0	0	0
1191	TRUE	Empty	| transcript=TGGT1_288740-t26_1 | gene=TGGT1_288740 | organism=Toxoplasma_gondii_GT1 | gene_product=putative L-asparaginase | transcript_product=putative L-asparaginase | location=TGGT1_chrIX:2528734-2531245(-) | protein_length=673 | sequence_SO=chromosome | SO=protein_coding_gene | is_pseudo=false	TGGT1_288740-t26_1-p1		71 kDa		unknown	2	0	0	0
1192	TRUE	Empty	| transcript=TGGT1_261060-t26_1 | gene=TGGT1_261060 | organism=Toxoplasma_gondii_GT1 | gene_product=diphthamide biosynthesis protein 2-related domain-containing protein | transcript_product=diphthamide biosynthesis protein 2-related domain-containing protein | location=TGGT1_chrVIIb:1852264-1856907(-) | protein_length=559 | sequence_SO=chromosome | SO=protein_coding_gene | is_pseudo=false	TGGT1_261060-t26_1-p1		61 kDa		unknown	2	0	0	0
1193	TRUE	Empty	| transcript=TGGT1_219810-t26_1 | gene=TGGT1_219810 | organism=Toxoplasma_gondii_GT1 | gene_product=hypothetical protein | transcript_product=hypothetical protein | location=TGGT1_chrXII:565371-571458(-) | protein_length=966 | sequence_SO=chromosome | SO=protein_coding_gene | is_pseudo=false	TGGT1_219810-t26_1-p1		106 kDa		unknown	2	0	0	0
1194	TRUE	Empty	| transcript=TGGT1_312640-t26_1 | gene=TGGT1_312640 | organism=Toxoplasma_gondii_GT1 | gene_product=hypothetical protein | transcript_product=hypothetical protein | location=TGGT1_chrXI:2830072-2831896(+) | protein_length=290 | sequence_SO=chromosome | SO=protein_coding_gene | is_pseudo=false	TGGT1_312640-t26_1-p1		32 kDa		unknown	2	0	0	0
1195	TRUE	Empty	| transcript=TGGT1_232380-t26_1 | gene=TGGT1_232380 | organism=Toxoplasma_gondii_GT1 | gene_product=WD domain, G-beta repeat-containing protein | transcript_product=WD domain, G-beta repeat-containing protein | location=TGGT1_chrVIII:2054619-2063384(-) | protein_length=1230 | sequence_SO=chromosome | SO=protein_coding_gene | is_pseudo=false	TGGT1_232380-t26_1-p1		134 kDa		unknown	2	0	0	0
1196	TRUE	Empty	| transcript=TGGT1_264080-t26_1 | gene=TGGT1_264080 | organism=Toxoplasma_gondii_GT1 | gene_product=acyl carrier protein ACP | transcript_product=acyl carrier protein ACP | location=TGGT1_chrVIIb:176277-177755(-) | protein_length=183 | sequence_SO=chromosome | SO=protein_coding_gene | is_pseudo=false	TGGT1_264080-t26_1-p1		19 kDa		unknown	2	0	0	0
1197	TRUE	Empty	| transcript=TGGT1_219720-t26_1 | gene=TGGT1_219720 | organism=Toxoplasma_gondii_GT1 | gene_product=putative Ras-related protein Rab-5C | transcript_product=putative Ras-related protein Rab-5C | location=TGGT1_chrXII:628976-629707(+) | protein_length=243 | sequence_SO=chromosome | SO=protein_coding_gene | is_pseudo=false	TGGT1_219720-t26_1-p1		26 kDa		unknown	2	0	0	0
1198	TRUE	Empty	| transcript=TGGT1_273980-t26_1 | gene=TGGT1_273980 | organism=Toxoplasma_gondii_GT1 | gene_product=hypothetical protein | transcript_product=hypothetical protein | location=TGGT1_chrVIII:3133102-3133743(+) | protein_length=213 | sequence_SO=chromosome | SO=protein_coding_gene | is_pseudo=false	TGGT1_273980-t26_1-p1		22 kDa		unknown	2	0	0	0
1199	TRUE	Empty	| transcript=TGGT1_293860-t26_1 | gene=TGGT1_293860 | organism=Toxoplasma_gondii_GT1 | gene_product=hypothetical protein | transcript_product=hypothetical protein | location=TGGT1_chrIa:599772-602943(-) | protein_length=234 | sequence_SO=chromosome | SO=protein_coding_gene | is_pseudo=false	TGGT1_293860-t26_1-p1		25 kDa		unknown	2	0	0	0
1200	TRUE	Empty	| transcript=TGGT1_273990-t26_1 | gene=TGGT1_273990 | organism=Toxoplasma_gondii_GT1 | gene_product=CobW/P47K family protein | transcript_product=CobW/P47K family protein | location=TGGT1_chrVIII:3127369-3129381(-) | protein_length=670 | sequence_SO=chromosome | SO=protein_coding_gene | is_pseudo=false	TGGT1_273990-t26_1-p1		73 kDa		unknown	2	0	0	0
1201	TRUE	Empty	| transcript=TGGT1_221460-t26_1 | gene=TGGT1_221460 | organism=Toxoplasma_gondii_GT1 | gene_product=phosphoglycerate mutase family protein | transcript_product=phosphoglycerate mutase family protein | location=TGGT1_chrII:349484-355588(+) | protein_length=450 | sequence_SO=chromosome | SO=protein_coding_gene | is_pseudo=false	TGGT1_221460-t26_1-p1		48 kDa		unknown	2	0	0	0
1202	TRUE	Empty	| transcript=TGGT1_263440-t26_1 | gene=TGGT1_263440 | organism=Toxoplasma_gondii_GT1 | gene_product=hypothetical protein | transcript_product=hypothetical protein | location=TGGT1_chrVIIb:523665-529194(-) | protein_length=600 | sequence_SO=chromosome | SO=protein_coding_gene | is_pseudo=false	TGGT1_263440-t26_1-p1		67 kDa		unknown	2	0	0	0
1203	TRUE	Empty	| transcript=TGGT1_286630-t26_1 | gene=TGGT1_286630 | organism=Toxoplasma_gondii_GT1 | gene_product=redoxin domain-containing protein | transcript_product=redoxin domain-containing protein | location=TGGT1_chrV:1606591-1607469(+) | protein_length=292 | sequence_SO=chromosome | SO=protein_coding_gene | is_pseudo=false	TGGT1_286630-t26_1-p1		31 kDa		unknown	2	0	0	0
1204	TRUE	Empty	| transcript=TGGT1_264770-t26_1 | gene=TGGT1_264770 | organism=Toxoplasma_gondii_GT1 | gene_product=hypothetical protein | transcript_product=hypothetical protein | location=TGGT1_chrIX:1857065-1859396(+) | protein_length=377 | sequence_SO=chromosome | SO=protein_coding_gene | is_pseudo=false	TGGT1_264770-t26_1-p1		40 kDa		unknown	2	0	0	0
1205	TRUE	Empty	| transcript=TGGT1_284190-t26_1 | gene=TGGT1_284190 | organism=Toxoplasma_gondii_GT1 | gene_product=pyruvate carboxylase | transcript_product=pyruvate carboxylase | location=TGGT1_chrV:2598993-2613633(-) | protein_length=1391 | sequence_SO=chromosome | SO=protein_coding_gene | is_pseudo=false	TGGT1_284190-t26_1-p1		152 kDa		unknown	2	0	0	0
1206	TRUE	Empty	| transcript=TGGT1_248980-t26_1 | gene=TGGT1_248980 | organism=Toxoplasma_gondii_GT1 | gene_product=NudC family protein | transcript_product=NudC family protein | location=TGGT1_chrXII:4218148-4220480(+) | protein_length=384 | sequence_SO=chromosome | SO=protein_coding_gene | is_pseudo=false	TGGT1_248980-t26_1-p1		43 kDa		unknown	2	0	0	0
1207	TRUE	Empty	| transcript=TGGT1_269200-t26_1 | gene=TGGT1_269200 | organism=Toxoplasma_gondii_GT1 | gene_product=putative crooked neck family 1 protein isoform 2 | transcript_product=putative crooked neck family 1 protein isoform 2 | location=TGGT1_chrVIII:5988095-5997726(-) | protein_length=686 | sequence_SO=chromosome | SO=protein_coding_gene | is_pseudo=false	TGGT1_269200-t26_1-p1		82 kDa		unknown	2	0	0	0
1209	TRUE	Empty	| transcript=TGGT1_291820-t26_1 | gene=TGGT1_291820 | organism=Toxoplasma_gondii_GT1 | gene_product=RNA helicase (UPF2 interacting domain) protein | transcript_product=RNA helicase (UPF2 interacting domain) protein | location=TGGT1_chrIX:4174342-4181401(-) | protein_length=1539 | sequence_SO=chromosome | SO=protein_coding_gene | is_pseudo=false	TGGT1_291820-t26_1-p1		163 kDa		unknown	2	0	0	0
1210	TRUE	Empty	| transcript=TGGT1_270690-t26_1 | gene=TGGT1_270690 | organism=Toxoplasma_gondii_GT1 | gene_product=arginyl-tRNA synthetase | transcript_product=arginyl-tRNA synthetase | location=TGGT1_chrVIII:5067864-5080628(-) | protein_length=1174 | sequence_SO=chromosome | SO=protein_coding_gene | is_pseudo=false	TGGT1_270690-t26_1-p1		130 kDa		unknown	2	0	0	0
1211	TRUE	Empty	| transcript=TGGT1_254300-t26_1 | gene=TGGT1_254300 | organism=Toxoplasma_gondii_GT1 | gene_product=hypothetical protein | transcript_product=hypothetical protein | location=TGGT1_chrIII:1566444-1577118(+) | protein_length=1776 | sequence_SO=chromosome | SO=protein_coding_gene | is_pseudo=false	TGGT1_254300-t26_1-p1		196 kDa		unknown	2	0	0	0
1212	TRUE	Empty	| transcript=TGGT1_236890-t26_1 | gene=TGGT1_236890 | organism=Toxoplasma_gondii_GT1 | gene_product=hypothetical protein | transcript_product=hypothetical protein | location=TGGT1_chrX:5457347-5458367(-) | protein_length=218 | sequence_SO=chromosome | SO=protein_coding_gene | is_pseudo=false	TGGT1_236890-t26_1-p1		25 kDa		unknown	2	0	0	0
1213	TRUE	Empty	| transcript=TGGT1_254600-t26_1 | gene=TGGT1_254600 | organism=Toxoplasma_gondii_GT1 | gene_product=ubiquitin family protein | transcript_product=ubiquitin family protein | location=TGGT1_chrIII:1833925-1834158(+) | protein_length=77 | sequence_SO=chromosome | SO=protein_coding_gene | is_pseudo=false	TGGT1_254600-t26_1-p1		9 kDa		unknown	2	0	0	0
1214	TRUE	Empty	| transcript=TGGT1_205540-t26_1 | gene=TGGT1_205540 | organism=Toxoplasma_gondii_GT1 | gene_product=DEAD/DEAH box helicase domain-containing protein | transcript_product=DEAD/DEAH box helicase domain-containing protein | location=TGGT1_chrVIIa:1258363-1265405(+) | protein_length=1064 | sequence_SO=chromosome | SO=protein_coding_gene | is_pseudo=false	TGGT1_205540-t26_1-p1		116 kDa		unknown	2	0	0	0
1215	TRUE	Empty	| transcript=TGGT1_316660-t26_1 | gene=TGGT1_316660 | organism=Toxoplasma_gondii_GT1 | gene_product=cullin family protein | transcript_product=cullin family protein | location=TGGT1_chrXI:5414764-5426408(+) | protein_length=808 | sequence_SO=chromosome | SO=protein_coding_gene | is_pseudo=false	TGGT1_316660-t26_1-p1		92 kDa		unknown	2	0	0	0
1216	TRUE	Empty	| transcript=TGGT1_275750-t26_1 | gene=TGGT1_275750 | organism=Toxoplasma_gondii_GT1 | gene_product=putative small nuclear ribonucleoprotein E | transcript_product=putative small nuclear ribonucleoprotein E | location=TGGT1_chrIII:236922-238994(-) | protein_length=91 | sequence_SO=chromosome | SO=protein_coding_gene | is_pseudo=false	TGGT1_275750-t26_1-p1		11 kDa		unknown	2	0	0	0
1217	TRUE	Empty	| transcript=TGGT1_237560-t26_1 | gene=TGGT1_237560 | organism=Toxoplasma_gondii_GT1 | gene_product=iron-sulfur cluster protein ISCU | transcript_product=iron-sulfur cluster protein ISCU | location=TGGT1_chrX:5877385-5879483(-) | protein_length=219 | sequence_SO=chromosome | SO=protein_coding_gene | is_pseudo=false	TGGT1_237560-t26_1-p1		24 kDa		unknown	2	0	0	0
1218	TRUE	Empty	| transcript=TGGT1_278270-t26_1 | gene=TGGT1_278270 | organism=Toxoplasma_gondii_GT1 | gene_product=putative nucleolar protein, structural component of H/ACA snoRNP | transcript_product=putative nucleolar protein, structural component of H/ACA snoRNP | location=TGGT1_chrXII:6093021-6093957(+) | protein_length=64 | sequence_SO=chromosome | SO=protein_coding_gene | is_pseudo=false	TGGT1_278270-t26_1-p1		7 kDa		unknown	2	0	0	0
1219	TRUE	Empty	| transcript=TGGT1_215380-t26_1 | gene=TGGT1_215380 | organism=Toxoplasma_gondii_GT1 | gene_product=hypothetical protein | transcript_product=hypothetical protein | location=TGGT1_chrX:6826641-6829034(-) | protein_length=797 | sequence_SO=chromosome | SO=protein_coding_gene | is_pseudo=false	TGGT1_215380-t26_1-p1		85 kDa		unknown	2	0	0	0
1220	TRUE	Empty	| transcript=TGGT1_236110-t26_1 | gene=TGGT1_236110 | organism=Toxoplasma_gondii_GT1 | gene_product=putative autophagy-related protein 3 atg3 | transcript_product=putative autophagy-related protein 3 atg3 | location=TGGT1_chrX:5169219-5175546(+) | protein_length=398 | sequence_SO=chromosome | SO=protein_coding_gene | is_pseudo=false	TGGT1_236110-t26_1-p1		43 kDa		unknown	2	0	0	0
1221	TRUE	Empty	| transcript=TGGT1_250800-t26_1 | gene=TGGT1_250800 | organism=Toxoplasma_gondii_GT1 | gene_product=AP2 domain transcription factor AP2XII-8 | transcript_product=AP2 domain transcription factor AP2XII-8 | location=TGGT1_chrXII:5155557-5161328(-) | protein_length=1679 | sequence_SO=chromosome | SO=protein_coding_gene | is_pseudo=false	TGGT1_250800-t26_1-p1		166 kDa		unknown	2	0	0	0
1222	TRUE	Empty	| transcript=TGGT1_240450-t26_1 | gene=TGGT1_240450 | organism=Toxoplasma_gondii_GT1 | gene_product=Maf family protein | transcript_product=Maf family protein | location=TGGT1_chrVI:1255401-1256204(-) | protein_length=267 | sequence_SO=chromosome | SO=protein_coding_gene | is_pseudo=false	TGGT1_240450-t26_1-p1		30 kDa		unknown	2	0	0	0
1223	TRUE	Empty	| transcript=TGGT1_246090-t26_1 | gene=TGGT1_246090 | organism=Toxoplasma_gondii_GT1 | gene_product=hypothetical protein | transcript_product=hypothetical protein | location=TGGT1_chrXII:2587046-2593831(+) | protein_length=955 | sequence_SO=chromosome | SO=protein_coding_gene | is_pseudo=false	TGGT1_246090-t26_1-p1		105 kDa		unknown	2	0	0	0
1224	TRUE	Empty	| transcript=TGGT1_265090-t26_1 | gene=TGGT1_265090 | organism=Toxoplasma_gondii_GT1 | gene_product=hypothetical protein | transcript_product=hypothetical protein | location=TGGT1_chrIX:1596970-1609746(-) | protein_length=2477 | sequence_SO=chromosome | SO=protein_coding_gene | is_pseudo=false	TGGT1_265090-t26_1-p1		268 kDa		unknown	2	0	0	0
1225	TRUE	Empty	| transcript=TGGT1_242030-t26_1 | gene=TGGT1_242030 | organism=Toxoplasma_gondii_GT1 | gene_product=hypothetical protein | transcript_product=hypothetical protein | location=TGGT1_chrVI:1774596-1784554(-) | protein_length=1220 | sequence_SO=chromosome | SO=protein_coding_gene | is_pseudo=false	TGGT1_242030-t26_1-p1		133 kDa	TRUE	unknown	2	0	0	0
1226	TRUE	Empty	| transcript=TGGT1_246930-t26_1 | gene=TGGT1_246930 | organism=Toxoplasma_gondii_GT1 | gene_product=calmodulin CAM1 | transcript_product=calmodulin CAM1 | location=TGGT1_chrXII:2955983-2956522(-) | protein_length=179 | sequence_SO=chromosome | SO=protein_coding_gene | is_pseudo=false	TGGT1_246930-t26_1-p1		19 kDa		unknown	2	0	0	0
1227	TRUE	Empty	| transcript=TGGT1_226720-t26_1 | gene=TGGT1_226720 | organism=Toxoplasma_gondii_GT1 | gene_product=translin family protein | transcript_product=translin family protein | location=TGGT1_chrX:1320212-1321887(+) | protein_length=273 | sequence_SO=chromosome | SO=protein_coding_gene | is_pseudo=false	TGGT1_226720-t26_1-p1		31 kDa		unknown	2	0	0	0
1228	TRUE	Empty	| transcript=TGGT1_272030B-t26_1 | gene=TGGT1_272030B | organism=Toxoplasma_gondii_GT1 | gene_product=kelch repeat-containing protein | transcript_product=kelch repeat-containing protein | location=TGGT1_chrVIII:4200814-4202673(-) | protein_length=385 | sequence_SO=chromosome | SO=protein_coding_gene | is_pseudo=false	TGGT1_272030B-t26_1-p1		40 kDa		unknown	2	0	0	0
1229	TRUE	Empty	| transcript=TGGT1_319670-t26_1 | gene=TGGT1_319670 | organism=Toxoplasma_gondii_GT1 | gene_product=hypothetical protein | transcript_product=hypothetical protein | location=TGGT1_chrIV:734818-737225(-) | protein_length=388 | sequence_SO=chromosome | SO=protein_coding_gene | is_pseudo=false	TGGT1_319670-t26_1-p1		46 kDa		unknown	2	0	0	0
1230	TRUE	Empty	| transcript=TGGT1_295850-t26_1 | gene=TGGT1_295850 | organism=Toxoplasma_gondii_GT1 | gene_product=cyclic nucleotide-binding domain-containing protein | transcript_product=cyclic nucleotide-binding domain-containing protein | location=TGGT1_chrIa:1477996-1491633(-) | protein_length=3062 | sequence_SO=chromosome | SO=protein_coding_gene | is_pseudo=false	TGGT1_295850-t26_1-p1		331 kDa		unknown	2	0	0	0
90	TRUE	Empty	| transcript=TGGT1_207370-t26_1 | gene=TGGT1_207370 | organism=Toxoplasma_gondii_GT1 | gene_product=hypothetical protein | transcript_product=hypothetical protein | location=TGGT1_chrIb:26497-30898(-) | protein_length=1373 | sequence_SO=chromosome | SO=protein_coding_gene | is_pseudo=false	TGGT1_207370-t26_1-p1		143 kDa		unknown	0	0	2	8
125	TRUE	Empty	| transcript=TGGT1_311470-t26_1 | gene=TGGT1_311470 | organism=Toxoplasma_gondii_GT1 | gene_product=rhoptry neck protein RON5 | transcript_product=rhoptry neck protein RON5 | location=TGGT1_chrXI:2047692-2067010(-) | protein_length=1699 | sequence_SO=chromosome | SO=protein_coding_gene | is_pseudo=false	TGGT1_311470-t26_1-p1		187 kDa		unknown	20	3	2	6
158	TRUE	Empty	| transcript=TGGT1_278870-t26_1 | gene=TGGT1_278870 | organism=Toxoplasma_gondii_GT1 | gene_product=myosin F | transcript_product=myosin F | location=TGGT1_chrXII:5709485-5725053(+) | protein_length=1953 | sequence_SO=chromosome | SO=protein_coding_gene | is_pseudo=false	TGGT1_278870-t26_1-p1		216 kDa		unknown	14	3	2	5
187	TRUE	Empty	| transcript=TGGT1_263060-t26_1 | gene=TGGT1_263060 | organism=Toxoplasma_gondii_GT1 | gene_product=Proteasome/cyclosome repeat-containing protein | transcript_product=Proteasome/cyclosome repeat-containing protein | location=TGGT1_chrVIIb:808221-820240(-) | protein_length=988 | sequence_SO=chromosome | SO=protein_coding_gene | is_pseudo=false	TGGT1_263060-t26_1-p1		107 kDa		unknown	14	3	2	4
225	TRUE	Empty	| transcript=TGGT1_224850-t26_1 | gene=TGGT1_224850 | organism=Toxoplasma_gondii_GT1 | gene_product=putative polyadenylate binding protein | transcript_product=putative polyadenylate binding protein | location=TGGT1_chrX:2687512-2689821(+) | protein_length=769 | sequence_SO=chromosome | SO=protein_coding_gene | is_pseudo=false	TGGT1_224850-t26_1-p1		83 kDa		unknown	11	4	2	4
202	TRUE	Empty	| transcript=TGGT1_214270-t26_1 | gene=TGGT1_214270 | organism=Toxoplasma_gondii_GT1 | gene_product=putative translation initiation factor IF-2 | transcript_product=putative translation initiation factor IF-2 | location=TGGT1_chrX:6085732-6096115(-) | protein_length=1146 | sequence_SO=chromosome | SO=protein_coding_gene | is_pseudo=false	TGGT1_214270-t26_1-p1		126 kDa		unknown	11	2	2	4
220	TRUE	Empty	| transcript=TGGT1_205010-t26_1 | gene=TGGT1_205010 | organism=Toxoplasma_gondii_GT1 | gene_product=putative U2 small nuclear ribonucleoprotein family protein | transcript_product=putative U2 small nuclear ribonucleoprotein family protein | location=TGGT1_chrVIIa:1582142-1590578(-) | protein_length=1386 | sequence_SO=chromosome | SO=protein_coding_gene | is_pseudo=false	TGGT1_205010-t26_1-p1		151 kDa		unknown	14	0	2	4
192	TRUE	Empty	| transcript=TGGT1_275802-t26_1 | gene=TGGT1_275802 | organism=Toxoplasma_gondii_GT1 | gene_product=SRP72 RNA-binding domain-containing protein | transcript_product=SRP72 RNA-binding domain-containing protein | location=TGGT1_chrIII:207327-214479(-) | protein_length=731 | sequence_SO=chromosome | SO=protein_coding_gene | is_pseudo=false	TGGT1_275802-t26_1-p1		80 kDa		unknown	11	2	2	4
210	TRUE	Empty	| transcript=TGGT1_205320-t26_1 | gene=TGGT1_205320 | organism=Toxoplasma_gondii_GT1 | gene_product=hypothetical protein | transcript_product=hypothetical protein | location=TGGT1_chrVIIa:1385667-1389087(+) | protein_length=739 | sequence_SO=chromosome | SO=protein_coding_gene | is_pseudo=false	TGGT1_205320-t26_1-p1		80 kDa		unknown	12	0	2	4
193	TRUE	Empty	| transcript=TGGT1_205380-t26_1 | gene=TGGT1_205380 | organism=Toxoplasma_gondii_GT1 | gene_product=fructose-bisphospatase I | transcript_product=fructose-bisphospatase I | location=TGGT1_chrVIIa:1342975-1346118(+) | protein_length=388 | sequence_SO=chromosome | SO=protein_coding_gene | is_pseudo=false	TGGT1_205380-t26_1-p1		42 kDa		unknown	9	3	2	4
196	TRUE	Empty	| transcript=TGGT1_205220-t26_1 | gene=TGGT1_205220 | organism=Toxoplasma_gondii_GT1 | gene_product=putative U5 snRNP-associated subunit | transcript_product=putative U5 snRNP-associated subunit | location=TGGT1_chrVIIa:1443394-1451209(+) | protein_length=1113 | sequence_SO=chromosome | SO=protein_coding_gene | is_pseudo=false	TGGT1_205220-t26_1-p1		123 kDa		unknown	4	0	2	4
302	TRUE	Empty	| transcript=TGGT1_273090-t26_1 | gene=TGGT1_273090 | organism=Toxoplasma_gondii_GT1 | gene_product=cell division protein CDC48CY | transcript_product=cell division protein CDC48CY | location=TGGT1_chrVIII:3661986-3671254(-) | protein_length=811 | sequence_SO=chromosome | SO=protein_coding_gene | is_pseudo=false	TGGT1_273090-t26_1-p1		89 kDa	TRUE	unknown	48	22	2	3
262	TRUE	Empty	| transcript=TGGT1_253430-t26_1 | gene=TGGT1_253430 | organism=Toxoplasma_gondii_GT1 | gene_product=putative asparagine synthetase | transcript_product=putative asparagine synthetase | location=TGGT1_chrIII:924367-930594(+) | protein_length=588 | sequence_SO=chromosome | SO=protein_coding_gene | is_pseudo=false	TGGT1_253430-t26_1-p1		66 kDa		unknown	36	18	2	3
284	TRUE	Empty	| transcript=TGGT1_225050-t26_1 | gene=TGGT1_225050 | organism=Toxoplasma_gondii_GT1 | gene_product=putative adenosylhomocysteinase | transcript_product=putative adenosylhomocysteinase | location=TGGT1_chrX:2464799-2467238(-) | protein_length=588 | sequence_SO=chromosome | SO=protein_coding_gene | is_pseudo=false	TGGT1_225050-t26_1-p1		64 kDa	TRUE	unknown	36	15	2	3
298	TRUE	Empty	| transcript=TGGT1_289300-t26_1 | gene=TGGT1_289300 | organism=Toxoplasma_gondii_GT1 | gene_product=methionyl-tRNA synthetase | transcript_product=methionyl-tRNA synthetase | location=TGGT1_chrIX:2966904-2971258(+) | protein_length=976 | sequence_SO=chromosome | SO=protein_coding_gene | is_pseudo=false	TGGT1_289300-t26_1-p1		106 kDa	TRUE	unknown	34	13	2	3
226	TRUE	Empty	| transcript=TGGT1_249530-t26_1 | gene=TGGT1_249530 | organism=Toxoplasma_gondii_GT1 | gene_product=putative exportin 1 | transcript_product=putative exportin 1 | location=TGGT1_chrXII:4524784-4539887(+) | protein_length=1125 | sequence_SO=chromosome | SO=protein_coding_gene | is_pseudo=false	TGGT1_249530-t26_1-p1		129 kDa	TRUE	unknown	28	10	2	3
269	TRUE	Empty	| transcript=TGGT1_262620-t26_1 | gene=TGGT1_262620 | organism=Toxoplasma_gondii_GT1 | gene_product=RNA recognition motif-containing protein | transcript_product=RNA recognition motif-containing protein | location=TGGT1_chrVIIb:1093901-1096823(+) | protein_length=293 | sequence_SO=chromosome | SO=protein_coding_gene | is_pseudo=false	TGGT1_262620-t26_1-p1		32 kDa		unknown	18	14	2	3
245	TRUE	Empty	| transcript=TGGT1_239260-t26_1 | gene=TGGT1_239260 | organism=Toxoplasma_gondii_GT1 | gene_product=histone H4 | transcript_product=histone H4 | location=TGGT1_chrVI:491746-492057(-) | protein_length=103 | sequence_SO=chromosome | SO=protein_coding_gene | is_pseudo=false	TGGT1_239260-t26_1-p1		11 kDa		unknown	18	8	2	3
260	TRUE	Empty	| transcript=TGGT1_205340-t26_1 | gene=TGGT1_205340 | organism=Toxoplasma_gondii_GT1 | gene_product=ribosomal protein RPS12 | transcript_product=ribosomal protein RPS12 | location=TGGT1_chrVIIa:1379775-1380954(+) | protein_length=142 | sequence_SO=chromosome | SO=protein_coding_gene | is_pseudo=false	TGGT1_205340-t26_1-p1		15 kDa	TRUE	unknown	14	10	2	3
273	TRUE	Empty	| transcript=TGGT1_256970-t26_1 | gene=TGGT1_256970 | organism=Toxoplasma_gondii_GT1 | gene_product=putative vacuolar ATP synthase subunit A | transcript_product=putative vacuolar ATP synthase subunit A | location=TGGT1_chrVIIb:4248002-4257516(-) | protein_length=616 | sequence_SO=chromosome | SO=protein_coding_gene | is_pseudo=false	TGGT1_256970-t26_1-p1		68 kDa		unknown	18	6	2	3
306	TRUE	Empty	| transcript=TGGT1_277500-t26_1 | gene=TGGT1_277500 | organism=Toxoplasma_gondii_GT1 | gene_product=putative 26S proteasome regulatory subunit 7 | transcript_product=putative 26S proteasome regulatory subunit 7 | location=TGGT1_chrXII:6576106-6581002(+) | protein_length=476 | sequence_SO=chromosome | SO=protein_coding_gene | is_pseudo=false	TGGT1_277500-t26_1-p1		52 kDa	TRUE	unknown	16	4	2	3
310	TRUE	Empty	| transcript=TGGT1_286750-t26_1 | gene=TGGT1_286750 | organism=Toxoplasma_gondii_GT1 | gene_product=MA3 domain-containing protein | transcript_product=MA3 domain-containing protein | location=TGGT1_chrV:1543494-1550842(+) | protein_length=515 | sequence_SO=chromosome | SO=protein_coding_gene | is_pseudo=false	TGGT1_286750-t26_1-p1		59 kDa		unknown	14	3	2	3
239	TRUE	Empty	| transcript=TGGT1_259240-t26_1 | gene=TGGT1_259240 | organism=Toxoplasma_gondii_GT1 | gene_product=ribosomal protein RPS21 | transcript_product=ribosomal protein RPS21 | location=TGGT1_chrVIIb:2808644-2809838(-) | protein_length=82 | sequence_SO=chromosome | SO=protein_coding_gene | is_pseudo=false	TGGT1_259240-t26_1-p1		9 kDa		unknown	10	7	2	3
240	TRUE	Empty	| transcript=TGGT1_227960-t26_1 | gene=TGGT1_227960 | organism=Toxoplasma_gondii_GT1 | gene_product=PCI domain-containing protein | transcript_product=PCI domain-containing protein | location=TGGT1_chrX:612917-615688(-) | protein_length=506 | sequence_SO=chromosome | SO=protein_coding_gene | is_pseudo=false	TGGT1_227960-t26_1-p1		56 kDa		unknown	12	3	2	3
241	TRUE	Empty	| transcript=TGGT1_220860-t26_1 | gene=TGGT1_220860 | organism=Toxoplasma_gondii_GT1 | gene_product=DEAD/DEAH box helicase | transcript_product=DEAD/DEAH box helicase | location=TGGT1_chrII:9310-13186(+) | protein_length=602 | sequence_SO=chromosome | SO=protein_coding_gene | is_pseudo=false	TGGT1_220860-t26_1-p1		65 kDa		unknown	15	0	2	3
242	TRUE	Empty	| transcript=TGGT1_410360-t26_1 | gene=TGGT1_410360 | organism=Toxoplasma_gondii_GT1 | gene_product=putative transmembrane protein | transcript_product=putative transmembrane protein | location=TGGT1_chrII:71310-72374(+) | protein_length=354 | sequence_SO=chromosome | SO=protein_coding_gene | is_pseudo=false	TGGT1_410360-t26_1-p1		38 kDa	TRUE	unknown	14	0	2	3
297	TRUE	Empty	| transcript=TGGT1_312600-t26_1 | gene=TGGT1_312600 | organism=Toxoplasma_gondii_GT1 | gene_product=heat shock protein HSP21 | transcript_product=heat shock protein HSP21 | location=TGGT1_chrXI:2781847-2783667(+) | protein_length=195 | sequence_SO=chromosome | SO=protein_coding_gene | is_pseudo=false	TGGT1_312600-t26_1-p1		21 kDa		unknown	10	3	2	3
267	TRUE	Empty	| transcript=TGGT1_229480-t26_1 | gene=TGGT1_229480 | organism=Toxoplasma_gondii_GT1 | gene_product=putative calcium binding protein precursor | transcript_product=putative calcium binding protein precursor | location=TGGT1_chrVIII:289042-291582(-) | protein_length=335 | sequence_SO=chromosome | SO=protein_coding_gene | is_pseudo=false	TGGT1_229480-t26_1-p1		38 kDa	TRUE	unknown	10	0	2	3
305	TRUE	Empty	| transcript=TGGT1_266070-t26_1 | gene=TGGT1_266070 | organism=Toxoplasma_gondii_GT1 | gene_product=ribosomal protein RPL31 | transcript_product=ribosomal protein RPL31 | location=TGGT1_chrIX:1142823-1144192(+) | protein_length=120 | sequence_SO=chromosome | SO=protein_coding_gene | is_pseudo=false	TGGT1_266070-t26_1-p1		14 kDa		unknown	6	4	2	3
244	TRUE	Empty	| transcript=TGGT1_238250-t26_1 | gene=TGGT1_238250 | organism=Toxoplasma_gondii_GT1 | gene_product=ribosomal protein RPL36 | transcript_product=ribosomal protein RPL36 | location=TGGT1_chrVI:154936-156110(+) | protein_length=101 | sequence_SO=chromosome | SO=protein_coding_gene | is_pseudo=false	TGGT1_238250-t26_1-p1		11 kDa		unknown	3	4	2	3
281	TRUE	Empty	| transcript=TGGT1_231210-t26_1 | gene=TGGT1_231210 | organism=Toxoplasma_gondii_GT1 | gene_product=sarcalumenin/eps15 family protein | transcript_product=sarcalumenin/eps15 family protein | location=TGGT1_chrVIII:1323693-1330562(-) | protein_length=594 | sequence_SO=chromosome | SO=protein_coding_gene | is_pseudo=false	TGGT1_231210-t26_1-p1		67 kDa	TRUE	unknown	6	0	2	3
282	TRUE	Empty	| transcript=TGGT1_212300-t26_1 | gene=TGGT1_212300 | organism=Toxoplasma_gondii_GT1 | gene_product=hypothetical protein | transcript_product=hypothetical protein | location=TGGT1_chrX:3837742-3842895(+) | protein_length=683 | sequence_SO=chromosome | SO=protein_coding_gene | is_pseudo=false	TGGT1_212300-t26_1-p1		76 kDa		unknown	2	0	2	3
417	TRUE	Empty	| transcript=TGGT1_231480-t26_1 | gene=TGGT1_231480 | organism=Toxoplasma_gondii_GT1 | gene_product=putative GCN1 | transcript_product=putative GCN1 | location=TGGT1_chrVIII:1452018-1468462(-) | protein_length=3416 | sequence_SO=chromosome | SO=protein_coding_gene | is_pseudo=false	TGGT1_231480-t26_1-p1		363 kDa		unknown	54	8	2	2
386	TRUE	Empty	| transcript=TGGT1_292220-t26_1 | gene=TGGT1_292220 | organism=Toxoplasma_gondii_GT1 | gene_product=PCI domain-containing protein | transcript_product=PCI domain-containing protein | location=TGGT1_chrIX:4423653-4430460(+) | protein_length=561 | sequence_SO=chromosome | SO=protein_coding_gene | is_pseudo=false	TGGT1_292220-t26_1-p1		62 kDa	TRUE	unknown	30	7	2	2
433	TRUE	Empty	| transcript=TGGT1_261240-t26_1 | gene=TGGT1_261240 | organism=Toxoplasma_gondii_GT1 | gene_product=histone H3 | transcript_product=histone H3 | location=TGGT1_chrVIIb:1780702-1781112(+) | protein_length=136 | sequence_SO=chromosome | SO=protein_coding_gene | is_pseudo=false	TGGT1_261240-t26_1-p1 (+1)		15 kDa		unknown	21	6	2	2
407	TRUE	Empty	| transcript=TGGT1_251780-t26_1 | gene=TGGT1_251780 | organism=Toxoplasma_gondii_GT1 | gene_product=heat shock protein | transcript_product=heat shock protein | location=TGGT1_chrXII:5504595-5509577(-) | protein_length=728 | sequence_SO=chromosome | SO=protein_coding_gene | is_pseudo=false	TGGT1_251780-t26_1-p1		78 kDa		unknown	18	8	2	2
320	TRUE	Empty	| transcript=TGGT1_263070-t26_1 | gene=TGGT1_263070 | organism=Toxoplasma_gondii_GT1 | gene_product=CMGC kinase, CK2 family | transcript_product=CMGC kinase, CK2 family | location=TGGT1_chrVIIb:801033-806072(+) | protein_length=539 | sequence_SO=chromosome | SO=protein_coding_gene | is_pseudo=false	TGGT1_263070-t26_1-p1		60 kDa	TRUE	unknown	18	6	2	2
390	TRUE	Empty	| transcript=TGGT1_289830-t26_1 | gene=TGGT1_289830 | organism=Toxoplasma_gondii_GT1 | gene_product=putative eukaryotic initiation factor-3, delta subunit | transcript_product=putative eukaryotic initiation factor-3, delta subunit | location=TGGT1_chrIX:3281722-3286956(+) | protein_length=335 | sequence_SO=chromosome | SO=protein_coding_gene | is_pseudo=false	TGGT1_289830-t26_1-p1		38 kDa		unknown	15	5	2	2
377	TRUE	Empty	| transcript=TGGT1_235160-t26_1 | gene=TGGT1_235160 | organism=Toxoplasma_gondii_GT1 | gene_product=hypothetical protein | transcript_product=hypothetical protein | location=TGGT1_chrX:4553113-4566152(-) | protein_length=1545 | sequence_SO=chromosome | SO=protein_coding_gene | is_pseudo=false	TGGT1_235160-t26_1-p1		168 kDa		unknown	18	4	2	2
360	TRUE	Empty	| transcript=TGGT1_313230-t26_1 | gene=TGGT1_313230 | organism=Toxoplasma_gondii_GT1 | gene_product=eukaryotic initiation factor-2, alpha subunit | transcript_product=eukaryotic initiation factor-2, alpha subunit | location=TGGT1_chrXI:3161335-3165437(-) | protein_length=347 | sequence_SO=chromosome | SO=protein_coding_gene | is_pseudo=false	TGGT1_313230-t26_1-p1		39 kDa		unknown	15	3	2	2
338	TRUE	Empty	| transcript=TGGT1_223960-t26_1 | gene=TGGT1_223960 | organism=Toxoplasma_gondii_GT1 | gene_product=ubiquitin interaction motif family protein | transcript_product=ubiquitin interaction motif family protein | location=TGGT1_chrX:3328529-3332678(-) | protein_length=388 | sequence_SO=chromosome | SO=protein_coding_gene | is_pseudo=false	TGGT1_223960-t26_1-p1		41 kDa		unknown	12	5	2	2
323	TRUE	Empty	| transcript=TGGT1_229950-t26_1 | gene=TGGT1_229950 | organism=Toxoplasma_gondii_GT1 | gene_product=putative 26S proteasome regulatory subunit 6b | transcript_product=putative 26S proteasome regulatory subunit 6b | location=TGGT1_chrVIII:482161-488358(+) | protein_length=409 | sequence_SO=chromosome | SO=protein_coding_gene | is_pseudo=false	TGGT1_229950-t26_1-p1		46 kDa		unknown	11	4	2	2
352	TRUE	Empty	| transcript=TGGT1_222160-t26_1 | gene=TGGT1_222160 | organism=Toxoplasma_gondii_GT1 | gene_product=aldehyde dehydrogenase | transcript_product=aldehyde dehydrogenase | location=TGGT1_chrII:900932-907660(-) | protein_length=497 | sequence_SO=chromosome | SO=protein_coding_gene | is_pseudo=false	TGGT1_222160-t26_1-p1		54 kDa		unknown	12	3	2	2
357	TRUE	Empty	| transcript=TGGT1_219710-t26_1 | gene=TGGT1_219710 | organism=Toxoplasma_gondii_GT1 | gene_product=hypothetical protein | transcript_product=hypothetical protein | location=TGGT1_chrXII:634817-646431(-) | protein_length=1893 | sequence_SO=chromosome | SO=protein_coding_gene | is_pseudo=false	TGGT1_219710-t26_1-p1		200 kDa		unknown	12	0	2	2
356	TRUE	Empty	| transcript=TGGT1_294640-t26_1 | gene=TGGT1_294640 | organism=Toxoplasma_gondii_GT1 | gene_product=ribonucleoside-diphosphate reductase large chain | transcript_product=ribonucleoside-diphosphate reductase large chain | location=TGGT1_chrIa:1013691-1019168(+) | protein_length=877 | sequence_SO=chromosome | SO=protein_coding_gene | is_pseudo=false	TGGT1_294640-t26_1-p1		98 kDa		unknown	12	2	2	2
362	TRUE	Empty	| transcript=TGGT1_243930-t26_1 | gene=TGGT1_243930 | organism=Toxoplasma_gondii_GT1 | gene_product=hypothetical protein | transcript_product=hypothetical protein | location=TGGT1_chrVI:2808395-2813397(-) | protein_length=943 | sequence_SO=chromosome | SO=protein_coding_gene | is_pseudo=false	TGGT1_243930-t26_1-p1		101 kDa		unknown	13	0	2	2
388	TRUE	Empty	| transcript=TGGT1_257380-t26_1 | gene=TGGT1_257380 | organism=Toxoplasma_gondii_GT1 | gene_product=hypothetical protein | transcript_product=hypothetical protein | location=TGGT1_chrVIIb:4013607-4015889(+) | protein_length=218 | sequence_SO=chromosome | SO=protein_coding_gene | is_pseudo=false	TGGT1_257380-t26_1-p1		24 kDa		unknown	9	3	2	2
336	TRUE	Empty	| transcript=TGGT1_203980-t26_1 | gene=TGGT1_203980 | organism=Toxoplasma_gondii_GT1 | gene_product=hypothetical protein | transcript_product=hypothetical protein | location=TGGT1_chrVIIa:1963789-1975923(+) | protein_length=1920 | sequence_SO=chromosome | SO=protein_coding_gene | is_pseudo=false	TGGT1_203980-t26_1-p1		201 kDa		unknown	11	2	2	2
313	TRUE	Empty	| transcript=TGGT1_223110-t26_1 | gene=TGGT1_223110 | organism=Toxoplasma_gondii_GT1 | gene_product=glycolipid transfer protein GLTP | transcript_product=glycolipid transfer protein GLTP | location=TGGT1_chrII:1431344-1434446(-) | protein_length=230 | sequence_SO=chromosome | SO=protein_coding_gene | is_pseudo=false	TGGT1_223110-t26_1-p1		25 kDa		unknown	7	3	2	2
324	TRUE	Empty	| transcript=TGGT1_225060-t26_1 | gene=TGGT1_225060 | organism=Toxoplasma_gondii_GT1 | gene_product=nucleoredoxin family protein | transcript_product=nucleoredoxin family protein | location=TGGT1_chrX:2457861-2462582(+) | protein_length=416 | sequence_SO=chromosome | SO=protein_coding_gene | is_pseudo=false	TGGT1_225060-t26_1-p1		45 kDa		unknown	8	2	2	2
375	TRUE	Empty	| transcript=TGGT1_200360-t26_1 | gene=TGGT1_200360 | organism=Toxoplasma_gondii_GT1 | gene_product=hypothetical protein | transcript_product=hypothetical protein | location=TGGT1_chrVIII:6800991-6801551(+) | protein_length=186 | sequence_SO=chromosome | SO=protein_coding_gene | is_pseudo=false	TGGT1_200360-t26_1-p1		20 kDa		unknown	7	2	2	2
325	TRUE	Empty	| transcript=TGGT1_254440-t26_1 | gene=TGGT1_254440 | organism=Toxoplasma_gondii_GT1 | gene_product=ribosomal protein RPL12 | transcript_product=ribosomal protein RPL12 | location=TGGT1_chrIII:1720222-1723221(-) | protein_length=165 | sequence_SO=chromosome | SO=protein_coding_gene | is_pseudo=false	TGGT1_254440-t26_1-p1		18 kDa		unknown	6	3	2	2
326	TRUE	Empty	| transcript=TGGT1_215980-t26_1 | gene=TGGT1_215980 | organism=Toxoplasma_gondii_GT1 | gene_product=hypothetical protein | transcript_product=hypothetical protein | location=TGGT1_chrXI:6414554-6415186(+) | protein_length=210 | sequence_SO=chromosome | SO=protein_coding_gene | is_pseudo=false	TGGT1_215980-t26_1-p1		24 kDa		unknown	8	0	2	2
405	TRUE	Empty	| transcript=TGGT1_304770-t26_1 | gene=TGGT1_304770 | organism=Toxoplasma_gondii_GT1 | gene_product=ubiquitin-conjugating enzyme subfamily protein | transcript_product=ubiquitin-conjugating enzyme subfamily protein | location=TGGT1_chrVIIa:677672-680044(-) | protein_length=155 | sequence_SO=chromosome | SO=protein_coding_gene | is_pseudo=false	TGGT1_304770-t26_1-p1		18 kDa	TRUE	unknown	5	3	2	2
416	TRUE	Empty	| transcript=TGGT1_265310-t26_1 | gene=TGGT1_265310 | organism=Toxoplasma_gondii_GT1 | gene_product=putative heat shock protein 40 | transcript_product=putative heat shock protein 40 | location=TGGT1_chrIX:1440716-1446749(+) | protein_length=336 | sequence_SO=chromosome | SO=protein_coding_gene | is_pseudo=false	TGGT1_265310-t26_1-p1		37 kDa		unknown	6	2	2	2
371	TRUE	Empty	| transcript=TGGT1_209910-t26_1 | gene=TGGT1_209910 | organism=Toxoplasma_gondii_GT1 | gene_product=histone H2Bv | transcript_product=histone H2Bv | location=TGGT1_chrIb:1562803-1563174(+) | protein_length=123 | sequence_SO=chromosome | SO=protein_coding_gene | is_pseudo=false	TGGT1_209910-t26_1-p1		14 kDa		unknown	5	2	2	2
327	TRUE	Empty	| transcript=TGGT1_315110-t26_1 | gene=TGGT1_315110 | organism=Toxoplasma_gondii_GT1 | gene_product=prefoldin, alpha subunit protein | transcript_product=prefoldin, alpha subunit protein | location=TGGT1_chrXI:4425976-4428186(-) | protein_length=178 | sequence_SO=chromosome | SO=protein_coding_gene | is_pseudo=false	TGGT1_315110-t26_1-p1		19 kDa		unknown	6	0	2	2
372	TRUE	Empty	| transcript=TGGT1_278530-t26_1 | gene=TGGT1_278530 | organism=Toxoplasma_gondii_GT1 | gene_product=putative multiprotein bridging factor type 1 family transcriptional co-activator | transcript_product=putative multiprotein bridging factor type 1 family transcriptional co-activator | location=TGGT1_chrXII:5951968-5953739(+) | protein_length=144 | sequence_SO=chromosome | SO=protein_coding_gene | …	TGGT1_278530-t26_1-p1		16 kDa		unknown	6	0	2	2
341	TRUE	Empty	| transcript=TGGT1_306330-t26_1 | gene=TGGT1_306330 | organism=Toxoplasma_gondii_GT1 | gene_product=phospholipase | transcript_product=phospholipase | location=TGGT1_chrIX:5748642-5751422(+) | protein_length=582 | sequence_SO=chromosome | SO=protein_coding_gene | is_pseudo=false	TGGT1_306330-t26_1-p1		63 kDa		unknown	7	0	2	2
381	TRUE	Empty	| transcript=TGGT1_224900-t26_1 | gene=TGGT1_224900 | organism=Toxoplasma_gondii_GT1 | gene_product=putative adenylate kinase | transcript_product=putative adenylate kinase | location=TGGT1_chrX:2611933-2614564(+) | protein_length=257 | sequence_SO=chromosome | SO=protein_coding_gene | is_pseudo=false	TGGT1_224900-t26_1-p1		29 kDa		unknown	3	2	2	2
317	TRUE	Empty	| transcript=TGGT1_253750-t26_1 | gene=TGGT1_253750 | organism=Toxoplasma_gondii_GT1 | gene_product=PLU-1 family protein | transcript_product=PLU-1 family protein | location=TGGT1_chrIII:1126566-1154665(-) | protein_length=8088 | sequence_SO=chromosome | SO=protein_coding_gene | is_pseudo=false	TGGT1_253750-t26_1-p1		856 kDa		unknown	5	0	2	2
353	TRUE	Empty	| transcript=TGGT1_227650-t26_1 | gene=TGGT1_227650 | organism=Toxoplasma_gondii_GT1 | gene_product=putative microtubule-associated protein RP/EB family | transcript_product=putative microtubule-associated protein RP/EB family | location=TGGT1_chrX:771838-774032(-) | protein_length=413 | sequence_SO=chromosome | SO=protein_coding_gene | is_pseudo=false	TGGT1_227650-t26_1-p1		46 kDa	TRUE	unknown	4	0	2	2
359	TRUE	Empty	| transcript=TGGT1_209100-t26_1 | gene=TGGT1_209100 | organism=Toxoplasma_gondii_GT1 | gene_product=PUB domain-containing protein | transcript_product=PUB domain-containing protein | location=TGGT1_chrIb:1054806-1062365(-) | protein_length=620 | sequence_SO=chromosome | SO=protein_coding_gene | is_pseudo=false	TGGT1_209100-t26_1-p1		67 kDa		unknown	4	0	2	2
435	TRUE	Empty	| transcript=TGGT1_210800-t26_1 | gene=TGGT1_210800 | organism=Toxoplasma_gondii_GT1 | gene_product=putative activator of hsp90 ATPase | transcript_product=putative activator of hsp90 ATPase | location=TGGT1_chrIV:1971908-1977533(-) | protein_length=381 | sequence_SO=chromosome | SO=protein_coding_gene | is_pseudo=false	TGGT1_210800-t26_1-p1		43 kDa		unknown	3	0	2	2
329	TRUE	Empty	| transcript=TGGT1_232370-t26_1 | gene=TGGT1_232370 | organism=Toxoplasma_gondii_GT1 | gene_product=CW-type Zinc Finger protein | transcript_product=CW-type Zinc Finger protein | location=TGGT1_chrVIII:2047436-2051108(-) | protein_length=1156 | sequence_SO=chromosome | SO=protein_coding_gene | is_pseudo=false	TGGT1_232370-t26_1-p1		119 kDa		unknown	3	0	2	2
340	TRUE	Empty	| transcript=TGGT1_311160-t26_1 | gene=TGGT1_311160 | organism=Toxoplasma_gondii_GT1 | gene_product=PWI domain-containing protein | transcript_product=PWI domain-containing protein | location=TGGT1_chrXI:1801341-1805680(+) | protein_length=315 | sequence_SO=chromosome | SO=protein_coding_gene | is_pseudo=false	TGGT1_311160-t26_1-p1		36 kDa		unknown	0	0	2	2
364	TRUE	Empty	| transcript=TGGT1_240600-t26_1 | gene=TGGT1_240600 | organism=Toxoplasma_gondii_GT1 | gene_product=putative chaperonin cpn60 | transcript_product=putative chaperonin cpn60 | location=TGGT1_chrVI:1306402-1309981(+) | protein_length=667 | sequence_SO=chromosome | SO=protein_coding_gene | is_pseudo=false	TGGT1_240600-t26_1-p1		72 kDa		unknown	2	0	2	2
393	TRUE	Empty	| transcript=TGGT1_210980-t26_1 | gene=TGGT1_210980 | organism=Toxoplasma_gondii_GT1 | gene_product=putative alternative splicing type 3 and | transcript_product=putative alternative splicing type 3 and | location=TGGT1_chrIV:1920085-1926796(-) | protein_length=554 | sequence_SO=chromosome | SO=protein_coding_gene | is_pseudo=false	TGGT1_210980-t26_1-p1		65 kDa		unknown	3	0	2	2
414	TRUE	Empty	| transcript=TGGT1_250810-t26_1 | gene=TGGT1_250810 | organism=Toxoplasma_gondii_GT1 | gene_product=ribosomal protein RPL35 | transcript_product=ribosomal protein RPL35 | location=TGGT1_chrXII:5165995-5168354(-) | protein_length=178 | sequence_SO=chromosome | SO=protein_coding_gene | is_pseudo=false	TGGT1_250810-t26_1-p1		20 kDa		unknown	3	0	2	2
389	TRUE	Empty	| transcript=TGGT1_270770-t26_1 | gene=TGGT1_270770 | organism=Toxoplasma_gondii_GT1 | gene_product=PWI domain-containing protein | transcript_product=PWI domain-containing protein | location=TGGT1_chrVIII:4997193-5006045(-) | protein_length=782 | sequence_SO=chromosome | SO=protein_coding_gene | is_pseudo=false	TGGT1_270770-t26_1-p1		87 kDa		unknown	2	0	2	2
339	TRUE	Empty	| transcript=TGGT1_290700-t26_1 | gene=TGGT1_290700 | organism=Toxoplasma_gondii_GT1 | gene_product=hypothetical protein | transcript_product=hypothetical protein | location=TGGT1_chrIX:3657972-3658910(+) | protein_length=312 | sequence_SO=chromosome | SO=protein_coding_gene | is_pseudo=false	TGGT1_290700-t26_1-p1		34 kDa		unknown	2	0	2	2
380	TRUE	Empty	| transcript=TGGT1_273070-t26_1 | gene=TGGT1_273070 | organism=Toxoplasma_gondii_GT1 | gene_product=putative GTPase activating protein for adp ribosylation factor | transcript_product=putative GTPase activating protein for adp ribosylation factor | location=TGGT1_chrVIII:3675277-3682823(+) | protein_length=501 | sequence_SO=chromosome | SO=protein_coding_gene | is_pseudo=false	TGGT1_273070-t26_1-p1		52 kDa		unknown	0	0	2	2
374	TRUE	Empty	| transcript=TGGT1_278950-t26_1 | gene=TGGT1_278950 | organism=Toxoplasma_gondii_GT1 | gene_product=LSM domain-containing protein | transcript_product=LSM domain-containing protein | location=TGGT1_chrXII:5645101-5648089(+) | protein_length=121 | sequence_SO=chromosome | SO=protein_coding_gene | is_pseudo=false	TGGT1_278950-t26_1-p1		13 kDa		unknown	2	0	2	2
397	TRUE	Empty	| transcript=TGGT1_237520-t26_1 | gene=TGGT1_237520 | organism=Toxoplasma_gondii_GT1 | gene_product=hypothetical protein | transcript_product=hypothetical protein | location=TGGT1_chrX:5838186-5841629(-) | protein_length=1147 | sequence_SO=chromosome | SO=protein_coding_gene | is_pseudo=false	TGGT1_237520-t26_1-p1		115 kDa		unknown	0	0	2	2
427	TRUE	Empty	| transcript=TGGT1_209210-t26_1 | gene=TGGT1_209210 | organism=Toxoplasma_gondii_GT1 | gene_product=hypothetical protein | transcript_product=hypothetical protein | location=TGGT1_chrIb:1139917-1148599(+) | protein_length=1492 | sequence_SO=chromosome | SO=protein_coding_gene | is_pseudo=false	TGGT1_209210-t26_1-p1		167 kDa		unknown	0	0	2	2
426	TRUE	Empty	| transcript=TGGT1_239410-t26_1 | gene=TGGT1_239410 | organism=Toxoplasma_gondii_GT1 | gene_product=hypothetical protein | transcript_product=hypothetical protein | location=TGGT1_chrVI:620562-631430(-) | protein_length=2505 | sequence_SO=chromosome | SO=protein_coding_gene | is_pseudo=false	TGGT1_239410-t26_1-p1		256 kDa		unknown	0	0	2	2
312	TRUE	Empty	| transcript=TGGT1_219320-t26_1 | gene=TGGT1_219320 | organism=Toxoplasma_gondii_GT1 | gene_product=acid phosphatase GAP50 | transcript_product=acid phosphatase GAP50 | location=TGGT1_chrXII:907511-910397(-) | protein_length=431 | sequence_SO=chromosome | SO=protein_coding_gene | is_pseudo=false	TGGT1_219320-t26_1-p1		47 kDa		unknown	0	0	2	2
331	TRUE	Empty	| transcript=TGGT1_211670-t26_1 | gene=TGGT1_211670 | organism=Toxoplasma_gondii_GT1 | gene_product=S1 RNA binding domain-containing protein | transcript_product=S1 RNA binding domain-containing protein | location=TGGT1_chrIV:1560254-1562332(-) | protein_length=378 | sequence_SO=chromosome | SO=protein_coding_gene | is_pseudo=false	TGGT1_211670-t26_1-p1		42 kDa		unknown	0	0	2	2
402	TRUE	Empty	| transcript=TGGT1_319510-t26_1 | gene=TGGT1_319510 | organism=Toxoplasma_gondii_GT1 | gene_product=hypothetical protein | transcript_product=hypothetical protein | location=TGGT1_chrIV:896248-897746(-) | protein_length=284 | sequence_SO=chromosome | SO=protein_coding_gene | is_pseudo=false	TGGT1_319510-t26_1-p1		30 kDa	TRUE	unknown	0	0	2	2
392	TRUE	Empty	| transcript=TGGT1_237230-t26_1 | gene=TGGT1_237230 | organism=Toxoplasma_gondii_GT1 | gene_product=hypothetical protein | transcript_product=hypothetical protein | location=TGGT1_chrX:5688823-5690440(-) | protein_length=213 | sequence_SO=chromosome | SO=protein_coding_gene | is_pseudo=false	TGGT1_237230-t26_1-p1		24 kDa		unknown	0	0	2	2
384	TRUE	Empty	| transcript=TGGT1_261440-t26_1 | gene=TGGT1_261440 | organism=Toxoplasma_gondii_GT1 | gene_product=ARM repeats containing protein | transcript_product=ARM repeats containing protein | location=TGGT1_chrVIIb:1723817-1729239(+) | protein_length=274 | sequence_SO=chromosome | SO=protein_coding_gene | is_pseudo=false	TGGT1_261440-t26_1-p1		31 kDa		unknown	0	0	2	2
429	TRUE	Empty	| transcript=TGGT1_225120-t26_1 | gene=TGGT1_225120 | organism=Toxoplasma_gondii_GT1 | gene_product=hypothetical protein | transcript_product=hypothetical protein | location=TGGT1_chrX:2398071-2401703(+) | protein_length=146 | sequence_SO=chromosome | SO=protein_coding_gene | is_pseudo=false	TGGT1_225120-t26_1-p1		16 kDa	TRUE	unknown	0	0	2	2
451	TRUE	Empty	| transcript=TGGT1_249180-t26_1 | gene=TGGT1_249180 | organism=Toxoplasma_gondii_GT1 | gene_product=bifunctional dihydrofolate reductase-thymidylate synthase | transcript_product=bifunctional dihydrofolate reductase-thymidylate synthase | location=TGGT1_chrXII:4294324-4300363(-) | protein_length=610 | sequence_SO=chromosome | SO=protein_coding_gene | is_pseudo=false	TGGT1_249180-t26_1-p1		69 kDa	TRUE	unknown	41	13	2	0
456	TRUE	Empty	| transcript=TGGT1_219310-t26_1 | gene=TGGT1_219310 | organism=Toxoplasma_gondii_GT1 | gene_product=DnaK family protein | transcript_product=DnaK family protein | location=TGGT1_chrXII:915528-922343(+) | protein_length=818 | sequence_SO=chromosome | SO=protein_coding_gene | is_pseudo=false	TGGT1_219310-t26_1-p1		90 kDa		unknown	34	13	2	0
480	TRUE	Empty	| transcript=TGGT1_311310-t26_1 | gene=TGGT1_311310 | organism=Toxoplasma_gondii_GT1 | gene_product=protein phosphatase 2B catalytic subunit, calcineurin family phosphatse superfamily protein | transcript_product=protein phosphatase 2B catalytic subunit, calcineurin family phosphatse superfamily protein | location=TGGT1_chrXI:1924815-1932057(-) | protein_length=501 | sequence_SO=chromosome | SO=p…	TGGT1_311310-t26_1-p1		56 kDa		unknown	23	7	2	0
517	TRUE	Empty	| transcript=TGGT1_314100-t26_1 | gene=TGGT1_314100 | organism=Toxoplasma_gondii_GT1 | gene_product=tetratricopeptide repeat-containing protein | transcript_product=tetratricopeptide repeat-containing protein | location=TGGT1_chrXI:3881643-3887836(+) | protein_length=580 | sequence_SO=chromosome | SO=protein_coding_gene | is_pseudo=false	TGGT1_314100-t26_1-p1		64 kDa		unknown	16	5	2	0
538	TRUE	Empty	| transcript=TGGT1_247760-t26_1 | gene=TGGT1_247760 | organism=Toxoplasma_gondii_GT1 | gene_product=AMP-binding enzyme domain-containing protein | transcript_product=AMP-binding enzyme domain-containing protein | location=TGGT1_chrXII:3496035-3507081(-) | protein_length=793 | sequence_SO=chromosome | SO=protein_coding_gene | is_pseudo=false	TGGT1_247760-t26_1-p1		87 kDa	TRUE	unknown	13	5	2	0
553	TRUE	Empty	| transcript=TGGT1_220950-t26_1 | gene=TGGT1_220950 | organism=Toxoplasma_gondii_GT1 | gene_product=hypothetical protein | transcript_product=hypothetical protein | location=TGGT1_chrII:72817-74397(+) | protein_length=334 | sequence_SO=chromosome | SO=protein_coding_gene | is_pseudo=false	TGGT1_220950-t26_1-p1		36 kDa	TRUE	unknown	11	3	2	0
555	TRUE	Empty	| transcript=TGGT1_230410-t26_1 | gene=TGGT1_230410 | organism=Toxoplasma_gondii_GT1 | gene_product=peroxiredoxin PRX3 | transcript_product=peroxiredoxin PRX3 | location=TGGT1_chrVIII:753559-755687(-) | protein_length=283 | sequence_SO=chromosome | SO=protein_coding_gene | is_pseudo=false	TGGT1_230410-t26_1-p1		30 kDa	TRUE	unknown	14	2	2	0
566	TRUE	Empty	| transcript=TGGT1_271050-t26_1 | gene=TGGT1_271050 | organism=Toxoplasma_gondii_GT1 | gene_product=SAG-related sequence SRS34A | transcript_product=SAG-related sequence SRS34A | location=TGGT1_chrVIII:4754604-4755164(+) | protein_length=186 | sequence_SO=chromosome | SO=protein_coding_gene | is_pseudo=false	TGGT1_271050-t26_1-p1		19 kDa		unknown	9	6	2	0
568	TRUE	Empty	| transcript=TGGT1_264610-t26_1 | gene=TGGT1_264610 | organism=Toxoplasma_gondii_GT1 | gene_product=RNA recognition motif-containing protein | transcript_product=RNA recognition motif-containing protein | location=TGGT1_chrIX:1992388-1998489(-) | protein_length=430 | sequence_SO=chromosome | SO=protein_coding_gene | is_pseudo=false	TGGT1_264610-t26_1-p1		45 kDa	TRUE	unknown	12	4	2	0
590	TRUE	Empty	| transcript=TGGT1_290640-t26_1 | gene=TGGT1_290640 | organism=Toxoplasma_gondii_GT1 | gene_product=putative DNA mismatch repair protein MSH6-1 | transcript_product=putative DNA mismatch repair protein MSH6-1 | location=TGGT1_chrIX:3604395-3616262(-) | protein_length=1561 | sequence_SO=chromosome | SO=protein_coding_gene | is_pseudo=false	TGGT1_290640-t26_1-p1		172 kDa		unknown	13	0	2	0
612	TRUE	Empty	| transcript=TGGT1_236580-t26_1 | gene=TGGT1_236580 | organism=Toxoplasma_gondii_GT1 | gene_product=Prp31-15.5k-U4 Snrna Complex family protein | transcript_product=Prp31-15.5k-U4 Snrna Complex family protein | location=TGGT1_chrX:5326799-5328659(-) | protein_length=182 | sequence_SO=chromosome | SO=protein_coding_gene | is_pseudo=false	TGGT1_236580-t26_1-p1		20 kDa		unknown	8	3	2	0
619	TRUE	Empty	| transcript=TGGT1_251680-t26_1 | gene=TGGT1_251680 | organism=Toxoplasma_gondii_GT1 | gene_product=putative histamine-releasing factor | transcript_product=putative histamine-releasing factor | location=TGGT1_chrXII:5449838-5451669(-) | protein_length=171 | sequence_SO=chromosome | SO=protein_coding_gene | is_pseudo=false	TGGT1_251680-t26_1-p1		19 kDa		unknown	9	3	2	0
632	TRUE	Empty	| transcript=TGGT1_214770-t26_1 | gene=TGGT1_214770 | organism=Toxoplasma_gondii_GT1 | gene_product=putative small GTP binding protein rab1a | transcript_product=putative small GTP binding protein rab1a | location=TGGT1_chrX:6376684-6380380(+) | protein_length=202 | sequence_SO=chromosome | SO=protein_coding_gene | is_pseudo=false	TGGT1_214770-t26_1-p1		23 kDa		unknown	6	3	2	0
633	TRUE	Empty	| transcript=TGGT1_230960-t26_1 | gene=TGGT1_230960 | organism=Toxoplasma_gondii_GT1 | gene_product=putative splicing factor 3b, subunit 3 | transcript_product=putative splicing factor 3b, subunit 3 | location=TGGT1_chrVIII:1132596-1143754(-) | protein_length=1233 | sequence_SO=chromosome | SO=protein_coding_gene | is_pseudo=false	TGGT1_230960-t26_1-p1		136 kDa		unknown	8	2	2	0
634	TRUE	Empty	| transcript=TGGT1_267060-t26_1 | gene=TGGT1_267060 | organism=Toxoplasma_gondii_GT1 | gene_product=ribosomal protein RPL14 | transcript_product=ribosomal protein RPL14 | location=TGGT1_chrIX:634719-636622(+) | protein_length=157 | sequence_SO=chromosome | SO=protein_coding_gene | is_pseudo=false	TGGT1_267060-t26_1-p1		18 kDa		unknown	6	4	2	0
636	TRUE	Empty	| transcript=TGGT1_249270-t26_1 | gene=TGGT1_249270 | organism=Toxoplasma_gondii_GT1 | gene_product=putative protein disulfide isomerase-related protein (provisional) | transcript_product=putative protein disulfide isomerase-related protein (provisional) | location=TGGT1_chrXII:4348987-4354246(+) | protein_length=547 | sequence_SO=chromosome | SO=protein_coding_gene | is_pseudo=false	TGGT1_249270-t26_1-p1		60 kDa	TRUE	unknown	8	2	2	0
639	TRUE	Empty	| transcript=TGGT1_210370-t26_1 | gene=TGGT1_210370 | organism=Toxoplasma_gondii_GT1 | gene_product=hypothetical protein | transcript_product=hypothetical protein | location=TGGT1_chrIX:4634440-4635879(-) | protein_length=479 | sequence_SO=chromosome | SO=protein_coding_gene | is_pseudo=false	TGGT1_210370-t26_1-p1		52 kDa		unknown	10	0	2	0
656	TRUE	Empty	| transcript=TGGT1_249250-t26_1 | gene=TGGT1_249250 | organism=Toxoplasma_gondii_GT1 | gene_product=ribosomal protein RPL35A | transcript_product=ribosomal protein RPL35A | location=TGGT1_chrXII:4329155-4330881(+) | protein_length=112 | sequence_SO=chromosome | SO=protein_coding_gene | is_pseudo=false	TGGT1_249250-t26_1-p1		13 kDa		unknown	8	0	2	0
667	TRUE	Empty	| transcript=TGGT1_254940-t26_1 | gene=TGGT1_254940 | organism=Toxoplasma_gondii_GT1 | gene_product=MIF4G domain-containing protein | transcript_product=MIF4G domain-containing protein | location=TGGT1_chrIII:2027943-2043635(+) | protein_length=3756 | sequence_SO=chromosome | SO=protein_coding_gene | is_pseudo=false	TGGT1_254940-t26_1-p1		385 kDa	TRUE	unknown	8	0	2	0
680	TRUE	Empty	| transcript=TGGT1_233680-t26_1 | gene=TGGT1_233680 | organism=Toxoplasma_gondii_GT1 | gene_product=nuclear movement family protein | transcript_product=nuclear movement family protein | location=TGGT1_chrVIII:2721542-2723727(+) | protein_length=347 | sequence_SO=chromosome | SO=protein_coding_gene | is_pseudo=false	TGGT1_233680-t26_1-p1		39 kDa		unknown	6	0	2	0
684	TRUE	Empty	| transcript=TGGT1_297720-t26_1 | gene=TGGT1_297720 | organism=Toxoplasma_gondii_GT1 | gene_product=trehalose-phosphatase | transcript_product=trehalose-phosphatase | location=TGGT1_chrII:1916468-1928938(+) | protein_length=1222 | sequence_SO=chromosome | SO=protein_coding_gene | is_pseudo=false	TGGT1_297720-t26_1-p1		137 kDa		unknown	7	0	2	0
701	TRUE	Empty	| transcript=TGGT1_310050-t26_1 | gene=TGGT1_310050 | organism=Toxoplasma_gondii_GT1 | gene_product=RNA recognition motif-containing protein | transcript_product=RNA recognition motif-containing protein | location=TGGT1_chrXI:989100-995407(-) | protein_length=420 | sequence_SO=chromosome | SO=protein_coding_gene | is_pseudo=false	TGGT1_310050-t26_1-p1		45 kDa	TRUE	unknown	5	0	2	0
703	TRUE	Empty	| transcript=TGGT1_229210-t26_1 | gene=TGGT1_229210 | organism=Toxoplasma_gondii_GT1 | gene_product=putative small nuclear ribonucleoprotein polypeptide A' | transcript_product=putative small nuclear ribonucleoprotein polypeptide A' | location=TGGT1_chrVIII:92114-95816(-) | protein_length=254 | sequence_SO=chromosome | SO=protein_coding_gene | is_pseudo=false	TGGT1_229210-t26_1-p1		29 kDa		unknown	5	0	2	0
706	TRUE	Empty	| transcript=TGGT1_292920-t26_1 | gene=TGGT1_292920 | organism=Toxoplasma_gondii_GT1 | gene_product=putative heat shock protein 75 | transcript_product=putative heat shock protein 75 | location=TGGT1_chrIa:3979-11415(+) | protein_length=861 | sequence_SO=chromosome | SO=protein_coding_gene | is_pseudo=false	TGGT1_292920-t26_1-p1		95 kDa		unknown	6	0	2	0
709	TRUE	Empty	| transcript=TGGT1_310950-t26_1 | gene=TGGT1_310950 | organism=Toxoplasma_gondii_GT1 | gene_product=AP2 domain transcription factor AP2XI-3 | transcript_product=AP2 domain transcription factor AP2XI-3 | location=TGGT1_chrXI:1647960-1653648(+) | protein_length=1399 | sequence_SO=chromosome | SO=protein_coding_gene | is_pseudo=false	TGGT1_310950-t26_1-p1		135 kDa		unknown	6	0	2	0
748	TRUE	Empty	| transcript=TGGT1_305560-t26_1 | gene=TGGT1_305560 | organism=Toxoplasma_gondii_GT1 | gene_product=Vps51/Vps67 protein | transcript_product=Vps51/Vps67 protein | location=TGGT1_chrIX:5246265-5249855(+) | protein_length=1196 | sequence_SO=chromosome | SO=protein_coding_gene | is_pseudo=false	TGGT1_305560-t26_1-p1		130 kDa		unknown	0	0	2	0
796	TRUE	Empty	| transcript=TGGT1_321450-t26_1 | gene=TGGT1_321450 | organism=Toxoplasma_gondii_GT1 | gene_product=Myb family DNA-binding domain-containing protein | transcript_product=Myb family DNA-binding domain-containing protein | location=TGGT1_chrIb:1792947-1808537(+) | protein_length=4220 | sequence_SO=chromosome | SO=protein_coding_gene | is_pseudo=false	TGGT1_321450-t26_1-p1		437 kDa		unknown	2	0	2	0
799	TRUE	Empty	| transcript=TGGT1_312420-t26_1 | gene=TGGT1_312420 | organism=Toxoplasma_gondii_GT1 | gene_product=hypothetical protein | transcript_product=hypothetical protein | location=TGGT1_chrXI:2633576-2638766(-) | protein_length=1086 | sequence_SO=chromosome | SO=protein_coding_gene | is_pseudo=false	TGGT1_312420-t26_1-p1		118 kDa		unknown	3	0	2	0
800	TRUE	Empty	| transcript=TGGT1_307810-t26_1 | gene=TGGT1_307810 | organism=Toxoplasma_gondii_GT1 | gene_product=hypothetical protein | transcript_product=hypothetical protein | location=TGGT1_chrXII:366832-371762(-) | protein_length=433 | sequence_SO=chromosome | SO=protein_coding_gene | is_pseudo=false	TGGT1_307810-t26_1-p1		45 kDa		unknown	3	0	2	0
809	TRUE	Empty	| transcript=TGGT1_217050-t26_1 | gene=TGGT1_217050 | organism=Toxoplasma_gondii_GT1 | gene_product=ADA2-A transcriptional co-activator SAGA component | transcript_product=ADA2-A transcriptional co-activator SAGA component | location=TGGT1_chrXI:5621435-5629631(+) | protein_length=1212 | sequence_SO=chromosome | SO=protein_coding_gene | is_pseudo=false	TGGT1_217050-t26_1-p1		127 kDa		unknown	3	0	2	0
810	TRUE	Empty	| transcript=TGGT1_246720-t26_1 | gene=TGGT1_246720 | organism=Toxoplasma_gondii_GT1 | gene_product=hypothetical protein | transcript_product=hypothetical protein | location=TGGT1_chrXII:2874731-2876239(+) | protein_length=502 | sequence_SO=chromosome | SO=protein_coding_gene | is_pseudo=false	TGGT1_246720-t26_1-p1		56 kDa		unknown	2	0	2	0
856	TRUE	Empty	| transcript=TGGT1_211250-t26_1 | gene=TGGT1_211250 | organism=Toxoplasma_gondii_GT1 | gene_product=hypothetical protein | transcript_product=hypothetical protein | location=TGGT1_chrIV:1821363-1824761(+) | protein_length=275 | sequence_SO=chromosome | SO=protein_coding_gene | is_pseudo=false	TGGT1_211250-t26_1-p1		29 kDa		unknown	0	0	2	0
860	TRUE	Empty	| transcript=TGGT1_273920-t26_1 | gene=TGGT1_273920 | organism=Toxoplasma_gondii_GT1 | gene_product=putative aldose reductase | transcript_product=putative aldose reductase | location=TGGT1_chrVIII:3169259-3173466(+) | protein_length=537 | sequence_SO=chromosome | SO=protein_coding_gene | is_pseudo=false	TGGT1_273920-t26_1-p1		59 kDa		unknown	2	0	2	0
931	TRUE	Empty	| transcript=TGGT1_228760-t26_1 | gene=TGGT1_228760 | organism=Toxoplasma_gondii_GT1 | gene_product=hypothetical protein | transcript_product=hypothetical protein | location=TGGT1_chrX:65113-66462(-) | protein_length=449 | sequence_SO=chromosome | SO=protein_coding_gene | is_pseudo=false	TGGT1_228760-t26_1-p1		49 kDa		unknown	0	0	2	0
932	TRUE	Empty	| transcript=TGGT1_262825-t26_1 | gene=TGGT1_262825 | organism=Toxoplasma_gondii_GT1 | gene_product=peptidase family c50 protein | transcript_product=peptidase family c50 protein | location=TGGT1_chrVIIb:957969-982242(+) | protein_length=6945 | sequence_SO=chromosome | SO=protein_coding_gene | is_pseudo=false	TGGT1_262825-t26_1-p1		749 kDa		unknown	0	0	2	0
1013	TRUE	Empty	| transcript=TGGT1_212960A-t26_1 | gene=TGGT1_212960A | organism=Toxoplasma_gondii_GT1 | gene_product=hypothetical protein | transcript_product=hypothetical protein | location=TGGT1_chrV:597834-597974(+) | protein_length=47 | sequence_SO=chromosome | SO=protein_coding_gene | is_pseudo=false	TGGT1_212960A-t26_1-p1		5 kDa		unknown	0	0	2	0
1014	TRUE	Empty	| transcript=TGGT1_301410-t26_1 | gene=TGGT1_301410 | organism=Toxoplasma_gondii_GT1 | gene_product=hypothetical protein | transcript_product=hypothetical protein | location=TGGT1_chrIV:2344797-2350279(+) | protein_length=1033 | sequence_SO=chromosome | SO=protein_coding_gene | is_pseudo=false	TGGT1_301410-t26_1-p1		106 kDa		unknown	0	0	2	0
1018	TRUE	Empty	| transcript=TGGT1_208490-t26_1 | gene=TGGT1_208490 | organism=Toxoplasma_gondii_GT1 | gene_product=hypothetical protein | transcript_product=hypothetical protein | location=TGGT1_chrIb:737606-743267(-) | protein_length=1054 | sequence_SO=chromosome | SO=protein_coding_gene | is_pseudo=false	TGGT1_208490-t26_1-p1		117 kDa		unknown	0	0	2	0
1023	TRUE	Empty	| transcript=TGGT1_293590-t26_1 | gene=TGGT1_293590 | organism=Toxoplasma_gondii_GT1 | gene_product=putative 3-oxoacyl-acyl-carrier protein synthase I/II | transcript_product=putative 3-oxoacyl-acyl-carrier protein synthase I/II | location=TGGT1_chrIa:424590-433347(+) | protein_length=551 | sequence_SO=chromosome | SO=protein_coding_gene | is_pseudo=false	TGGT1_293590-t26_1-p1		58 kDa		unknown	0	0	2	0
1025	TRUE	Empty	TGGT1_223920-t26_1-p1-DECOY	TGGT1_223920-t26_1-p1-DECOY		?		unknown	0	0	2	0
1037	TRUE	Empty	| transcript=TGGT1_201270-t26_1 | gene=TGGT1_201270 | organism=Toxoplasma_gondii_GT1 | gene_product=hypothetical protein | transcript_product=hypothetical protein | location=TGGT1_chrVIIa:3819439-3825216(-) | protein_length=964 | sequence_SO=chromosome | SO=protein_coding_gene | is_pseudo=false	TGGT1_201270-t26_1-p1		104 kDa		unknown	0	0	2	0
1043	TRUE	Empty	| transcript=TGGT1_235740-t26_1 | gene=TGGT1_235740 | organism=Toxoplasma_gondii_GT1 | gene_product=hypothetical protein | transcript_product=hypothetical protein | location=TGGT1_chrX:4969976-4975342(+) | protein_length=865 | sequence_SO=chromosome | SO=protein_coding_gene | is_pseudo=false	TGGT1_235740-t26_1-p1		96 kDa		unknown	0	0	2	0
1208	TRUE	Empty	| transcript=TGGT1_316250-t26_1 | gene=TGGT1_316250 | organism=Toxoplasma_gondii_GT1 | gene_product=hypothetical protein | transcript_product=hypothetical protein | location=TGGT1_chrXI:5154312-5155496(-) | protein_length=394 | sequence_SO=chromosome | SO=protein_coding_gene | is_pseudo=false	TGGT1_316250-t26_1-p1		45 kDa		unknown	0	0	2	0
92	TRUE	Empty	| transcript=TGGT1_223920-t26_1 | gene=TGGT1_223920 | organism=Toxoplasma_gondii_GT1 | gene_product=rhoptry neck protein RON3 | transcript_product=rhoptry neck protein RON3 | location=TGGT1_chrX:3357300-3367973(+) | protein_length=1958 | sequence_SO=chromosome | SO=protein_coding_gene | is_pseudo=false	TGGT1_223920-t26_1-p1		223 kDa	TRUE	unknown	54	11	3	7
117	TRUE	Empty	| transcript=TGGT1_214970-t26_1 | gene=TGGT1_214970 | organism=Toxoplasma_gondii_GT1 | gene_product=putative DNA replication licensing factor | transcript_product=putative DNA replication licensing factor | location=TGGT1_chrX:6526260-6536268(+) | protein_length=1049 | sequence_SO=chromosome | SO=protein_coding_gene | is_pseudo=false	TGGT1_214970-t26_1-p1		117 kDa	TRUE	unknown	26	11	3	6
133	TRUE	Empty	| transcript=TGGT1_258580-t26_1 | gene=TGGT1_258580 | organism=Toxoplasma_gondii_GT1 | gene_product=rhoptry protein ROP17 | transcript_product=rhoptry protein ROP17 | location=TGGT1_chrVIIb:3287362-3289188(-) | protein_length=608 | sequence_SO=chromosome | SO=protein_coding_gene | is_pseudo=false	TGGT1_258580-t26_1-p1		69 kDa	TRUE	unknown	8	2	3	6
134	TRUE	Empty	| transcript=TGGT1_204400-t26_1 | gene=TGGT1_204400 | organism=Toxoplasma_gondii_GT1 | gene_product=putative ATPase synthase subunit alpha | transcript_product=putative ATPase synthase subunit alpha | location=TGGT1_chrVIIa:1716199-1723634(+) | protein_length=577 | sequence_SO=chromosome | SO=protein_coding_gene | is_pseudo=false	TGGT1_204400-t26_1-p1		62 kDa		unknown	2	0	3	6
139	TRUE	Empty	| transcript=TGGT1_251620-t26_1 | gene=TGGT1_251620 | organism=Toxoplasma_gondii_GT1 | gene_product=putative flap structure-specific endonuclease 1 | transcript_product=putative flap structure-specific endonuclease 1 | location=TGGT1_chrXII:5418469-5420922(-) | protein_length=552 | sequence_SO=chromosome | SO=protein_coding_gene | is_pseudo=false	TGGT1_251620-t26_1-p1		60 kDa		unknown	0	0	3	6
153	TRUE	Empty	| transcript=TGGT1_269180-t26_1 | gene=TGGT1_269180 | organism=Toxoplasma_gondii_GT1 | gene_product=MIF4G domain-containing protein | transcript_product=MIF4G domain-containing protein | location=TGGT1_chrVIII:6008955-6021323(-) | protein_length=2668 | sequence_SO=chromosome | SO=protein_coding_gene | is_pseudo=false	TGGT1_269180-t26_1-p1		273 kDa	TRUE	unknown	19	3	3	5
154	TRUE	Empty	| transcript=TGGT1_251500-t26_1 | gene=TGGT1_251500 | organism=Toxoplasma_gondii_GT1 | gene_product=putative eukaryotic initiation factor-3, subunit 3 | transcript_product=putative eukaryotic initiation factor-3, subunit 3 | location=TGGT1_chrXII:5353371-5356184(+) | protein_length=600 | sequence_SO=chromosome | SO=protein_coding_gene | is_pseudo=false	TGGT1_251500-t26_1-p1		66 kDa		unknown	16	5	3	5
174	TRUE	Empty	| transcript=TGGT1_227280-t26_1 | gene=TGGT1_227280 | organism=Toxoplasma_gondii_GT1 | gene_product=dense granule protein GRA3 | transcript_product=dense granule protein GRA3 | location=TGGT1_chrX:956231-956899(-) | protein_length=222 | sequence_SO=chromosome | SO=protein_coding_gene | is_pseudo=false	TGGT1_227280-t26_1-p1		24 kDa		unknown	14	3	3	5
156	TRUE	Empty	| transcript=TGGT1_300100-t26_1 | gene=TGGT1_300100 | organism=Toxoplasma_gondii_GT1 | gene_product=rhoptry neck protein RON2 | transcript_product=rhoptry neck protein RON2 | location=TGGT1_chrXII:175560-186129(-) | protein_length=1479 | sequence_SO=chromosome | SO=protein_coding_gene | is_pseudo=false	TGGT1_300100-t26_1-p1		166 kDa		unknown	12	5	3	5
168	TRUE	Empty	| transcript=TGGT1_239740-t26_1 | gene=TGGT1_239740 | organism=Toxoplasma_gondii_GT1 | gene_product=dense granule protein GRA14 | transcript_product=dense granule protein GRA14 | location=TGGT1_chrVI:875718-876944(-) | protein_length=408 | sequence_SO=chromosome | SO=protein_coding_gene | is_pseudo=false	TGGT1_239740-t26_1-p1		45 kDa		unknown	5	0	3	5
169	TRUE	Empty	| transcript=TGGT1_243200-t26_1 | gene=TGGT1_243200 | organism=Toxoplasma_gondii_GT1 | gene_product=hypothetical protein | transcript_product=hypothetical protein | location=TGGT1_chrVI:2355009-2359636(-) | protein_length=1258 | sequence_SO=chromosome | SO=protein_coding_gene | is_pseudo=false	TGGT1_243200-t26_1-p1		133 kDa		unknown	3	2	3	5
171	TRUE	Empty	| transcript=TGGT1_270865-t26_1 | gene=TGGT1_270865 | organism=Toxoplasma_gondii_GT1 | gene_product=putative adenylate cyclase | transcript_product=putative adenylate cyclase | location=TGGT1_chrVIII:4921378-4938757(-) | protein_length=2040 | sequence_SO=chromosome | SO=protein_coding_gene | is_pseudo=false	TGGT1_270865-t26_1-p1		223 kDa		unknown	4	0	3	5
179	TRUE	Empty	| transcript=TGGT1_216590-t26_1 | gene=TGGT1_216590 | organism=Toxoplasma_gondii_GT1 | gene_product=HEAT repeat-containing protein | transcript_product=HEAT repeat-containing protein | location=TGGT1_chrXI:5982217-5988765(-) | protein_length=1010 | sequence_SO=chromosome | SO=protein_coding_gene | is_pseudo=false	TGGT1_216590-t26_1-p1		111 kDa		unknown	29	9	3	4
181	TRUE	Empty	| transcript=TGGT1_273370-t26_1 | gene=TGGT1_273370 | organism=Toxoplasma_gondii_GT1 | gene_product=putative coatomer gamma 2-subunit protein | transcript_product=putative coatomer gamma 2-subunit protein | location=TGGT1_chrVIII:3554530-3558659(-) | protein_length=1044 | sequence_SO=chromosome | SO=protein_coding_gene | is_pseudo=false	TGGT1_273370-t26_1-p1		112 kDa	TRUE	unknown	27	7	3	4
184	TRUE	Empty	| transcript=TGGT1_272910-t26_1 | gene=TGGT1_272910 | organism=Toxoplasma_gondii_GT1 | gene_product=T-complex protein 1 delta subunit | transcript_product=T-complex protein 1 delta subunit | location=TGGT1_chrVIII:3700329-3707666(+) | protein_length=542 | sequence_SO=chromosome | SO=protein_coding_gene | is_pseudo=false	TGGT1_272910-t26_1-p1		59 kDa		unknown	22	6	3	4
203	TRUE	Empty	| transcript=TGGT1_213030-t26_1 | gene=TGGT1_213030 | organism=Toxoplasma_gondii_GT1 | gene_product=hypothetical protein | transcript_product=hypothetical protein | location=TGGT1_chrV:673145-674534(+) | protein_length=324 | sequence_SO=chromosome | SO=protein_coding_gene | is_pseudo=false	TGGT1_213030-t26_1-p1		35 kDa		unknown	9	2	3	4
211	TRUE	Empty	| transcript=TGGT1_223050-t26_1 | gene=TGGT1_223050 | organism=Toxoplasma_gondii_GT1 | gene_product=ribosomal protein RPS20 | transcript_product=ribosomal protein RPS20 | location=TGGT1_chrII:1366681-1368519(+) | protein_length=233 | sequence_SO=chromosome | SO=protein_coding_gene | is_pseudo=false	TGGT1_223050-t26_1-p1		26 kDa		unknown	8	2	3	4
207	TRUE	Empty	| transcript=TGGT1_205250-t26_1 | gene=TGGT1_205250 | organism=Toxoplasma_gondii_GT1 | gene_product=rhoptry protein ROP18 | transcript_product=rhoptry protein ROP18 | location=TGGT1_chrVIIa:1426782-1428446(-) | protein_length=554 | sequence_SO=chromosome | SO=protein_coding_gene | is_pseudo=false	TGGT1_205250-t26_1-p1		62 kDa		unknown	7	0	3	4
199	TRUE	Empty	| transcript=TGGT1_201400-t26_1 | gene=TGGT1_201400 | organism=Toxoplasma_gondii_GT1 | gene_product=Sin3-associated polypeptide SAP18 | transcript_product=Sin3-associated polypeptide SAP18 | location=TGGT1_chrVIIa:3801972-3807611(-) | protein_length=868 | sequence_SO=chromosome | SO=protein_coding_gene | is_pseudo=false	TGGT1_201400-t26_1-p1		97 kDa		unknown	3	0	3	4
232	TRUE	Empty	| transcript=TGGT1_292080-t26_1 | gene=TGGT1_292080 | organism=Toxoplasma_gondii_GT1 | gene_product=leucyl-tRNA synthetase | transcript_product=leucyl-tRNA synthetase | location=TGGT1_chrIX:4343158-4354677(+) | protein_length=1261 | sequence_SO=chromosome | SO=protein_coding_gene | is_pseudo=false	TGGT1_292080-t26_1-p1		141 kDa		unknown	60	17	3	3
279	TRUE	Empty	| transcript=TGGT1_289650-t26_1 | gene=TGGT1_289650 | organism=Toxoplasma_gondii_GT1 | gene_product=PEP-carboxykinase I | transcript_product=PEP-carboxykinase I | location=TGGT1_chrIX:3173228-3176423(+) | protein_length=677 | sequence_SO=chromosome | SO=protein_coding_gene | is_pseudo=false	TGGT1_289650-t26_1-p1		75 kDa	TRUE	unknown	41	14	3	3
234	TRUE	Empty	| transcript=TGGT1_235970-t26_1 | gene=TGGT1_235970 | organism=Toxoplasma_gondii_GT1 | gene_product=putative eukaryotic initiation factor-2 gamma | transcript_product=putative eukaryotic initiation factor-2 gamma | location=TGGT1_chrX:5097473-5103737(+) | protein_length=465 | sequence_SO=chromosome | SO=protein_coding_gene | is_pseudo=false	TGGT1_235970-t26_1-p1		51 kDa	TRUE	unknown	33	12	3	3
293	TRUE	Empty	| transcript=TGGT1_311400-t26_1 | gene=TGGT1_311400 | organism=Toxoplasma_gondii_GT1 | gene_product=WD domain, G-beta repeat-containing protein | transcript_product=WD domain, G-beta repeat-containing protein | location=TGGT1_chrXI:2010353-2023624(-) | protein_length=1585 | sequence_SO=chromosome | SO=protein_coding_gene | is_pseudo=false	TGGT1_311400-t26_1-p1		166 kDa	TRUE	unknown	37	6	3	3
235	TRUE	Empty	| transcript=TGGT1_266060-t26_1 | gene=TGGT1_266060 | organism=Toxoplasma_gondii_GT1 | gene_product=ribosomal protein RPSA | transcript_product=ribosomal protein RPSA | location=TGGT1_chrIX:1148543-1150882(-) | protein_length=287 | sequence_SO=chromosome | SO=protein_coding_gene | is_pseudo=false	TGGT1_266060-t26_1-p1		32 kDa		unknown	22	10	3	3
288	TRUE	Empty	| transcript=TGGT1_231140-t26_1 | gene=TGGT1_231140 | organism=Toxoplasma_gondii_GT1 | gene_product=ribosomal protein RPS25 | transcript_product=ribosomal protein RPS25 | location=TGGT1_chrVIII:1259763-1260788(+) | protein_length=161 | sequence_SO=chromosome | SO=protein_coding_gene | is_pseudo=false	TGGT1_231140-t26_1-p1		19 kDa	TRUE	unknown	18	9	3	3
249	TRUE	Empty	| transcript=TGGT1_230450-t26_1 | gene=TGGT1_230450 | organism=Toxoplasma_gondii_GT1 | gene_product=bifunctional GMP synthase/glutamine amidotransferase protein | transcript_product=bifunctional GMP synthase/glutamine amidotransferase protein | location=TGGT1_chrVIII:791884-796519(+) | protein_length=569 | sequence_SO=chromosome | SO=protein_coding_gene | is_pseudo=false	TGGT1_230450-t26_1-p1		62 kDa	TRUE	unknown	20	7	3	3
301	TRUE	Empty	| transcript=TGGT1_320050-t26_1 | gene=TGGT1_320050 | organism=Toxoplasma_gondii_GT1 | gene_product=ribosomal protein RPL5 | transcript_product=ribosomal protein RPL5 | location=TGGT1_chrIV:494655-497683(+) | protein_length=310 | sequence_SO=chromosome | SO=protein_coding_gene | is_pseudo=false	TGGT1_320050-t26_1-p1		35 kDa		unknown	16	8	3	3
257	TRUE	Empty	| transcript=TGGT1_215220-t26_1 | gene=TGGT1_215220 | organism=Toxoplasma_gondii_GT1 | gene_product=hypothetical protein | transcript_product=hypothetical protein | location=TGGT1_chrX:6716950-6719044(+) | protein_length=502 | sequence_SO=chromosome | SO=protein_coding_gene | is_pseudo=false	TGGT1_215220-t26_1-p1		55 kDa		unknown	19	6	3	3
265	TRUE	Empty	| transcript=TGGT1_238010-t26_1 | gene=TGGT1_238010 | organism=Toxoplasma_gondii_GT1 | gene_product=ribosomal protein RPL23A | transcript_product=ribosomal protein RPL23A | location=TGGT1_chrVI:8631-10722(+) | protein_length=167 | sequence_SO=chromosome | SO=protein_coding_gene | is_pseudo=false	TGGT1_238010-t26_1-p1		19 kDa	TRUE	unknown	16	7	3	3
254	TRUE	Empty	| transcript=TGGT1_318440-t26_1 | gene=TGGT1_318440 | organism=Toxoplasma_gondii_GT1 | gene_product=helicase associated domain (ha2) protein | transcript_product=helicase associated domain (ha2) protein | location=TGGT1_chrIV:1264045-1277404(-) | protein_length=2234 | sequence_SO=chromosome | SO=protein_coding_gene | is_pseudo=false	TGGT1_318440-t26_1-p1		237 kDa		unknown	19	4	3	3
274	TRUE	Empty	| transcript=TGGT1_226970-t26_1 | gene=TGGT1_226970 | organism=Toxoplasma_gondii_GT1 | gene_product=ribosomal protein RPS11 | transcript_product=ribosomal protein RPS11 | location=TGGT1_chrX:1087439-1090315(-) | protein_length=161 | sequence_SO=chromosome | SO=protein_coding_gene | is_pseudo=false	TGGT1_226970-t26_1-p1		19 kDa		unknown	16	6	3	3
294	TRUE	Empty	| transcript=TGGT1_235020-t26_1 | gene=TGGT1_235020 | organism=Toxoplasma_gondii_GT1 | gene_product=putative COPI protein | transcript_product=putative COPI protein | location=TGGT1_chrX:4501792-4518157(-) | protein_length=1256 | sequence_SO=chromosome | SO=protein_coding_gene | is_pseudo=false	TGGT1_235020-t26_1-p1		137 kDa	TRUE	unknown	20	2	3	3
237	TRUE	Empty	| transcript=TGGT1_309210-t26_1 | gene=TGGT1_309210 | organism=Toxoplasma_gondii_GT1 | gene_product=putative peroxiredoxin 6 | transcript_product=putative peroxiredoxin 6 | location=TGGT1_chrXI:521482-524360(-) | protein_length=402 | sequence_SO=chromosome | SO=protein_coding_gene | is_pseudo=false	TGGT1_309210-t26_1-p1		44 kDa		unknown	13	8	3	3
246	TRUE	Empty	| transcript=TGGT1_289600-t26_1 | gene=TGGT1_289600 | organism=Toxoplasma_gondii_GT1 | gene_product=heat shock protein HSP29 | transcript_product=heat shock protein HSP29 | location=TGGT1_chrIX:3148428-3149703(-) | protein_length=272 | sequence_SO=chromosome | SO=protein_coding_gene | is_pseudo=false	TGGT1_289600-t26_1-p1		30 kDa		unknown	11	6	3	3
247	TRUE	Empty	| transcript=TGGT1_215470-t26_1 | gene=TGGT1_215470 | organism=Toxoplasma_gondii_GT1 | gene_product=ribosomal protein RPL10A | transcript_product=ribosomal protein RPL10A | location=TGGT1_chrX:6865357-6867300(+) | protein_length=217 | sequence_SO=chromosome | SO=protein_coding_gene | is_pseudo=false	TGGT1_215470-t26_1-p1		25 kDa		unknown	11	5	3	3
261	TRUE	Empty	| transcript=TGGT1_294710-t26_1 | gene=TGGT1_294710 | organism=Toxoplasma_gondii_GT1 | gene_product=RNA recognition motif-containing protein | transcript_product=RNA recognition motif-containing protein | location=TGGT1_chrIa:1067961-1074404(-) | protein_length=1151 | sequence_SO=chromosome | SO=protein_coding_gene | is_pseudo=false	TGGT1_294710-t26_1-p1		122 kDa		unknown	10	3	3	3
271	TRUE	Empty	| transcript=TGGT1_251870-t26_1 | gene=TGGT1_251870 | organism=Toxoplasma_gondii_GT1 | gene_product=histone H2Bb | transcript_product=histone H2Bb | location=TGGT1_chrXII:5555742-5556089(+) | protein_length=115 | sequence_SO=chromosome | SO=protein_coding_gene | is_pseudo=false	TGGT1_251870-t26_1-p1 (+1)		13 kDa	TRUE	unknown	8	5	3	3
277	TRUE	Empty	| transcript=TGGT1_312200-t26_1 | gene=TGGT1_312200 | organism=Toxoplasma_gondii_GT1 | gene_product=serine/threonine protein phosphatase | transcript_product=serine/threonine protein phosphatase | location=TGGT1_chrXI:2457824-2462695(-) | protein_length=548 | sequence_SO=chromosome | SO=protein_coding_gene | is_pseudo=false	TGGT1_312200-t26_1-p1		62 kDa		unknown	9	3	3	3
295	TRUE	Empty	| transcript=TGGT1_248390-t26_1 | gene=TGGT1_248390 | organism=Toxoplasma_gondii_GT1 | gene_product=ribosomal protein RPL26 | transcript_product=ribosomal protein RPL26 | location=TGGT1_chrXII:3763041-3764059(-) | protein_length=141 | sequence_SO=chromosome | SO=protein_coding_gene | is_pseudo=false	TGGT1_248390-t26_1-p1		16 kDa		unknown	9	0	3	3
230	TRUE	Empty	| transcript=TGGT1_259660-t26_1 | gene=TGGT1_259660 | organism=Toxoplasma_gondii_GT1 | gene_product=orotate phosphoribosyltransferase | transcript_product=orotate phosphoribosyltransferase | location=TGGT1_chrVIIb:2701843-2703611(-) | protein_length=283 | sequence_SO=chromosome | SO=protein_coding_gene | is_pseudo=false	TGGT1_259660-t26_1-p1		32 kDa		unknown	7	4	3	3
270	TRUE	Empty	| transcript=TGGT1_260440-t26_1 | gene=TGGT1_260440 | organism=Toxoplasma_gondii_GT1 | gene_product=nuclear factor NF3 | transcript_product=nuclear factor NF3 | location=TGGT1_chrVIIb:2242975-2247472(-) | protein_length=312 | sequence_SO=chromosome | SO=protein_coding_gene | is_pseudo=false	TGGT1_260440-t26_1-p1		34 kDa		unknown	6	5	3	3
231	TRUE	Empty	| transcript=TGGT1_297430-t26_1 | gene=TGGT1_297430 | organism=Toxoplasma_gondii_GT1 | gene_product=hypothetical protein | transcript_product=hypothetical protein | location=TGGT1_chrII:1749482-1752364(+) | protein_length=248 | sequence_SO=chromosome | SO=protein_coding_gene | is_pseudo=false	TGGT1_297430-t26_1-p1		25 kDa		unknown	6	5	3	3
252	TRUE	Empty	| transcript=TGGT1_227030-t26_1 | gene=TGGT1_227030 | organism=Toxoplasma_gondii_GT1 | gene_product=hypothetical protein | transcript_product=hypothetical protein | location=TGGT1_chrX:1036138-1037712(+) | protein_length=170 | sequence_SO=chromosome | SO=protein_coding_gene | is_pseudo=false	TGGT1_227030-t26_1-p1		19 kDa		unknown	6	3	3	3
283	TRUE	Empty	| transcript=TGGT1_310490-t26_1 | gene=TGGT1_310490 | organism=Toxoplasma_gondii_GT1 | gene_product=ribosomal protein RPL27A | transcript_product=ribosomal protein RPL27A | location=TGGT1_chrXI:1345590-1346369(-) | protein_length=147 | sequence_SO=chromosome | SO=protein_coding_gene | is_pseudo=false	TGGT1_310490-t26_1-p1		16 kDa		unknown	7	3	3	3
253	TRUE	Empty	| transcript=TGGT1_305290-t26_1 | gene=TGGT1_305290 | organism=Toxoplasma_gondii_GT1 | gene_product=putative vacuolar atp synthase subunit e | transcript_product=putative vacuolar atp synthase subunit e | location=TGGT1_chrIX:5114879-5118006(-) | protein_length=345 | sequence_SO=chromosome | SO=protein_coding_gene | is_pseudo=false	TGGT1_305290-t26_1-p1		39 kDa	TRUE	unknown	6	4	3	3
285	TRUE	Empty	| transcript=TGGT1_209290-t26_1 | gene=TGGT1_209290 | organism=Toxoplasma_gondii_GT1 | gene_product=ribosomal protein RPS28 | transcript_product=ribosomal protein RPS28 | location=TGGT1_chrIb:1207027-1207383(-) | protein_length=118 | sequence_SO=chromosome | SO=protein_coding_gene | is_pseudo=false	TGGT1_209290-t26_1-p1		13 kDa		unknown	6	3	3	3
268	TRUE	Empty	| transcript=TGGT1_243910-t26_1 | gene=TGGT1_243910 | organism=Toxoplasma_gondii_GT1 | gene_product=Cof family hydrolase subfamily protein | transcript_product=Cof family hydrolase subfamily protein | location=TGGT1_chrVI:2792926-2794050(+) | protein_length=374 | sequence_SO=chromosome | SO=protein_coding_gene | is_pseudo=false	TGGT1_243910-t26_1-p1		41 kDa	TRUE	unknown	7	0	3	3
255	TRUE	Empty	| transcript=TGGT1_242070-t26_1 | gene=TGGT1_242070 | organism=Toxoplasma_gondii_GT1 | gene_product=cAMP-dependent protein kinase regulatory subunit | transcript_product=cAMP-dependent protein kinase regulatory subunit | location=TGGT1_chrVI:1804976-1810461(-) | protein_length=385 | sequence_SO=chromosome | SO=protein_coding_gene | is_pseudo=false	TGGT1_242070-t26_1-p1		43 kDa		unknown	6	0	3	3
266	TRUE	Empty	| transcript=TGGT1_288860-t26_1 | gene=TGGT1_288860 | organism=Toxoplasma_gondii_GT1 | gene_product=RuvB family 2 protein | transcript_product=RuvB family 2 protein | location=TGGT1_chrIX:2586575-2593961(-) | protein_length=508 | sequence_SO=chromosome | SO=protein_coding_gene | is_pseudo=false	TGGT1_288860-t26_1-p1		55 kDa		unknown	5	0	3	3
299	TRUE	Empty	| transcript=TGGT1_222170-t26_1 | gene=TGGT1_222170 | organism=Toxoplasma_gondii_GT1 | gene_product=dense-granule antigen DG32 | transcript_product=dense-granule antigen DG32 | location=TGGT1_chrII:911318-912642(+) | protein_length=300 | sequence_SO=chromosome | SO=protein_coding_gene | is_pseudo=false	TGGT1_222170-t26_1-p1		34 kDa		unknown	3	0	3	3
289	TRUE	Empty	| transcript=TGGT1_263530-t26_1 | gene=TGGT1_263530 | organism=Toxoplasma_gondii_GT1 | gene_product=putative chaperonin | transcript_product=putative chaperonin | location=TGGT1_chrVIIb:467499-469545(-) | protein_length=127 | sequence_SO=chromosome | SO=protein_coding_gene | is_pseudo=false	TGGT1_263530-t26_1-p1		14 kDa		unknown	4	0	3	3
259	TRUE	Empty	| transcript=TGGT1_298020-t26_1 | gene=TGGT1_298020 | organism=Toxoplasma_gondii_GT1 | gene_product=DEAD-family helicase | transcript_product=DEAD-family helicase | location=TGGT1_chrII:2173899-2186012(+) | protein_length=1158 | sequence_SO=chromosome | SO=protein_coding_gene | is_pseudo=false	TGGT1_298020-t26_1-p1		131 kDa		unknown	3	0	3	3
304	TRUE	Empty	| transcript=TGGT1_228170-t26_1 | gene=TGGT1_228170 | organism=Toxoplasma_gondii_GT1 | gene_product=inner membrane complex protein IMC2A | transcript_product=inner membrane complex protein IMC2A | location=TGGT1_chrX:431147-436956(-) | protein_length=1596 | sequence_SO=chromosome | SO=protein_coding_gene | is_pseudo=false	TGGT1_228170-t26_1-p1		182 kDa		unknown	2	0	3	3
351	TRUE	Empty	| transcript=TGGT1_224350A-t26_1 | gene=TGGT1_224350A | organism=Toxoplasma_gondii_GT1 | gene_product=putative aminopeptidase N | transcript_product=putative aminopeptidase N | location=TGGT1_chrX:2967893-2975546(-) | protein_length=1219 | sequence_SO=chromosome | SO=protein_coding_gene | is_pseudo=false	TGGT1_224350A-t26_1-p1		134 kDa	TRUE	unknown	30	10	3	2
355	TRUE	Empty	| transcript=TGGT1_215040-t26_1 | gene=TGGT1_215040 | organism=Toxoplasma_gondii_GT1 | gene_product=HEAT repeat-containing protein | transcript_product=HEAT repeat-containing protein | location=TGGT1_chrX:6593584-6609735(-) | protein_length=1697 | sequence_SO=chromosome | SO=protein_coding_gene | is_pseudo=false	TGGT1_215040-t26_1-p1		182 kDa		unknown	17	8	3	2
391	TRUE	Empty	| transcript=TGGT1_283850-t26_1 | gene=TGGT1_283850 | organism=Toxoplasma_gondii_GT1 | gene_product=peptidyl-prolyl cis-trans isomerase | transcript_product=peptidyl-prolyl cis-trans isomerase | location=TGGT1_chrV:2748825-2756049(-) | protein_length=503 | sequence_SO=chromosome | SO=protein_coding_gene | is_pseudo=false	TGGT1_283850-t26_1-p1		56 kDa	TRUE	unknown	18	5	3	2
370	TRUE	Empty	| transcript=TGGT1_236570-t26_1 | gene=TGGT1_236570 | organism=Toxoplasma_gondii_GT1 | gene_product=lysine decarboxylase family protein | transcript_product=lysine decarboxylase family protein | location=TGGT1_chrX:5322842-5325476(+) | protein_length=397 | sequence_SO=chromosome | SO=protein_coding_gene | is_pseudo=false	TGGT1_236570-t26_1-p1		44 kDa	TRUE	unknown	12	8	3	2
378	TRUE	Empty	| transcript=TGGT1_228190-t26_1 | gene=TGGT1_228190 | organism=Toxoplasma_gondii_GT1 | gene_product=putative eukaryotic initiation factor-3, subunit 5 | transcript_product=putative eukaryotic initiation factor-3, subunit 5 | location=TGGT1_chrX:414529-416813(+) | protein_length=346 | sequence_SO=chromosome | SO=protein_coding_gene | is_pseudo=false	TGGT1_228190-t26_1-p1		38 kDa		unknown	13	6	3	2
342	TRUE	Empty	| transcript=TGGT1_235540-t26_1 | gene=TGGT1_235540 | organism=Toxoplasma_gondii_GT1 | gene_product=putative eukaryotic initiation factor-2 beta | transcript_product=putative eukaryotic initiation factor-2 beta | location=TGGT1_chrX:4824505-4828067(-) | protein_length=231 | sequence_SO=chromosome | SO=protein_coding_gene | is_pseudo=false	TGGT1_235540-t26_1-p1		26 kDa		unknown	14	3	3	2
434	TRUE	Empty	| transcript=TGGT1_309752-t26_1 | gene=TGGT1_309752 | organism=Toxoplasma_gondii_GT1 | gene_product=putative succinate-Coenzyme A ligase, beta subunit | transcript_product=putative succinate-Coenzyme A ligase, beta subunit | location=TGGT1_chrXI:749202-752425(+) | protein_length=498 | sequence_SO=chromosome | SO=protein_coding_gene | is_pseudo=false	TGGT1_309752-t26_1-p1		53 kDa		unknown	6	4	3	2
344	TRUE	Empty	| transcript=TGGT1_249990-t26_1 | gene=TGGT1_249990 | organism=Toxoplasma_gondii_GT1 | gene_product=hypothetical protein | transcript_product=hypothetical protein | location=TGGT1_chrXII:4909167-4913985(-) | protein_length=838 | sequence_SO=chromosome | SO=protein_coding_gene | is_pseudo=false	TGGT1_249990-t26_1-p1		93 kDa		unknown	6	0	3	2
404	TRUE	Empty	| transcript=TGGT1_236970-t26_1 | gene=TGGT1_236970 | organism=Toxoplasma_gondii_GT1 | gene_product=SWI2/SNF2-containing PHD finger protein | transcript_product=SWI2/SNF2-containing PHD finger protein | location=TGGT1_chrX:5508193-5518721(+) | protein_length=2556 | sequence_SO=chromosome | SO=protein_coding_gene | is_pseudo=false	TGGT1_236970-t26_1-p1		278 kDa		unknown	6	0	3	2
421	TRUE	Empty	| transcript=TGGT1_312530-t26_1 | gene=TGGT1_312530 | organism=Toxoplasma_gondii_GT1 | gene_product=splicing factor, CC1 family protein | transcript_product=splicing factor, CC1 family protein | location=TGGT1_chrXI:2728437-2730600(+) | protein_length=633 | sequence_SO=chromosome | SO=protein_coding_gene | is_pseudo=false	TGGT1_312530-t26_1-p1		69 kDa		unknown	5	0	3	2
366	TRUE	Empty	| transcript=TGGT1_268760-t26_1 | gene=TGGT1_268760 | organism=Toxoplasma_gondii_GT1 | gene_product=hypothetical protein | transcript_product=hypothetical protein | location=TGGT1_chrVIII:6327416-6328769(-) | protein_length=292 | sequence_SO=chromosome | SO=protein_coding_gene | is_pseudo=false	TGGT1_268760-t26_1-p1		32 kDa		unknown	2	0	3	2
379	TRUE	Empty	| transcript=TGGT1_269840-t26_1 | gene=TGGT1_269840 | organism=Toxoplasma_gondii_GT1 | gene_product=proteasome regulatory subunit | transcript_product=proteasome regulatory subunit | location=TGGT1_chrVIII:5579434-5582614(-) | protein_length=314 | sequence_SO=chromosome | SO=protein_coding_gene | is_pseudo=false	TGGT1_269840-t26_1-p1		35 kDa		unknown	2	0	3	2
369	TRUE	Empty	| transcript=TGGT1_226660-t26_1 | gene=TGGT1_226660 | organism=Toxoplasma_gondii_GT1 | gene_product=hypothetical protein | transcript_product=hypothetical protein | location=TGGT1_chrX:1361506-1380909(+) | protein_length=3736 | sequence_SO=chromosome | SO=protein_coding_gene | is_pseudo=false	TGGT1_226660-t26_1-p1		390 kDa		unknown	2	0	3	2
395	TRUE	Empty	| transcript=TGGT1_269650-t26_1 | gene=TGGT1_269650 | organism=Toxoplasma_gondii_GT1 | gene_product=FFD and TFG box motifs protein | transcript_product=FFD and TFG box motifs protein | location=TGGT1_chrVIII:5714889-5717952(+) | protein_length=492 | sequence_SO=chromosome | SO=protein_coding_gene | is_pseudo=false	TGGT1_269650-t26_1-p1		51 kDa		unknown	3	0	3	2
368	TRUE	Empty	| transcript=TGGT1_289680-t26_1 | gene=TGGT1_289680 | organism=Toxoplasma_gondii_GT1 | gene_product=Ras-related protein Rab11 | transcript_product=Ras-related protein Rab11 | location=TGGT1_chrIX:3181746-3185073(-) | protein_length=219 | sequence_SO=chromosome | SO=protein_coding_gene | is_pseudo=false	TGGT1_289680-t26_1-p1		25 kDa		unknown	2	0	3	2
363	TRUE	Empty	| transcript=TGGT1_285190-t26_1 | gene=TGGT1_285190 | organism=Toxoplasma_gondii_GT1 | gene_product=zinc finger, C3HC4 type (RING finger) domain-containing protein | transcript_product=zinc finger, C3HC4 type (RING finger) domain-containing protein | location=TGGT1_chrV:2401162-2404023(-) | protein_length=682 | sequence_SO=chromosome | SO=protein_coding_gene | is_pseudo=false	TGGT1_285190-t26_1-p1		70 kDa	TRUE	unknown	0	0	3	2
398	TRUE	Empty	| transcript=TGGT1_258080-t26_1 | gene=TGGT1_258080 | organism=Toxoplasma_gondii_GT1 | gene_product=hypothetical protein | transcript_product=hypothetical protein | location=TGGT1_chrVIIb:3558189-3569675(+) | protein_length=1711 | sequence_SO=chromosome | SO=protein_coding_gene | is_pseudo=false	TGGT1_258080-t26_1-p1		185 kDa		unknown	0	0	3	2
447	TRUE	Empty	| transcript=TGGT1_236040-t26_1 | gene=TGGT1_236040 | organism=Toxoplasma_gondii_GT1 | gene_product=fructose-1,6-bisphosphate aldolase | transcript_product=fructose-1,6-bisphosphate aldolase | location=TGGT1_chrX:5139351-5141389(+) | protein_length=433 | sequence_SO=chromosome | SO=protein_coding_gene | is_pseudo=false	TGGT1_236040-t26_1-p1		47 kDa	TRUE	unknown	62	23	3	0
476	TRUE	Empty	| transcript=TGGT1_288630-t26_1 | gene=TGGT1_288630 | organism=Toxoplasma_gondii_GT1 | gene_product=putative nucleosome assembly protein (NAP) | transcript_product=putative nucleosome assembly protein (NAP) | location=TGGT1_chrIX:2455396-2456752(+) | protein_length=281 | sequence_SO=chromosome | SO=protein_coding_gene | is_pseudo=false	TGGT1_288630-t26_1-p1		32 kDa		unknown	28	5	3	0
499	TRUE	Empty	| transcript=TGGT1_205558-t26_1 | gene=TGGT1_205558 | organism=Toxoplasma_gondii_GT1 | gene_product=NAC domain-containing protein | transcript_product=NAC domain-containing protein | location=TGGT1_chrVIIa:1246583-1248351(+) | protein_length=189 | sequence_SO=chromosome | SO=protein_coding_gene | is_pseudo=false	TGGT1_205558-t26_1-p1		21 kDa		unknown	18	5	3	0
503	TRUE	Empty	| transcript=TGGT1_262040-t26_1 | gene=TGGT1_262040 | organism=Toxoplasma_gondii_GT1 | gene_product=SAC3/GANP family protein | transcript_product=SAC3/GANP family protein | location=TGGT1_chrVIIb:1387326-1388856(+) | protein_length=269 | sequence_SO=chromosome | SO=protein_coding_gene | is_pseudo=false	TGGT1_262040-t26_1-p1		30 kDa		unknown	16	7	3	0
513	TRUE	Empty	| transcript=TGGT1_315270-t26_1 | gene=TGGT1_315270 | organism=Toxoplasma_gondii_GT1 | gene_product=hypothetical protein | transcript_product=hypothetical protein | location=TGGT1_chrXI:4558433-4565813(-) | protein_length=780 | sequence_SO=chromosome | SO=protein_coding_gene | is_pseudo=false	TGGT1_315270-t26_1-p1		85 kDa		unknown	15	5	3	0
618	TRUE	Empty	| transcript=TGGT1_228210-t26_1 | gene=TGGT1_228210 | organism=Toxoplasma_gondii_GT1 | gene_product=26S proteasome regulatory subunit | transcript_product=26S proteasome regulatory subunit | location=TGGT1_chrX:396289-402825(-) | protein_length=398 | sequence_SO=chromosome | SO=protein_coding_gene | is_pseudo=false	TGGT1_228210-t26_1-p1		44 kDa	TRUE	unknown	8	3	3	0
808	TRUE	Empty	| transcript=TGGT1_310150-t26_1 | gene=TGGT1_310150 | organism=Toxoplasma_gondii_GT1 | gene_product=AMP-binding enzyme domain-containing protein | transcript_product=AMP-binding enzyme domain-containing protein | location=TGGT1_chrXI:1055873-1060273(-) | protein_length=866 | sequence_SO=chromosome | SO=protein_coding_gene | is_pseudo=false	TGGT1_310150-t26_1-p1		96 kDa		unknown	0	0	3	0
824	TRUE	Empty	| transcript=TGGT1_295110-t26_1 | gene=TGGT1_295110 | organism=Toxoplasma_gondii_GT1 | gene_product=rhoptry protein ROP7 | transcript_product=rhoptry protein ROP7 | location=AAQM03000462:293-2020(-) | protein_length=575 | sequence_SO=contig | SO=protein_coding_gene | is_pseudo=false	TGGT1_295110-t26_1-p1		63 kDa	TRUE	unknown	3	0	3	0
864	TRUE	Empty	| transcript=TGGT1_224720-t26_1 | gene=TGGT1_224720 | organism=Toxoplasma_gondii_GT1 | gene_product=SPOC domain-containing protein | transcript_product=SPOC domain-containing protein | location=TGGT1_chrX:2763216-2767432(-) | protein_length=704 | sequence_SO=chromosome | SO=protein_coding_gene | is_pseudo=false	TGGT1_224720-t26_1-p1		73 kDa		unknown	0	0	3	0
940	TRUE	Empty	| transcript=TGGT1_237500-t26_1 | gene=TGGT1_237500 | organism=Toxoplasma_gondii_GT1 | gene_product=protein phosphatase 2C domain-containing protein | transcript_product=protein phosphatase 2C domain-containing protein | location=TGGT1_chrX:5812463-5820984(+) | protein_length=909 | sequence_SO=chromosome | SO=protein_coding_gene | is_pseudo=false	TGGT1_237500-t26_1-p1		97 kDa	TRUE	unknown	0	0	3	0
970	TRUE	Empty	| transcript=TGGT1_217740-t26_1 | gene=TGGT1_217740 | organism=Toxoplasma_gondii_GT1 | gene_product=3-ketoacyl-(acyl-carrier-protein) reductase | transcript_product=3-ketoacyl-(acyl-carrier-protein) reductase | location=TGGT1_chrXII:2024723-2028460(+) | protein_length=376 | sequence_SO=chromosome | SO=protein_coding_gene | is_pseudo=false	TGGT1_217740-t26_1-p1		39 kDa		unknown	0	0	3	0
61	TRUE	Empty	| transcript=TGGT1_291180-t26_1 | gene=TGGT1_291180 | organism=Toxoplasma_gondii_GT1 | gene_product=hypothetical protein | transcript_product=hypothetical protein | location=TGGT1_chrIX:4004987-4034538(-) | protein_length=5394 | sequence_SO=chromosome | SO=protein_coding_gene | is_pseudo=false	TGGT1_291180-t26_1-p1		579 kDa		unknown	9	2	4	10
77	TRUE	Empty	| transcript=TGGT1_289380-t26_1 | gene=TGGT1_289380 | organism=Toxoplasma_gondii_GT1 | gene_product=hypothetical protein | transcript_product=hypothetical protein | location=TGGT1_chrIX:3052104-3057458(+) | protein_length=921 | sequence_SO=chromosome | SO=protein_coding_gene | is_pseudo=false	TGGT1_289380-t26_1-p1		100 kDa		unknown	6	0	4	9
110	TRUE	Empty	| transcript=TGGT1_203780-t26_1 | gene=TGGT1_203780 | organism=Toxoplasma_gondii_GT1 | gene_product=hypothetical protein | transcript_product=hypothetical protein | location=TGGT1_chrVIIa:2142786-2147213(+) | protein_length=1475 | sequence_SO=chromosome | SO=protein_coding_gene | is_pseudo=false	TGGT1_203780-t26_1-p1		145 kDa		unknown	3	0	4	7
130	TRUE	Empty	| transcript=TGGT1_284560-t26_1 | gene=TGGT1_284560 | organism=Toxoplasma_gondii_GT1 | gene_product=ribosomal protein RPL9 | transcript_product=ribosomal protein RPL9 | location=TGGT1_chrV:2561959-2564374(+) | protein_length=190 | sequence_SO=chromosome | SO=protein_coding_gene | is_pseudo=false	TGGT1_284560-t26_1-p1		21 kDa		unknown	8	4	4	6
135	TRUE	Empty	| transcript=TGGT1_214180-t26_1 | gene=TGGT1_214180 | organism=Toxoplasma_gondii_GT1 | gene_product=ENTH domain-containing protein | transcript_product=ENTH domain-containing protein | location=TGGT1_chrX:5976566-5983770(+) | protein_length=634 | sequence_SO=chromosome | SO=protein_coding_gene | is_pseudo=false	TGGT1_214180-t26_1-p1		66 kDa		unknown	2	0	4	6
140	TRUE	Empty	| transcript=TGGT1_281920-t26_1 | gene=TGGT1_281920 | organism=Toxoplasma_gondii_GT1 | gene_product=V-type ATPase, D subunit protein | transcript_product=V-type ATPase, D subunit protein | location=TGGT1_chrVIIa:4175430-4179485(-) | protein_length=245 | sequence_SO=chromosome | SO=protein_coding_gene | is_pseudo=false	TGGT1_281920-t26_1-p1		27 kDa		unknown	0	0	4	6
149	TRUE	Empty	| transcript=TGGT1_261210-t26_1 | gene=TGGT1_261210 | organism=Toxoplasma_gondii_GT1 | gene_product=putative 26s proteasome subunit p55 | transcript_product=putative 26s proteasome subunit p55 | location=TGGT1_chrVIIb:1803646-1810703(+) | protein_length=485 | sequence_SO=chromosome | SO=protein_coding_gene | is_pseudo=false	TGGT1_261210-t26_1-p1		55 kDa		unknown	23	7	4	5
170	TRUE	Empty	| transcript=TGGT1_223390-t26_1 | gene=TGGT1_223390 | organism=Toxoplasma_gondii_GT1 | gene_product=putative activating signal cointegrator 1 complex subunit 3 family 1 ASCC3L1 | transcript_product=putative activating signal cointegrator 1 complex subunit 3 family 1 ASCC3L1 | location=TGGT1_chrX:3771178-3788152(+) | protein_length=2207 | sequence_SO=chromosome | SO=protein_coding_gene | is_pseudo…	TGGT1_223390-t26_1-p1		248 kDa	TRUE	unknown	20	5	4	5
175	TRUE	Empty	| transcript=TGGT1_275440-t26_1 | gene=TGGT1_275440 | organism=Toxoplasma_gondii_GT1 | gene_product=dense granule protein GRA6 | transcript_product=dense granule protein GRA6 | location=TGGT1_chrX:7158307-7158999(-) | protein_length=223 | sequence_SO=chromosome | SO=protein_coding_gene | is_pseudo=false	TGGT1_275440-t26_1-p1		23 kDa		unknown	15	0	4	5
155	TRUE	Empty	| transcript=TGGT1_205510-t26_1 | gene=TGGT1_205510 | organism=Toxoplasma_gondii_GT1 | gene_product=putative nucleolar protein 5 | transcript_product=putative nucleolar protein 5 | location=TGGT1_chrVIIa:1272709-1276843(-) | protein_length=490 | sequence_SO=chromosome | SO=protein_coding_gene | is_pseudo=false	TGGT1_205510-t26_1-p1		54 kDa		unknown	15	4	4	5
159	TRUE	Empty	| transcript=TGGT1_233000-t26_1 | gene=TGGT1_233000 | organism=Toxoplasma_gondii_GT1 | gene_product=KOW motif domain-containing protein | transcript_product=KOW motif domain-containing protein | location=TGGT1_chrVIII:2313902-2327775(-) | protein_length=1179 | sequence_SO=chromosome | SO=protein_coding_gene | is_pseudo=false	TGGT1_233000-t26_1-p1		127 kDa		unknown	10	2	4	5
160	TRUE	Empty	| transcript=TGGT1_304710-t26_1 | gene=TGGT1_304710 | organism=Toxoplasma_gondii_GT1 | gene_product=putative eukaryotic peptide chain release factor | transcript_product=putative eukaryotic peptide chain release factor | location=TGGT1_chrVIIa:615815-622350(-) | protein_length=814 | sequence_SO=chromosome | SO=protein_coding_gene | is_pseudo=false	TGGT1_304710-t26_1-p1		90 kDa	TRUE	unknown	11	2	4	5
161	TRUE	Empty	| transcript=TGGT1_260260-t26_1 | gene=TGGT1_260260 | organism=Toxoplasma_gondii_GT1 | gene_product=ribosomal protein RPP1 | transcript_product=ribosomal protein RPP1 | location=TGGT1_chrVIIb:2389422-2391225(-) | protein_length=179 | sequence_SO=chromosome | SO=protein_coding_gene | is_pseudo=false	TGGT1_260260-t26_1-p1		19 kDa		unknown	8	4	4	5
164	TRUE	Empty	| transcript=TGGT1_262050-t26_1 | gene=TGGT1_262050 | organism=Toxoplasma_gondii_GT1 | gene_product=rhoptry kinase family protein ROP39 | transcript_product=rhoptry kinase family protein ROP39 | location=TGGT1_chrVIIb:1382528-1384294(+) | protein_length=588 | sequence_SO=chromosome | SO=protein_coding_gene | is_pseudo=false	TGGT1_262050-t26_1-p1		65 kDa	TRUE	unknown	8	0	4	5
178	TRUE	Empty	| transcript=TGGT1_279390-t26_1 | gene=TGGT1_279390 | organism=Toxoplasma_gondii_GT1 | gene_product=putative proliferation-associated protein 2G4 | transcript_product=putative proliferation-associated protein 2G4 | location=TGGT1_chrIX:43752-48368(-) | protein_length=462 | sequence_SO=chromosome | SO=protein_coding_gene | is_pseudo=false	TGGT1_279390-t26_1-p1		50 kDa	TRUE	unknown	30	10	4	4
201	TRUE	Empty	| transcript=TGGT1_287500-t26_1 | gene=TGGT1_287500 | organism=Toxoplasma_gondii_GT1 | gene_product=putative T complex chaperonin | transcript_product=putative T complex chaperonin | location=TGGT1_chrV:438209-443517(-) | protein_length=556 | sequence_SO=chromosome | SO=protein_coding_gene | is_pseudo=false	TGGT1_287500-t26_1-p1		59 kDa		unknown	28	8	4	4
182	TRUE	Empty	| transcript=TGGT1_265330-t26_1 | gene=TGGT1_265330 | organism=Toxoplasma_gondii_GT1 | gene_product=putative cell-cycle-associated protein kinase GSK | transcript_product=putative cell-cycle-associated protein kinase GSK | location=TGGT1_chrIX:1430680-1432489(-) | protein_length=394 | sequence_SO=chromosome | SO=protein_coding_gene | is_pseudo=false	TGGT1_265330-t26_1-p1		44 kDa		unknown	23	3	4	4
212	TRUE	Empty	| transcript=TGGT1_309590-t26_1 | gene=TGGT1_309590 | organism=Toxoplasma_gondii_GT1 | gene_product=rhoptry protein ROP1 | transcript_product=rhoptry protein ROP1 | location=TGGT1_chrXI:707942-709312(+) | protein_length=456 | sequence_SO=chromosome | SO=protein_coding_gene | is_pseudo=false	TGGT1_309590-t26_1-p1		50 kDa	TRUE	unknown	18	5	4	4
206	TRUE	Empty	| transcript=TGGT1_229010-t26_1 | gene=TGGT1_229010 | organism=Toxoplasma_gondii_GT1 | gene_product=rhoptry neck protein RON4 | transcript_product=rhoptry neck protein RON4 | location=TGGT1_chrVIII:18238-24970(+) | protein_length=984 | sequence_SO=chromosome | SO=protein_coding_gene | is_pseudo=false	TGGT1_229010-t26_1-p1		107 kDa		unknown	17	4	4	4
185	TRUE	Empty	| transcript=TGGT1_268200-t26_1 | gene=TGGT1_268200 | organism=Toxoplasma_gondii_GT1 | gene_product=RNA recognition motif-containing protein | transcript_product=RNA recognition motif-containing protein | location=TGGT1_chrVIII:6648500-6651532(+) | protein_length=648 | sequence_SO=chromosome | SO=protein_coding_gene | is_pseudo=false	TGGT1_268200-t26_1-p1		66 kDa		unknown	17	4	4	4
215	TRUE	Empty	| transcript=TGGT1_314810-t26_1 | gene=TGGT1_314810 | organism=Toxoplasma_gondii_GT1 | gene_product=ribosomal protein RPL7 | transcript_product=ribosomal protein RPL7 | location=TGGT1_chrXI:4256933-4260657(+) | protein_length=258 | sequence_SO=chromosome | SO=protein_coding_gene | is_pseudo=false	TGGT1_314810-t26_1-p1		30 kDa	TRUE	unknown	13	7	4	4
221	TRUE	Empty	| transcript=TGGT1_204530-t26_1 | gene=TGGT1_204530 | organism=Toxoplasma_gondii_GT1 | gene_product=microneme protein MIC11 | transcript_product=microneme protein MIC11 | location=TGGT1_chrVIIa:1632334-1633282(-) | protein_length=204 | sequence_SO=chromosome | SO=protein_coding_gene | is_pseudo=false	TGGT1_204530-t26_1-p1		22 kDa		unknown	12	4	4	4
208	TRUE	Empty	| transcript=TGGT1_219590-t26_1 | gene=TGGT1_219590 | organism=Toxoplasma_gondii_GT1 | gene_product=RuvB family 1 protein | transcript_product=RuvB family 1 protein | location=TGGT1_chrXII:778348-784976(+) | protein_length=492 | sequence_SO=chromosome | SO=protein_coding_gene | is_pseudo=false	TGGT1_219590-t26_1-p1		53 kDa	TRUE	unknown	12	4	4	4
188	TRUE	Empty	| transcript=TGGT1_231630-t26_1 | gene=TGGT1_231630 | organism=Toxoplasma_gondii_GT1 | gene_product=alveolin domain containing intermediate filament IMC4 | transcript_product=alveolin domain containing intermediate filament IMC4 | location=TGGT1_chrVIII:1508307-1510463(-) | protein_length=452 | sequence_SO=chromosome | SO=protein_coding_gene | is_pseudo=false	TGGT1_231630-t26_1-p1		50 kDa		unknown	7	6	4	4
224	TRUE	Empty	| transcript=TGGT1_261950-t26_1 | gene=TGGT1_261950 | organism=Toxoplasma_gondii_GT1 | gene_product=ATP synthase beta subunit ATP-B | transcript_product=ATP synthase beta subunit ATP-B | location=TGGT1_chrVIIb:1457013-1460114(-) | protein_length=560 | sequence_SO=chromosome | SO=protein_coding_gene | is_pseudo=false	TGGT1_261950-t26_1-p1		60 kDa		unknown	10	3	4	4
[truncated: 184 more rows]

## Sheet: Co-IP DCS1-rep2
#	Visible?	Starred?	Identified Proteins (1602)	Accession Number	Alternate ID	Molecular Weight	Protein Grouping Ambiguity	Taxonomy	Tir1 soluble lysate-REP2	DCS1 soluble lysate-REP2	Tir1 IP-REP2	DCS1 IP-REP2
[truncated: 1,603 more rows]

[truncated: 2 more sheets: Co-IP DCS1-rep3, Co-IP  DCS1 replicates 1-2-3]
