# Supplementary material for: Cytokinetic abscission in Toxoplasma gondii is governed by protein phosphatase 2A and the daughter cell scaffold complex
Source: EMBO J. 2024 Jul 15;43(17):11. doi: 10.1038/s44318-024-00171-9 (PMC11377541; doi:10.1038/s44318-024-00171-9)
Supplement: Supplementary file 7 — Data Set EV2 [file 44318_2024_171_MOESM7_ESM.xlsx]

## Sheet: Legend
Dataset EV2 – Raw data and analysis of the MS results of the DCS2 and PP2A-B2 co-immunoprecipitation experiments.

## Sheet: IP_DCS2_PP2A-B2
#	Visible?	Starred?	Identified Proteins (918)	Accession Number	Alternate ID	Molecular Weight	Protein Grouping Ambiguity	Taxonomy	DCS2	PP2A-B2	TiR1
193	TRUE	Empty	| transcript=TGGT1_231790-t26_1 | gene=TGGT1_231790 | organism=Toxoplasma_gondii_GT1 | gene_product=hypothetical protein | transcript_product=hypothetical protein | location=TGGT1_chrVIII:1532804-1536806(-) | protein_length=1232 | sequence_SO=chromosome | SO=protein_coding_gene | is_pseudo=false	TGGT1_231790-t26_1-p1		134 kDa	TRUE	unknown	9	12	0
209	TRUE	Empty	| transcript=TGGT1_216240-t26_1 | gene=TGGT1_216240 | organism=Toxoplasma_gondii_GT1 | gene_product=hypothetical protein | transcript_product=hypothetical protein | location=TGGT1_chrXI:6217503-6226871(+) | protein_length=804 | sequence_SO=chromosome | SO=protein_coding_gene | is_pseudo=false	TGGT1_216240-t26_1-p1		87 kDa		unknown	6	13	0
272	TRUE	Empty	| transcript=TGGT1_200400-t26_1 | gene=TGGT1_200400 | organism=Toxoplasma_gondii_GT1 | gene_product=hypothetical protein | transcript_product=hypothetical protein | location=TGGT1_chrVIII:6826586-6839868(-) | protein_length=1167 | sequence_SO=chromosome | SO=protein_coding_gene | is_pseudo=false	TGGT1_200400-t26_1-p1		126 kDa		unknown	3	14	0
336	TRUE	Empty	| transcript=TGGT1_410370-t26_1 | gene=TGGT1_410370 | organism=Toxoplasma_gondii_GT1 | gene_product=putative transmembrane protein | transcript_product=putative transmembrane protein | location=AAQM03000265:733-2584(+) | protein_length=435 | sequence_SO=contig | SO=protein_coding_gene | is_pseudo=false	TGGT1_410370-t26_1-p1		48 kDa	TRUE	unknown	7	2	0
376	TRUE	Empty	| transcript=TGGT1_224350A-t26_1 | gene=TGGT1_224350A | organism=Toxoplasma_gondii_GT1 | gene_product=putative aminopeptidase N | transcript_product=putative aminopeptidase N | location=TGGT1_chrX:2967893-2975546(-) | protein_length=1219 | sequence_SO=chromosome | SO=protein_coding_gene | is_pseudo=false	TGGT1_224350A-t26_1-p1		134 kDa		unknown	6	5	0
444	TRUE	Empty	| transcript=TGGT1_235920-t26_1 | gene=TGGT1_235920 | organism=Toxoplasma_gondii_GT1 | gene_product=dynein, axonemal, heavy chain 2 family protein | transcript_product=dynein, axonemal, heavy chain 2 family protein | location=TGGT1_chrX:5028843-5073194(-) | protein_length=4496 | sequence_SO=chromosome | SO=protein_coding_gene | is_pseudo=false	TGGT1_235920-t26_1-p1		514 kDa		unknown	7	0	0
486	TRUE	Empty	| transcript=TGGT1_262050-t26_1 | gene=TGGT1_262050 | organism=Toxoplasma_gondii_GT1 | gene_product=rhoptry kinase family protein ROP39 | transcript_product=rhoptry kinase family protein ROP39 | location=TGGT1_chrVIIb:1382528-1384294(+) | protein_length=588 | sequence_SO=chromosome | SO=protein_coding_gene | is_pseudo=false	TGGT1_262050-t26_1-p1		65 kDa		unknown	5	0	0
488	TRUE	Empty	| transcript=TGGT1_204050-t26_1 | gene=TGGT1_204050 | organism=Toxoplasma_gondii_GT1 | gene_product=subtilisin SUB1 | transcript_product=subtilisin SUB1 | location=TGGT1_chrVIIa:1932241-1938144(+) | protein_length=795 | sequence_SO=chromosome | SO=protein_coding_gene | is_pseudo=false	TGGT1_204050-t26_1-p1		85 kDa		unknown	9	0	0
524	TRUE	Empty	| transcript=TGGT1_312280-t26_1 | gene=TGGT1_312280 | organism=Toxoplasma_gondii_GT1 | gene_product=putative pre-mRNA-splicing factor ATP-dependent RNA helicase | transcript_product=putative pre-mRNA-splicing factor ATP-dependent RNA helicase | location=TGGT1_chrXI:2524572-2536301(+) | protein_length=1206 | sequence_SO=chromosome | SO=protein_coding_gene | is_pseudo=false	TGGT1_312280-t26_1-p1		136 kDa	TRUE	unknown	5	3	0
530	TRUE	Empty	| transcript=TGGT1_203380-t26_1 | gene=TGGT1_203380 | organism=Toxoplasma_gondii_GT1 | gene_product=DnaJ domain-containing protein | transcript_product=DnaJ domain-containing protein | location=TGGT1_chrVIIa:2427917-2435902(+) | protein_length=714 | sequence_SO=chromosome | SO=protein_coding_gene | is_pseudo=false	TGGT1_203380-t26_1-p1		81 kDa		unknown	3	3	0
531	TRUE	Empty	| transcript=TGGT1_210370-t26_1 | gene=TGGT1_210370 | organism=Toxoplasma_gondii_GT1 | gene_product=hypothetical protein | transcript_product=hypothetical protein | location=TGGT1_chrIX:4634440-4635879(-) | protein_length=479 | sequence_SO=chromosome | SO=protein_coding_gene | is_pseudo=false	TGGT1_210370-t26_1-p1		52 kDa		unknown	5	3	0
534	TRUE	Empty	| transcript=TGGT1_263700-t26_1 | gene=TGGT1_263700 | organism=Toxoplasma_gondii_GT1 | gene_product=ribosomal protein RPS14 | transcript_product=ribosomal protein RPS14 | location=TGGT1_chrVIIb:359504-361231(+) | protein_length=156 | sequence_SO=chromosome | SO=protein_coding_gene | is_pseudo=false	TGGT1_263700-t26_1-p1		16 kDa		unknown	4	0	0
538	TRUE	Empty	| transcript=TGGT1_269180-t26_1 | gene=TGGT1_269180 | organism=Toxoplasma_gondii_GT1 | gene_product=MIF4G domain-containing protein | transcript_product=MIF4G domain-containing protein | location=TGGT1_chrVIII:6008955-6021323(-) | protein_length=2668 | sequence_SO=chromosome | SO=protein_coding_gene | is_pseudo=false	TGGT1_269180-t26_1-p1		273 kDa		unknown	4	4	0
566	TRUE	Empty	| transcript=TGGT1_214770-t26_1 | gene=TGGT1_214770 | organism=Toxoplasma_gondii_GT1 | gene_product=putative small GTP binding protein rab1a | transcript_product=putative small GTP binding protein rab1a | location=TGGT1_chrX:6376684-6380380(+) | protein_length=202 | sequence_SO=chromosome | SO=protein_coding_gene | is_pseudo=false	TGGT1_214770-t26_1-p1		23 kDa		unknown	3	3	0
567	TRUE	Empty	| transcript=TGGT1_258240-t26_1 | gene=TGGT1_258240 | organism=Toxoplasma_gondii_GT1 | gene_product=chromodomain helicase DNA binding protein CHD1/SWI2/SNF2 | transcript_product=chromodomain helicase DNA binding protein CHD1/SWI2/SNF2 | location=TGGT1_chrVIIb:3435272-3453383(-) | protein_length=2495 | sequence_SO=chromosome | SO=protein_coding_gene | is_pseudo=false	TGGT1_258240-t26_1-p1		272 kDa		unknown	4	3	0
569	TRUE	Empty	| transcript=TGGT1_223680-t26_1 | gene=TGGT1_223680 | organism=Toxoplasma_gondii_GT1 | gene_product=ubiquitin family protein | transcript_product=ubiquitin family protein | location=TGGT1_chrX:3562244-3565671(-) | protein_length=399 | sequence_SO=chromosome | SO=protein_coding_gene | is_pseudo=false	TGGT1_223680-t26_1-p1		42 kDa		unknown	3	4	0
570	TRUE	Empty	| transcript=TGGT1_237180-t26_1 | gene=TGGT1_237180 | organism=Toxoplasma_gondii_GT1 | gene_product=hypothetical protein | transcript_product=hypothetical protein | location=TGGT1_chrX:5659103-5659870(-) | protein_length=255 | sequence_SO=chromosome | SO=protein_coding_gene | is_pseudo=false	TGGT1_237180-t26_1-p1		29 kDa		unknown	3	3	0
572	TRUE	Empty	| transcript=TGGT1_246560-t26_1 | gene=TGGT1_246560 | organism=Toxoplasma_gondii_GT1 | gene_product=putative vacuolar ATP synthase subunit g | transcript_product=putative vacuolar ATP synthase subunit g | location=TGGT1_chrXII:2787836-2789911(+) | protein_length=131 | sequence_SO=chromosome | SO=protein_coding_gene | is_pseudo=false	TGGT1_246560-t26_1-p1		15 kDa		unknown	0	3	0
578	TRUE	Empty	| transcript=TGGT1_318580-t26_1 | gene=TGGT1_318580 | organism=Toxoplasma_gondii_GT1 | gene_product=glucosephosphate-mutase GPM2 | transcript_product=glucosephosphate-mutase GPM2 | location=TGGT1_chrIV:1153980-1159087(-) | protein_length=597 | sequence_SO=chromosome | SO=protein_coding_gene | is_pseudo=false	TGGT1_318580-t26_1-p1		66 kDa		unknown	4	4	0
580	TRUE	Empty	| transcript=TGGT1_292200-t26_1 | gene=TGGT1_292200 | organism=Toxoplasma_gondii_GT1 | gene_product=RNA recognition motif-containing protein | transcript_product=RNA recognition motif-containing protein | location=TGGT1_chrIX:4409358-4421259(-) | protein_length=2069 | sequence_SO=chromosome | SO=protein_coding_gene | is_pseudo=false	TGGT1_292200-t26_1-p1		222 kDa		unknown	5	0	0
583	TRUE	Empty	| transcript=TGGT1_254940-t26_1 | gene=TGGT1_254940 | organism=Toxoplasma_gondii_GT1 | gene_product=MIF4G domain-containing protein | transcript_product=MIF4G domain-containing protein | location=TGGT1_chrIII:2027943-2043635(+) | protein_length=3756 | sequence_SO=chromosome | SO=protein_coding_gene | is_pseudo=false	TGGT1_254940-t26_1-p1		385 kDa	TRUE	unknown	6	0	0
584	TRUE	Empty	| transcript=TGGT1_215560-t26_1 | gene=TGGT1_215560 | organism=Toxoplasma_gondii_GT1 | gene_product=histone arginine methyltransferase PRMT5 | transcript_product=histone arginine methyltransferase PRMT5 | location=TGGT1_chrX:6909223-6912162(+) | protein_length=979 | sequence_SO=chromosome | SO=protein_coding_gene | is_pseudo=false	TGGT1_215560-t26_1-p1		107 kDa		unknown	7	0	0
609	TRUE	Empty	| transcript=TGGT1_263300-t26_1 | gene=TGGT1_263300 | organism=Toxoplasma_gondii_GT1 | gene_product=eukaryotic porin protein | transcript_product=eukaryotic porin protein | location=TGGT1_chrVIIb:618828-622551(-) | protein_length=290 | sequence_SO=chromosome | SO=protein_coding_gene | is_pseudo=false	TGGT1_263300-t26_1-p1		31 kDa		unknown	3	3	0
610	TRUE	Empty	| transcript=TGGT1_249900-t26_1 | gene=TGGT1_249900 | organism=Toxoplasma_gondii_GT1 | gene_product=putative adenine nucleotide translocator | transcript_product=putative adenine nucleotide translocator | location=TGGT1_chrXII:4873424-4874380(+) | protein_length=318 | sequence_SO=chromosome | SO=protein_coding_gene | is_pseudo=false	TGGT1_249900-t26_1-p1		35 kDa		unknown	3	2	0
611	TRUE	Empty	| transcript=TGGT1_306400-t26_1 | gene=TGGT1_306400 | organism=Toxoplasma_gondii_GT1 | gene_product=hypothetical protein | transcript_product=hypothetical protein | location=TGGT1_chrIX:5832391-5837378(+) | protein_length=1403 | sequence_SO=chromosome | SO=protein_coding_gene | is_pseudo=false	TGGT1_306400-t26_1-p1		152 kDa		unknown	3	2	0
612	TRUE	Empty	| transcript=TGGT1_311360-t26_1 | gene=TGGT1_311360 | organism=Toxoplasma_gondii_GT1 | gene_product=protein kinase G AGC kinase family member PKG | transcript_product=protein kinase G AGC kinase family member PKG | location=TGGT1_chrXI:1956120-1971174(-) | protein_length=994 | sequence_SO=chromosome | SO=protein_coding_gene | is_pseudo=false	TGGT1_311360-t26_1-p1		111 kDa		unknown	3	2	0
613	TRUE	Empty	| transcript=TGGT1_239500-t26_1 | gene=TGGT1_239500 | organism=Toxoplasma_gondii_GT1 | gene_product=putative proteasome subunit alpha type | transcript_product=putative proteasome subunit alpha type | location=TGGT1_chrVI:713977-716908(+) | protein_length=252 | sequence_SO=chromosome | SO=protein_coding_gene | is_pseudo=false	TGGT1_239500-t26_1-p1		28 kDa		unknown	2	3	0
619	TRUE	Empty	| transcript=TGGT1_214180-t26_1 | gene=TGGT1_214180 | organism=Toxoplasma_gondii_GT1 | gene_product=ENTH domain-containing protein | transcript_product=ENTH domain-containing protein | location=TGGT1_chrX:5976566-5983770(+) | protein_length=634 | sequence_SO=chromosome | SO=protein_coding_gene | is_pseudo=false	TGGT1_214180-t26_1-p1		66 kDa		unknown	3	2	0
622	TRUE	Empty	| transcript=TGGT1_288860-t26_1 | gene=TGGT1_288860 | organism=Toxoplasma_gondii_GT1 | gene_product=RuvB family 2 protein | transcript_product=RuvB family 2 protein | location=TGGT1_chrIX:2586575-2593961(-) | protein_length=508 | sequence_SO=chromosome | SO=protein_coding_gene | is_pseudo=false	TGGT1_288860-t26_1-p1		55 kDa		unknown	4	0	0
623	TRUE	Empty	| transcript=TGGT1_306970-t26_1 | gene=TGGT1_306970 | organism=Toxoplasma_gondii_GT1 | gene_product=thymidylate kinase | transcript_product=thymidylate kinase | location=TGGT1_chrXI:119441-122838(-) | protein_length=273 | sequence_SO=chromosome | SO=protein_coding_gene | is_pseudo=false	TGGT1_306970-t26_1-p1		30 kDa		unknown	2	0	0
625	TRUE	Empty	| transcript=TGGT1_216880-t26_1 | gene=TGGT1_216880 | organism=Toxoplasma_gondii_GT1 | gene_product=guanine nucleotide-binding protein | transcript_product=guanine nucleotide-binding protein | location=TGGT1_chrXI:5736268-5739860(-) | protein_length=321 | sequence_SO=chromosome | SO=protein_coding_gene | is_pseudo=false	TGGT1_216880-t26_1-p1		35 kDa		unknown	0	4	0
626	TRUE	Empty	| transcript=TGGT1_250700-t26_1 | gene=TGGT1_250700 | organism=Toxoplasma_gondii_GT1 | gene_product=hypothetical protein | transcript_product=hypothetical protein | location=TGGT1_chrXII:5061393-5068428(+) | protein_length=1509 | sequence_SO=chromosome | SO=protein_coding_gene | is_pseudo=false	TGGT1_250700-t26_1-p1		161 kDa		unknown	0	3	0
627	TRUE	Empty	| transcript=TGGT1_299070-t26_1 | gene=TGGT1_299070 | organism=Toxoplasma_gondii_GT1 | gene_product=pyruvate kinase PyKII | transcript_product=pyruvate kinase PyKII | location=TGGT1_chrIII:2188027-2191756(+) | protein_length=988 | sequence_SO=chromosome | SO=protein_coding_gene | is_pseudo=false	TGGT1_299070-t26_1-p1		107 kDa		unknown	3	2	0
635	TRUE	Empty	| transcript=TGGT1_318510-t26_1 | gene=TGGT1_318510 | organism=Toxoplasma_gondii_GT1 | gene_product=putative N-ethylmaleimide-sensitive fusion protein | transcript_product=putative N-ethylmaleimide-sensitive fusion protein | location=TGGT1_chrIV:1205264-1217814(-) | protein_length=751 | sequence_SO=chromosome | SO=protein_coding_gene | is_pseudo=false	TGGT1_318510-t26_1-p1		83 kDa		unknown	3	2	0
640	TRUE	Empty	| transcript=TGGT1_305040-t26_1 | gene=TGGT1_305040 | organism=Toxoplasma_gondii_GT1 | gene_product=HEAT repeat-containing protein | transcript_product=HEAT repeat-containing protein | location=TGGT1_chrIX:4965233-4980115(-) | protein_length=1173 | sequence_SO=chromosome | SO=protein_coding_gene | is_pseudo=false	TGGT1_305040-t26_1-p1		126 kDa		unknown	5	0	0
641	TRUE	Empty	| transcript=TGGT1_292220-t26_1 | gene=TGGT1_292220 | organism=Toxoplasma_gondii_GT1 | gene_product=PCI domain-containing protein | transcript_product=PCI domain-containing protein | location=TGGT1_chrIX:4423653-4430460(+) | protein_length=561 | sequence_SO=chromosome | SO=protein_coding_gene | is_pseudo=false	TGGT1_292220-t26_1-p1		62 kDa	TRUE	unknown	3	3	0
642	TRUE	Empty	| transcript=TGGT1_316900-t26_1 | gene=TGGT1_316900 | organism=Toxoplasma_gondii_GT1 | gene_product=Sas10 C-terminal domain-containing protein | transcript_product=Sas10 C-terminal domain-containing protein | location=TGGT1_chrXI:5539468-5546574(-) | protein_length=800 | sequence_SO=chromosome | SO=protein_coding_gene | is_pseudo=false	TGGT1_316900-t26_1-p1		91 kDa		unknown	4	2	0
643	TRUE	Empty	| transcript=TGGT1_244380-t26_1 | gene=TGGT1_244380 | organism=Toxoplasma_gondii_GT1 | gene_product=cactin | transcript_product=cactin | location=TGGT1_chrVI:3137734-3142670(-) | protein_length=688 | sequence_SO=chromosome | SO=protein_coding_gene | is_pseudo=false	TGGT1_244380-t26_1-p1		80 kDa		unknown	3	4	0
644	TRUE	Empty	| transcript=TGGT1_229350-t26_1 | gene=TGGT1_229350 | organism=Toxoplasma_gondii_GT1 | gene_product=HEAT repeat-containing protein | transcript_product=HEAT repeat-containing protein | location=TGGT1_chrVIII:182342-193307(-) | protein_length=871 | sequence_SO=chromosome | SO=protein_coding_gene | is_pseudo=false	TGGT1_229350-t26_1-p1		95 kDa		unknown	2	6	0
645	TRUE	Empty	| transcript=TGGT1_276170-t26_1 | gene=TGGT1_276170 | organism=Toxoplasma_gondii_GT1 | gene_product=phosphatidylinositol 3- and 4-kinase | transcript_product=phosphatidylinositol 3- and 4-kinase | location=TGGT1_chrIII:84006-93774(+) | protein_length=1228 | sequence_SO=chromosome | SO=protein_coding_gene | is_pseudo=false	TGGT1_276170-t26_1-p1		135 kDa		unknown	5	0	0
646	TRUE	Empty	| transcript=TGGT1_306060-t26_1 | gene=TGGT1_306060 | organism=Toxoplasma_gondii_GT1 | gene_product=rhoptry neck protein RON8 | transcript_product=rhoptry neck protein RON8 | location=TGGT1_chrIX:5560917-5575203(-) | protein_length=2980 | sequence_SO=chromosome | SO=protein_coding_gene | is_pseudo=false	TGGT1_306060-t26_1-p1		329 kDa		unknown	6	0	0
647	TRUE	Empty	| transcript=TGGT1_208830-t26_1 | gene=TGGT1_208830 | organism=Toxoplasma_gondii_GT1 | gene_product=hypothetical protein | transcript_product=hypothetical protein | location=TGGT1_chrIb:904648-906165(-) | protein_length=505 | sequence_SO=chromosome | SO=protein_coding_gene | is_pseudo=false	TGGT1_208830-t26_1-p1		55 kDa		unknown	5	0	0
648	TRUE	Empty	| transcript=TGGT1_286690-t26_1 | gene=TGGT1_286690 | organism=Toxoplasma_gondii_GT1 | gene_product=DNA/RNA-binding protein KIN17 domain-containing protein | transcript_product=DNA/RNA-binding protein KIN17 domain-containing protein | location=TGGT1_chrV:1574069-1579937(-) | protein_length=516 | sequence_SO=chromosome | SO=protein_coding_gene | is_pseudo=false	TGGT1_286690-t26_1-p1 (+1)		60 kDa	TRUE	unknown	4	0	0
662	TRUE	Empty	| transcript=TGGT1_203870-t26_1 | gene=TGGT1_203870 | organism=Toxoplasma_gondii_GT1 | gene_product=RAB43, member RAS oncogene family protein | transcript_product=RAB43, member RAS oncogene family protein | location=TGGT1_chrVIIa:2071934-2075396(-) | protein_length=285 | sequence_SO=chromosome | SO=protein_coding_gene | is_pseudo=false	TGGT1_203870-t26_1-p1		32 kDa		unknown	2	2	0
663	TRUE	Empty	| transcript=TGGT1_254440-t26_1 | gene=TGGT1_254440 | organism=Toxoplasma_gondii_GT1 | gene_product=ribosomal protein RPL12 | transcript_product=ribosomal protein RPL12 | location=TGGT1_chrIII:1720222-1723221(-) | protein_length=165 | sequence_SO=chromosome | SO=protein_coding_gene | is_pseudo=false	TGGT1_254440-t26_1-p1		18 kDa		unknown	2	2	0
664	TRUE	Empty	| transcript=TGGT1_264640-t26_1 | gene=TGGT1_264640 | organism=Toxoplasma_gondii_GT1 | gene_product=bromodomain-containing protein | transcript_product=bromodomain-containing protein | location=TGGT1_chrIX:1974690-1979113(-) | protein_length=1354 | sequence_SO=chromosome | SO=protein_coding_gene | is_pseudo=false	TGGT1_264640-t26_1-p1		140 kDa		unknown	3	2	0
666	TRUE	Empty	| transcript=TGGT1_300000-t26_1 | gene=TGGT1_300000 | organism=Toxoplasma_gondii_GT1 | gene_product=ribosomal protein RPL18 | transcript_product=ribosomal protein RPL18 | location=TGGT1_chrXII:251803-254851(+) | protein_length=187 | sequence_SO=chromosome | SO=protein_coding_gene | is_pseudo=false	TGGT1_300000-t26_1-p1		21 kDa		unknown	2	2	0
667	TRUE	Empty	| transcript=TGGT1_285980A-t26_1 | gene=TGGT1_285980A | organism=Toxoplasma_gondii_GT1 | gene_product=glucosephosphate-mutase GPM1 | transcript_product=glucosephosphate-mutase GPM1 | location=TGGT1_chrV:1947082-1953082(-) | protein_length=361 | sequence_SO=chromosome | SO=protein_coding_gene | is_pseudo=false	TGGT1_285980A-t26_1-p1		39 kDa		unknown	2	2	0
675	TRUE	Empty	| transcript=TGGT1_228630-t26_1 | gene=TGGT1_228630 | organism=Toxoplasma_gondii_GT1 | gene_product=hypothetical protein | transcript_product=hypothetical protein | location=TGGT1_chrX:179956-182506(+) | protein_length=328 | sequence_SO=chromosome | SO=protein_coding_gene | is_pseudo=false	TGGT1_228630-t26_1-p1		35 kDa		unknown	2	2	0
676	TRUE	Empty	| transcript=TGGT1_221522-t26_1 | gene=TGGT1_221522 | organism=Toxoplasma_gondii_GT1 | gene_product=adaptor complexes medium subunit family protein | transcript_product=adaptor complexes medium subunit family protein | location=TGGT1_chrII:393309-399736(+) | protein_length=571 | sequence_SO=chromosome | SO=protein_coding_gene | is_pseudo=false	TGGT1_221522-t26_1-p1		61 kDa		unknown	2	2	0
679	TRUE	Empty	| transcript=TGGT1_286790-t26_1 | gene=TGGT1_286790 | organism=Toxoplasma_gondii_GT1 | gene_product=nuclear factor NF2 | transcript_product=nuclear factor NF2 | location=TGGT1_chrV:1521521-1525782(+) | protein_length=313 | sequence_SO=chromosome | SO=protein_coding_gene | is_pseudo=false	TGGT1_286790-t26_1-p1		36 kDa		unknown	3	3	0
681	TRUE	Empty	| transcript=TGGT1_258410-t26_1 | gene=TGGT1_258410 | organism=Toxoplasma_gondii_GT1 | gene_product=photosensitized INA-labeled protein PHIL1 | transcript_product=photosensitized INA-labeled protein PHIL1 | location=TGGT1_chrVIIb:3400417-3400914(+) | protein_length=165 | sequence_SO=chromosome | SO=protein_coding_gene | is_pseudo=false	TGGT1_258410-t26_1-p1		19 kDa		unknown	3	0	0
685	TRUE	Empty	| transcript=TGGT1_318440-t26_1 | gene=TGGT1_318440 | organism=Toxoplasma_gondii_GT1 | gene_product=helicase associated domain (ha2) protein | transcript_product=helicase associated domain (ha2) protein | location=TGGT1_chrIV:1264045-1277404(-) | protein_length=2234 | sequence_SO=chromosome | SO=protein_coding_gene | is_pseudo=false	TGGT1_318440-t26_1-p1		237 kDa		unknown	4	0	0
686	TRUE	Empty	| transcript=TGGT1_261450-t26_1 | gene=TGGT1_261450 | organism=Toxoplasma_gondii_GT1 | gene_product=hypothetical protein | transcript_product=hypothetical protein | location=TGGT1_chrVIIb:1712431-1719358(-) | protein_length=1112 | sequence_SO=chromosome | SO=protein_coding_gene | is_pseudo=false	TGGT1_261450-t26_1-p1		119 kDa		unknown	3	0	0
687	TRUE	Empty	| transcript=TGGT1_244200-t26_1 | gene=TGGT1_244200 | organism=Toxoplasma_gondii_GT1 | gene_product=putative 2-oxoglutarate dehydrogenase e1 component, mitochondrial precursor | transcript_product=putative 2-oxoglutarate dehydrogenase e1 component, mitochondrial precursor | location=TGGT1_chrVI:3022117-3029688(-) | protein_length=1116 | sequence_SO=chromosome | SO=protein_coding_gene | is_pseudo=…	TGGT1_244200-t26_1-p1		124 kDa		unknown	3	2	0
689	TRUE	Empty	| transcript=TGGT1_248180-t26_1 | gene=TGGT1_248180 | organism=Toxoplasma_gondii_GT1 | gene_product=hypothetical protein | transcript_product=hypothetical protein | location=TGGT1_chrXII:3662064-3663294(+) | protein_length=173 | sequence_SO=chromosome | SO=protein_coding_gene | is_pseudo=false	TGGT1_248180-t26_1-p1		18 kDa		unknown	2	0	0
690	TRUE	Empty	| transcript=TGGT1_225790-t26_1 | gene=TGGT1_225790 | organism=Toxoplasma_gondii_GT1 | gene_product=PDI family protein | transcript_product=PDI family protein | location=TGGT1_chrX:1946861-1948766(+) | protein_length=189 | sequence_SO=chromosome | SO=protein_coding_gene | is_pseudo=false	TGGT1_225790-t26_1-p1		22 kDa		unknown	3	0	0
692	TRUE	Empty	| transcript=TGGT1_209210-t26_1 | gene=TGGT1_209210 | organism=Toxoplasma_gondii_GT1 | gene_product=hypothetical protein | transcript_product=hypothetical protein | location=TGGT1_chrIb:1139917-1148599(+) | protein_length=1492 | sequence_SO=chromosome | SO=protein_coding_gene | is_pseudo=false	TGGT1_209210-t26_1-p1		167 kDa		unknown	3	2	0
693	TRUE	Empty	| transcript=TGGT1_254720-t26_1 | gene=TGGT1_254720 | organism=Toxoplasma_gondii_GT1 | gene_product=dense granule protein GRA8 | transcript_product=dense granule protein GRA8 | location=TGGT1_chrIII:1884681-1885484(+) | protein_length=267 | sequence_SO=chromosome | SO=protein_coding_gene | is_pseudo=false	TGGT1_254720-t26_1-p1		29 kDa		unknown	2	0	0
695	TRUE	Empty	| transcript=TGGT1_218220-t26_1 | gene=TGGT1_218220 | organism=Toxoplasma_gondii_GT1 | gene_product=putative cell-cycle-associated protein kinase CDK | transcript_product=putative cell-cycle-associated protein kinase CDK | location=TGGT1_chrXII:1607473-1610937(+) | protein_length=300 | sequence_SO=chromosome | SO=protein_coding_gene | is_pseudo=false	TGGT1_218220-t26_1-p1		34 kDa		unknown	2	3	0
697	TRUE	Empty	| transcript=TGGT1_219280-t26_1 | gene=TGGT1_219280 | organism=Toxoplasma_gondii_GT1 | gene_product=actin like protein ALP1 | transcript_product=actin like protein ALP1 | location=TGGT1_chrXII:936313-942608(-) | protein_length=414 | sequence_SO=chromosome | SO=protein_coding_gene | is_pseudo=false	TGGT1_219280-t26_1-p1		46 kDa		unknown	2	2	0
700	TRUE	Empty	| transcript=TGGT1_287210-t26_1 | gene=TGGT1_287210 | organism=Toxoplasma_gondii_GT1 | gene_product=putative proteasome subunit alpha2 | transcript_product=putative proteasome subunit alpha2 | location=TGGT1_chrV:1378941-1381792(-) | protein_length=236 | sequence_SO=chromosome | SO=protein_coding_gene | is_pseudo=false	TGGT1_287210-t26_1-p1		26 kDa		unknown	2	0	0
701	TRUE	Empty	| transcript=TGGT1_232190-t26_1 | gene=TGGT1_232190 | organism=Toxoplasma_gondii_GT1 | gene_product=Sec7 domain-containing protein | transcript_product=Sec7 domain-containing protein | location=TGGT1_chrVIII:1928621-1944217(+) | protein_length=3288 | sequence_SO=chromosome | SO=protein_coding_gene | is_pseudo=false	TGGT1_232190-t26_1-p1		354 kDa		unknown	2	3	0
702	TRUE	Empty	| transcript=TGGT1_267810-t26_1 | gene=TGGT1_267810 | organism=Toxoplasma_gondii_GT1 | gene_product=Rab 5 | transcript_product=Rab 5 | location=TGGT1_chrIX:174026-177378(+) | protein_length=241 | sequence_SO=chromosome | SO=protein_coding_gene | is_pseudo=false	TGGT1_267810-t26_1-p1		27 kDa		unknown	3	0	0
703	TRUE	Empty	| transcript=TGGT1_314830-t26_1 | gene=TGGT1_314830 | organism=Toxoplasma_gondii_GT1 | gene_product=putative pre-mRNA splicing factor subunit | transcript_product=putative pre-mRNA splicing factor subunit | location=TGGT1_chrXI:4266513-4268333(+) | protein_length=108 | sequence_SO=chromosome | SO=protein_coding_gene | is_pseudo=false	TGGT1_314830-t26_1-p1		12 kDa		unknown	2	2	0
704	TRUE	Empty	| transcript=TGGT1_269960-t26_1 | gene=TGGT1_269960 | organism=Toxoplasma_gondii_GT1 | gene_product=14-3-3 superfamily protein | transcript_product=14-3-3 superfamily protein | location=TGGT1_chrVIII:5492015-5497834(+) | protein_length=476 | sequence_SO=chromosome | SO=protein_coding_gene | is_pseudo=false	TGGT1_269960-t26_1-p1		51 kDa		unknown	2	2	0
705	TRUE	Empty	| transcript=TGGT1_267800-t26_1 | gene=TGGT1_267800 | organism=Toxoplasma_gondii_GT1 | gene_product=dynamin-related protein DRPA | transcript_product=dynamin-related protein DRPA | location=TGGT1_chrIX:180392-190604(+) | protein_length=802 | sequence_SO=chromosome | SO=protein_coding_gene | is_pseudo=false	TGGT1_267800-t26_1-p1		87 kDa		unknown	3	0	0
707	TRUE	Empty	| transcript=TGGT1_252430-t26_1 | gene=TGGT1_252430 | organism=Toxoplasma_gondii_GT1 | gene_product=hypothetical protein | transcript_product=hypothetical protein | location=TGGT1_chrIII:551384-554261(+) | protein_length=767 | sequence_SO=chromosome | SO=protein_coding_gene | is_pseudo=false	TGGT1_252430-t26_1-p1		84 kDa		unknown	3	0	0
709	TRUE	Empty	| transcript=TGGT1_314070-t26_1 | gene=TGGT1_314070 | organism=Toxoplasma_gondii_GT1 | gene_product=hypothetical protein | transcript_product=hypothetical protein | location=TGGT1_chrXI:3869843-3870803(-) | protein_length=205 | sequence_SO=chromosome | SO=protein_coding_gene | is_pseudo=false	TGGT1_314070-t26_1-p1		23 kDa		unknown	3	0	0
711	TRUE	Empty	| transcript=TGGT1_243440-t26_1 | gene=TGGT1_243440 | organism=Toxoplasma_gondii_GT1 | gene_product=histone lysine acetyltransferase GCN5-B | transcript_product=histone lysine acetyltransferase GCN5-B | location=TGGT1_chrVI:2548787-2555747(-) | protein_length=1032 | sequence_SO=chromosome | SO=protein_coding_gene | is_pseudo=false	TGGT1_243440-t26_1-p1		111 kDa		unknown	2	0	0
712	TRUE	Empty	| transcript=TGGT1_226980-t26_1 | gene=TGGT1_226980 | organism=Toxoplasma_gondii_GT1 | gene_product=hypothetical protein | transcript_product=hypothetical protein | location=TGGT1_chrX:1079489-1083730(-) | protein_length=227 | sequence_SO=chromosome | SO=protein_coding_gene | is_pseudo=false	TGGT1_226980-t26_1-p1		25 kDa		unknown	2	2	0
714	TRUE	Empty	| transcript=TGGT1_288800-t26_1 | gene=TGGT1_288800 | organism=Toxoplasma_gondii_GT1 | gene_product=endonuclease/exonuclease/phosphatase family protein | transcript_product=endonuclease/exonuclease/phosphatase family protein | location=TGGT1_chrIX:2541784-2550105(-) | protein_length=842 | sequence_SO=chromosome | SO=protein_coding_gene | is_pseudo=false	TGGT1_288800-t26_1-p1		91 kDa		unknown	0	3	0
716	TRUE	Empty	| transcript=TGGT1_265410-t26_1 | gene=TGGT1_265410 | organism=Toxoplasma_gondii_GT1 | gene_product=G-protein beta WD-40 repeat containing protein | transcript_product=G-protein beta WD-40 repeat containing protein | location=TGGT1_chrIX:1391452-1393275(+) | protein_length=607 | sequence_SO=chromosome | SO=protein_coding_gene | is_pseudo=false	TGGT1_265410-t26_1-p1		67 kDa		unknown	3	0	0
717	TRUE	Empty	| transcript=TGGT1_243460-t26_1 | gene=TGGT1_243460 | organism=Toxoplasma_gondii_GT1 | gene_product=hypothetical protein | transcript_product=hypothetical protein | location=TGGT1_chrVI:2564580-2571836(-) | protein_length=2011 | sequence_SO=chromosome | SO=protein_coding_gene | is_pseudo=false	TGGT1_243460-t26_1-p1		210 kDa		unknown	3	0	0
719	TRUE	Empty	| transcript=TGGT1_228120-t26_1 | gene=TGGT1_228120 | organism=Toxoplasma_gondii_GT1 | gene_product=hypothetical protein | transcript_product=hypothetical protein | location=TGGT1_chrX:469350-486422(+) | protein_length=3946 | sequence_SO=chromosome | SO=protein_coding_gene | is_pseudo=false	TGGT1_228120-t26_1-p1		418 kDa		unknown	3	0	0
720	TRUE	Empty	| transcript=TGGT1_320570-t26_1 | gene=TGGT1_320570 | organism=Toxoplasma_gondii_GT1 | gene_product=putative elongation factor Tu | transcript_product=putative elongation factor Tu | location=TGGT1_chrIV:197431-203338(+) | protein_length=586 | sequence_SO=chromosome | SO=protein_coding_gene | is_pseudo=false	TGGT1_320570-t26_1-p1		64 kDa		unknown	5	0	0
721	TRUE	Empty	| transcript=TGGT1_258170-t26_1 | gene=TGGT1_258170 | organism=Toxoplasma_gondii_GT1 | gene_product=hypothetical protein | transcript_product=hypothetical protein | location=TGGT1_chrVIIb:3499824-3505217(+) | protein_length=408 | sequence_SO=chromosome | SO=protein_coding_gene | is_pseudo=false	TGGT1_258170-t26_1-p1		44 kDa		unknown	2	2	0
722	TRUE	Empty	| transcript=TGGT1_264760-t26_1 | gene=TGGT1_264760 | organism=Toxoplasma_gondii_GT1 | gene_product=Oxysterol-binding protein | transcript_product=Oxysterol-binding protein | location=TGGT1_chrIX:1863279-1875347(+) | protein_length=1308 | sequence_SO=chromosome | SO=protein_coding_gene | is_pseudo=false	TGGT1_264760-t26_1-p1		139 kDa		unknown	0	3	0
723	TRUE	Empty	| transcript=TGGT1_262390-t26_1 | gene=TGGT1_262390 | organism=Toxoplasma_gondii_GT1 | gene_product=TLD protein | transcript_product=TLD protein | location=TGGT1_chrVIIb:1280695-1289391(+) | protein_length=1392 | sequence_SO=chromosome | SO=protein_coding_gene | is_pseudo=false	TGGT1_262390-t26_1-p1		148 kDa		unknown	3	0	0
724	TRUE	Empty	| transcript=TGGT1_284190-t26_1 | gene=TGGT1_284190 | organism=Toxoplasma_gondii_GT1 | gene_product=pyruvate carboxylase | transcript_product=pyruvate carboxylase | location=TGGT1_chrV:2598993-2613633(-) | protein_length=1391 | sequence_SO=chromosome | SO=protein_coding_gene | is_pseudo=false	TGGT1_284190-t26_1-p1		152 kDa		unknown	3	2	0
725	TRUE	Empty	| transcript=TGGT1_286730-t26_1 | gene=TGGT1_286730 | organism=Toxoplasma_gondii_GT1 | gene_product=SRP19 protein | transcript_product=SRP19 protein | location=TGGT1_chrV:1559363-1561350(-) | protein_length=222 | sequence_SO=chromosome | SO=protein_coding_gene | is_pseudo=false	TGGT1_286730-t26_1-p1		24 kDa		unknown	3	0	0
731	TRUE	Empty	| transcript=TGGT1_291140-t26_1 | gene=TGGT1_291140 | organism=Toxoplasma_gondii_GT1 | gene_product=CCR4-Not complex component, Not1 protein | transcript_product=CCR4-Not complex component, Not1 protein | location=TGGT1_chrIX:3957969-3969206(+) | protein_length=2562 | sequence_SO=chromosome | SO=protein_coding_gene | is_pseudo=false	TGGT1_291140-t26_1-p1		266 kDa		unknown	4	0	0
732	TRUE	Empty	| transcript=TGGT1_214220-t26_1 | gene=TGGT1_214220 | organism=Toxoplasma_gondii_GT1 | gene_product=hypothetical protein | transcript_product=hypothetical protein | location=TGGT1_chrX:6010193-6012510(+) | protein_length=212 | sequence_SO=chromosome | SO=protein_coding_gene | is_pseudo=false	TGGT1_214220-t26_1-p1		23 kDa		unknown	4	0	0
733	TRUE	Empty	| transcript=TGGT1_239790-t26_1 | gene=TGGT1_239790 | organism=Toxoplasma_gondii_GT1 | gene_product=BRCA1 C Terminus (BRCT) domain-containing protein | transcript_product=BRCA1 C Terminus (BRCT) domain-containing protein | location=TGGT1_chrVI:904502-910069(+) | protein_length=733 | sequence_SO=chromosome | SO=protein_coding_gene | is_pseudo=false	TGGT1_239790-t26_1-p1		82 kDa		unknown	0	4	0
737	TRUE	Empty	| transcript=TGGT1_236870-t26_1 | gene=TGGT1_236870 | organism=Toxoplasma_gondii_GT1 | gene_product=hypothetical protein | transcript_product=hypothetical protein | location=TGGT1_chrX:5454717-5455361(-) | protein_length=214 | sequence_SO=chromosome | SO=protein_coding_gene | is_pseudo=false	TGGT1_236870-t26_1-p1		24 kDa		unknown	2	0	0
738	TRUE	Empty	| transcript=TGGT1_232600-t26_1 | gene=TGGT1_232600 | organism=Toxoplasma_gondii_GT1 | gene_product=phospholipase, patatin family protein | transcript_product=phospholipase, patatin family protein | location=TGGT1_chrVIII:2182196-2184854(+) | protein_length=665 | sequence_SO=chromosome | SO=protein_coding_gene | is_pseudo=false	TGGT1_232600-t26_1-p1		71 kDa		unknown	2	0	0
739	TRUE	Empty	| transcript=TGGT1_246510-t26_1 | gene=TGGT1_246510 | organism=Toxoplasma_gondii_GT1 | gene_product=protein phosphatase 2a regulatory b subunit (b56 family) protein | transcript_product=protein phosphatase 2a regulatory b subunit (b56 family) protein | location=TGGT1_chrXII:2744279-2750645(+) | protein_length=578 | sequence_SO=chromosome | SO=protein_coding_gene | is_pseudo=false	TGGT1_246510-t26_1-p1		65 kDa		unknown	2	0	0
740	TRUE	Empty	| transcript=TGGT1_248110-t26_1 | gene=TGGT1_248110 | organism=Toxoplasma_gondii_GT1 | gene_product=hypothetical protein | transcript_product=hypothetical protein | location=TGGT1_chrXII:3594425-3597355(-) | protein_length=493 | sequence_SO=chromosome | SO=protein_coding_gene | is_pseudo=false	TGGT1_248110-t26_1-p1		54 kDa		unknown	2	0	0
741	TRUE	Empty	| transcript=TGGT1_312270-t26_1 | gene=TGGT1_312270 | organism=Toxoplasma_gondii_GT1 | gene_product=rhoptry protein ROP13 | transcript_product=rhoptry protein ROP13 | location=TGGT1_chrXI:2519556-2520758(-) | protein_length=400 | sequence_SO=chromosome | SO=protein_coding_gene | is_pseudo=false	TGGT1_312270-t26_1-p1		45 kDa		unknown	2	0	0
742	TRUE	Empty	| transcript=TGGT1_269250-t26_1 | gene=TGGT1_269250 | organism=Toxoplasma_gondii_GT1 | gene_product=Mov34/MPN/PAD-1 family protein | transcript_product=Mov34/MPN/PAD-1 family protein | location=TGGT1_chrVIII:5961179-5966031(-) | protein_length=343 | sequence_SO=chromosome | SO=protein_coding_gene | is_pseudo=false	TGGT1_269250-t26_1-p1		38 kDa		unknown	2	0	0
743	TRUE	Empty	| transcript=TGGT1_234360-t26_1 | gene=TGGT1_234360 | organism=Toxoplasma_gondii_GT1 | gene_product=putative DNA topoisomerase I | transcript_product=putative DNA topoisomerase I | location=TGGT1_chrX:4208855-4220190(+) | protein_length=890 | sequence_SO=chromosome | SO=protein_coding_gene | is_pseudo=false	TGGT1_234360-t26_1-p1		100 kDa		unknown	2	0	0
748	TRUE	Empty	| transcript=TGGT1_231910-t26_1 | gene=TGGT1_231910 | organism=Toxoplasma_gondii_GT1 | gene_product=ATP synthase F1 gamma subunit | transcript_product=ATP synthase F1 gamma subunit | location=TGGT1_chrVIII:1625860-1630528(+) | protein_length=314 | sequence_SO=chromosome | SO=protein_coding_gene | is_pseudo=false	TGGT1_231910-t26_1-p1		35 kDa		unknown	3	0	0
749	TRUE	Empty	| transcript=TGGT1_233010-t26_1 | gene=TGGT1_233010 | organism=Toxoplasma_gondii_GT1 | gene_product=putative cell-cycle-assocaited protein kinase ERK7 | transcript_product=putative cell-cycle-assocaited protein kinase ERK7 | location=TGGT1_chrVIII:2333548-2340143(+) | protein_length=692 | sequence_SO=chromosome | SO=protein_coding_gene | is_pseudo=false	TGGT1_233010-t26_1-p1		74 kDa		unknown	0	2	0
750	TRUE	Empty	| transcript=TGGT1_223590-t26_1 | gene=TGGT1_223590 | organism=Toxoplasma_gondii_GT1 | gene_product=proteasome subunit | transcript_product=proteasome subunit | location=TGGT1_chrX:3626728-3628061(-) | protein_length=369 | sequence_SO=chromosome | SO=protein_coding_gene | is_pseudo=false	TGGT1_223590-t26_1-p1		39 kDa		unknown	0	2	0
751	TRUE	Empty	| transcript=TGGT1_224090-t26_1 | gene=TGGT1_224090 | organism=Toxoplasma_gondii_GT1 | gene_product=enoyl-CoA hydratase/isomerase family protein | transcript_product=enoyl-CoA hydratase/isomerase family protein | location=TGGT1_chrX:3230881-3234568(+) | protein_length=536 | sequence_SO=chromosome | SO=protein_coding_gene | is_pseudo=false	TGGT1_224090-t26_1-p1		57 kDa		unknown	0	2	0
752	TRUE	Empty	| transcript=TGGT1_279400-t26_1 | gene=TGGT1_279400 | organism=Toxoplasma_gondii_GT1 | gene_product=putative glutaredoxin | transcript_product=putative glutaredoxin | location=TGGT1_chrIX:38768-40339(+) | protein_length=146 | sequence_SO=chromosome | SO=protein_coding_gene | is_pseudo=false	TGGT1_279400-t26_1-p1		16 kDa		unknown	0	2	0
753	TRUE	Empty	| transcript=TGGT1_226970-t26_1 | gene=TGGT1_226970 | organism=Toxoplasma_gondii_GT1 | gene_product=ribosomal protein RPS11 | transcript_product=ribosomal protein RPS11 | location=TGGT1_chrX:1087439-1090315(-) | protein_length=161 | sequence_SO=chromosome | SO=protein_coding_gene | is_pseudo=false	TGGT1_226970-t26_1-p1		19 kDa		unknown	0	2	0
754	TRUE	Empty	| transcript=TGGT1_279380-t26_1 | gene=TGGT1_279380 | organism=Toxoplasma_gondii_GT1 | gene_product=hypothetical protein | transcript_product=hypothetical protein | location=TGGT1_chrIX:50522-55380(+) | protein_length=320 | sequence_SO=chromosome | SO=protein_coding_gene | is_pseudo=false	TGGT1_279380-t26_1-p1		35 kDa		unknown	0	3	0
755	TRUE	Empty	| transcript=TGGT1_254650-t26_1 | gene=TGGT1_254650 | organism=Toxoplasma_gondii_GT1 | gene_product=zinc finger protein | transcript_product=zinc finger protein | location=TGGT1_chrIII:1855820-1857469(+) | protein_length=400 | sequence_SO=chromosome | SO=protein_coding_gene | is_pseudo=false	TGGT1_254650-t26_1-p1		45 kDa		unknown	3	0	0
756	TRUE	Empty	| transcript=TGGT1_222840-t26_1 | gene=TGGT1_222840 | organism=Toxoplasma_gondii_GT1 | gene_product=Ser/Thr phosphatase family protein | transcript_product=Ser/Thr phosphatase family protein | location=TGGT1_chrII:1231132-1237535(-) | protein_length=433 | sequence_SO=chromosome | SO=protein_coding_gene | is_pseudo=false	TGGT1_222840-t26_1-p1		48 kDa		unknown	0	2	0
758	TRUE	Empty	| transcript=TGGT1_236910-t26_1 | gene=TGGT1_236910 | organism=Toxoplasma_gondii_GT1 | gene_product=putative U2 snRNP auxiliary factor | transcript_product=putative U2 snRNP auxiliary factor | location=TGGT1_chrX:5461144-5462410(-) | protein_length=254 | sequence_SO=chromosome | SO=protein_coding_gene | is_pseudo=false	TGGT1_236910-t26_1-p1		29 kDa		unknown	2	0	0
759	TRUE	Empty	| transcript=TGGT1_311160-t26_1 | gene=TGGT1_311160 | organism=Toxoplasma_gondii_GT1 | gene_product=PWI domain-containing protein | transcript_product=PWI domain-containing protein | location=TGGT1_chrXI:1801341-1805680(+) | protein_length=315 | sequence_SO=chromosome | SO=protein_coding_gene | is_pseudo=false	TGGT1_311160-t26_1-p1		36 kDa		unknown	4	0	0
762	TRUE	Empty	| transcript=TGGT1_226380-t26_1 | gene=TGGT1_226380 | organism=Toxoplasma_gondii_GT1 | gene_product=hypothetical protein | transcript_product=hypothetical protein | location=TGGT1_chrX:1583226-1584362(+) | protein_length=378 | sequence_SO=chromosome | SO=protein_coding_gene | is_pseudo=false	TGGT1_226380-t26_1-p1		43 kDa		unknown	2	0	0
763	TRUE	Empty	| transcript=TGGT1_227830-t26_1 | gene=TGGT1_227830 | organism=Toxoplasma_gondii_GT1 | gene_product=putative mitochondrial inner membrane translocase TIM44 | transcript_product=putative mitochondrial inner membrane translocase TIM44 | location=TGGT1_chrX:696504-700276(-) | protein_length=598 | sequence_SO=chromosome | SO=protein_coding_gene | is_pseudo=false	TGGT1_227830-t26_1-p1		65 kDa		unknown	2	0	0
764	TRUE	Empty	| transcript=TGGT1_268650-t26_1 | gene=TGGT1_268650 | organism=Toxoplasma_gondii_GT1 | gene_product=putative chaperone clpB protein | transcript_product=putative chaperone clpB protein | location=TGGT1_chrVIII:6373151-6376424(+) | protein_length=1020 | sequence_SO=chromosome | SO=protein_coding_gene | is_pseudo=false	TGGT1_268650-t26_1-p1		113 kDa		unknown	2	0	0
765	TRUE	Empty	| transcript=TGGT1_294980-t26_1 | gene=TGGT1_294980 | organism=Toxoplasma_gondii_GT1 | gene_product=hypothetical protein | transcript_product=hypothetical protein | location=TGGT1_chrIa:1287876-1289315(+) | protein_length=270 | sequence_SO=chromosome | SO=protein_coding_gene | is_pseudo=false	TGGT1_294980-t26_1-p1		29 kDa		unknown	2	0	0
766	TRUE	Empty	| transcript=TGGT1_213770-t26_1 | gene=TGGT1_213770 | organism=Toxoplasma_gondii_GT1 | gene_product=putative Superkiller viralicidic activity 2 family 2 | transcript_product=putative Superkiller viralicidic activity 2 family 2 | location=TGGT1_chrV:1167997-1179346(-) | protein_length=1206 | sequence_SO=chromosome | SO=protein_coding_gene | is_pseudo=false	TGGT1_213770-t26_1-p1		135 kDa		unknown	2	0	0
769	TRUE	Empty	| transcript=TGGT1_309740-t26_1 | gene=TGGT1_309740 | organism=Toxoplasma_gondii_GT1 | gene_product=LSM domain-containing protein | transcript_product=LSM domain-containing protein | location=TGGT1_chrXI:746275-747793(-) | protein_length=131 | sequence_SO=chromosome | SO=protein_coding_gene | is_pseudo=false	TGGT1_309740-t26_1-p1		14 kDa		unknown	0	2	0
770	TRUE	Empty	| transcript=TGGT1_275440-t26_1 | gene=TGGT1_275440 | organism=Toxoplasma_gondii_GT1 | gene_product=dense granule protein GRA6 | transcript_product=dense granule protein GRA6 | location=TGGT1_chrX:7158307-7158999(-) | protein_length=223 | sequence_SO=chromosome | SO=protein_coding_gene | is_pseudo=false	TGGT1_275440-t26_1-p1		23 kDa		unknown	0	2	0
771	TRUE	Empty	| transcript=TGGT1_209150-t26_1 | gene=TGGT1_209150 | organism=Toxoplasma_gondii_GT1 | gene_product=non-proton pumping type-II NADH dehydrogenase I | transcript_product=non-proton pumping type-II NADH dehydrogenase I | location=TGGT1_chrIb:1092807-1095489(+) | protein_length=618 | sequence_SO=chromosome | SO=protein_coding_gene | is_pseudo=false	TGGT1_209150-t26_1-p1		67 kDa		unknown	2	0	0
772	TRUE	Empty	| transcript=TGGT1_246540-t26_1 | gene=TGGT1_246540 | organism=Toxoplasma_gondii_GT1 | gene_product=cytochrome c1, heme protein | transcript_product=cytochrome c1, heme protein | location=TGGT1_chrXII:2770945-2774311(+) | protein_length=398 | sequence_SO=chromosome | SO=protein_coding_gene | is_pseudo=false	TGGT1_246540-t26_1-p1		46 kDa		unknown	2	0	0
773	TRUE	Empty	| transcript=TGGT1_262690-t26_1 | gene=TGGT1_262690 | organism=Toxoplasma_gondii_GT1 | gene_product=ribosomal protein RPL27 | transcript_product=ribosomal protein RPL27 | location=TGGT1_chrVIIb:1055303-1056255(+) | protein_length=142 | sequence_SO=chromosome | SO=protein_coding_gene | is_pseudo=false	TGGT1_262690-t26_1-p1		16 kDa		unknown	2	0	0
775	TRUE	Empty	| transcript=TGGT1_282140-t26_1 | gene=TGGT1_282140 | organism=Toxoplasma_gondii_GT1 | gene_product=cwf21 protein | transcript_product=cwf21 protein | location=TGGT1_chrVIIa:4301135-4303180(+) | protein_length=681 | sequence_SO=chromosome | SO=protein_coding_gene | is_pseudo=false	TGGT1_282140-t26_1-p1		82 kDa		unknown	2	0	0
777	TRUE	Empty	| transcript=TGGT1_219820-t26_1 | gene=TGGT1_219820 | organism=Toxoplasma_gondii_GT1 | gene_product=putative polyubiquitin UbC | transcript_product=putative polyubiquitin UbC | location=TGGT1_chrXII:557673-558596(-) | protein_length=307 | sequence_SO=chromosome | SO=protein_coding_gene | is_pseudo=false	TGGT1_219820-t26_1-p1 (+1)		34 kDa		unknown	0	2	0
779	TRUE	Empty	| transcript=TGGT1_243950-t26_1 | gene=TGGT1_243950 | organism=Toxoplasma_gondii_GT1 | gene_product=putative prohibitin | transcript_product=putative prohibitin | location=TGGT1_chrVI:2820162-2822544(+) | protein_length=271 | sequence_SO=chromosome | SO=protein_coding_gene | is_pseudo=false	TGGT1_243950-t26_1-p1		30 kDa		unknown	2	0	0
780	TRUE	Empty	| transcript=TGGT1_224580-t26_1 | gene=TGGT1_224580 | organism=Toxoplasma_gondii_GT1 | gene_product=RNA recognition motif-containing protein | transcript_product=RNA recognition motif-containing protein | location=TGGT1_chrX:2870877-2875786(-) | protein_length=539 | sequence_SO=chromosome | SO=protein_coding_gene | is_pseudo=false	TGGT1_224580-t26_1-p1		54 kDa		unknown	0	2	0
781	TRUE	Empty	| transcript=TGGT1_246040-t26_1 | gene=TGGT1_246040 | organism=Toxoplasma_gondii_GT1 | gene_product=MIF4G domain-containing protein | transcript_product=MIF4G domain-containing protein | location=TGGT1_chrXII:2542718-2555975(+) | protein_length=1433 | sequence_SO=chromosome | SO=protein_coding_gene | is_pseudo=false	TGGT1_246040-t26_1-p1		157 kDa		unknown	3	0	0
783	TRUE	Empty	| transcript=TGGT1_263050-t26_1 | gene=TGGT1_263050 | organism=Toxoplasma_gondii_GT1 | gene_product=ribosomal protein RPL13 | transcript_product=ribosomal protein RPL13 | location=TGGT1_chrVIIb:826699-830544(-) | protein_length=355 | sequence_SO=chromosome | SO=protein_coding_gene | is_pseudo=false	TGGT1_263050-t26_1-p1		40 kDa		unknown	2	0	0
784	TRUE	Empty	| transcript=TGGT1_220860-t26_1 | gene=TGGT1_220860 | organism=Toxoplasma_gondii_GT1 | gene_product=DEAD/DEAH box helicase | transcript_product=DEAD/DEAH box helicase | location=TGGT1_chrII:9310-13186(+) | protein_length=602 | sequence_SO=chromosome | SO=protein_coding_gene | is_pseudo=false	TGGT1_220860-t26_1-p1		65 kDa		unknown	2	0	0
786	TRUE	Empty	| transcript=TGGT1_244880-t26_1 | gene=TGGT1_244880 | organism=Toxoplasma_gondii_GT1 | gene_product=DNA-directed RNA polymerase I RPA1 | transcript_product=DNA-directed RNA polymerase I RPA1 | location=TGGT1_chrVI:3471329-3494157(+) | protein_length=2768 | sequence_SO=chromosome | SO=protein_coding_gene | is_pseudo=false	TGGT1_244880-t26_1-p1		302 kDa		unknown	2	0	0
788	TRUE	Empty	| transcript=TGGT1_250340-t26_1 | gene=TGGT1_250340 | organism=Toxoplasma_gondii_GT1 | gene_product=centrin 2 | transcript_product=centrin 2 | location=TGGT1_chrXII:4993747-4995535(-) | protein_length=170 | sequence_SO=chromosome | SO=protein_coding_gene | is_pseudo=false	TGGT1_250340-t26_1-p1		19 kDa		unknown	0	2	0
789	TRUE	Empty	| transcript=TGGT1_248390-t26_1 | gene=TGGT1_248390 | organism=Toxoplasma_gondii_GT1 | gene_product=ribosomal protein RPL26 | transcript_product=ribosomal protein RPL26 | location=TGGT1_chrXII:3763041-3764059(-) | protein_length=141 | sequence_SO=chromosome | SO=protein_coding_gene | is_pseudo=false	TGGT1_248390-t26_1-p1		16 kDa		unknown	2	0	0
790	TRUE	Empty	| transcript=TGGT1_271060-t26_1 | gene=TGGT1_271060 | organism=Toxoplasma_gondii_GT1 | gene_product=Sec1 family protein | transcript_product=Sec1 family protein | location=TGGT1_chrVIII:4742620-4749771(-) | protein_length=648 | sequence_SO=chromosome | SO=protein_coding_gene | is_pseudo=false	TGGT1_271060-t26_1-p1		73 kDa		unknown	2	0	0
792	TRUE	Empty	| transcript=TGGT1_207450-t26_1 | gene=TGGT1_207450 | organism=Toxoplasma_gondii_GT1 | gene_product=DNA segment, Chr 10, Wayne State University 52, expressed family protein | transcript_product=DNA segment, Chr 10, Wayne State University 52, expressed family protein | location=TGGT1_chrIb:84413-90271(+) | protein_length=519 | sequence_SO=chromosome | SO=protein_coding_gene | is_pseudo=false	TGGT1_207450-t26_1-p1		56 kDa		unknown	2	0	0
793	TRUE	Empty	| transcript=TGGT1_253950-t26_1 | gene=TGGT1_253950 | organism=Toxoplasma_gondii_GT1 | gene_product=putative protein fam50a | transcript_product=putative protein fam50a | location=TGGT1_chrIII:1345761-1349757(+) | protein_length=462 | sequence_SO=chromosome | SO=protein_coding_gene | is_pseudo=false	TGGT1_253950-t26_1-p1		53 kDa	TRUE	unknown	2	0	0
794	TRUE	Empty	| transcript=TGGT1_267330-t26_1 | gene=TGGT1_267330 | organism=Toxoplasma_gondii_GT1 | gene_product=fumarate hydratase | transcript_product=fumarate hydratase | location=TGGT1_chrIX:545528-551285(+) | protein_length=775 | sequence_SO=chromosome | SO=protein_coding_gene | is_pseudo=false	TGGT1_267330-t26_1-p1		84 kDa		unknown	2	2	0
801	TRUE	Empty	| transcript=TGGT1_263650-t26_1 | gene=TGGT1_263650 | organism=Toxoplasma_gondii_GT1 | gene_product=putative pre-mRNA-processing protein 8 | transcript_product=putative pre-mRNA-processing protein 8 | location=TGGT1_chrVIIb:385569-393204(+) | protein_length=1046 | sequence_SO=chromosome | SO=protein_coding_gene | is_pseudo=false	TGGT1_263650-t26_1-p1		118 kDa	TRUE	unknown	5	0	0
802	TRUE	Empty	| transcript=TGGT1_267740-t26_1 | gene=TGGT1_267740 | organism=Toxoplasma_gondii_GT1 | gene_product=hypothetical protein | transcript_product=hypothetical protein | location=TGGT1_chrIX:229747-230769(+) | protein_length=340 | sequence_SO=chromosome | SO=protein_coding_gene | is_pseudo=false	TGGT1_267740-t26_1-p1		37 kDa		unknown	3	0	0
803	TRUE	Empty	| transcript=TGGT1_207370-t26_1 | gene=TGGT1_207370 | organism=Toxoplasma_gondii_GT1 | gene_product=hypothetical protein | transcript_product=hypothetical protein | location=TGGT1_chrIb:26497-30898(-) | protein_length=1373 | sequence_SO=chromosome | SO=protein_coding_gene | is_pseudo=false	TGGT1_207370-t26_1-p1		143 kDa		unknown	3	0	0
804	TRUE	Empty	| transcript=TGGT1_253700-t26_1 | gene=TGGT1_253700 | organism=Toxoplasma_gondii_GT1 | gene_product=transporter, major facilitator family protein | transcript_product=transporter, major facilitator family protein | location=TGGT1_chrIII:1085722-1092339(-) | protein_length=1302 | sequence_SO=chromosome | SO=protein_coding_gene | is_pseudo=false	TGGT1_253700-t26_1-p1		138 kDa		unknown	0	3	0
806	TRUE	Empty	| transcript=TGGT1_226320-t26_1 | gene=TGGT1_226320 | organism=Toxoplasma_gondii_GT1 | gene_product=hypothetical protein | transcript_product=hypothetical protein | location=TGGT1_chrX:1627498-1631184(+) | protein_length=720 | sequence_SO=chromosome | SO=protein_coding_gene | is_pseudo=false	TGGT1_226320-t26_1-p1		74 kDa		unknown	3	0	0
807	TRUE	Empty	| transcript=TGGT1_293230-t26_1 | gene=TGGT1_293230 | organism=Toxoplasma_gondii_GT1 | gene_product=hypothetical protein | transcript_product=hypothetical protein | location=TGGT1_chrIa:161483-167785(-) | protein_length=459 | sequence_SO=chromosome | SO=protein_coding_gene | is_pseudo=false	TGGT1_293230-t26_1-p1		50 kDa		unknown	2	0	0
808	TRUE	Empty	| transcript=TGGT1_216435-t26_1 | gene=TGGT1_216435 | organism=Toxoplasma_gondii_GT1 | gene_product=hypothetical protein | transcript_product=hypothetical protein | location=TGGT1_chrXI:6068037-6070827(+) | protein_length=350 | sequence_SO=chromosome | SO=protein_coding_gene | is_pseudo=false	TGGT1_216435-t26_1-p1		38 kDa		unknown	2	0	0
809	TRUE	Empty	TGGT1_230080-t26_1-p1-DECOY	TGGT1_230080-t26_1-p1-DECOY		?		unknown	2	0	0
810	TRUE	Empty	Glutamate dehydrogenase 1, mitochondrial OS=Bos taurus GN=GLUD1 PE=1 SV=2	P00366	GLUD1	62 kDa	TRUE	unknown	0	4	0
813	TRUE	Empty	| transcript=TGGT1_258030-t26_1 | gene=TGGT1_258030 | organism=Toxoplasma_gondii_GT1 | gene_product=DNA polymerase | transcript_product=DNA polymerase | location=TGGT1_chrVIIb:3592079-3606155(-) | protein_length=1268 | sequence_SO=chromosome | SO=protein_coding_gene | is_pseudo=false	TGGT1_258030-t26_1-p1		139 kDa		unknown	0	2	0
814	TRUE	Empty	| transcript=TGGT1_229140-t26_1 | gene=TGGT1_229140 | organism=Toxoplasma_gondii_GT1 | gene_product=MaoC family domain-containing protein | transcript_product=MaoC family domain-containing protein | location=TGGT1_chrVIII:43288-48332(-) | protein_length=324 | sequence_SO=chromosome | SO=protein_coding_gene | is_pseudo=false	TGGT1_229140-t26_1-p1		36 kDa		unknown	2	0	0
815	TRUE	Empty	| transcript=TGGT1_203910-t26_1 | gene=TGGT1_203910 | organism=Toxoplasma_gondii_GT1 | gene_product=TBC domain-containing protein | transcript_product=TBC domain-containing protein | location=TGGT1_chrVIIa:2031779-2041259(-) | protein_length=2113 | sequence_SO=chromosome | SO=protein_coding_gene | is_pseudo=false	TGGT1_203910-t26_1-p1		229 kDa		unknown	0	2	0
816	TRUE	Empty	| transcript=TGGT1_275750-t26_1 | gene=TGGT1_275750 | organism=Toxoplasma_gondii_GT1 | gene_product=putative small nuclear ribonucleoprotein E | transcript_product=putative small nuclear ribonucleoprotein E | location=TGGT1_chrIII:236922-238994(-) | protein_length=91 | sequence_SO=chromosome | SO=protein_coding_gene | is_pseudo=false	TGGT1_275750-t26_1-p1		11 kDa		unknown	2	0	0
817	TRUE	Empty	| transcript=TGGT1_278500-t26_1 | gene=TGGT1_278500 | organism=Toxoplasma_gondii_GT1 | gene_product=ribosomal RNA large subunit methyltransferase J protein | transcript_product=ribosomal RNA large subunit methyltransferase J protein | location=TGGT1_chrXII:5972008-5986110(+) | protein_length=1422 | sequence_SO=chromosome | SO=protein_coding_gene | is_pseudo=false	TGGT1_278500-t26_1-p1		159 kDa		unknown	2	0	0
818	TRUE	Empty	| transcript=TGGT1_307570-t26_1 | gene=TGGT1_307570 | organism=Toxoplasma_gondii_GT1 | gene_product=putative glycerol-3-phosphate dehydrogenase (gpdh) | transcript_product=putative glycerol-3-phosphate dehydrogenase (gpdh) | location=TGGT1_chrIX:4762720-4767353(-) | protein_length=846 | sequence_SO=chromosome | SO=protein_coding_gene | is_pseudo=false	TGGT1_307570-t26_1-p1		92 kDa		unknown	0	2	0
820	TRUE	Empty	| transcript=TGGT1_280710-t26_1 | gene=TGGT1_280710 | organism=Toxoplasma_gondii_GT1 | gene_product=putative 20S proteasome subunit beta 7 | transcript_product=putative 20S proteasome subunit beta 7 | location=TGGT1_chrVIIa:136134-140480(-) | protein_length=266 | sequence_SO=chromosome | SO=protein_coding_gene | is_pseudo=false	TGGT1_280710-t26_1-p1		30 kDa		unknown	0	2	0
822	TRUE	Empty	| transcript=TGGT1_258210-t26_1 | gene=TGGT1_258210 | organism=Toxoplasma_gondii_GT1 | gene_product=DNA-directed RNA polymerase II RPB2 | transcript_product=DNA-directed RNA polymerase II RPB2 | location=TGGT1_chrVIIb:3470288-3483592(+) | protein_length=1259 | sequence_SO=chromosome | SO=protein_coding_gene | is_pseudo=false	TGGT1_258210-t26_1-p1		141 kDa		unknown	2	2	0
823	TRUE	Empty	| transcript=TGGT1_257180-t26_1 | gene=TGGT1_257180 | organism=Toxoplasma_gondii_GT1 | gene_product=RecF/RecN/SMC N terminal domain-containing protein | transcript_product=RecF/RecN/SMC N terminal domain-containing protein | location=TGGT1_chrVIIb:4089474-4106651(-) | protein_length=1588 | sequence_SO=chromosome | SO=protein_coding_gene | is_pseudo=false	TGGT1_257180-t26_1-p1		181 kDa		unknown	2	0	0
827	TRUE	Empty	| transcript=TGGT1_268835-t26_1 | gene=TGGT1_268835 | organism=Toxoplasma_gondii_GT1 | gene_product=hypothetical protein | transcript_product=hypothetical protein | location=TGGT1_chrVIII:6256688-6265329(+) | protein_length=669 | sequence_SO=chromosome | SO=protein_coding_gene | is_pseudo=false	TGGT1_268835-t26_1-p1		76 kDa		unknown	2	0	0
829	TRUE	Empty	| transcript=TGGT1_304740-t26_1 | gene=TGGT1_304740 | organism=Toxoplasma_gondii_GT1 | gene_product=rhoptry kinase family protein ROP35 | transcript_product=rhoptry kinase family protein ROP35 | location=TGGT1_chrVIIa:653060-656106(-) | protein_length=640 | sequence_SO=chromosome | SO=protein_coding_gene | is_pseudo=false	TGGT1_304740-t26_1-p1		71 kDa		unknown	3	0	0
830	TRUE	Empty	| transcript=TGGT1_290730-t26_1 | gene=TGGT1_290730 | organism=Toxoplasma_gondii_GT1 | gene_product=CS domain-containing protein | transcript_product=CS domain-containing protein | location=TGGT1_chrIX:3677974-3683072(+) | protein_length=377 | sequence_SO=chromosome | SO=protein_coding_gene | is_pseudo=false	TGGT1_290730-t26_1-p1		42 kDa		unknown	0	2	0
831	TRUE	Empty	| transcript=TGGT1_313910-t26_1 | gene=TGGT1_313910 | organism=Toxoplasma_gondii_GT1 | gene_product=RNA recognition motif 2 protein | transcript_product=RNA recognition motif 2 protein | location=TGGT1_chrXI:3766770-3770119(+) | protein_length=903 | sequence_SO=chromosome | SO=protein_coding_gene | is_pseudo=false	TGGT1_313910-t26_1-p1		100 kDa		unknown	3	0	0
834	TRUE	Empty	| transcript=TGGT1_311410-t26_1 | gene=TGGT1_311410 | organism=Toxoplasma_gondii_GT1 | gene_product=putative M phase phosphoprotein MPP10 | transcript_product=putative M phase phosphoprotein MPP10 | location=TGGT1_chrXI:2025755-2028355(+) | protein_length=866 | sequence_SO=chromosome | SO=protein_coding_gene | is_pseudo=false	TGGT1_311410-t26_1-p1		97 kDa		unknown	2	0	0
838	TRUE	Empty	| transcript=TGGT1_260200-t26_1 | gene=TGGT1_260200 | organism=Toxoplasma_gondii_GT1 | gene_product=helicase associated domain (ha2) protein | transcript_product=helicase associated domain (ha2) protein | location=TGGT1_chrVIIb:2436028-2444182(-) | protein_length=1280 | sequence_SO=chromosome | SO=protein_coding_gene | is_pseudo=false	TGGT1_260200-t26_1-p1		142 kDa		unknown	2	0	0
839	TRUE	Empty	| transcript=TGGT1_229670-t26_1 | gene=TGGT1_229670 | organism=Toxoplasma_gondii_GT1 | gene_product=ribosomal protein RPS23 | transcript_product=ribosomal protein RPS23 | location=TGGT1_chrVIII:368147-371053(+) | protein_length=143 | sequence_SO=chromosome | SO=protein_coding_gene | is_pseudo=false	TGGT1_229670-t26_1-p1		16 kDa		unknown	2	0	0
840	TRUE	Empty	| transcript=TGGT1_232370-t26_1 | gene=TGGT1_232370 | organism=Toxoplasma_gondii_GT1 | gene_product=CW-type Zinc Finger protein | transcript_product=CW-type Zinc Finger protein | location=TGGT1_chrVIII:2047436-2051108(-) | protein_length=1156 | sequence_SO=chromosome | SO=protein_coding_gene | is_pseudo=false	TGGT1_232370-t26_1-p1		119 kDa		unknown	2	0	0
841	TRUE	Empty	| transcript=TGGT1_293470-t26_1 | gene=TGGT1_293470 | organism=Toxoplasma_gondii_GT1 | gene_product=hypothetical protein | transcript_product=hypothetical protein | location=TGGT1_chrIa:333691-336002(-) | protein_length=400 | sequence_SO=chromosome | SO=protein_coding_gene | is_pseudo=false	TGGT1_293470-t26_1-p1		43 kDa		unknown	2	0	0
843	TRUE	Empty	| transcript=TGGT1_280370-t26_1 | gene=TGGT1_280370 | organism=Toxoplasma_gondii_GT1 | gene_product=hypothetical protein | transcript_product=hypothetical protein | location=TGGT1_chrVIIa:472199-474884(+) | protein_length=761 | sequence_SO=chromosome | SO=protein_coding_gene | is_pseudo=false	TGGT1_280370-t26_1-p1		82 kDa		unknown	2	0	0
844	TRUE	Empty	| transcript=TGGT1_214500-t26_1 | gene=TGGT1_214500 | organism=Toxoplasma_gondii_GT1 | gene_product=ankyrin repeat-containing protein | transcript_product=ankyrin repeat-containing protein | location=TGGT1_chrX:6210662-6213564(+) | protein_length=455 | sequence_SO=chromosome | SO=protein_coding_gene | is_pseudo=false	TGGT1_214500-t26_1-p1		49 kDa		unknown	2	0	0
845	TRUE	Empty	| transcript=TGGT1_273870-t26_1 | gene=TGGT1_273870 | organism=Toxoplasma_gondii_GT1 | gene_product=SWI2/SNF2 ISWI-like (AT hook) | transcript_product=SWI2/SNF2 ISWI-like (AT hook) | location=TGGT1_chrVIII:3198884-3213308(+) | protein_length=1556 | sequence_SO=chromosome | SO=protein_coding_gene | is_pseudo=false	TGGT1_273870-t26_1-p1		175 kDa		unknown	2	0	0
846	TRUE	Empty	| transcript=TGGT1_231640-t26_1 | gene=TGGT1_231640 | organism=Toxoplasma_gondii_GT1 | gene_product=alveolin domain containing intermediate filament IMC1 | transcript_product=alveolin domain containing intermediate filament IMC1 | location=TGGT1_chrVIII:1511977-1514752(+) | protein_length=609 | sequence_SO=chromosome | SO=protein_coding_gene | is_pseudo=false	TGGT1_231640-t26_1-p1		70 kDa		unknown	2	0	0
847	TRUE	Empty	| transcript=TGGT1_209450-t26_1 | gene=TGGT1_209450 | organism=Toxoplasma_gondii_GT1 | gene_product=TLD protein | transcript_product=TLD protein | location=TGGT1_chrIb:1247683-1255332(-) | protein_length=882 | sequence_SO=chromosome | SO=protein_coding_gene | is_pseudo=false	TGGT1_209450-t26_1-p1		92 kDa		unknown	2	0	0
848	TRUE	Empty	| transcript=TGGT1_271380-t26_1 | gene=TGGT1_271380 | organism=Toxoplasma_gondii_GT1 | gene_product=PUB domain-containing protein | transcript_product=PUB domain-containing protein | location=TGGT1_chrVIII:4516233-4526686(-) | protein_length=1011 | sequence_SO=chromosome | SO=protein_coding_gene | is_pseudo=false	TGGT1_271380-t26_1-p1		108 kDa		unknown	2	0	0
849	TRUE	Empty	| transcript=TGGT1_229940-t26_1 | gene=TGGT1_229940 | organism=Toxoplasma_gondii_GT1 | gene_product=putative cyclophilin | transcript_product=putative cyclophilin | location=TGGT1_chrVIII:474597-479274(+) | protein_length=587 | sequence_SO=chromosome | SO=protein_coding_gene | is_pseudo=false	TGGT1_229940-t26_1-p1		66 kDa		unknown	0	2	0
850	TRUE	Empty	| transcript=TGGT1_267600-t26_1 | gene=TGGT1_267600 | organism=Toxoplasma_gondii_GT1 | gene_product=FHA domain-containing protein | transcript_product=FHA domain-containing protein | location=TGGT1_chrIX:356827-364827(-) | protein_length=732 | sequence_SO=chromosome | SO=protein_coding_gene | is_pseudo=false	TGGT1_267600-t26_1-p1		86 kDa		unknown	0	2	0
851	TRUE	Empty	| transcript=TGGT1_261710-t26_1 | gene=TGGT1_261710 | organism=Toxoplasma_gondii_GT1 | gene_product=ankyrin repeat-containing protein | transcript_product=ankyrin repeat-containing protein | location=TGGT1_chrVIIb:1547897-1550011(+) | protein_length=224 | sequence_SO=chromosome | SO=protein_coding_gene | is_pseudo=false	TGGT1_261710-t26_1-p1		23 kDa		unknown	2	0	0
852	TRUE	Empty	| transcript=TGGT1_221610-t26_1 | gene=TGGT1_221610 | organism=Toxoplasma_gondii_GT1 | gene_product=ubiquitin carboxyl-terminal hydrolase | transcript_product=ubiquitin carboxyl-terminal hydrolase | location=TGGT1_chrII:464467-468768(+) | protein_length=795 | sequence_SO=chromosome | SO=protein_coding_gene | is_pseudo=false	TGGT1_221610-t26_1-p1		87 kDa		unknown	0	2	0
853	TRUE	Empty	| transcript=TGGT1_306210-t26_1 | gene=TGGT1_306210 | organism=Toxoplasma_gondii_GT1 | gene_product=RNA polymerase II accessory factor CDC73 | transcript_product=RNA polymerase II accessory factor CDC73 | location=TGGT1_chrIX:5609297-5613642(+) | protein_length=720 | sequence_SO=chromosome | SO=protein_coding_gene | is_pseudo=false	TGGT1_306210-t26_1-p1		78 kDa		unknown	2	0	0
856	TRUE	Empty	| transcript=TGGT1_320630-t26_1 | gene=TGGT1_320630 | organism=Toxoplasma_gondii_GT1 | gene_product=phosphotransferase enzyme family protein | transcript_product=phosphotransferase enzyme family protein | location=TGGT1_chrIV:132580-137996(+) | protein_length=630 | sequence_SO=chromosome | SO=protein_coding_gene | is_pseudo=false	TGGT1_320630-t26_1-p1		69 kDa		unknown	2	0	0
857	TRUE	Empty	| transcript=TGGT1_295350-t26_1 | gene=TGGT1_295350 | organism=Toxoplasma_gondii_GT1 | gene_product=putative nucleoside diphosphate kinase | transcript_product=putative nucleoside diphosphate kinase | location=TGGT1_chrIa:1794066-1795458(-) | protein_length=155 | sequence_SO=chromosome | SO=protein_coding_gene | is_pseudo=false	TGGT1_295350-t26_1-p1		18 kDa		unknown	0	2	0
858	TRUE	Empty	| transcript=TGGT1_280610-t26_1 | gene=TGGT1_280610 | organism=Toxoplasma_gondii_GT1 | gene_product=signal recognition particle receptor alpha subunit | transcript_product=signal recognition particle receptor alpha subunit | location=TGGT1_chrVIIa:237626-244988(+) | protein_length=556 | sequence_SO=chromosome | SO=protein_coding_gene | is_pseudo=false	TGGT1_280610-t26_1-p1		61 kDa		unknown	2	0	0
860	TRUE	Empty	| transcript=TGGT1_214610-t26_1 | gene=TGGT1_214610 | organism=Toxoplasma_gondii_GT1 | gene_product=hypothetical protein | transcript_product=hypothetical protein | location=TGGT1_chrX:6307104-6324292(-) | protein_length=3371 | sequence_SO=chromosome | SO=protein_coding_gene | is_pseudo=false	TGGT1_214610-t26_1-p1		353 kDa		unknown	2	0	0
861	TRUE	Empty	| transcript=TGGT1_265520-t26_1 | gene=TGGT1_265520 | organism=Toxoplasma_gondii_GT1 | gene_product=hypothetical protein | transcript_product=hypothetical protein | location=TGGT1_chrIX:1322152-1330539(+) | protein_length=512 | sequence_SO=chromosome | SO=protein_coding_gene | is_pseudo=false	TGGT1_265520-t26_1-p1		57 kDa		unknown	2	0	0
862	TRUE	Empty	| transcript=TGGT1_290700-t26_1 | gene=TGGT1_290700 | organism=Toxoplasma_gondii_GT1 | gene_product=hypothetical protein | transcript_product=hypothetical protein | location=TGGT1_chrIX:3657972-3658910(+) | protein_length=312 | sequence_SO=chromosome | SO=protein_coding_gene | is_pseudo=false	TGGT1_290700-t26_1-p1		34 kDa		unknown	2	0	0
863	TRUE	Empty	| transcript=TGGT1_319350-t26_1 | gene=TGGT1_319350 | organism=Toxoplasma_gondii_GT1 | gene_product=SAG-related sequence SRS17B | transcript_product=SAG-related sequence SRS17B | location=TGGT1_chrIV:957373-958987(+) | protein_length=379 | sequence_SO=chromosome | SO=protein_coding_gene | is_pseudo=false	TGGT1_319350-t26_1-p1		39 kDa		unknown	2	0	0
864	TRUE	Empty	| transcript=TGGT1_289950-t26_1 | gene=TGGT1_289950 | organism=Toxoplasma_gondii_GT1 | gene_product=hypothetical protein | transcript_product=hypothetical protein | location=TGGT1_chrIX:3349566-3356638(+) | protein_length=544 | sequence_SO=chromosome | SO=protein_coding_gene | is_pseudo=false	TGGT1_289950-t26_1-p1		60 kDa		unknown	2	0	0
865	TRUE	Empty	| transcript=TGGT1_224890-t26_1 | gene=TGGT1_224890 | organism=Toxoplasma_gondii_GT1 | gene_product=hypothetical protein | transcript_product=hypothetical protein | location=TGGT1_chrX:2618782-2623220(-) | protein_length=1075 | sequence_SO=chromosome | SO=protein_coding_gene | is_pseudo=false	TGGT1_224890-t26_1-p1		117 kDa		unknown	2	0	0
866	TRUE	Empty	| transcript=TGGT1_314410-t26_1 | gene=TGGT1_314410 | organism=Toxoplasma_gondii_GT1 | gene_product=putative aquarius | transcript_product=putative aquarius | location=TGGT1_chrXI:4032614-4045800(+) | protein_length=2247 | sequence_SO=chromosome | SO=protein_coding_gene | is_pseudo=false	TGGT1_314410-t26_1-p1		251 kDa		unknown	3	0	0
868	TRUE	Empty	| transcript=TGGT1_290850-t26_1 | gene=TGGT1_290850 | organism=Toxoplasma_gondii_GT1 | gene_product=WD-40 repeat protein | transcript_product=WD-40 repeat protein | location=TGGT1_chrIX:3694338-3701606(-) | protein_length=521 | sequence_SO=chromosome | SO=protein_coding_gene | is_pseudo=false	TGGT1_290850-t26_1-p1		58 kDa		unknown	2	0	0
869	TRUE	Empty	| transcript=TGGT1_222270-t26_1 | gene=TGGT1_222270 | organism=Toxoplasma_gondii_GT1 | gene_product=hypothetical protein | transcript_product=hypothetical protein | location=TGGT1_chrII:987896-990436(+) | protein_length=387 | sequence_SO=chromosome | SO=protein_coding_gene | is_pseudo=false	TGGT1_222270-t26_1-p1		42 kDa		unknown	0	2	0
870	TRUE	Empty	| transcript=TGGT1_310470-t26_1 | gene=TGGT1_310470 | organism=Toxoplasma_gondii_GT1 | gene_product=putative cytochrome C oxidase subunit IIb | transcript_product=putative cytochrome C oxidase subunit IIb | location=TGGT1_chrXI:1338649-1339224(+) | protein_length=191 | sequence_SO=chromosome | SO=protein_coding_gene | is_pseudo=false	TGGT1_310470-t26_1-p1		21 kDa		unknown	2	0	0
871	TRUE	Empty	| transcript=TGGT1_226680-t26_1 | gene=TGGT1_226680 | organism=Toxoplasma_gondii_GT1 | gene_product=hypothetical protein | transcript_product=hypothetical protein | location=TGGT1_chrX:1350715-1356291(-) | protein_length=899 | sequence_SO=chromosome | SO=protein_coding_gene | is_pseudo=false	TGGT1_226680-t26_1-p1		98 kDa		unknown	0	2	0
872	TRUE	Empty	| transcript=TGGT1_320220-t26_1 | gene=TGGT1_320220 | organism=Toxoplasma_gondii_GT1 | gene_product=putative ubiquinol cytochrome c oxidoreductase | transcript_product=putative ubiquinol cytochrome c oxidoreductase | location=TGGT1_chrIV:370998-374481(-) | protein_length=487 | sequence_SO=chromosome | SO=protein_coding_gene | is_pseudo=false	TGGT1_320220-t26_1-p1		55 kDa	TRUE	unknown	2	0	0
873	TRUE	Empty	| transcript=TGGT1_237290-t26_1 | gene=TGGT1_237290 | organism=Toxoplasma_gondii_GT1 | gene_product=hypothetical protein | transcript_product=hypothetical protein | location=TGGT1_chrX:5723084-5730391(-) | protein_length=2085 | sequence_SO=chromosome | SO=protein_coding_gene | is_pseudo=false	TGGT1_237290-t26_1-p1		222 kDa		unknown	2	0	0
874	TRUE	Empty	| transcript=TGGT1_275802-t26_1 | gene=TGGT1_275802 | organism=Toxoplasma_gondii_GT1 | gene_product=SRP72 RNA-binding domain-containing protein | transcript_product=SRP72 RNA-binding domain-containing protein | location=TGGT1_chrIII:207327-214479(-) | protein_length=731 | sequence_SO=chromosome | SO=protein_coding_gene | is_pseudo=false	TGGT1_275802-t26_1-p1		80 kDa		unknown	0	2	0
876	TRUE	Empty	| transcript=TGGT1_219790B-t26_1 | gene=TGGT1_219790B | organism=Toxoplasma_gondii_GT1 | gene_product=pre-mRNA processing factor PRP3 | transcript_product=pre-mRNA processing factor PRP3 | location=TGGT1_chrXII:579057-586810(-) | protein_length=643 | sequence_SO=chromosome | SO=protein_coding_gene | is_pseudo=false	TGGT1_219790B-t26_1-p1		72 kDa		unknown	3	0	0
878	TRUE	Empty	| transcript=TGGT1_207720-t26_1 | gene=TGGT1_207720 | organism=Toxoplasma_gondii_GT1 | gene_product=hypothetical protein | transcript_product=hypothetical protein | location=TGGT1_chrIb:247992-259807(+) | protein_length=1628 | sequence_SO=chromosome | SO=protein_coding_gene | is_pseudo=false	TGGT1_207720-t26_1-p1		177 kDa		unknown	4	0	0
879	TRUE	Empty	| transcript=TGGT1_278510-t26_1 | gene=TGGT1_278510 | organism=Toxoplasma_gondii_GT1 | gene_product=protein phosphatase 2C domain-containing protein | transcript_product=protein phosphatase 2C domain-containing protein | location=TGGT1_chrXII:5965100-5969410(+) | protein_length=428 | sequence_SO=chromosome | SO=protein_coding_gene | is_pseudo=false	TGGT1_278510-t26_1-p1		47 kDa	TRUE	unknown	3	0	0
880	TRUE	Empty	| transcript=TGGT1_306220-t26_1 | gene=TGGT1_306220 | organism=Toxoplasma_gondii_GT1 | gene_product=hypothetical protein | transcript_product=hypothetical protein | location=TGGT1_chrIX:5617255-5624378(+) | protein_length=675 | sequence_SO=chromosome | SO=protein_coding_gene | is_pseudo=false	TGGT1_306220-t26_1-p1		77 kDa		unknown	3	0	0
881	TRUE	Empty	| transcript=TGGT1_215220-t26_1 | gene=TGGT1_215220 | organism=Toxoplasma_gondii_GT1 | gene_product=hypothetical protein | transcript_product=hypothetical protein | location=TGGT1_chrX:6716950-6719044(+) | protein_length=502 | sequence_SO=chromosome | SO=protein_coding_gene | is_pseudo=false	TGGT1_215220-t26_1-p1		55 kDa		unknown	0	2	0
884	TRUE	Empty	| transcript=TGGT1_204120-t26_1 | gene=TGGT1_204120 | organism=Toxoplasma_gondii_GT1 | gene_product=hypothetical protein | transcript_product=hypothetical protein | location=TGGT1_chrVIIa:1875680-1880724(-) | protein_length=601 | sequence_SO=chromosome | SO=protein_coding_gene | is_pseudo=false	TGGT1_204120-t26_1-p1		68 kDa		unknown	0	2	0
885	TRUE	Empty	| transcript=TGGT1_288000-t26_1 | gene=TGGT1_288000 | organism=Toxoplasma_gondii_GT1 | gene_product=hypothetical protein | transcript_product=hypothetical protein | location=TGGT1_chrIX:2102790-2113779(+) | protein_length=2983 | sequence_SO=chromosome | SO=protein_coding_gene | is_pseudo=false	TGGT1_288000-t26_1-p1		328 kDa		unknown	4	0	0
886	TRUE	Empty	| transcript=TGGT1_309250-t26_1 | gene=TGGT1_309250 | organism=Toxoplasma_gondii_GT1 | gene_product=hypothetical protein | transcript_product=hypothetical protein | location=TGGT1_chrXI:547054-561278(-) | protein_length=3801 | sequence_SO=chromosome | SO=protein_coding_gene | is_pseudo=false	TGGT1_309250-t26_1-p1		407 kDa		unknown	4	0	0
887	TRUE	Empty	| transcript=TGGT1_288840-t26_1 | gene=TGGT1_288840 | organism=Toxoplasma_gondii_GT1 | gene_product=hypothetical protein | transcript_product=hypothetical protein | location=TGGT1_chrIX:2574137-2576083(+) | protein_length=648 | sequence_SO=chromosome | SO=protein_coding_gene | is_pseudo=false	TGGT1_288840-t26_1-p1		71 kDa		unknown	2	0	0
888	TRUE	Empty	| transcript=TGGT1_311220-t26_1 | gene=TGGT1_311220 | organism=Toxoplasma_gondii_GT1 | gene_product=hypothetical protein | transcript_product=hypothetical protein | location=TGGT1_chrXI:1834500-1840744(+) | protein_length=1632 | sequence_SO=chromosome | SO=protein_coding_gene | is_pseudo=false	TGGT1_311220-t26_1-p1		171 kDa		unknown	2	0	0
889	TRUE	Empty	| transcript=TGGT1_217480-t26_1 | gene=TGGT1_217480 | organism=Toxoplasma_gondii_GT1 | gene_product=hypothetical protein | transcript_product=hypothetical protein | location=TGGT1_chrXII:1806127-1813999(+) | protein_length=1589 | sequence_SO=chromosome | SO=protein_coding_gene | is_pseudo=false	TGGT1_217480-t26_1-p1		175 kDa		unknown	2	0	0
890	TRUE	Empty	| transcript=TGGT1_310300-t26_1 | gene=TGGT1_310300 | organism=Toxoplasma_gondii_GT1 | gene_product=hypothetical protein | transcript_product=hypothetical protein | location=TGGT1_chrXI:1203992-1214123(+) | protein_length=930 | sequence_SO=chromosome | SO=protein_coding_gene | is_pseudo=false	TGGT1_310300-t26_1-p1		101 kDa		unknown	2	0	0
891	TRUE	Empty	| transcript=TGGT1_293710-t26_1 | gene=TGGT1_293710 | organism=Toxoplasma_gondii_GT1 | gene_product=Zn-finger in Ran binding protein and others domain-containing protein | transcript_product=Zn-finger in Ran binding protein and others domain-containing protein | location=TGGT1_chrIa:505713-507776(-) | protein_length=687 | sequence_SO=chromosome | SO=protein_coding_gene | is_pseudo=false	TGGT1_293710-t26_1-p1		71 kDa		unknown	2	0	0
892	TRUE	Empty	| transcript=TGGT1_225028-t26_1 | gene=TGGT1_225028 | organism=Toxoplasma_gondii_GT1 | gene_product=putative myosin heavy chain | transcript_product=putative myosin heavy chain | location=TGGT1_chrX:2473540-2486017(+) | protein_length=1162 | sequence_SO=chromosome | SO=protein_coding_gene | is_pseudo=false	TGGT1_225028-t26_1-p1		135 kDa		unknown	3	0	0
893	TRUE	Empty	| transcript=TGGT1_311030-t26_1 | gene=TGGT1_311030 | organism=Toxoplasma_gondii_GT1 | gene_product=hypothetical protein | transcript_product=hypothetical protein | location=TGGT1_chrXI:1692933-1708438(-) | protein_length=3738 | sequence_SO=chromosome | SO=protein_coding_gene | is_pseudo=false	TGGT1_311030-t26_1-p1		403 kDa		unknown	2	0	0
895	TRUE	Empty	| transcript=TGGT1_240400-t26_1 | gene=TGGT1_240400 | organism=Toxoplasma_gondii_GT1 | gene_product=hypothetical protein | transcript_product=hypothetical protein | location=TGGT1_chrVI:1229777-1230943(+) | protein_length=388 | sequence_SO=chromosome | SO=protein_coding_gene | is_pseudo=false	TGGT1_240400-t26_1-p1		44 kDa		unknown	2	0	0
898	TRUE	Empty	| transcript=TGGT1_210840-t26_1 | gene=TGGT1_210840 | organism=Toxoplasma_gondii_GT1 | gene_product=arginyl-tRNA synthetase family protein | transcript_product=arginyl-tRNA synthetase family protein | location=TGGT1_chrIV:1942834-1951568(-) | protein_length=595 | sequence_SO=chromosome | SO=protein_coding_gene | is_pseudo=false	TGGT1_210840-t26_1-p1		67 kDa		unknown	0	2	0
899	TRUE	Empty	| transcript=TGGT1_244150-t26_1 | gene=TGGT1_244150 | organism=Toxoplasma_gondii_GT1 | gene_product=glycerate kinase | transcript_product=glycerate kinase | location=TGGT1_chrVI:2981455-2985966(+) | protein_length=360 | sequence_SO=chromosome | SO=protein_coding_gene | is_pseudo=false	TGGT1_244150-t26_1-p1		39 kDa	TRUE	unknown	2	0	0
900	TRUE	Empty	| transcript=TGGT1_233230-t26_1 | gene=TGGT1_233230 | organism=Toxoplasma_gondii_GT1 | gene_product=RNA-binding protein 8A family protein | transcript_product=RNA-binding protein 8A family protein | location=TGGT1_chrVIII:2518761-2521941(+) | protein_length=162 | sequence_SO=chromosome | SO=protein_coding_gene | is_pseudo=false	TGGT1_233230-t26_1-p1		18 kDa		unknown	0	2	0
901	TRUE	Empty	| transcript=TGGT1_246170-t26_1 | gene=TGGT1_246170 | organism=Toxoplasma_gondii_GT1 | gene_product=ARID/BRIGHT DNA binding domain-containing protein | transcript_product=ARID/BRIGHT DNA binding domain-containing protein | location=TGGT1_chrXII:2631425-2644738(+) | protein_length=2721 | sequence_SO=chromosome | SO=protein_coding_gene | is_pseudo=false	TGGT1_246170-t26_1-p1		287 kDa		unknown	5	0	0
902	TRUE	Empty	| transcript=TGGT1_253330-t26_1 | gene=TGGT1_253330 | organism=Toxoplasma_gondii_GT1 | gene_product=Rhoptry kinase family protein | transcript_product=Rhoptry kinase family protein | location=TGGT1_chrIII:839240-840807(-) | protein_length=377 | sequence_SO=chromosome | SO=protein_coding_gene | is_pseudo=false	TGGT1_253330-t26_1-p1		42 kDa		unknown	0	2	0
903	TRUE	Empty	| transcript=TGGT1_228760-t26_1 | gene=TGGT1_228760 | organism=Toxoplasma_gondii_GT1 | gene_product=hypothetical protein | transcript_product=hypothetical protein | location=TGGT1_chrX:65113-66462(-) | protein_length=449 | sequence_SO=chromosome | SO=protein_coding_gene | is_pseudo=false	TGGT1_228760-t26_1-p1		49 kDa		unknown	2	0	0
904	TRUE	Empty	| transcript=TGGT1_258870B-t26_1 | gene=TGGT1_258870B | organism=Toxoplasma_gondii_GT1 | gene_product=hypothetical protein | transcript_product=hypothetical protein | location=TGGT1_chrVIIb:3077592-3081353(-) | protein_length=472 | sequence_SO=chromosome | SO=protein_coding_gene | is_pseudo=false	TGGT1_258870B-t26_1-p1		52 kDa	TRUE	unknown	0	3	0
905	TRUE	Empty	| transcript=TGGT1_264440-t26_1 | gene=TGGT1_264440 | organism=Toxoplasma_gondii_GT1 | gene_product=signal recognition particle receptor beta subunit protein | transcript_product=signal recognition particle receptor beta subunit protein | location=TGGT1_chrIX:2059841-2063738(-) | protein_length=347 | sequence_SO=chromosome | SO=protein_coding_gene | is_pseudo=false	TGGT1_264440-t26_1-p1		37 kDa		unknown	2	0	0
907	TRUE	Empty	| transcript=TGGT1_212820-t26_1 | gene=TGGT1_212820 | organism=Toxoplasma_gondii_GT1 | gene_product=ubiquitin family protein | transcript_product=ubiquitin family protein | location=TGGT1_chrV:502016-508102(+) | protein_length=1158 | sequence_SO=chromosome | SO=protein_coding_gene | is_pseudo=false	TGGT1_212820-t26_1-p1		119 kDa		unknown	2	0	0
908	TRUE	Empty	| transcript=TGGT1_273560-t26_1 | gene=TGGT1_273560 | organism=Toxoplasma_gondii_GT1 | gene_product=putative kinesin heavy chain | transcript_product=putative kinesin heavy chain | location=TGGT1_chrVIII:3381230-3400326(-) | protein_length=1641 | sequence_SO=chromosome | SO=protein_coding_gene | is_pseudo=false	TGGT1_273560-t26_1-p1		181 kDa		unknown	2	0	0
909	TRUE	Empty	| transcript=TGGT1_216210-t26_1 | gene=TGGT1_216210 | organism=Toxoplasma_gondii_GT1 | gene_product=hypothetical protein | transcript_product=hypothetical protein | location=TGGT1_chrXI:6240177-6264090(+) | protein_length=5565 | sequence_SO=chromosome | SO=protein_coding_gene | is_pseudo=false	TGGT1_216210-t26_1-p1		604 kDa		unknown	2	0	0
910	TRUE	Empty	| transcript=TGGT1_230420-t26_1 | gene=TGGT1_230420 | organism=Toxoplasma_gondii_GT1 | gene_product=sarco/endoplasmic reticulum Ca2+-ATPase | transcript_product=sarco/endoplasmic reticulum Ca2+-ATPase | location=TGGT1_chrVIII:760295-772731(+) | protein_length=1093 | sequence_SO=chromosome | SO=protein_coding_gene | is_pseudo=false	TGGT1_230420-t26_1-p1		119 kDa		unknown	2	0	0
911	TRUE	Empty	| transcript=TGGT1_222050-t26_1 | gene=TGGT1_222050 | organism=Toxoplasma_gondii_GT1 | gene_product=hypothetical protein | transcript_product=hypothetical protein | location=TGGT1_chrII:769157-774451(-) | protein_length=1477 | sequence_SO=chromosome | SO=protein_coding_gene | is_pseudo=false	TGGT1_222050-t26_1-p1		156 kDa		unknown	2	0	0
913	TRUE	Empty	| transcript=TGGT1_321290-t26_1 | gene=TGGT1_321290 | organism=Toxoplasma_gondii_GT1 | gene_product=Prp18 domain-containing protein | transcript_product=Prp18 domain-containing protein | location=TGGT1_chrIb:1910004-1915873(-) | protein_length=426 | sequence_SO=chromosome | SO=protein_coding_gene | is_pseudo=false	TGGT1_321290-t26_1-p1		49 kDa		unknown	2	0	0
914	TRUE	Empty	| transcript=TGGT1_304760-t26_1 | gene=TGGT1_304760 | organism=Toxoplasma_gondii_GT1 | gene_product=RNA recognition motif-containing protein | transcript_product=RNA recognition motif-containing protein | location=TGGT1_chrVIIa:667907-675253(+) | protein_length=1335 | sequence_SO=chromosome | SO=protein_coding_gene | is_pseudo=false	TGGT1_304760-t26_1-p1		147 kDa	TRUE	unknown	2	0	0
915	TRUE	Empty	| transcript=TGGT1_218960-t26_1 | gene=TGGT1_218960 | organism=Toxoplasma_gondii_GT1 | gene_product=AP2 domain transcription factor AP2XII-1 | transcript_product=AP2 domain transcription factor AP2XII-1 | location=TGGT1_chrXII:1115397-1126277(-) | protein_length=2283 | sequence_SO=chromosome | SO=protein_coding_gene | is_pseudo=false	TGGT1_218960-t26_1-p1		248 kDa		unknown	0	2	0
916	TRUE	Empty	| transcript=TGGT1_253370-t26_1 | gene=TGGT1_253370 | organism=Toxoplasma_gondii_GT1 | gene_product=hypothetical protein | transcript_product=hypothetical protein | location=TGGT1_chrIII:861500-883749(+) | protein_length=1981 | sequence_SO=chromosome | SO=protein_coding_gene | is_pseudo=false	TGGT1_253370-t26_1-p1		216 kDa	TRUE	unknown	2	0	0
917	TRUE	Empty	| transcript=TGGT1_245730-t26_1 | gene=TGGT1_245730 | organism=Toxoplasma_gondii_GT1 | gene_product=phosphatidylinositol-4-phosphate 5-Kinase | transcript_product=phosphatidylinositol-4-phosphate 5-Kinase | location=TGGT1_chrXII:2437394-2453879(+) | protein_length=2139 | sequence_SO=chromosome | SO=protein_coding_gene | is_pseudo=false	TGGT1_245730-t26_1-p1		232 kDa		unknown	2	0	0
918	TRUE	Empty	| transcript=TGGT1_251730-t26_1 | gene=TGGT1_251730 | organism=Toxoplasma_gondii_GT1 | gene_product=hypothetical protein | transcript_product=hypothetical protein | location=TGGT1_chrXII:5462336-5472083(+) | protein_length=1465 | sequence_SO=chromosome | SO=protein_coding_gene | is_pseudo=false	TGGT1_251730-t26_1-p1		160 kDa		unknown	2	0	0
271	TRUE	Empty	| transcript=TGGT1_231480-t26_1 | gene=TGGT1_231480 | organism=Toxoplasma_gondii_GT1 | gene_product=putative GCN1 | transcript_product=putative GCN1 | location=TGGT1_chrVIII:1452018-1468462(-) | protein_length=3416 | sequence_SO=chromosome | SO=protein_coding_gene | is_pseudo=false	TGGT1_231480-t26_1-p1		363 kDa		unknown	9	5	2
334	TRUE	Empty	| transcript=TGGT1_277080-t26_1 | gene=TGGT1_277080 | organism=Toxoplasma_gondii_GT1 | gene_product=microneme protein MIC5 | transcript_product=microneme protein MIC5 | location=TGGT1_chrXII:6631512-6633486(-) | protein_length=181 | sequence_SO=chromosome | SO=protein_coding_gene | is_pseudo=false	TGGT1_277080-t26_1-p1		20 kDa		unknown	5	6	2
371	TRUE	Empty	| transcript=TGGT1_243960-t26_1 | gene=TGGT1_243960 | organism=Toxoplasma_gondii_GT1 | gene_product=nuclear transport factor 2 (ntf2) domain-containing protein | transcript_product=nuclear transport factor 2 (ntf2) domain-containing protein | location=TGGT1_chrVI:2828443-2833407(-) | protein_length=797 | sequence_SO=chromosome | SO=protein_coding_gene | is_pseudo=false	TGGT1_243960-t26_1-p1		84 kDa		unknown	5	5	2
399	TRUE	Empty	| transcript=TGGT1_313270-t26_1 | gene=TGGT1_313270 | organism=Toxoplasma_gondii_GT1 | gene_product=hypothetical protein | transcript_product=hypothetical protein | location=TGGT1_chrXI:3183953-3196338(+) | protein_length=2799 | sequence_SO=chromosome | SO=protein_coding_gene | is_pseudo=false	TGGT1_313270-t26_1-p1		281 kDa		unknown	6	4	2
401	TRUE	Empty	| transcript=TGGT1_257680-t26_1 | gene=TGGT1_257680 | organism=Toxoplasma_gondii_GT1 | gene_product=myosin light chain MLC1 | transcript_product=myosin light chain MLC1 | location=TGGT1_chrVIIb:3843366-3845688(+) | protein_length=213 | sequence_SO=chromosome | SO=protein_coding_gene | is_pseudo=false	TGGT1_257680-t26_1-p1		24 kDa	TRUE	unknown	5	4	2
421	TRUE	Empty	| transcript=TGGT1_235540-t26_1 | gene=TGGT1_235540 | organism=Toxoplasma_gondii_GT1 | gene_product=putative eukaryotic initiation factor-2 beta | transcript_product=putative eukaryotic initiation factor-2 beta | location=TGGT1_chrX:4824505-4828067(-) | protein_length=231 | sequence_SO=chromosome | SO=protein_coding_gene | is_pseudo=false	TGGT1_235540-t26_1-p1		26 kDa		unknown	4	5	2
424	TRUE	Empty	| transcript=TGGT1_310950-t26_1 | gene=TGGT1_310950 | organism=Toxoplasma_gondii_GT1 | gene_product=AP2 domain transcription factor AP2XI-3 | transcript_product=AP2 domain transcription factor AP2XI-3 | location=TGGT1_chrXI:1647960-1653648(+) | protein_length=1399 | sequence_SO=chromosome | SO=protein_coding_gene | is_pseudo=false	TGGT1_310950-t26_1-p1		135 kDa		unknown	5	4	2
433	TRUE	Empty	| transcript=TGGT1_234450-t26_1 | gene=TGGT1_234450 | organism=Toxoplasma_gondii_GT1 | gene_product=ribosomal protein RPS15A | transcript_product=ribosomal protein RPS15A | location=TGGT1_chrX:4292801-4294683(+) | protein_length=231 | sequence_SO=chromosome | SO=protein_coding_gene | is_pseudo=false	TGGT1_234450-t26_1-p1		27 kDa		unknown	4	4	2
437	TRUE	Empty	| transcript=TGGT1_313670-t26_1 | gene=TGGT1_313670 | organism=Toxoplasma_gondii_GT1 | gene_product=adaptin n terminal region domain-containing protein | transcript_product=adaptin n terminal region domain-containing protein | location=TGGT1_chrXI:3555976-3562447(-) | protein_length=1010 | sequence_SO=chromosome | SO=protein_coding_gene | is_pseudo=false	TGGT1_313670-t26_1-p1		107 kDa		unknown	7	2	2
459	TRUE	Empty	| transcript=TGGT1_305980-t26_1 | gene=TGGT1_305980 | organism=Toxoplasma_gondii_GT1 | gene_product=pyruvate dehydrogenase complex subunit PDH-E3I | transcript_product=pyruvate dehydrogenase complex subunit PDH-E3I | location=TGGT1_chrIX:5486775-5490424(+) | protein_length=638 | sequence_SO=chromosome | SO=protein_coding_gene | is_pseudo=false	TGGT1_305980-t26_1-p1		67 kDa		unknown	3	4	2
461	TRUE	Empty	| transcript=TGGT1_233190-t26_1 | gene=TGGT1_233190 | organism=Toxoplasma_gondii_GT1 | gene_product=SKIP/SNW domain-containing protein | transcript_product=SKIP/SNW domain-containing protein | location=TGGT1_chrVIII:2482334-2488980(+) | protein_length=557 | sequence_SO=chromosome | SO=protein_coding_gene | is_pseudo=false	TGGT1_233190-t26_1-p1		62 kDa		unknown	6	3	2
462	TRUE	Empty	| transcript=TGGT1_244310-t26_1 | gene=TGGT1_244310 | organism=Toxoplasma_gondii_GT1 | gene_product=GTP-binding protein | transcript_product=GTP-binding protein | location=TGGT1_chrVI:3097647-3101222(+) | protein_length=367 | sequence_SO=chromosome | SO=protein_coding_gene | is_pseudo=false	TGGT1_244310-t26_1-p1		41 kDa		unknown	5	2	2
465	TRUE	Empty	| transcript=TGGT1_308020-t26_1 | gene=TGGT1_308020 | organism=Toxoplasma_gondii_GT1 | gene_product=SAG-related sequence SRS57 | transcript_product=SAG-related sequence SRS57 | location=TGGT1_chrXII:456740-457897(-) | protein_length=385 | sequence_SO=chromosome | SO=protein_coding_gene | is_pseudo=false	TGGT1_308020-t26_1-p1		42 kDa		unknown	3	4	2
474	TRUE	Empty	| transcript=TGGT1_233000-t26_1 | gene=TGGT1_233000 | organism=Toxoplasma_gondii_GT1 | gene_product=KOW motif domain-containing protein | transcript_product=KOW motif domain-containing protein | location=TGGT1_chrVIII:2313902-2327775(-) | protein_length=1179 | sequence_SO=chromosome | SO=protein_coding_gene | is_pseudo=false	TGGT1_233000-t26_1-p1		127 kDa		unknown	5	2	2
477	TRUE	Empty	| transcript=TGGT1_210800-t26_1 | gene=TGGT1_210800 | organism=Toxoplasma_gondii_GT1 | gene_product=putative activator of hsp90 ATPase | transcript_product=putative activator of hsp90 ATPase | location=TGGT1_chrIV:1971908-1977533(-) | protein_length=381 | sequence_SO=chromosome | SO=protein_coding_gene | is_pseudo=false	TGGT1_210800-t26_1-p1		43 kDa		unknown	5	2	2
485	TRUE	Empty	| transcript=TGGT1_221210-t26_1 | gene=TGGT1_221210 | organism=Toxoplasma_gondii_GT1 | gene_product=cyclophilin | transcript_product=cyclophilin | location=TGGT1_chrII:118956-120827(+) | protein_length=179 | sequence_SO=chromosome | SO=protein_coding_gene | is_pseudo=false	TGGT1_221210-t26_1-p1		20 kDa	TRUE	unknown	2	6	2
495	TRUE	Empty	| transcript=TGGT1_313100-t26_1 | gene=TGGT1_313100 | organism=Toxoplasma_gondii_GT1 | gene_product=signal recognition particle SRP54 protein | transcript_product=signal recognition particle SRP54 protein | location=TGGT1_chrXI:3055116-3063604(+) | protein_length=582 | sequence_SO=chromosome | SO=protein_coding_gene | is_pseudo=false	TGGT1_313100-t26_1-p1		63 kDa		unknown	3	3	2
497	TRUE	Empty	| transcript=TGGT1_216930-t26_1 | gene=TGGT1_216930 | organism=Toxoplasma_gondii_GT1 | gene_product=cholinephosphate cytidylyltransferase | transcript_product=cholinephosphate cytidylyltransferase | location=TGGT1_chrXI:5704786-5707455(-) | protein_length=329 | sequence_SO=chromosome | SO=protein_coding_gene | is_pseudo=false	TGGT1_216930-t26_1-p1		38 kDa		unknown	3	3	2
498	TRUE	Empty	| transcript=TGGT1_213800-t26_1 | gene=TGGT1_213800 | organism=Toxoplasma_gondii_GT1 | gene_product=putative protein phosphatase 2b regulatory subunit | transcript_product=putative protein phosphatase 2b regulatory subunit | location=TGGT1_chrV:1211677-1214305(-) | protein_length=177 | sequence_SO=chromosome | SO=protein_coding_gene | is_pseudo=false	TGGT1_213800-t26_1-p1		20 kDa		unknown	4	2	2
500	TRUE	Empty	| transcript=TGGT1_305780-t26_1 | gene=TGGT1_305780 | organism=Toxoplasma_gondii_GT1 | gene_product=putative 5'-3' exoribonuclease | transcript_product=putative 5'-3' exoribonuclease | location=TGGT1_chrIX:5351888-5361285(+) | protein_length=1239 | sequence_SO=chromosome | SO=protein_coding_gene | is_pseudo=false	TGGT1_305780-t26_1-p1		139 kDa		unknown	4	2	2
507	TRUE	Empty	| transcript=TGGT1_292130-t26_1 | gene=TGGT1_292130 | organism=Toxoplasma_gondii_GT1 | gene_product=ribosomal protein RPL13A | transcript_product=ribosomal protein RPL13A | location=TGGT1_chrIX:4373947-4376715(-) | protein_length=286 | sequence_SO=chromosome | SO=protein_coding_gene | is_pseudo=false	TGGT1_292130-t26_1-p1		33 kDa		unknown	2	4	2
509	TRUE	Empty	| transcript=TGGT1_248880-t26_1 | gene=TGGT1_248880 | organism=Toxoplasma_gondii_GT1 | gene_product=GTPase RAB7 | transcript_product=GTPase RAB7 | location=TGGT1_chrXII:4169929-4175109(-) | protein_length=432 | sequence_SO=chromosome | SO=protein_coding_gene | is_pseudo=false	TGGT1_248880-t26_1-p1		48 kDa		unknown	3	3	2
512	TRUE	Empty	| transcript=TGGT1_260260-t26_1 | gene=TGGT1_260260 | organism=Toxoplasma_gondii_GT1 | gene_product=ribosomal protein RPP1 | transcript_product=ribosomal protein RPP1 | location=TGGT1_chrVIIb:2389422-2391225(-) | protein_length=179 | sequence_SO=chromosome | SO=protein_coding_gene | is_pseudo=false	TGGT1_260260-t26_1-p1		19 kDa		unknown	3	3	2
513	TRUE	Empty	| transcript=TGGT1_206610-t26_1 | gene=TGGT1_206610 | organism=Toxoplasma_gondii_GT1 | gene_product=pyruvate dehydrogenase complex subunit PDH-E2 | transcript_product=pyruvate dehydrogenase complex subunit PDH-E2 | location=TGGT1_chrVIIa:755999-763930(-) | protein_length=929 | sequence_SO=chromosome | SO=protein_coding_gene | is_pseudo=false	TGGT1_206610-t26_1-p1		97 kDa		unknown	3	3	2
514	TRUE	Empty	| transcript=TGGT1_211690-t26_1 | gene=TGGT1_211690 | organism=Toxoplasma_gondii_GT1 | gene_product=AAA family protein | transcript_product=AAA family protein | location=TGGT1_chrIV:1531700-1551811(-) | protein_length=1538 | sequence_SO=chromosome | SO=protein_coding_gene | is_pseudo=false	TGGT1_211690-t26_1-p1		167 kDa		unknown	4	3	2
516	TRUE	Empty	| transcript=TGGT1_263580-t26_1 | gene=TGGT1_263580 | organism=Toxoplasma_gondii_GT1 | gene_product=bromodomain-containing protein | transcript_product=bromodomain-containing protein | location=TGGT1_chrVIIb:436676-440888(+) | protein_length=714 | sequence_SO=chromosome | SO=protein_coding_gene | is_pseudo=false	TGGT1_263580-t26_1-p1		76 kDa		unknown	3	3	2
522	TRUE	Empty	| transcript=TGGT1_273070-t26_1 | gene=TGGT1_273070 | organism=Toxoplasma_gondii_GT1 | gene_product=putative GTPase activating protein for adp ribosylation factor | transcript_product=putative GTPase activating protein for adp ribosylation factor | location=TGGT1_chrVIII:3675277-3682823(+) | protein_length=501 | sequence_SO=chromosome | SO=protein_coding_gene | is_pseudo=false	TGGT1_273070-t26_1-p1		52 kDa		unknown	4	2	2
528	TRUE	Empty	| transcript=TGGT1_235140-t26_1 | gene=TGGT1_235140 | organism=Toxoplasma_gondii_GT1 | gene_product=hypothetical protein | transcript_product=hypothetical protein | location=TGGT1_chrX:4531284-4533475(+) | protein_length=342 | sequence_SO=chromosome | SO=protein_coding_gene | is_pseudo=false	TGGT1_235140-t26_1-p1		37 kDa		unknown	5	0	2
539	TRUE	Empty	| transcript=TGGT1_225310-t26_1 | gene=TGGT1_225310 | organism=Toxoplasma_gondii_GT1 | gene_product=putative ARF1-directed GTPase-activating protein | transcript_product=putative ARF1-directed GTPase-activating protein | location=TGGT1_chrX:2229573-2233633(+) | protein_length=502 | sequence_SO=chromosome | SO=protein_coding_gene | is_pseudo=false	TGGT1_225310-t26_1-p1		52 kDa		unknown	3	2	2
541	TRUE	Empty	| transcript=TGGT1_238250-t26_1 | gene=TGGT1_238250 | organism=Toxoplasma_gondii_GT1 | gene_product=ribosomal protein RPL36 | transcript_product=ribosomal protein RPL36 | location=TGGT1_chrVI:154936-156110(+) | protein_length=101 | sequence_SO=chromosome | SO=protein_coding_gene | is_pseudo=false	TGGT1_238250-t26_1-p1		11 kDa		unknown	3	2	2
545	TRUE	Empty	| transcript=TGGT1_312600-t26_1 | gene=TGGT1_312600 | organism=Toxoplasma_gondii_GT1 | gene_product=heat shock protein HSP21 | transcript_product=heat shock protein HSP21 | location=TGGT1_chrXI:2781847-2783667(+) | protein_length=195 | sequence_SO=chromosome | SO=protein_coding_gene | is_pseudo=false	TGGT1_312600-t26_1-p1		21 kDa		unknown	3	2	2
547	TRUE	Empty	| transcript=TGGT1_238070-t26_1 | gene=TGGT1_238070 | organism=Toxoplasma_gondii_GT1 | gene_product=glutaredoxin domain-containing protein | transcript_product=glutaredoxin domain-containing protein | location=TGGT1_chrVI:45953-48446(+) | protein_length=238 | sequence_SO=chromosome | SO=protein_coding_gene | is_pseudo=false	TGGT1_238070-t26_1-p1		26 kDa		unknown	3	2	2
548	TRUE	Empty	| transcript=TGGT1_289310-t26_1 | gene=TGGT1_289310 | organism=Toxoplasma_gondii_GT1 | gene_product=cullin family protein | transcript_product=cullin family protein | location=TGGT1_chrIX:2974262-2983894(-) | protein_length=916 | sequence_SO=chromosome | SO=protein_coding_gene | is_pseudo=false	TGGT1_289310-t26_1-p1		104 kDa		unknown	2	3	2
549	TRUE	Empty	| transcript=TGGT1_267350-t26_1 | gene=TGGT1_267350 | organism=Toxoplasma_gondii_GT1 | gene_product=LSM domain-containing protein | transcript_product=LSM domain-containing protein | location=TGGT1_chrIX:540789-541154(-) | protein_length=121 | sequence_SO=chromosome | SO=protein_coding_gene | is_pseudo=false	TGGT1_267350-t26_1-p1		14 kDa		unknown	3	2	2
550	TRUE	Empty	| transcript=TGGT1_283830-t26_1 | gene=TGGT1_283830 | organism=Toxoplasma_gondii_GT1 | gene_product=type I inorganic pyrophosphatase PPase | transcript_product=type I inorganic pyrophosphatase PPase | location=TGGT1_chrV:2771144-2774020(-) | protein_length=498 | sequence_SO=chromosome | SO=protein_coding_gene | is_pseudo=false	TGGT1_283830-t26_1-p1		54 kDa		unknown	2	3	2
551	TRUE	Empty	| transcript=TGGT1_265150-t26_1 | gene=TGGT1_265150 | organism=Toxoplasma_gondii_GT1 | gene_product=hypothetical protein | transcript_product=hypothetical protein | location=TGGT1_chrIX:1557301-1563860(-) | protein_length=477 | sequence_SO=chromosome | SO=protein_coding_gene | is_pseudo=false	TGGT1_265150-t26_1-p1		53 kDa		unknown	3	2	2
553	TRUE	Empty	| transcript=TGGT1_312530-t26_1 | gene=TGGT1_312530 | organism=Toxoplasma_gondii_GT1 | gene_product=splicing factor, CC1 family protein | transcript_product=splicing factor, CC1 family protein | location=TGGT1_chrXI:2728437-2730600(+) | protein_length=633 | sequence_SO=chromosome | SO=protein_coding_gene | is_pseudo=false	TGGT1_312530-t26_1-p1		69 kDa		unknown	3	2	2
554	TRUE	Empty	| transcript=TGGT1_214790-t26_1 | gene=TGGT1_214790 | organism=Toxoplasma_gondii_GT1 | gene_product=glycoprotein | transcript_product=glycoprotein | location=TGGT1_chrX:6386376-6388397(+) | protein_length=283 | sequence_SO=chromosome | SO=protein_coding_gene | is_pseudo=false	TGGT1_214790-t26_1-p1		31 kDa		unknown	3	2	2
555	TRUE	Empty	| transcript=TGGT1_211260-t26_1 | gene=TGGT1_211260 | organism=Toxoplasma_gondii_GT1 | gene_product=rhoptry kinase family protein ROP26 (incomplete catalytic triad) | transcript_product=rhoptry kinase family protein ROP26 (incomplete catalytic triad) | location=TGGT1_chrIV:1816280-1817587(-) | protein_length=435 | sequence_SO=chromosome | SO=protein_coding_gene | is_pseudo=false	TGGT1_211260-t26_1-p1		48 kDa		unknown	3	2	2
557	TRUE	Empty	| transcript=TGGT1_247450-t26_1 | gene=TGGT1_247450 | organism=Toxoplasma_gondii_GT1 | gene_product=hypothetical protein | transcript_product=hypothetical protein | location=TGGT1_chrXII:3275746-3284022(+) | protein_length=2303 | sequence_SO=chromosome | SO=protein_coding_gene | is_pseudo=false	TGGT1_247450-t26_1-p1		246 kDa		unknown	4	2	2
559	TRUE	Empty	| transcript=TGGT1_207770-t26_1 | gene=TGGT1_207770 | organism=Toxoplasma_gondii_GT1 | gene_product=PCI domain-containing protein | transcript_product=PCI domain-containing protein | location=TGGT1_chrIb:293641-299816(-) | protein_length=511 | sequence_SO=chromosome | SO=protein_coding_gene | is_pseudo=false	TGGT1_207770-t26_1-p1		56 kDa		unknown	3	2	2
560	TRUE	Empty	| transcript=TGGT1_217540-t26_1 | gene=TGGT1_217540 | organism=Toxoplasma_gondii_GT1 | gene_product=RNA recognition motif-containing protein | transcript_product=RNA recognition motif-containing protein | location=TGGT1_chrXII:1835563-1837479(-) | protein_length=351 | sequence_SO=chromosome | SO=protein_coding_gene | is_pseudo=false	TGGT1_217540-t26_1-p1		38 kDa		unknown	3	3	2
561	TRUE	Empty	| transcript=TGGT1_294360-t26_1 | gene=TGGT1_294360 | organism=Toxoplasma_gondii_GT1 | gene_product=putative ubiquitin specific protease 39 isoform 2 | transcript_product=putative ubiquitin specific protease 39 isoform 2 | location=TGGT1_chrIa:826234-834253(+) | protein_length=571 | sequence_SO=chromosome | SO=protein_coding_gene | is_pseudo=false	TGGT1_294360-t26_1-p1		64 kDa		unknown	3	4	2
562	TRUE	Empty	| transcript=TGGT1_285230-t26_1 | gene=TGGT1_285230 | organism=Toxoplasma_gondii_GT1 | gene_product=PRP38 family protein | transcript_product=PRP38 family protein | location=TGGT1_chrV:2356663-2366520(-) | protein_length=614 | sequence_SO=chromosome | SO=protein_coding_gene | is_pseudo=false	TGGT1_285230-t26_1-p1		69 kDa		unknown	3	2	2
564	TRUE	Empty	| transcript=TGGT1_277000-t26_1 | gene=TGGT1_277000 | organism=Toxoplasma_gondii_GT1 | gene_product=putative transport protein Sec24 | transcript_product=putative transport protein Sec24 | location=TGGT1_chrXII:6701488-6710271(-) | protein_length=1019 | sequence_SO=chromosome | SO=protein_coding_gene | is_pseudo=false	TGGT1_277000-t26_1-p1		108 kDa		unknown	4	2	2
581	TRUE	Empty	| transcript=TGGT1_244100-t26_1 | gene=TGGT1_244100 | organism=Toxoplasma_gondii_GT1 | gene_product=snoRNA binding domain-containing protein | transcript_product=snoRNA binding domain-containing protein | location=TGGT1_chrVI:2934030-2942235(-) | protein_length=553 | sequence_SO=chromosome | SO=protein_coding_gene | is_pseudo=false	TGGT1_244100-t26_1-p1		60 kDa		unknown	5	0	2
585	TRUE	Empty	| transcript=TGGT1_313860-t26_1 | gene=TGGT1_313860 | organism=Toxoplasma_gondii_GT1 | gene_product=regulator of chromosome condensation (RCC1) repeat-containing protein | transcript_product=regulator of chromosome condensation (RCC1) repeat-containing protein | location=TGGT1_chrXI:3707625-3720004(-) | protein_length=2631 | sequence_SO=chromosome | SO=protein_coding_gene | is_pseudo=false	TGGT1_313860-t26_1-p1		284 kDa	TRUE	unknown	3	3	2
587	TRUE	Empty	| transcript=TGGT1_313580-t26_1 | gene=TGGT1_313580 | organism=Toxoplasma_gondii_GT1 | gene_product=cytochrome b5 family heme/steroid binding domain-containing protein | transcript_product=cytochrome b5 family heme/steroid binding domain-containing protein | location=TGGT1_chrXI:3449132-3451848(-) | protein_length=431 | sequence_SO=chromosome | SO=protein_coding_gene | is_pseudo=false	TGGT1_313580-t26_1-p1		45 kDa		unknown	2	2	2
588	TRUE	Empty	| transcript=TGGT1_244650-t26_1 | gene=TGGT1_244650 | organism=Toxoplasma_gondii_GT1 | gene_product=putative eukaryotic initiation factor-5 | transcript_product=putative eukaryotic initiation factor-5 | location=TGGT1_chrVI:3337752-3341085(+) | protein_length=414 | sequence_SO=chromosome | SO=protein_coding_gene | is_pseudo=false	TGGT1_244650-t26_1-p1		47 kDa		unknown	2	2	2
589	TRUE	Empty	| transcript=TGGT1_286580-t26_1 | gene=TGGT1_286580 | organism=Toxoplasma_gondii_GT1 | gene_product=hypothetical protein | transcript_product=hypothetical protein | location=TGGT1_chrV:1631039-1633906(-) | protein_length=955 | sequence_SO=chromosome | SO=protein_coding_gene | is_pseudo=false	TGGT1_286580-t26_1-p1		107 kDa		unknown	5	2	2
590	TRUE	Empty	| transcript=TGGT1_208590-t26_1 | gene=TGGT1_208590 | organism=Toxoplasma_gondii_GT1 | gene_product=putative vacuolar ATP synthase subunit 54kD | transcript_product=putative vacuolar ATP synthase subunit 54kD | location=TGGT1_chrIb:821268-829149(+) | protein_length=475 | sequence_SO=chromosome | SO=protein_coding_gene | is_pseudo=false	TGGT1_208590-t26_1-p1		53 kDa		unknown	2	2	2
591	TRUE	Empty	| transcript=TGGT1_246100-t26_1 | gene=TGGT1_246100 | organism=Toxoplasma_gondii_GT1 | gene_product=putative phosducin | transcript_product=putative phosducin | location=TGGT1_chrXII:2596723-2598427(+) | protein_length=318 | sequence_SO=chromosome | SO=protein_coding_gene | is_pseudo=false	TGGT1_246100-t26_1-p1		36 kDa		unknown	2	2	2
592	TRUE	Empty	| transcript=TGGT1_223930-t26_1 | gene=TGGT1_223930 | organism=Toxoplasma_gondii_GT1 | gene_product=RNA recognition motif-containing protein | transcript_product=RNA recognition motif-containing protein | location=TGGT1_chrX:3348715-3352722(-) | protein_length=382 | sequence_SO=chromosome | SO=protein_coding_gene | is_pseudo=false	TGGT1_223930-t26_1-p1		41 kDa		unknown	2	2	2
593	TRUE	Empty	| transcript=TGGT1_257490-t26_1 | gene=TGGT1_257490 | organism=Toxoplasma_gondii_GT1 | gene_product=prefoldin subunit superfamily protein | transcript_product=prefoldin subunit superfamily protein | location=TGGT1_chrVIIb:3950985-3954827(+) | protein_length=218 | sequence_SO=chromosome | SO=protein_coding_gene | is_pseudo=false	TGGT1_257490-t26_1-p1		24 kDa		unknown	2	2	2
594	TRUE	Empty	| transcript=TGGT1_236580-t26_1 | gene=TGGT1_236580 | organism=Toxoplasma_gondii_GT1 | gene_product=Prp31-15.5k-U4 Snrna Complex family protein | transcript_product=Prp31-15.5k-U4 Snrna Complex family protein | location=TGGT1_chrX:5326799-5328659(-) | protein_length=182 | sequence_SO=chromosome | SO=protein_coding_gene | is_pseudo=false	TGGT1_236580-t26_1-p1		20 kDa		unknown	2	2	2
595	TRUE	Empty	| transcript=TGGT1_208320-t26_1 | gene=TGGT1_208320 | organism=Toxoplasma_gondii_GT1 | gene_product=polynucleotide kinase 3 phosphatase | transcript_product=polynucleotide kinase 3 phosphatase | location=TGGT1_chrIb:624423-626967(+) | protein_length=703 | sequence_SO=chromosome | SO=protein_coding_gene | is_pseudo=false	TGGT1_208320-t26_1-p1		77 kDa		unknown	2	2	2
597	TRUE	Empty	| transcript=TGGT1_251680-t26_1 | gene=TGGT1_251680 | organism=Toxoplasma_gondii_GT1 | gene_product=putative histamine-releasing factor | transcript_product=putative histamine-releasing factor | location=TGGT1_chrXII:5449838-5451669(-) | protein_length=171 | sequence_SO=chromosome | SO=protein_coding_gene | is_pseudo=false	TGGT1_251680-t26_1-p1		19 kDa		unknown	2	2	2
599	TRUE	Empty	| transcript=TGGT1_266460-t26_1 | gene=TGGT1_266460 | organism=Toxoplasma_gondii_GT1 | gene_product=putative small ubiquitin family modifier | transcript_product=putative small ubiquitin family modifier | location=TGGT1_chrIX:944091-944969(-) | protein_length=91 | sequence_SO=chromosome | SO=protein_coding_gene | is_pseudo=false	TGGT1_266460-t26_1-p1		10 kDa		unknown	2	2	2
600	TRUE	Empty	| transcript=TGGT1_277720-t26_1 | gene=TGGT1_277720 | organism=Toxoplasma_gondii_GT1 | gene_product=GDA1/CD39 (nucleoside phosphatase) family protein | transcript_product=GDA1/CD39 (nucleoside phosphatase) family protein | location=TGGT1_chrXII:6466417-6468990(+) | protein_length=857 | sequence_SO=chromosome | SO=protein_coding_gene | is_pseudo=false	TGGT1_277720-t26_1-p1		93 kDa		unknown	3	2	2
601	TRUE	Empty	| transcript=TGGT1_233480-t26_1 | gene=TGGT1_233480 | organism=Toxoplasma_gondii_GT1 | gene_product=SAG-related sequence SRS29C | transcript_product=SAG-related sequence SRS29C | location=TGGT1_chrVIII:2667297-2668415(+) | protein_length=372 | sequence_SO=chromosome | SO=protein_coding_gene | is_pseudo=false	TGGT1_233480-t26_1-p1		39 kDa		unknown	2	2	2
602	TRUE	Empty	| transcript=TGGT1_220240-t26_1 | gene=TGGT1_220240 | organism=Toxoplasma_gondii_GT1 | gene_product=hypothetical protein | transcript_product=hypothetical protein | location=TGGT1_chrV:140178-141758(-) | protein_length=526 | sequence_SO=chromosome | SO=protein_coding_gene | is_pseudo=false	TGGT1_220240-t26_1-p1		54 kDa		unknown	4	2	2
604	TRUE	Empty	| transcript=TGGT1_228000-t26_1 | gene=TGGT1_228000 | organism=Toxoplasma_gondii_GT1 | gene_product=putative splicing factor 3A subunit 2 | transcript_product=putative splicing factor 3A subunit 2 | location=TGGT1_chrX:588325-591099(+) | protein_length=242 | sequence_SO=chromosome | SO=protein_coding_gene | is_pseudo=false	TGGT1_228000-t26_1-p1		28 kDa		unknown	2	2	2
606	TRUE	Empty	| transcript=TGGT1_244460-t26_1 | gene=TGGT1_244460 | organism=Toxoplasma_gondii_GT1 | gene_product=hypothetical protein | transcript_product=hypothetical protein | location=TGGT1_chrVI:3193064-3199038(-) | protein_length=1239 | sequence_SO=chromosome | SO=protein_coding_gene | is_pseudo=false	TGGT1_244460-t26_1-p1		127 kDa		unknown	3	2	2
607	TRUE	Empty	| transcript=TGGT1_229000-t26_1 | gene=TGGT1_229000 | organism=Toxoplasma_gondii_GT1 | gene_product=kelch repeat-containing protein | transcript_product=kelch repeat-containing protein | location=TGGT1_chrVIII:10568-14305(-) | protein_length=620 | sequence_SO=chromosome | SO=protein_coding_gene | is_pseudo=false	TGGT1_229000-t26_1-p1		68 kDa		unknown	3	2	2
608	TRUE	Empty	| transcript=TGGT1_309600-t26_1 | gene=TGGT1_309600 | organism=Toxoplasma_gondii_GT1 | gene_product=hypothetical protein | transcript_product=hypothetical protein | location=TGGT1_chrXI:713110-720853(+) | protein_length=960 | sequence_SO=chromosome | SO=protein_coding_gene | is_pseudo=false	TGGT1_309600-t26_1-p1		107 kDa		unknown	3	0	2
618	TRUE	Empty	| transcript=TGGT1_277760-t26_1 | gene=TGGT1_277760 | organism=Toxoplasma_gondii_GT1 | gene_product=putative adenylosuccinate lyase | transcript_product=putative adenylosuccinate lyase | location=TGGT1_chrXII:6447199-6453543(+) | protein_length=662 | sequence_SO=chromosome | SO=protein_coding_gene | is_pseudo=false	TGGT1_277760-t26_1-p1		74 kDa		unknown	3	3	2
621	TRUE	Empty	| transcript=TGGT1_319870-t26_1 | gene=TGGT1_319870 | organism=Toxoplasma_gondii_GT1 | gene_product=ubiquitin-conjugating enzyme subfamily protein | transcript_product=ubiquitin-conjugating enzyme subfamily protein | location=TGGT1_chrIV:656858-661140(-) | protein_length=311 | sequence_SO=chromosome | SO=protein_coding_gene | is_pseudo=false	TGGT1_319870-t26_1-p1		35 kDa		unknown	3	3	2
633	TRUE	Empty	| transcript=TGGT1_222380-t26_1 | gene=TGGT1_222380 | organism=Toxoplasma_gondii_GT1 | gene_product=importin-beta N-terminal domain-containing protein | transcript_product=importin-beta N-terminal domain-containing protein | location=TGGT1_chrII:1069107-1078180(+) | protein_length=1147 | sequence_SO=chromosome | SO=protein_coding_gene | is_pseudo=false	TGGT1_222380-t26_1-p1		129 kDa		unknown	5	0	2
634	TRUE	Empty	| transcript=TGGT1_205320-t26_1 | gene=TGGT1_205320 | organism=Toxoplasma_gondii_GT1 | gene_product=hypothetical protein | transcript_product=hypothetical protein | location=TGGT1_chrVIIa:1385667-1389087(+) | protein_length=739 | sequence_SO=chromosome | SO=protein_coding_gene | is_pseudo=false	TGGT1_205320-t26_1-p1		80 kDa		unknown	3	0	2
636	TRUE	Empty	| transcript=TGGT1_263060-t26_1 | gene=TGGT1_263060 | organism=Toxoplasma_gondii_GT1 | gene_product=Proteasome/cyclosome repeat-containing protein | transcript_product=Proteasome/cyclosome repeat-containing protein | location=TGGT1_chrVIIb:808221-820240(-) | protein_length=988 | sequence_SO=chromosome | SO=protein_coding_gene | is_pseudo=false	TGGT1_263060-t26_1-p1		107 kDa		unknown	3	0	2
649	TRUE	Empty	| transcript=TGGT1_304680-t26_1 | gene=TGGT1_304680 | organism=Toxoplasma_gondii_GT1 | gene_product=ubiquitin family protein | transcript_product=ubiquitin family protein | location=TGGT1_chrVIIa:595893-600165(-) | protein_length=527 | sequence_SO=chromosome | SO=protein_coding_gene | is_pseudo=false	TGGT1_304680-t26_1-p1		57 kDa		unknown	2	2	2
650	TRUE	Empty	| transcript=TGGT1_266970-t26_1 | gene=TGGT1_266970 | organism=Toxoplasma_gondii_GT1 | gene_product=hypothetical protein | transcript_product=hypothetical protein | location=TGGT1_chrIX:700995-702987(+) | protein_length=306 | sequence_SO=chromosome | SO=protein_coding_gene | is_pseudo=false	TGGT1_266970-t26_1-p1		35 kDa		unknown	2	2	2
651	TRUE	Empty	| transcript=TGGT1_316180-t26_1 | gene=TGGT1_316180 | organism=Toxoplasma_gondii_GT1 | gene_product=hypothetical protein | transcript_product=hypothetical protein | location=TGGT1_chrXI:5112552-5120520(-) | protein_length=830 | sequence_SO=chromosome | SO=protein_coding_gene | is_pseudo=false	TGGT1_316180-t26_1-p1		91 kDa		unknown	3	3	2
652	TRUE	Empty	| transcript=TGGT1_202380-t26_1 | gene=TGGT1_202380 | organism=Toxoplasma_gondii_GT1 | gene_product=putative rab GDI alpha | transcript_product=putative rab GDI alpha | location=TGGT1_chrVIIa:3266429-3273830(+) | protein_length=456 | sequence_SO=chromosome | SO=protein_coding_gene | is_pseudo=false	TGGT1_202380-t26_1-p1		51 kDa		unknown	3	0	2
653	TRUE	Empty	| transcript=TGGT1_216120-t26_1 | gene=TGGT1_216120 | organism=Toxoplasma_gondii_GT1 | gene_product=hypothetical protein | transcript_product=hypothetical protein | location=TGGT1_chrXI:6313282-6318525(-) | protein_length=834 | sequence_SO=chromosome | SO=protein_coding_gene | is_pseudo=false	TGGT1_216120-t26_1-p1		90 kDa		unknown	2	0	2
654	TRUE	Empty	| transcript=TGGT1_231960-t26_1 | gene=TGGT1_231960 | organism=Toxoplasma_gondii_GT1 | gene_product=putative omega secalin | transcript_product=putative omega secalin | location=TGGT1_chrVIII:1668838-1672885(-) | protein_length=1111 | sequence_SO=chromosome | SO=protein_coding_gene | is_pseudo=false	TGGT1_231960-t26_1-p1		120 kDa		unknown	2	0	2
655	TRUE	Empty	| transcript=TGGT1_218520-t26_1 | gene=TGGT1_218520 | organism=Toxoplasma_gondii_GT1 | gene_product=microneme protein MIC6 | transcript_product=microneme protein MIC6 | location=TGGT1_chrXII:1418869-1419918(-) | protein_length=349 | sequence_SO=chromosome | SO=protein_coding_gene | is_pseudo=false	TGGT1_218520-t26_1-p1		37 kDa		unknown	2	0	2
656	TRUE	Empty	| transcript=TGGT1_248370-t26_1 | gene=TGGT1_248370 | organism=Toxoplasma_gondii_GT1 | gene_product=putative prefoldin subunit 6 | transcript_product=putative prefoldin subunit 6 | location=TGGT1_chrXII:3759827-3760756(+) | protein_length=123 | sequence_SO=chromosome | SO=protein_coding_gene | is_pseudo=false	TGGT1_248370-t26_1-p1		14 kDa		unknown	3	0	2
657	TRUE	Empty	| transcript=TGGT1_236890-t26_1 | gene=TGGT1_236890 | organism=Toxoplasma_gondii_GT1 | gene_product=hypothetical protein | transcript_product=hypothetical protein | location=TGGT1_chrX:5457347-5458367(-) | protein_length=218 | sequence_SO=chromosome | SO=protein_coding_gene | is_pseudo=false	TGGT1_236890-t26_1-p1		25 kDa		unknown	2	0	2
658	TRUE	Empty	| transcript=TGGT1_240710-t26_1 | gene=TGGT1_240710 | organism=Toxoplasma_gondii_GT1 | gene_product=RNA recognition motif-containing protein | transcript_product=RNA recognition motif-containing protein | location=TGGT1_chrVI:1373239-1386793(+) | protein_length=929 | sequence_SO=chromosome | SO=protein_coding_gene | is_pseudo=false	TGGT1_240710-t26_1-p1		102 kDa		unknown	2	0	2
659	TRUE	Empty	| transcript=TGGT1_221460-t26_1 | gene=TGGT1_221460 | organism=Toxoplasma_gondii_GT1 | gene_product=phosphoglycerate mutase family protein | transcript_product=phosphoglycerate mutase family protein | location=TGGT1_chrII:349484-355588(+) | protein_length=450 | sequence_SO=chromosome | SO=protein_coding_gene | is_pseudo=false	TGGT1_221460-t26_1-p1		48 kDa		unknown	2	0	2
660	TRUE	Empty	| transcript=TGGT1_202760-t26_1 | gene=TGGT1_202760 | organism=Toxoplasma_gondii_GT1 | gene_product=hypothetical protein | transcript_product=hypothetical protein | location=TGGT1_chrVIIa:2950166-2953731(-) | protein_length=364 | sequence_SO=chromosome | SO=protein_coding_gene | is_pseudo=false	TGGT1_202760-t26_1-p1		39 kDa	TRUE	unknown	2	0	2
661	TRUE	Empty	| transcript=TGGT1_314540-t26_1 | gene=TGGT1_314540 | organism=Toxoplasma_gondii_GT1 | gene_product=hypothetical protein | transcript_product=hypothetical protein | location=TGGT1_chrXI:4148344-4152513(-) | protein_length=607 | sequence_SO=chromosome | SO=protein_coding_gene | is_pseudo=false	TGGT1_314540-t26_1-p1		66 kDa		unknown	2	0	2
665	TRUE	Empty	| transcript=TGGT1_224740-t26_1 | gene=TGGT1_224740 | organism=Toxoplasma_gondii_GT1 | gene_product=hypothetical protein | transcript_product=hypothetical protein | location=TGGT1_chrX:2749909-2755523(-) | protein_length=424 | sequence_SO=chromosome | SO=protein_coding_gene | is_pseudo=false	TGGT1_224740-t26_1-p1		48 kDa		unknown	2	0	2
668	TRUE	Empty	| transcript=TGGT1_209860-t26_1 | gene=TGGT1_209860 | organism=Toxoplasma_gondii_GT1 | gene_product=SRP40, C-terminal domain-containing protein | transcript_product=SRP40, C-terminal domain-containing protein | location=TGGT1_chrIb:1509068-1514507(+) | protein_length=424 | sequence_SO=chromosome | SO=protein_coding_gene | is_pseudo=false	TGGT1_209860-t26_1-p1		48 kDa		unknown	0	2	2
669	TRUE	Empty	| transcript=TGGT1_249590-t26_1 | gene=TGGT1_249590 | organism=Toxoplasma_gondii_GT1 | gene_product=putative proteasome subunit alpha type 5-2 | transcript_product=putative proteasome subunit alpha type 5-2 | location=TGGT1_chrXII:4602436-4606174(+) | protein_length=258 | sequence_SO=chromosome | SO=protein_coding_gene | is_pseudo=false	TGGT1_249590-t26_1-p1		28 kDa		unknown	0	2	2
670	TRUE	Empty	| transcript=TGGT1_284560-t26_1 | gene=TGGT1_284560 | organism=Toxoplasma_gondii_GT1 | gene_product=ribosomal protein RPL9 | transcript_product=ribosomal protein RPL9 | location=TGGT1_chrV:2561959-2564374(+) | protein_length=190 | sequence_SO=chromosome | SO=protein_coding_gene | is_pseudo=false	TGGT1_284560-t26_1-p1		21 kDa		unknown	0	2	2
671	TRUE	Empty	| transcript=TGGT1_293340-t26_1 | gene=TGGT1_293340 | organism=Toxoplasma_gondii_GT1 | gene_product=putative ran binding family protein 1 | transcript_product=putative ran binding family protein 1 | location=TGGT1_chrIa:253878-256712(-) | protein_length=212 | sequence_SO=chromosome | SO=protein_coding_gene | is_pseudo=false	TGGT1_293340-t26_1-p1		24 kDa		unknown	0	2	2
672	TRUE	Empty	| transcript=TGGT1_221380-t26_1 | gene=TGGT1_221380 | organism=Toxoplasma_gondii_GT1 | gene_product=alba 1 | transcript_product=alba 1 | location=TGGT1_chrII:281451-282798(-) | protein_length=247 | sequence_SO=chromosome | SO=protein_coding_gene | is_pseudo=false	TGGT1_221380-t26_1-p1		27 kDa		unknown	0	2	2
673	TRUE	Empty	| transcript=TGGT1_219140-t26_1 | gene=TGGT1_219140 | organism=Toxoplasma_gondii_GT1 | gene_product=EF-1 guanine nucleotide exchange domain-containing protein | transcript_product=EF-1 guanine nucleotide exchange domain-containing protein | location=TGGT1_chrXII:1048475-1050088(+) | protein_length=187 | sequence_SO=chromosome | SO=protein_coding_gene | is_pseudo=false	TGGT1_219140-t26_1-p1		21 kDa	TRUE	unknown	0	2	2
674	TRUE	Empty	| transcript=TGGT1_261500-t26_1 | gene=TGGT1_261500 | organism=Toxoplasma_gondii_GT1 | gene_product=hydrolase | transcript_product=hydrolase | location=TGGT1_chrVIIb:1664223-1668817(-) | protein_length=501 | sequence_SO=chromosome | SO=protein_coding_gene | is_pseudo=false	TGGT1_261500-t26_1-p1		53 kDa		unknown	0	3	2
677	TRUE	Empty	| transcript=TGGT1_230210-t26_1 | gene=TGGT1_230210 | organism=Toxoplasma_gondii_GT1 | gene_product=alveolin domain containing intermediate filament IMC10 | transcript_product=alveolin domain containing intermediate filament IMC10 | location=TGGT1_chrVIII:682439-685345(+) | protein_length=560 | sequence_SO=chromosome | SO=protein_coding_gene | is_pseudo=false	TGGT1_230210-t26_1-p1		61 kDa		unknown	3	0	2
682	TRUE	Empty	| transcript=TGGT1_319530-t26_1 | gene=TGGT1_319530 | organism=Toxoplasma_gondii_GT1 | gene_product=splicing factor SF2 | transcript_product=splicing factor SF2 | location=TGGT1_chrIV:876124-882127(+) | protein_length=450 | sequence_SO=chromosome | SO=protein_coding_gene | is_pseudo=false	TGGT1_319530-t26_1-p1		54 kDa		unknown	0	0	2
683	TRUE	Empty	| transcript=TGGT1_202460-t26_1 | gene=TGGT1_202460 | organism=Toxoplasma_gondii_GT1 | gene_product=diacylglycerol kinase accessory domain (presumed) domain-containing protein | transcript_product=diacylglycerol kinase accessory domain (presumed) domain-containing protein | location=TGGT1_chrVIIa:3208196-3216030(-) | protein_length=679 | sequence_SO=chromosome | SO=protein_coding_gene | is_pseudo…	TGGT1_202460-t26_1-p1		73 kDa		unknown	2	0	2
684	TRUE	Empty	| transcript=TGGT1_269710-t26_1 | gene=TGGT1_269710 | organism=Toxoplasma_gondii_GT1 | gene_product=hypothetical protein | transcript_product=hypothetical protein | location=TGGT1_chrVIII:5651928-5663264(-) | protein_length=1612 | sequence_SO=chromosome | SO=protein_coding_gene | is_pseudo=false	TGGT1_269710-t26_1-p1		170 kDa		unknown	3	0	2
688	TRUE	Empty	| transcript=TGGT1_301120-t26_1 | gene=TGGT1_301120 | organism=Toxoplasma_gondii_GT1 | gene_product=acetyl-CoA acetyltransferase | transcript_product=acetyl-CoA acetyltransferase | location=TGGT1_chrIV:2160787-2165762(-) | protein_length=413 | sequence_SO=chromosome | SO=protein_coding_gene | is_pseudo=false	TGGT1_301120-t26_1-p1		44 kDa		unknown	2	0	2
694	TRUE	Empty	| transcript=TGGT1_244250-t26_1 | gene=TGGT1_244250 | organism=Toxoplasma_gondii_GT1 | gene_product=hypothetical protein | transcript_product=hypothetical protein | location=TGGT1_chrVI:3053040-3055892(-) | protein_length=616 | sequence_SO=chromosome | SO=protein_coding_gene | is_pseudo=false	TGGT1_244250-t26_1-p1		63 kDa		unknown	2	0	2
696	TRUE	Empty	| transcript=TGGT1_202830-t26_1 | gene=TGGT1_202830 | organism=Toxoplasma_gondii_GT1 | gene_product=putative Elicitor-responsive protein | transcript_product=putative Elicitor-responsive protein | location=TGGT1_chrVIIa:2904651-2906221(-) | protein_length=306 | sequence_SO=chromosome | SO=protein_coding_gene | is_pseudo=false	TGGT1_202830-t26_1-p1		33 kDa		unknown	2	0	2
698	TRUE	Empty	| transcript=TGGT1_266070-t26_1 | gene=TGGT1_266070 | organism=Toxoplasma_gondii_GT1 | gene_product=ribosomal protein RPL31 | transcript_product=ribosomal protein RPL31 | location=TGGT1_chrIX:1142823-1144192(+) | protein_length=120 | sequence_SO=chromosome | SO=protein_coding_gene | is_pseudo=false	TGGT1_266070-t26_1-p1		14 kDa		unknown	2	0	2
708	TRUE	Empty	| transcript=TGGT1_305820-t26_1 | gene=TGGT1_305820 | organism=Toxoplasma_gondii_GT1 | gene_product=SGS domain-containing protein | transcript_product=SGS domain-containing protein | location=TGGT1_chrIX:5384029-5387924(+) | protein_length=262 | sequence_SO=chromosome | SO=protein_coding_gene | is_pseudo=false	TGGT1_305820-t26_1-p1		30 kDa		unknown	2	0	2
710	TRUE	Empty	| transcript=TGGT1_297720-t26_1 | gene=TGGT1_297720 | organism=Toxoplasma_gondii_GT1 | gene_product=trehalose-phosphatase | transcript_product=trehalose-phosphatase | location=TGGT1_chrII:1916468-1928938(+) | protein_length=1222 | sequence_SO=chromosome | SO=protein_coding_gene | is_pseudo=false	TGGT1_297720-t26_1-p1		137 kDa		unknown	0	2	2
713	TRUE	Empty	| transcript=TGGT1_209960-t26_1 | gene=TGGT1_209960 | organism=Toxoplasma_gondii_GT1 | gene_product=glycosyltransferase | transcript_product=glycosyltransferase | location=TGGT1_chrIb:1594537-1608640(+) | protein_length=1707 | sequence_SO=chromosome | SO=protein_coding_gene | is_pseudo=false	TGGT1_209960-t26_1-p1		189 kDa		unknown	2	0	2
715	TRUE	Empty	| transcript=TGGT1_240220-t26_1 | gene=TGGT1_240220 | organism=Toxoplasma_gondii_GT1 | gene_product=hypothetical protein | transcript_product=hypothetical protein | location=TGGT1_chrVI:1067690-1077245(+) | protein_length=1539 | sequence_SO=chromosome | SO=protein_coding_gene | is_pseudo=false	TGGT1_240220-t26_1-p1		168 kDa		unknown	2	0	2
718	TRUE	Empty	| transcript=TGGT1_293770-t26_1 | gene=TGGT1_293770 | organism=Toxoplasma_gondii_GT1 | gene_product=chitinase-like protein CLP1 | transcript_product=chitinase-like protein CLP1 | location=TGGT1_chrIa:535588-540898(+) | protein_length=714 | sequence_SO=chromosome | SO=protein_coding_gene | is_pseudo=false	TGGT1_293770-t26_1-p1		75 kDa		unknown	2	0	2
726	TRUE	Empty	| transcript=TGGT1_270010-t26_1 | gene=TGGT1_270010 | organism=Toxoplasma_gondii_GT1 | gene_product=hypothetical protein | transcript_product=hypothetical protein | location=TGGT1_chrVIII:5449261-5457417(-) | protein_length=556 | sequence_SO=chromosome | SO=protein_coding_gene | is_pseudo=false	TGGT1_270010-t26_1-p1		59 kDa		unknown	3	0	2
727	TRUE	Empty	| transcript=TGGT1_227800-t26_1 | gene=TGGT1_227800 | organism=Toxoplasma_gondii_GT1 | gene_product=EF hand domain-containing protein | transcript_product=EF hand domain-containing protein | location=TGGT1_chrX:720180-729168(-) | protein_length=1280 | sequence_SO=chromosome | SO=protein_coding_gene | is_pseudo=false	TGGT1_227800-t26_1-p1		136 kDa		unknown	3	0	2
728	TRUE	Empty	| transcript=TGGT1_263180-t26_1 | gene=TGGT1_263180 | organism=Toxoplasma_gondii_GT1 | gene_product=myosin D | transcript_product=myosin D | location=TGGT1_chrVIIb:714013-721737(-) | protein_length=822 | sequence_SO=chromosome | SO=protein_coding_gene | is_pseudo=false	TGGT1_263180-t26_1-p1		91 kDa		unknown	3	0	2
729	TRUE	Empty	| transcript=TGGT1_286120-t26_1 | gene=TGGT1_286120 | organism=Toxoplasma_gondii_GT1 | gene_product=prolyl endopeptidase | transcript_product=prolyl endopeptidase | location=TGGT1_chrV:1831629-1840693(-) | protein_length=825 | sequence_SO=chromosome | SO=protein_coding_gene | is_pseudo=false	TGGT1_286120-t26_1-p1		93 kDa		unknown	0	4	2
730	TRUE	Empty	| transcript=TGGT1_288460-t26_1 | gene=TGGT1_288460 | organism=Toxoplasma_gondii_GT1 | gene_product=hypothetical protein | transcript_product=hypothetical protein | location=TGGT1_chrIX:2367582-2381598(+) | protein_length=1816 | sequence_SO=chromosome | SO=protein_coding_gene | is_pseudo=false	TGGT1_288460-t26_1-p1		198 kDa		unknown	4	0	2
736	TRUE	Empty	| transcript=TGGT1_211250-t26_1 | gene=TGGT1_211250 | organism=Toxoplasma_gondii_GT1 | gene_product=hypothetical protein | transcript_product=hypothetical protein | location=TGGT1_chrIV:1821363-1824761(+) | protein_length=275 | sequence_SO=chromosome | SO=protein_coding_gene | is_pseudo=false	TGGT1_211250-t26_1-p1		29 kDa		unknown	0	2	2
745	TRUE	Empty	| transcript=TGGT1_214490-t26_1 | gene=TGGT1_214490 | organism=Toxoplasma_gondii_GT1 | gene_product=peptidase M16 inactive domain-containing protein | transcript_product=peptidase M16 inactive domain-containing protein | location=TGGT1_chrX:6200575-6209880(-) | protein_length=1353 | sequence_SO=chromosome | SO=protein_coding_gene | is_pseudo=false	TGGT1_214490-t26_1-p1		149 kDa		unknown	0	0	2
746	TRUE	Empty	| transcript=TGGT1_268790-t26_1 | gene=TGGT1_268790 | organism=Toxoplasma_gondii_GT1 | gene_product=hypothetical protein | transcript_product=hypothetical protein | location=TGGT1_chrVIII:6289367-6290125(+) | protein_length=252 | sequence_SO=chromosome | SO=protein_coding_gene | is_pseudo=false	TGGT1_268790-t26_1-p1		27 kDa		unknown	0	0	2
747	TRUE	Empty	| transcript=TGGT1_203370-t26_1 | gene=TGGT1_203370 | organism=Toxoplasma_gondii_GT1 | gene_product=hypothetical protein | transcript_product=hypothetical protein | location=TGGT1_chrVIIa:2439891-2442215(-) | protein_length=774 | sequence_SO=chromosome | SO=protein_coding_gene | is_pseudo=false	TGGT1_203370-t26_1-p1		81 kDa		unknown	0	0	2
757	TRUE	Empty	| transcript=TGGT1_201700-t26_1 | gene=TGGT1_201700 | organism=Toxoplasma_gondii_GT1 | gene_product=WD domain, G-beta repeat-containing protein | transcript_product=WD domain, G-beta repeat-containing protein | location=TGGT1_chrVIIa:3740764-3744193(-) | protein_length=654 | sequence_SO=chromosome | SO=protein_coding_gene | is_pseudo=false	TGGT1_201700-t26_1-p1		67 kDa		unknown	0	0	2
760	TRUE	Empty	| transcript=TGGT1_313380-t26_1 | gene=TGGT1_313380 | organism=Toxoplasma_gondii_GT1 | gene_product=hypothetical protein | transcript_product=hypothetical protein | location=TGGT1_chrXI:3292372-3294103(+) | protein_length=274 | sequence_SO=chromosome | SO=protein_coding_gene | is_pseudo=false	TGGT1_313380-t26_1-p1		32 kDa		unknown	0	0	2
761	TRUE	Empty	| transcript=TGGT1_309220-t26_1 | gene=TGGT1_309220 | organism=Toxoplasma_gondii_GT1 | gene_product=GTPase activating protein for Arf protein | transcript_product=GTPase activating protein for Arf protein | location=TGGT1_chrXI:525668-532349(-) | protein_length=557 | sequence_SO=chromosome | SO=protein_coding_gene | is_pseudo=false	TGGT1_309220-t26_1-p1		57 kDa		unknown	0	2	2
767	TRUE	Empty	| transcript=TGGT1_315320-t26_1 | gene=TGGT1_315320 | organism=Toxoplasma_gondii_GT1 | gene_product=SAG-related sequence SRS52A | transcript_product=SAG-related sequence SRS52A | location=TGGT1_chrXI:4594837-4596241(+) | protein_length=329 | sequence_SO=chromosome | SO=protein_coding_gene | is_pseudo=false	TGGT1_315320-t26_1-p1		34 kDa		unknown	0	0	2
768	TRUE	Empty	| transcript=TGGT1_278950-t26_1 | gene=TGGT1_278950 | organism=Toxoplasma_gondii_GT1 | gene_product=LSM domain-containing protein | transcript_product=LSM domain-containing protein | location=TGGT1_chrXII:5645101-5648089(+) | protein_length=121 | sequence_SO=chromosome | SO=protein_coding_gene | is_pseudo=false	TGGT1_278950-t26_1-p1		13 kDa		unknown	0	0	2
774	TRUE	Empty	| transcript=TGGT1_209170-t26_1 | gene=TGGT1_209170 | organism=Toxoplasma_gondii_GT1 | gene_product=hypothetical protein | transcript_product=hypothetical protein | location=TGGT1_chrIb:1108738-1109988(-) | protein_length=416 | sequence_SO=chromosome | SO=protein_coding_gene | is_pseudo=false	TGGT1_209170-t26_1-p1		46 kDa		unknown	0	0	2
778	TRUE	Empty	| transcript=TGGT1_290640-t26_1 | gene=TGGT1_290640 | organism=Toxoplasma_gondii_GT1 | gene_product=putative DNA mismatch repair protein MSH6-1 | transcript_product=putative DNA mismatch repair protein MSH6-1 | location=TGGT1_chrIX:3604395-3616262(-) | protein_length=1561 | sequence_SO=chromosome | SO=protein_coding_gene | is_pseudo=false	TGGT1_290640-t26_1-p1		172 kDa		unknown	2	0	2
782	TRUE	Empty	| transcript=TGGT1_233300-t26_1 | gene=TGGT1_233300 | organism=Toxoplasma_gondii_GT1 | gene_product=RhoGAP domain-containing protein | transcript_product=RhoGAP domain-containing protein | location=TGGT1_chrVIII:2565742-2573035(-) | protein_length=523 | sequence_SO=chromosome | SO=protein_coding_gene | is_pseudo=false	TGGT1_233300-t26_1-p1		56 kDa		unknown	3	0	2
791	TRUE	Empty	| transcript=TGGT1_222970-t26_1 | gene=TGGT1_222970 | organism=Toxoplasma_gondii_GT1 | gene_product=putative inositol(myo)-1(or 4)-monophosphatase 2 | transcript_product=putative inositol(myo)-1(or 4)-monophosphatase 2 | location=TGGT1_chrII:1325998-1330715(+) | protein_length=297 | sequence_SO=chromosome | SO=protein_coding_gene | is_pseudo=false	TGGT1_222970-t26_1-p1		32 kDa		unknown	2	0	2
795	TRUE	Empty	| transcript=TGGT1_243920-t26_1 | gene=TGGT1_243920 | organism=Toxoplasma_gondii_GT1 | gene_product=putative DNA replication licensing factor MCM5 | transcript_product=putative DNA replication licensing factor MCM5 | location=TGGT1_chrVI:2796800-2806044(+) | protein_length=794 | sequence_SO=chromosome | SO=protein_coding_gene | is_pseudo=false	TGGT1_243920-t26_1-p1		88 kDa		unknown	2	0	2
797	TRUE	Empty	| transcript=TGGT1_293870-t26_1 | gene=TGGT1_293870 | organism=Toxoplasma_gondii_GT1 | gene_product=putative thioredoxin | transcript_product=putative thioredoxin | location=TGGT1_chrIa:604538-605891(+) | protein_length=106 | sequence_SO=chromosome | SO=protein_coding_gene | is_pseudo=false	TGGT1_293870-t26_1-p1		12 kDa		unknown	0	2	2
798	TRUE	Empty	| transcript=TGGT1_315620-t26_1 | gene=TGGT1_315620 | organism=Toxoplasma_gondii_GT1 | gene_product=putative vacuolar ATP synthase subunit C | transcript_product=putative vacuolar ATP synthase subunit C | location=TGGT1_chrXI:4802824-4804038(-) | protein_length=404 | sequence_SO=chromosome | SO=protein_coding_gene | is_pseudo=false	TGGT1_315620-t26_1-p1		46 kDa		unknown	2	0	2
799	TRUE	Empty	TGGT1_267800-t26_1-p1-DECOY	TGGT1_267800-t26_1-p1-DECOY		?		unknown	0	0	2
800	TRUE	Empty	| transcript=TGGT1_240090-t26_1 | gene=TGGT1_240090 | organism=Toxoplasma_gondii_GT1 | gene_product=putative rhoptry kinase family protein ROP34 | transcript_product=putative rhoptry kinase family protein ROP34 | location=TGGT1_chrVI:1050567-1052967(+) | protein_length=553 | sequence_SO=chromosome | SO=protein_coding_gene | is_pseudo=false	TGGT1_240090-t26_1-p1		62 kDa		unknown	2	0	2
811	TRUE	Empty	| transcript=TGGT1_203990-t26_1 | gene=TGGT1_203990 | organism=Toxoplasma_gondii_GT1 | gene_product=rhoptry protein ROP12 | transcript_product=rhoptry protein ROP12 | location=TGGT1_chrVIIa:1957210-1959051(-) | protein_length=236 | sequence_SO=chromosome | SO=protein_coding_gene | is_pseudo=false	TGGT1_203990-t26_1-p1		25 kDa		unknown	2	2	2
819	TRUE	Empty	| transcript=TGGT1_217560-t26_1 | gene=TGGT1_217560 | organism=Toxoplasma_gondii_GT1 | gene_product=DNA-directed RNA polymerase II RPB10 | transcript_product=DNA-directed RNA polymerase II RPB10 | location=TGGT1_chrXII:1849703-1850903(-) | protein_length=72 | sequence_SO=chromosome | SO=protein_coding_gene | is_pseudo=false	TGGT1_217560-t26_1-p1		9 kDa		unknown	0	2	2
821	TRUE	Empty	| transcript=TGGT1_228460-t26_1 | gene=TGGT1_228460 | organism=Toxoplasma_gondii_GT1 | gene_product=hypothetical protein | transcript_product=hypothetical protein | location=TGGT1_chrX:209869-220176(-) | protein_length=1191 | sequence_SO=chromosome | SO=protein_coding_gene | is_pseudo=false	TGGT1_228460-t26_1-p1		131 kDa		unknown	0	0	2
824	TRUE	Empty	| transcript=TGGT1_232000-t26_1 | gene=TGGT1_232000 | organism=Toxoplasma_gondii_GT1 | gene_product=hypothetical protein | transcript_product=hypothetical protein | location=TGGT1_chrVIII:1738722-1741055(+) | protein_length=637 | sequence_SO=chromosome | SO=protein_coding_gene | is_pseudo=false	TGGT1_232000-t26_1-p1		69 kDa		unknown	0	0	2
825	TRUE	Empty	| transcript=TGGT1_308810B-t26_1 | gene=TGGT1_308810B | organism=Toxoplasma_gondii_GT1 | gene_product=rhoptry neck protein RON9 | transcript_product=rhoptry neck protein RON9 | location=TGGT1_chrXI:240636-248425(+) | protein_length=1086 | sequence_SO=chromosome | SO=protein_coding_gene | is_pseudo=false	TGGT1_308810B-t26_1-p1		115 kDa		unknown	0	2	2
828	TRUE	Empty	| transcript=TGGT1_313130-t26_1 | gene=TGGT1_313130 | organism=Toxoplasma_gondii_GT1 | gene_product=hypothetical protein | transcript_product=hypothetical protein | location=TGGT1_chrXI:3084517-3093785(+) | protein_length=1210 | sequence_SO=chromosome | SO=protein_coding_gene | is_pseudo=false	TGGT1_313130-t26_1-p1		134 kDa		unknown	3	0	2
832	TRUE	Empty	| transcript=TGGT1_254510-t26_1 | gene=TGGT1_254510 | organism=Toxoplasma_gondii_GT1 | gene_product=ankyrin repeat-containing protein | transcript_product=ankyrin repeat-containing protein | location=TGGT1_chrIII:1776640-1781215(-) | protein_length=626 | sequence_SO=chromosome | SO=protein_coding_gene | is_pseudo=false	TGGT1_254510-t26_1-p1		66 kDa		unknown	2	0	2
833	TRUE	Empty	| transcript=TGGT1_228490-t26_1 | gene=TGGT1_228490 | organism=Toxoplasma_gondii_GT1 | gene_product=hypothetical protein | transcript_product=hypothetical protein | location=TGGT1_chrX:200935-204627(-) | protein_length=394 | sequence_SO=chromosome | SO=protein_coding_gene | is_pseudo=false	TGGT1_228490-t26_1-p1		43 kDa		unknown	0	0	2
835	TRUE	Empty	| transcript=TGGT1_236620-t26_1 | gene=TGGT1_236620 | organism=Toxoplasma_gondii_GT1 | gene_product=protein kinase (incomplete catalytic triad) | transcript_product=protein kinase (incomplete catalytic triad) | location=TGGT1_chrX:5341754-5348601(+) | protein_length=556 | sequence_SO=chromosome | SO=protein_coding_gene | is_pseudo=false	TGGT1_236620-t26_1-p1		63 kDa		unknown	4	0	2
836	TRUE	Empty	| transcript=TGGT1_300120-t26_1 | gene=TGGT1_300120 | organism=Toxoplasma_gondii_GT1 | gene_product=aminotransferase, class V superfamily protein | transcript_product=aminotransferase, class V superfamily protein | location=TGGT1_chrXII:157591-165938(-) | protein_length=847 | sequence_SO=chromosome | SO=protein_coding_gene | is_pseudo=false	TGGT1_300120-t26_1-p1		90 kDa		unknown	0	3	2
837	TRUE	Empty	| transcript=TGGT1_312618-t26_1 | gene=TGGT1_312618 | organism=Toxoplasma_gondii_GT1 | gene_product=hypothetical protein | transcript_product=hypothetical protein | location=TGGT1_chrXI:2785093-2789238(-) | protein_length=536 | sequence_SO=chromosome | SO=protein_coding_gene | is_pseudo=false	TGGT1_312618-t26_1-p1		59 kDa		unknown	2	0	2
842	TRUE	Empty	| transcript=TGGT1_225160-t26_1 | gene=TGGT1_225160 | organism=Toxoplasma_gondii_GT1 | gene_product=hypothetical protein | transcript_product=hypothetical protein | location=TGGT1_chrX:2354594-2355799(+) | protein_length=401 | sequence_SO=chromosome | SO=protein_coding_gene | is_pseudo=false	TGGT1_225160-t26_1-p1		45 kDa		unknown	0	0	2
854	TRUE	Empty	| transcript=TGGT1_315670-t26_1 | gene=TGGT1_315670 | organism=Toxoplasma_gondii_GT1 | gene_product=HEAT repeat-containing protein | transcript_product=HEAT repeat-containing protein | location=TGGT1_chrXI:4828533-4835080(-) | protein_length=766 | sequence_SO=chromosome | SO=protein_coding_gene | is_pseudo=false	TGGT1_315670-t26_1-p1		83 kDa		unknown	0	0	2
855	TRUE	Empty	| transcript=TGGT1_266120-t26_1 | gene=TGGT1_266120 | organism=Toxoplasma_gondii_GT1 | gene_product=thioredoxin-dependent peroxidase TPX1/2 | transcript_product=thioredoxin-dependent peroxidase TPX1/2 | location=TGGT1_chrIX:1111656-1115328(-) | protein_length=333 | sequence_SO=chromosome | SO=protein_coding_gene | is_pseudo=false	TGGT1_266120-t26_1-p1		37 kDa	TRUE	unknown	0	0	2
859	TRUE	Empty	| transcript=TGGT1_229650-t26_1 | gene=TGGT1_229650 | organism=Toxoplasma_gondii_GT1 | gene_product=josephin protein | transcript_product=josephin protein | location=TGGT1_chrVIII:358137-363690(-) | protein_length=412 | sequence_SO=chromosome | SO=protein_coding_gene | is_pseudo=false	TGGT1_229650-t26_1-p1		47 kDa		unknown	0	0	2
867	TRUE	Empty	TGGT1_312390-t26_1-p1-DECOY	TGGT1_312390-t26_1-p1-DECOY		?		unknown	0	0	2
875	TRUE	Empty	| transcript=TGGT1_272540-t26_1 | gene=TGGT1_272540 | organism=Toxoplasma_gondii_GT1 | gene_product=protein kinase (incomplete catalytic triad) | transcript_product=protein kinase (incomplete catalytic triad) | location=TGGT1_chrVIII:3902558-3912834(-) | protein_length=1743 | sequence_SO=chromosome | SO=protein_coding_gene | is_pseudo=false	TGGT1_272540-t26_1-p1		189 kDa		unknown	0	0	2
882	TRUE	Empty	| transcript=TGGT1_237140-t26_1 | gene=TGGT1_237140 | organism=Toxoplasma_gondii_GT1 | gene_product=putative ethylene inducible protein | transcript_product=putative ethylene inducible protein | location=TGGT1_chrX:5625979-5630291(+) | protein_length=307 | sequence_SO=chromosome | SO=protein_coding_gene | is_pseudo=false	TGGT1_237140-t26_1-p1		33 kDa		unknown	0	0	2
883	TRUE	Empty	| transcript=TGGT1_294770-t26_1 | gene=TGGT1_294770 | organism=Toxoplasma_gondii_GT1 | gene_product=Armadillo/beta-catenin family repeat-containing protein | transcript_product=Armadillo/beta-catenin family repeat-containing protein | location=TGGT1_chrIa:1114848-1118302(+) | protein_length=710 | sequence_SO=chromosome | SO=protein_coding_gene | is_pseudo=false	TGGT1_294770-t26_1-p1		74 kDa		unknown	0	0	2
894	TRUE	Empty	| transcript=TGGT1_218760-t26_1 | gene=TGGT1_218760 | organism=Toxoplasma_gondii_GT1 | gene_product=putative SNAP protein (soluble N-ethylmaleimide-sensitive factor Attachment Protein) | transcript_product=putative SNAP protein (soluble N-ethylmaleimide-sensitive factor Attachment Protein) | location=TGGT1_chrXII:1264192-1267346(+) | protein_length=329 | sequence_SO=chromosome | SO=protein_coding…	TGGT1_218760-t26_1-p1		36 kDa		unknown	0	0	2
896	TRUE	Empty	| transcript=TGGT1_244690-t26_1 | gene=TGGT1_244690 | organism=Toxoplasma_gondii_GT1 | gene_product=hypothetical protein | transcript_product=hypothetical protein | location=TGGT1_chrVI:3366510-3368381(+) | protein_length=623 | sequence_SO=chromosome | SO=protein_coding_gene | is_pseudo=false	TGGT1_244690-t26_1-p1		65 kDa		unknown	0	0	2
897	TRUE	Empty	| transcript=TGGT1_272660-t26_1 | gene=TGGT1_272660 | organism=Toxoplasma_gondii_GT1 | gene_product=hypothetical protein | transcript_product=hypothetical protein | location=TGGT1_chrVIII:3808733-3810272(+) | protein_length=258 | sequence_SO=chromosome | SO=protein_coding_gene | is_pseudo=false	TGGT1_272660-t26_1-p1		28 kDa		unknown	0	0	2
912	TRUE	Empty	| transcript=TGGT1_260010-t26_1 | gene=TGGT1_260010 | organism=Toxoplasma_gondii_GT1 | gene_product=acetyltransferase, GNAT family protein | transcript_product=acetyltransferase, GNAT family protein | location=TGGT1_chrVIIb:2501650-2503882(+) | protein_length=236 | sequence_SO=chromosome | SO=protein_coding_gene | is_pseudo=false	TGGT1_260010-t26_1-p1		26 kDa		unknown	0	0	2
234	TRUE	Empty	| transcript=TGGT1_308890-t26_1 | gene=TGGT1_308890 | organism=Toxoplasma_gondii_GT1 | gene_product=transcription elongation factor SPT6 | transcript_product=transcription elongation factor SPT6 | location=TGGT1_chrXI:296965-314183(+) | protein_length=3132 | sequence_SO=chromosome | SO=protein_coding_gene | is_pseudo=false	TGGT1_308890-t26_1-p1		350 kDa		unknown	9	8	3
288	TRUE	Empty	| transcript=TGGT1_214970-t26_1 | gene=TGGT1_214970 | organism=Toxoplasma_gondii_GT1 | gene_product=putative DNA replication licensing factor | transcript_product=putative DNA replication licensing factor | location=TGGT1_chrX:6526260-6536268(+) | protein_length=1049 | sequence_SO=chromosome | SO=protein_coding_gene | is_pseudo=false	TGGT1_214970-t26_1-p1		117 kDa		unknown	7	6	3
307	TRUE	Empty	| transcript=TGGT1_282170-t26_1 | gene=TGGT1_282170 | organism=Toxoplasma_gondii_GT1 | gene_product=hypothetical protein | transcript_product=hypothetical protein | location=TGGT1_chrVIIa:4320803-4324793(-) | protein_length=575 | sequence_SO=chromosome | SO=protein_coding_gene | is_pseudo=false	TGGT1_282170-t26_1-p1		61 kDa		unknown	7	4	3
310	TRUE	Empty	| transcript=TGGT1_275690-t26_1 | gene=TGGT1_275690 | organism=Toxoplasma_gondii_GT1 | gene_product=putative ClpB | transcript_product=putative ClpB | location=TGGT1_chrIII:255659-267189(+) | protein_length=1022 | sequence_SO=chromosome | SO=protein_coding_gene | is_pseudo=false	TGGT1_275690-t26_1-p1		115 kDa		unknown	5	8	3
337	TRUE	Empty	| transcript=TGGT1_209160-t26_1 | gene=TGGT1_209160 | organism=Toxoplasma_gondii_GT1 | gene_product=myristoyl CoA:protein N-myristoyltransferase | transcript_product=myristoyl CoA:protein N-myristoyltransferase | location=TGGT1_chrIb:1097244-1105321(-) | protein_length=463 | sequence_SO=chromosome | SO=protein_coding_gene | is_pseudo=false	TGGT1_209160-t26_1-p1		52 kDa		unknown	4	7	3
345	TRUE	Empty	| transcript=TGGT1_291950-t26_1 | gene=TGGT1_291950 | organism=Toxoplasma_gondii_GT1 | gene_product=RNA recognition motif-containing protein | transcript_product=RNA recognition motif-containing protein | location=TGGT1_chrIX:4225895-4238503(-) | protein_length=725 | sequence_SO=chromosome | SO=protein_coding_gene | is_pseudo=false	TGGT1_291950-t26_1-p1		74 kDa		unknown	5	4	3
363	TRUE	Empty	| transcript=TGGT1_231970-t26_1 | gene=TGGT1_231970 | organism=Toxoplasma_gondii_GT1 | gene_product=pre-mRNA processing splicing factor PRP8 | transcript_product=pre-mRNA processing splicing factor PRP8 | location=TGGT1_chrVIII:1677402-1691932(+) | protein_length=2538 | sequence_SO=chromosome | SO=protein_coding_gene | is_pseudo=false	TGGT1_231970-t26_1-p1		292 kDa		unknown	7	4	3
364	TRUE	Empty	| transcript=TGGT1_266990-t26_1 | gene=TGGT1_266990 | organism=Toxoplasma_gondii_GT1 | gene_product=beta-COP | transcript_product=beta-COP | location=TGGT1_chrIX:687782-698362(+) | protein_length=1103 | sequence_SO=chromosome | SO=protein_coding_gene | is_pseudo=false	TGGT1_266990-t26_1-p1		122 kDa		unknown	6	4	3
369	TRUE	Empty	| transcript=TGGT1_204020-t26_1 | gene=TGGT1_204020 | organism=Toxoplasma_gondii_GT1 | gene_product=ribosomal protein RPL8 | transcript_product=ribosomal protein RPL8 | location=TGGT1_chrVIIa:1947745-1950214(+) | protein_length=260 | sequence_SO=chromosome | SO=protein_coding_gene | is_pseudo=false	TGGT1_204020-t26_1-p1		28 kDa		unknown	4	5	3
370	TRUE	Empty	| transcript=TGGT1_231630-t26_1 | gene=TGGT1_231630 | organism=Toxoplasma_gondii_GT1 | gene_product=alveolin domain containing intermediate filament IMC4 | transcript_product=alveolin domain containing intermediate filament IMC4 | location=TGGT1_chrVIII:1508307-1510463(-) | protein_length=452 | sequence_SO=chromosome | SO=protein_coding_gene | is_pseudo=false	TGGT1_231630-t26_1-p1		50 kDa		unknown	5	4	3
378	TRUE	Empty	| transcript=TGGT1_227030-t26_1 | gene=TGGT1_227030 | organism=Toxoplasma_gondii_GT1 | gene_product=hypothetical protein | transcript_product=hypothetical protein | location=TGGT1_chrX:1036138-1037712(+) | protein_length=170 | sequence_SO=chromosome | SO=protein_coding_gene | is_pseudo=false	TGGT1_227030-t26_1-p1		19 kDa		unknown	4	4	3
379	TRUE	Empty	| transcript=TGGT1_236570-t26_1 | gene=TGGT1_236570 | organism=Toxoplasma_gondii_GT1 | gene_product=lysine decarboxylase family protein | transcript_product=lysine decarboxylase family protein | location=TGGT1_chrX:5322842-5325476(+) | protein_length=397 | sequence_SO=chromosome | SO=protein_coding_gene | is_pseudo=false	TGGT1_236570-t26_1-p1		44 kDa		unknown	5	3	3
380	TRUE	Empty	| transcript=TGGT1_251620-t26_1 | gene=TGGT1_251620 | organism=Toxoplasma_gondii_GT1 | gene_product=putative flap structure-specific endonuclease 1 | transcript_product=putative flap structure-specific endonuclease 1 | location=TGGT1_chrXII:5418469-5420922(-) | protein_length=552 | sequence_SO=chromosome | SO=protein_coding_gene | is_pseudo=false	TGGT1_251620-t26_1-p1		60 kDa		unknown	5	3	3
381	TRUE	Empty	| transcript=TGGT1_254870-t26_1 | gene=TGGT1_254870 | organism=Toxoplasma_gondii_GT1 | gene_product=hypothetical protein | transcript_product=hypothetical protein | location=TGGT1_chrIII:1976274-1981704(-) | protein_length=428 | sequence_SO=chromosome | SO=protein_coding_gene | is_pseudo=false	TGGT1_254870-t26_1-p1		47 kDa		unknown	5	3	3
383	TRUE	Empty	| transcript=TGGT1_263070-t26_1 | gene=TGGT1_263070 | organism=Toxoplasma_gondii_GT1 | gene_product=CMGC kinase, CK2 family | transcript_product=CMGC kinase, CK2 family | location=TGGT1_chrVIIb:801033-806072(+) | protein_length=539 | sequence_SO=chromosome | SO=protein_coding_gene | is_pseudo=false	TGGT1_263070-t26_1-p1		60 kDa		unknown	5	3	3
385	TRUE	Empty	| transcript=TGGT1_242330-t26_1 | gene=TGGT1_242330 | organism=Toxoplasma_gondii_GT1 | gene_product=ribosomal protein RPS5 | transcript_product=ribosomal protein RPS5 | location=TGGT1_chrVI:1882939-1884008(-) | protein_length=192 | sequence_SO=chromosome | SO=protein_coding_gene | is_pseudo=false	TGGT1_242330-t26_1-p1		22 kDa		unknown	4	4	3
391	TRUE	Empty	| transcript=TGGT1_224060-t26_1 | gene=TGGT1_224060 | organism=Toxoplasma_gondii_GT1 | gene_product=putative thioredoxin | transcript_product=putative thioredoxin | location=TGGT1_chrX:3262854-3264722(-) | protein_length=622 | sequence_SO=chromosome | SO=protein_coding_gene | is_pseudo=false	TGGT1_224060-t26_1-p1		69 kDa	TRUE	unknown	4	4	3
398	TRUE	Empty	| transcript=TGGT1_313390-t26_1 | gene=TGGT1_313390 | organism=Toxoplasma_gondii_GT1 | gene_product=ribosomal protein RPL6 | transcript_product=ribosomal protein RPL6 | location=TGGT1_chrXI:3299999-3300967(+) | protein_length=322 | sequence_SO=chromosome | SO=protein_coding_gene | is_pseudo=false	TGGT1_313390-t26_1-p1		36 kDa		unknown	4	4	3
407	TRUE	Empty	| transcript=TGGT1_217890-t26_1 | gene=TGGT1_217890 | organism=Toxoplasma_gondii_GT1 | gene_product=putative alkyl hydroperoxide reductase/ Thiol specific antioxidant/ Mal allergen | transcript_product=putative alkyl hydroperoxide reductase/ Thiol specific antioxidant/ Mal allergen | location=TGGT1_chrXII:2143499-2144089(-) | protein_length=196 | sequence_SO=chromosome | SO=protein_coding_gene | …	TGGT1_217890-t26_1-p1		22 kDa	TRUE	unknown	3	5	3
409	TRUE	Empty	| transcript=TGGT1_217600-t26_1 | gene=TGGT1_217600 | organism=Toxoplasma_gondii_GT1 | gene_product=calcium-dependent protein kinase CDPK9 | transcript_product=calcium-dependent protein kinase CDPK9 | location=TGGT1_chrXII:1876249-1890897(+) | protein_length=666 | sequence_SO=chromosome | SO=protein_coding_gene | is_pseudo=false	TGGT1_217600-t26_1-p1		76 kDa	TRUE	unknown	3	6	3
413	TRUE	Empty	| transcript=TGGT1_280380-t26_1 | gene=TGGT1_280380 | organism=Toxoplasma_gondii_GT1 | gene_product=poly(ADP-ribose) glycohydrolase | transcript_product=poly(ADP-ribose) glycohydrolase | location=TGGT1_chrVIIa:467123-469417(+) | protein_length=553 | sequence_SO=chromosome | SO=protein_coding_gene | is_pseudo=false	TGGT1_280380-t26_1-p1		62 kDa		unknown	4	3	3
415	TRUE	Empty	| transcript=TGGT1_223540-t26_1 | gene=TGGT1_223540 | organism=Toxoplasma_gondii_GT1 | gene_product=importin-beta N-terminal domain-containing protein | transcript_product=importin-beta N-terminal domain-containing protein | location=TGGT1_chrX:3650759-3662029(-) | protein_length=1095 | sequence_SO=chromosome | SO=protein_coding_gene | is_pseudo=false	TGGT1_223540-t26_1-p1		122 kDa		unknown	4	3	3
418	TRUE	Empty	| transcript=TGGT1_300100-t26_1 | gene=TGGT1_300100 | organism=Toxoplasma_gondii_GT1 | gene_product=rhoptry neck protein RON2 | transcript_product=rhoptry neck protein RON2 | location=TGGT1_chrXII:175560-186129(-) | protein_length=1479 | sequence_SO=chromosome | SO=protein_coding_gene | is_pseudo=false	TGGT1_300100-t26_1-p1		166 kDa		unknown	6	4	3
419	TRUE	Empty	| transcript=TGGT1_263040-t26_1 | gene=TGGT1_263040 | organism=Toxoplasma_gondii_GT1 | gene_product=ribosomal protein RPS16 | transcript_product=ribosomal protein RPS16 | location=TGGT1_chrVIIb:830975-832663(+) | protein_length=211 | sequence_SO=chromosome | SO=protein_coding_gene | is_pseudo=false	TGGT1_263040-t26_1-p1		24 kDa		unknown	3	4	3
420	TRUE	Empty	| transcript=TGGT1_210730-t26_1 | gene=TGGT1_210730 | organism=Toxoplasma_gondii_GT1 | gene_product=putative ATP-dependent hsl protease ATP-binding subunit hslU | transcript_product=putative ATP-dependent hsl protease ATP-binding subunit hslU | location=TGGT1_chrIV:2033378-2047586(-) | protein_length=672 | sequence_SO=chromosome | SO=protein_coding_gene | is_pseudo=false	TGGT1_210730-t26_1-p1		73 kDa		unknown	4	4	3
427	TRUE	Empty	| transcript=TGGT1_263530-t26_1 | gene=TGGT1_263530 | organism=Toxoplasma_gondii_GT1 | gene_product=putative chaperonin | transcript_product=putative chaperonin | location=TGGT1_chrVIIb:467499-469545(-) | protein_length=127 | sequence_SO=chromosome | SO=protein_coding_gene | is_pseudo=false	TGGT1_263530-t26_1-p1		14 kDa		unknown	3	4	3
428	TRUE	Empty	| transcript=TGGT1_263850-t26_1 | gene=TGGT1_263850 | organism=Toxoplasma_gondii_GT1 | gene_product=hypothetical protein | transcript_product=hypothetical protein | location=TGGT1_chrVIIb:262257-265095(-) | protein_length=229 | sequence_SO=chromosome | SO=protein_coding_gene | is_pseudo=false	TGGT1_263850-t26_1-p1		25 kDa		unknown	3	4	3
435	TRUE	Empty	| transcript=TGGT1_286920-t26_1 | gene=TGGT1_286920 | organism=Toxoplasma_gondii_GT1 | gene_product=SWIRM domain-containing protein | transcript_product=SWIRM domain-containing protein | location=TGGT1_chrV:1491994-1499488(+) | protein_length=780 | sequence_SO=chromosome | SO=protein_coding_gene | is_pseudo=false	TGGT1_286920-t26_1-p1		84 kDa		unknown	4	4	3
438	TRUE	Empty	| transcript=TGGT1_261210-t26_1 | gene=TGGT1_261210 | organism=Toxoplasma_gondii_GT1 | gene_product=putative 26s proteasome subunit p55 | transcript_product=putative 26s proteasome subunit p55 | location=TGGT1_chrVIIb:1803646-1810703(+) | protein_length=485 | sequence_SO=chromosome | SO=protein_coding_gene | is_pseudo=false	TGGT1_261210-t26_1-p1		55 kDa		unknown	6	3	3
440	TRUE	Empty	| transcript=TGGT1_225060-t26_1 | gene=TGGT1_225060 | organism=Toxoplasma_gondii_GT1 | gene_product=nucleoredoxin family protein | transcript_product=nucleoredoxin family protein | location=TGGT1_chrX:2457861-2462582(+) | protein_length=416 | sequence_SO=chromosome | SO=protein_coding_gene | is_pseudo=false	TGGT1_225060-t26_1-p1		45 kDa		unknown	0	5	3
446	TRUE	Empty	| transcript=TGGT1_235020-t26_1 | gene=TGGT1_235020 | organism=Toxoplasma_gondii_GT1 | gene_product=putative COPI protein | transcript_product=putative COPI protein | location=TGGT1_chrX:4501792-4518157(-) | protein_length=1256 | sequence_SO=chromosome | SO=protein_coding_gene | is_pseudo=false	TGGT1_235020-t26_1-p1		137 kDa		unknown	3	3	3
447	TRUE	Empty	| transcript=TGGT1_220500-t26_1 | gene=TGGT1_220500 | organism=Toxoplasma_gondii_GT1 | gene_product=UBX domain-containing protein | transcript_product=UBX domain-containing protein | location=TGGT1_chrV:321412-325538(+) | protein_length=387 | sequence_SO=chromosome | SO=protein_coding_gene | is_pseudo=false	TGGT1_220500-t26_1-p1		43 kDa		unknown	3	3	3
449	TRUE	Empty	| transcript=TGGT1_320210-t26_1 | gene=TGGT1_320210 | organism=Toxoplasma_gondii_GT1 | gene_product=WD domain, G-beta repeat domain containing protein | transcript_product=WD domain, G-beta repeat domain containing protein | location=TGGT1_chrIV:376406-380420(+) | protein_length=515 | sequence_SO=chromosome | SO=protein_coding_gene | is_pseudo=false	TGGT1_320210-t26_1-p1		56 kDa		unknown	3	3	3
450	TRUE	Empty	Fructose-bisphosphate aldolase A OS=Oryctolagus cuniculus GN=ALDOA PE=1 SV=2	P00883	ALDOA	39 kDa		unknown	3	3	3
451	TRUE	Empty	| transcript=TGGT1_215460-t26_1 | gene=TGGT1_215460 | organism=Toxoplasma_gondii_GT1 | gene_product=ribosomal protein RPS24 | transcript_product=ribosomal protein RPS24 | location=TGGT1_chrX:6863478-6865141(-) | protein_length=267 | sequence_SO=chromosome | SO=protein_coding_gene | is_pseudo=false	TGGT1_215460-t26_1-p1		30 kDa		unknown	3	3	3
452	TRUE	Empty	| transcript=TGGT1_236970-t26_1 | gene=TGGT1_236970 | organism=Toxoplasma_gondii_GT1 | gene_product=SWI2/SNF2-containing PHD finger protein | transcript_product=SWI2/SNF2-containing PHD finger protein | location=TGGT1_chrX:5508193-5518721(+) | protein_length=2556 | sequence_SO=chromosome | SO=protein_coding_gene | is_pseudo=false	TGGT1_236970-t26_1-p1		278 kDa		unknown	4	3	3
454	TRUE	Empty	| transcript=TGGT1_242830-t26_1 | gene=TGGT1_242830 | organism=Toxoplasma_gondii_GT1 | gene_product=putative XRN 5'-3' exonuclease | transcript_product=putative XRN 5'-3' exonuclease | location=TGGT1_chrVI:2236328-2253106(-) | protein_length=2042 | sequence_SO=chromosome | SO=protein_coding_gene | is_pseudo=false	TGGT1_242830-t26_1-p1		224 kDa		unknown	3	3	3
457	TRUE	Empty	| transcript=TGGT1_295125-t26_1 | gene=TGGT1_295125 | organism=Toxoplasma_gondii_GT1 | gene_product=rhoptry protein ROP4 | transcript_product=rhoptry protein ROP4 | location=TGGT1_chrIa:1394541-1396277(-) | protein_length=365 | sequence_SO=chromosome | SO=protein_coding_gene | is_pseudo=false	TGGT1_295125-t26_1-p1		40 kDa	TRUE	unknown	3	3	3
458	TRUE	Empty	| transcript=TGGT1_216790-t26_1 | gene=TGGT1_216790 | organism=Toxoplasma_gondii_GT1 | gene_product=putative ATP-binding cassette sub-family E member 1 | transcript_product=putative ATP-binding cassette sub-family E member 1 | location=TGGT1_chrXI:5800419-5807047(-) | protein_length=613 | sequence_SO=chromosome | SO=protein_coding_gene | is_pseudo=false	TGGT1_216790-t26_1-p1		69 kDa		unknown	2	5	3
464	TRUE	Empty	| transcript=TGGT1_259710-t26_1 | gene=TGGT1_259710 | organism=Toxoplasma_gondii_GT1 | gene_product=protein kinase | transcript_product=protein kinase | location=TGGT1_chrVIIb:2674298-2677675(+) | protein_length=251 | sequence_SO=chromosome | SO=protein_coding_gene | is_pseudo=false	TGGT1_259710-t26_1-p1		29 kDa		unknown	3	3	3
466	TRUE	Empty	| transcript=TGGT1_289600-t26_1 | gene=TGGT1_289600 | organism=Toxoplasma_gondii_GT1 | gene_product=heat shock protein HSP29 | transcript_product=heat shock protein HSP29 | location=TGGT1_chrIX:3148428-3149703(-) | protein_length=272 | sequence_SO=chromosome | SO=protein_coding_gene | is_pseudo=false	TGGT1_289600-t26_1-p1		30 kDa		unknown	3	3	3
467	TRUE	Empty	| transcript=TGGT1_216650-t26_1 | gene=TGGT1_216650 | organism=Toxoplasma_gondii_GT1 | gene_product=S15 sporozoite-expressed protein | transcript_product=S15 sporozoite-expressed protein | location=TGGT1_chrXI:5902644-5904672(-) | protein_length=400 | sequence_SO=chromosome | SO=protein_coding_gene | is_pseudo=false	TGGT1_216650-t26_1-p1		45 kDa		unknown	3	4	3
468	TRUE	Empty	| transcript=TGGT1_294898-t26_1 | gene=TGGT1_294898 | organism=Toxoplasma_gondii_GT1 | gene_product=tetratricopeptide repeat-containing protein | transcript_product=tetratricopeptide repeat-containing protein | location=TGGT1_chrIa:1236755-1244990(-) | protein_length=827 | sequence_SO=chromosome | SO=protein_coding_gene | is_pseudo=false	TGGT1_294898-t26_1-p1		89 kDa		unknown	4	2	3
469	TRUE	Empty	| transcript=TGGT1_232660-t26_1 | gene=TGGT1_232660 | organism=Toxoplasma_gondii_GT1 | gene_product=Hsp70 interacting protein HIP | transcript_product=Hsp70 interacting protein HIP | location=TGGT1_chrVIII:2206171-2208838(-) | protein_length=425 | sequence_SO=chromosome | SO=protein_coding_gene | is_pseudo=false	TGGT1_232660-t26_1-p1		45 kDa		unknown	3	3	3
471	TRUE	Empty	| transcript=TGGT1_309800-t26_1 | gene=TGGT1_309800 | organism=Toxoplasma_gondii_GT1 | gene_product=RNA recognition motif-containing protein | transcript_product=RNA recognition motif-containing protein | location=TGGT1_chrXI:784180-788238(-) | protein_length=385 | sequence_SO=chromosome | SO=protein_coding_gene | is_pseudo=false	TGGT1_309800-t26_1-p1		41 kDa		unknown	3	3	3
472	TRUE	Empty	| transcript=TGGT1_263130-t26_1 | gene=TGGT1_263130 | organism=Toxoplasma_gondii_GT1 | gene_product=putative citrate synthase | transcript_product=putative citrate synthase | location=TGGT1_chrVIIb:754263-759706(+) | protein_length=620 | sequence_SO=chromosome | SO=protein_coding_gene | is_pseudo=false	TGGT1_263130-t26_1-p1		69 kDa		unknown	4	2	3
473	TRUE	Empty	| transcript=TGGT1_288830-t26_1 | gene=TGGT1_288830 | organism=Toxoplasma_gondii_GT1 | gene_product=NADH dehydrogenase (NDH2-II) | transcript_product=NADH dehydrogenase (NDH2-II) | location=TGGT1_chrIX:2563874-2571485(+) | protein_length=657 | sequence_SO=chromosome | SO=protein_coding_gene | is_pseudo=false	TGGT1_288830-t26_1-p1		72 kDa		unknown	5	2	3
475	TRUE	Empty	| transcript=TGGT1_203390-t26_1 | gene=TGGT1_203390 | organism=Toxoplasma_gondii_GT1 | gene_product=CRAL/TRIO domain-containing protein | transcript_product=CRAL/TRIO domain-containing protein | location=TGGT1_chrVIIa:2421687-2423720(-) | protein_length=456 | sequence_SO=chromosome | SO=protein_coding_gene | is_pseudo=false	TGGT1_203390-t26_1-p1		50 kDa		unknown	3	5	3
478	TRUE	Empty	| transcript=TGGT1_251810-t26_1 | gene=TGGT1_251810 | organism=Toxoplasma_gondii_GT1 | gene_product=putative translation initiation factor eIF-5A | transcript_product=putative translation initiation factor eIF-5A | location=TGGT1_chrXII:5518720-5519205(-) | protein_length=161 | sequence_SO=chromosome | SO=protein_coding_gene | is_pseudo=false	TGGT1_251810-t26_1-p1		17 kDa		unknown	3	3	3
481	TRUE	Empty	| transcript=TGGT1_293590-t26_1 | gene=TGGT1_293590 | organism=Toxoplasma_gondii_GT1 | gene_product=putative 3-oxoacyl-acyl-carrier protein synthase I/II | transcript_product=putative 3-oxoacyl-acyl-carrier protein synthase I/II | location=TGGT1_chrIa:424590-433347(+) | protein_length=551 | sequence_SO=chromosome | SO=protein_coding_gene | is_pseudo=false	TGGT1_293590-t26_1-p1		58 kDa		unknown	4	3	3
489	TRUE	Empty	| transcript=TGGT1_206670-t26_1 | gene=TGGT1_206670 | organism=Toxoplasma_gondii_GT1 | gene_product=hypothetical protein | transcript_product=hypothetical protein | location=TGGT1_chrVIIa:705099-714174(-) | protein_length=2072 | sequence_SO=chromosome | SO=protein_coding_gene | is_pseudo=false	TGGT1_206670-t26_1-p1		218 kDa		unknown	3	4	3
491	TRUE	Empty	| transcript=TGGT1_217680-t26_1 | gene=TGGT1_217680 | organism=Toxoplasma_gondii_GT1 | gene_product=hypothetical protein | transcript_product=hypothetical protein | location=TGGT1_chrXII:1930956-1942802(-) | protein_length=2213 | sequence_SO=chromosome | SO=protein_coding_gene | is_pseudo=false	TGGT1_217680-t26_1-p1		243 kDa		unknown	4	2	3
492	TRUE	Empty	| transcript=TGGT1_249180-t26_1 | gene=TGGT1_249180 | organism=Toxoplasma_gondii_GT1 | gene_product=bifunctional dihydrofolate reductase-thymidylate synthase | transcript_product=bifunctional dihydrofolate reductase-thymidylate synthase | location=TGGT1_chrXII:4294324-4300363(-) | protein_length=610 | sequence_SO=chromosome | SO=protein_coding_gene | is_pseudo=false	TGGT1_249180-t26_1-p1		69 kDa		unknown	2	4	3
494	TRUE	Empty	| transcript=TGGT1_212270-t26_1 | gene=TGGT1_212270 | organism=Toxoplasma_gondii_GT1 | gene_product=hypothetical protein | transcript_product=hypothetical protein | location=TGGT1_chrX:3855671-3857610(+) | protein_length=370 | sequence_SO=chromosome | SO=protein_coding_gene | is_pseudo=false	TGGT1_212270-t26_1-p1		41 kDa		unknown	2	3	3
496	TRUE	Empty	| transcript=TGGT1_321500-t26_1 | gene=TGGT1_321500 | organism=Toxoplasma_gondii_GT1 | gene_product=RNA recognition motif-containing protein | transcript_product=RNA recognition motif-containing protein | location=TGGT1_chrIb:1771014-1773404(+) | protein_length=475 | sequence_SO=chromosome | SO=protein_coding_gene | is_pseudo=false	TGGT1_321500-t26_1-p1		51 kDa	TRUE	unknown	4	4	3
501	TRUE	Empty	| transcript=TGGT1_215980-t26_1 | gene=TGGT1_215980 | organism=Toxoplasma_gondii_GT1 | gene_product=hypothetical protein | transcript_product=hypothetical protein | location=TGGT1_chrXI:6414554-6415186(+) | protein_length=210 | sequence_SO=chromosome | SO=protein_coding_gene | is_pseudo=false	TGGT1_215980-t26_1-p1		24 kDa		unknown	4	3	3
502	TRUE	Empty	| transcript=TGGT1_223110-t26_1 | gene=TGGT1_223110 | organism=Toxoplasma_gondii_GT1 | gene_product=glycolipid transfer protein GLTP | transcript_product=glycolipid transfer protein GLTP | location=TGGT1_chrII:1431344-1434446(-) | protein_length=230 | sequence_SO=chromosome | SO=protein_coding_gene | is_pseudo=false	TGGT1_223110-t26_1-p1		25 kDa		unknown	4	5	3
503	TRUE	Empty	| transcript=TGGT1_320600-t26_1 | gene=TGGT1_320600 | organism=Toxoplasma_gondii_GT1 | gene_product=cold-shock DNA-binding domain-containing protein | transcript_product=cold-shock DNA-binding domain-containing protein | location=TGGT1_chrIV:154209-155894(+) | protein_length=209 | sequence_SO=chromosome | SO=protein_coding_gene | is_pseudo=false	TGGT1_320600-t26_1-p1		23 kDa		unknown	2	3	3
504	TRUE	Empty	| transcript=TGGT1_271050-t26_1 | gene=TGGT1_271050 | organism=Toxoplasma_gondii_GT1 | gene_product=SAG-related sequence SRS34A | transcript_product=SAG-related sequence SRS34A | location=TGGT1_chrVIII:4754604-4755164(+) | protein_length=186 | sequence_SO=chromosome | SO=protein_coding_gene | is_pseudo=false	TGGT1_271050-t26_1-p1		19 kDa		unknown	3	3	3
505	TRUE	Empty	| transcript=TGGT1_314740-t26_1 | gene=TGGT1_314740 | organism=Toxoplasma_gondii_GT1 | gene_product=PSP protein | transcript_product=PSP protein | location=TGGT1_chrXI:4206581-4212262(+) | protein_length=758 | sequence_SO=chromosome | SO=protein_coding_gene | is_pseudo=false	TGGT1_314740-t26_1-p1		82 kDa		unknown	3	2	3
506	TRUE	Empty	| transcript=TGGT1_239260-t26_1 | gene=TGGT1_239260 | organism=Toxoplasma_gondii_GT1 | gene_product=histone H4 | transcript_product=histone H4 | location=TGGT1_chrVI:491746-492057(-) | protein_length=103 | sequence_SO=chromosome | SO=protein_coding_gene | is_pseudo=false	TGGT1_239260-t26_1-p1		11 kDa	TRUE	unknown	2	3	3
508	TRUE	Empty	| transcript=TGGT1_268890-t26_1 | gene=TGGT1_268890 | organism=Toxoplasma_gondii_GT1 | gene_product=citrate synthase I | transcript_product=citrate synthase I | location=TGGT1_chrVIII:6220882-6228739(+) | protein_length=560 | sequence_SO=chromosome | SO=protein_coding_gene | is_pseudo=false	TGGT1_268890-t26_1-p1		60 kDa		unknown	4	3	3
510	TRUE	Empty	| transcript=TGGT1_227560-t26_1 | gene=TGGT1_227560 | organism=Toxoplasma_gondii_GT1 | gene_product=putative IWS1 transcription factor | transcript_product=putative IWS1 transcription factor | location=TGGT1_chrX:825559-830619(+) | protein_length=476 | sequence_SO=chromosome | SO=protein_coding_gene | is_pseudo=false	TGGT1_227560-t26_1-p1		54 kDa		unknown	4	2	3
515	TRUE	Empty	| transcript=TGGT1_222160-t26_1 | gene=TGGT1_222160 | organism=Toxoplasma_gondii_GT1 | gene_product=aldehyde dehydrogenase | transcript_product=aldehyde dehydrogenase | location=TGGT1_chrII:900932-907660(-) | protein_length=497 | sequence_SO=chromosome | SO=protein_coding_gene | is_pseudo=false	TGGT1_222160-t26_1-p1		54 kDa		unknown	3	2	3
517	TRUE	Empty	| transcript=TGGT1_235490-t26_1 | gene=TGGT1_235490 | organism=Toxoplasma_gondii_GT1 | gene_product=hypothetical protein | transcript_product=hypothetical protein | location=TGGT1_chrX:4794558-4804621(+) | protein_length=923 | sequence_SO=chromosome | SO=protein_coding_gene | is_pseudo=false	TGGT1_235490-t26_1-p1		102 kDa		unknown	3	2	3
518	TRUE	Empty	| transcript=TGGT1_316250-t26_1 | gene=TGGT1_316250 | organism=Toxoplasma_gondii_GT1 | gene_product=hypothetical protein | transcript_product=hypothetical protein | location=TGGT1_chrXI:5154312-5155496(-) | protein_length=394 | sequence_SO=chromosome | SO=protein_coding_gene | is_pseudo=false	TGGT1_316250-t26_1-p1		45 kDa		unknown	3	2	3
519	TRUE	Empty	| transcript=TGGT1_229950-t26_1 | gene=TGGT1_229950 | organism=Toxoplasma_gondii_GT1 | gene_product=putative 26S proteasome regulatory subunit 6b | transcript_product=putative 26S proteasome regulatory subunit 6b | location=TGGT1_chrVIII:482161-488358(+) | protein_length=409 | sequence_SO=chromosome | SO=protein_coding_gene | is_pseudo=false	TGGT1_229950-t26_1-p1		46 kDa		unknown	3	3	3
520	TRUE	Empty	| transcript=TGGT1_228190-t26_1 | gene=TGGT1_228190 | organism=Toxoplasma_gondii_GT1 | gene_product=putative eukaryotic initiation factor-3, subunit 5 | transcript_product=putative eukaryotic initiation factor-3, subunit 5 | location=TGGT1_chrX:414529-416813(+) | protein_length=346 | sequence_SO=chromosome | SO=protein_coding_gene | is_pseudo=false	TGGT1_228190-t26_1-p1		38 kDa		unknown	3	4	3
521	TRUE	Empty	| transcript=TGGT1_265250-t26_1 | gene=TGGT1_265250 | organism=Toxoplasma_gondii_GT1 | gene_product=RNA recognition motif-containing protein | transcript_product=RNA recognition motif-containing protein | location=TGGT1_chrIX:1478253-1487922(+) | protein_length=1564 | sequence_SO=chromosome | SO=protein_coding_gene | is_pseudo=false	TGGT1_265250-t26_1-p1		160 kDa		unknown	2	3	3
523	TRUE	Empty	| transcript=TGGT1_291180-t26_1 | gene=TGGT1_291180 | organism=Toxoplasma_gondii_GT1 | gene_product=hypothetical protein | transcript_product=hypothetical protein | location=TGGT1_chrIX:4004987-4034538(-) | protein_length=5394 | sequence_SO=chromosome | SO=protein_coding_gene | is_pseudo=false	TGGT1_291180-t26_1-p1		579 kDa		unknown	6	3	3
527	TRUE	Empty	| transcript=TGGT1_202770-t26_1 | gene=TGGT1_202770 | organism=Toxoplasma_gondii_GT1 | gene_product=RNA recognition motif-containing protein | transcript_product=RNA recognition motif-containing protein | location=TGGT1_chrVIIa:2940119-2946876(+) | protein_length=532 | sequence_SO=chromosome | SO=protein_coding_gene | is_pseudo=false	TGGT1_202770-t26_1-p1		56 kDa	TRUE	unknown	3	2	3
529	TRUE	Empty	| transcript=TGGT1_205340-t26_1 | gene=TGGT1_205340 | organism=Toxoplasma_gondii_GT1 | gene_product=ribosomal protein RPS12 | transcript_product=ribosomal protein RPS12 | location=TGGT1_chrVIIa:1379775-1380954(+) | protein_length=142 | sequence_SO=chromosome | SO=protein_coding_gene | is_pseudo=false	TGGT1_205340-t26_1-p1		15 kDa		unknown	3	0	3
535	TRUE	Empty	| transcript=TGGT1_240890-t26_1 | gene=TGGT1_240890 | organism=Toxoplasma_gondii_GT1 | gene_product=6-phosphofructokinase | transcript_product=6-phosphofructokinase | location=TGGT1_chrVI:1494349-1507600(+) | protein_length=1399 | sequence_SO=chromosome | SO=protein_coding_gene | is_pseudo=false	TGGT1_240890-t26_1-p1		155 kDa		unknown	5	0	3
540	TRUE	Empty	| transcript=TGGT1_245470-t26_1 | gene=TGGT1_245470 | organism=Toxoplasma_gondii_GT1 | gene_product=mitotic checkpoint protein, BUB3 family protein | transcript_product=mitotic checkpoint protein, BUB3 family protein | location=TGGT1_chrXII:2225657-2230112(+) | protein_length=332 | sequence_SO=chromosome | SO=protein_coding_gene | is_pseudo=false	TGGT1_245470-t26_1-p1		37 kDa		unknown	2	2	3
542	TRUE	Empty	| transcript=TGGT1_204340-t26_1 | gene=TGGT1_204340 | organism=Toxoplasma_gondii_GT1 | gene_product=hypothetical protein | transcript_product=hypothetical protein | location=TGGT1_chrVIIa:1770608-1775101(-) | protein_length=877 | sequence_SO=chromosome | SO=protein_coding_gene | is_pseudo=false	TGGT1_204340-t26_1-p1		97 kDa	TRUE	unknown	4	3	3
543	TRUE	Empty	| transcript=TGGT1_243910-t26_1 | gene=TGGT1_243910 | organism=Toxoplasma_gondii_GT1 | gene_product=Cof family hydrolase subfamily protein | transcript_product=Cof family hydrolase subfamily protein | location=TGGT1_chrVI:2792926-2794050(+) | protein_length=374 | sequence_SO=chromosome | SO=protein_coding_gene | is_pseudo=false	TGGT1_243910-t26_1-p1		41 kDa		unknown	2	2	3
544	TRUE	Empty	| transcript=TGGT1_250830-t26_1 | gene=TGGT1_250830 | organism=Toxoplasma_gondii_GT1 | gene_product=SAC3/GANP family protein | transcript_product=SAC3/GANP family protein | location=TGGT1_chrXII:5179299-5183301(+) | protein_length=376 | sequence_SO=chromosome | SO=protein_coding_gene | is_pseudo=false	TGGT1_250830-t26_1-p1		41 kDa		unknown	3	2	3
546	TRUE	Empty	| transcript=TGGT1_273960-t26_1 | gene=TGGT1_273960 | organism=Toxoplasma_gondii_GT1 | gene_product=chaperonin GroS protein | transcript_product=chaperonin GroS protein | location=TGGT1_chrVIII:3141275-3146091(+) | protein_length=374 | sequence_SO=chromosome | SO=protein_coding_gene | is_pseudo=false	TGGT1_273960-t26_1-p1		40 kDa		unknown	2	2	3
552	TRUE	Empty	| transcript=TGGT1_202390-t26_1 | gene=TGGT1_202390 | organism=Toxoplasma_gondii_GT1 | gene_product=S15 sporozoite-expressed protein | transcript_product=S15 sporozoite-expressed protein | location=TGGT1_chrVIIa:3261261-3263894(-) | protein_length=587 | sequence_SO=chromosome | SO=protein_coding_gene | is_pseudo=false	TGGT1_202390-t26_1-p1		62 kDa		unknown	3	2	3
558	TRUE	Empty	| transcript=TGGT1_223140-t26_1 | gene=TGGT1_223140 | organism=Toxoplasma_gondii_GT1 | gene_product=tRNA binding domain-containing protein | transcript_product=tRNA binding domain-containing protein | location=TGGT1_chrII:1451648-1456657(+) | protein_length=472 | sequence_SO=chromosome | SO=protein_coding_gene | is_pseudo=false	TGGT1_223140-t26_1-p1		51 kDa		unknown	3	2	3
563	TRUE	Empty	| transcript=TGGT1_251930-t26_1 | gene=TGGT1_251930 | organism=Toxoplasma_gondii_GT1 | gene_product=enoyl-acyl carrier reductase ENR | transcript_product=enoyl-acyl carrier reductase ENR | location=TGGT1_chrXII:5592481-5595811(+) | protein_length=417 | sequence_SO=chromosome | SO=protein_coding_gene | is_pseudo=false	TGGT1_251930-t26_1-p1		44 kDa		unknown	2	3	3
565	TRUE	Empty	| transcript=TGGT1_225860-t26_1 | gene=TGGT1_225860 | organism=Toxoplasma_gondii_GT1 | gene_product=hypothetical protein | transcript_product=hypothetical protein | location=TGGT1_chrX:1897405-1902365(-) | protein_length=1057 | sequence_SO=chromosome | SO=protein_coding_gene | is_pseudo=false	TGGT1_225860-t26_1-p1		111 kDa		unknown	3	0	3
568	TRUE	Empty	| transcript=TGGT1_312110-t26_1 | gene=TGGT1_312110 | organism=Toxoplasma_gondii_GT1 | gene_product=apicoplast-associated thioredoxin family protein Atrx1 | transcript_product=apicoplast-associated thioredoxin family protein Atrx1 | location=TGGT1_chrXI:2396639-2404968(-) | protein_length=790 | sequence_SO=chromosome | SO=protein_coding_gene | is_pseudo=false	TGGT1_312110-t26_1-p1		87 kDa		unknown	0	2	3
571	TRUE	Empty	| transcript=TGGT1_321520-t26_1 | gene=TGGT1_321520 | organism=Toxoplasma_gondii_GT1 | gene_product=hypothetical protein | transcript_product=hypothetical protein | location=TGGT1_chrIb:1764465-1766439(+) | protein_length=232 | sequence_SO=chromosome | SO=protein_coding_gene | is_pseudo=false	TGGT1_321520-t26_1-p1		25 kDa		unknown	0	0	3
573	TRUE	Empty	| transcript=TGGT1_312640-t26_1 | gene=TGGT1_312640 | organism=Toxoplasma_gondii_GT1 | gene_product=hypothetical protein | transcript_product=hypothetical protein | location=TGGT1_chrXI:2830072-2831896(+) | protein_length=290 | sequence_SO=chromosome | SO=protein_coding_gene | is_pseudo=false	TGGT1_312640-t26_1-p1		32 kDa		unknown	3	0	3
574	TRUE	Empty	| transcript=TGGT1_289680-t26_1 | gene=TGGT1_289680 | organism=Toxoplasma_gondii_GT1 | gene_product=Ras-related protein Rab11 | transcript_product=Ras-related protein Rab11 | location=TGGT1_chrIX:3181746-3185073(-) | protein_length=219 | sequence_SO=chromosome | SO=protein_coding_gene | is_pseudo=false	TGGT1_289680-t26_1-p1		25 kDa		unknown	3	2	3
575	TRUE	Empty	| transcript=TGGT1_295340-t26_1 | gene=TGGT1_295340 | organism=Toxoplasma_gondii_GT1 | gene_product=UV excision repair protein Rad23 protein | transcript_product=UV excision repair protein Rad23 protein | location=TGGT1_chrIa:1797323-1802019(+) | protein_length=380 | sequence_SO=chromosome | SO=protein_coding_gene | is_pseudo=false	TGGT1_295340-t26_1-p1		40 kDa		unknown	3	0	3
576	TRUE	Empty	| transcript=TGGT1_240980-t26_1 | gene=TGGT1_240980 | organism=Toxoplasma_gondii_GT1 | gene_product=hypothetical protein | transcript_product=hypothetical protein | location=TGGT1_chrVI:1573378-1582470(+) | protein_length=1420 | sequence_SO=chromosome | SO=protein_coding_gene | is_pseudo=false	TGGT1_240980-t26_1-p1		152 kDa		unknown	3	0	3
577	TRUE	Empty	| transcript=TGGT1_257350-t26_1 | gene=TGGT1_257350 | organism=Toxoplasma_gondii_GT1 | gene_product=putative eukaryotic translation initiation factor | transcript_product=putative eukaryotic translation initiation factor | location=TGGT1_chrVIIb:4041436-4047384(+) | protein_length=824 | sequence_SO=chromosome | SO=protein_coding_gene | is_pseudo=false	TGGT1_257350-t26_1-p1		90 kDa		unknown	3	0	3
579	TRUE	Empty	| transcript=TGGT1_286750-t26_1 | gene=TGGT1_286750 | organism=Toxoplasma_gondii_GT1 | gene_product=MA3 domain-containing protein | transcript_product=MA3 domain-containing protein | location=TGGT1_chrV:1543494-1550842(+) | protein_length=515 | sequence_SO=chromosome | SO=protein_coding_gene | is_pseudo=false	TGGT1_286750-t26_1-p1		59 kDa		unknown	3	0	3
582	TRUE	Empty	| transcript=TGGT1_312480-t26_1 | gene=TGGT1_312480 | organism=Toxoplasma_gondii_GT1 | gene_product=putative uracil phosphoribosyltransferase FUR1 | transcript_product=putative uracil phosphoribosyltransferase FUR1 | location=TGGT1_chrXI:2681744-2685832(+) | protein_length=244 | sequence_SO=chromosome | SO=protein_coding_gene | is_pseudo=false	TGGT1_312480-t26_1-p1		28 kDa		unknown	5	0	3
586	TRUE	Empty	| transcript=TGGT1_219520-t26_1 | gene=TGGT1_219520 | organism=Toxoplasma_gondii_GT1 | gene_product=histone arginine methyltransferase PRMT1 | transcript_product=histone arginine methyltransferase PRMT1 | location=TGGT1_chrXII:823809-827267(-) | protein_length=392 | sequence_SO=chromosome | SO=protein_coding_gene | is_pseudo=false	TGGT1_219520-t26_1-p1		44 kDa		unknown	2	2	3
596	TRUE	Empty	| transcript=TGGT1_239760-t26_1 | gene=TGGT1_239760 | organism=Toxoplasma_gondii_GT1 | gene_product=ribosomal protein RPL22 | transcript_product=ribosomal protein RPL22 | location=TGGT1_chrVI:893982-895795(-) | protein_length=133 | sequence_SO=chromosome | SO=protein_coding_gene | is_pseudo=false	TGGT1_239760-t26_1-p1		15 kDa		unknown	2	2	3
598	TRUE	Empty	| transcript=TGGT1_305030-t26_1 | gene=TGGT1_305030 | organism=Toxoplasma_gondii_GT1 | gene_product=kinase, pfkB family protein | transcript_product=kinase, pfkB family protein | location=TGGT1_chrIX:4960692-4962456(-) | protein_length=439 | sequence_SO=chromosome | SO=protein_coding_gene | is_pseudo=false	TGGT1_305030-t26_1-p1		47 kDa		unknown	2	3	3
603	TRUE	Empty	| transcript=TGGT1_243620-t26_1 | gene=TGGT1_243620 | organism=Toxoplasma_gondii_GT1 | gene_product=hypothetical protein | transcript_product=hypothetical protein | location=TGGT1_chrVI:2669876-2673295(-) | protein_length=359 | sequence_SO=chromosome | SO=protein_coding_gene | is_pseudo=false	TGGT1_243620-t26_1-p1		40 kDa		unknown	2	3	3
605	TRUE	Empty	| transcript=TGGT1_214260-t26_1 | gene=TGGT1_214260 | organism=Toxoplasma_gondii_GT1 | gene_product=putative alpha-glucan water dikinase 1 | transcript_product=putative alpha-glucan water dikinase 1 | location=TGGT1_chrX:6069350-6083963(+) | protein_length=1715 | sequence_SO=chromosome | SO=protein_coding_gene | is_pseudo=false	TGGT1_214260-t26_1-p1		192 kDa		unknown	2	2	3
614	TRUE	Empty	| transcript=TGGT1_263470-t26_1 | gene=TGGT1_263470 | organism=Toxoplasma_gondii_GT1 | gene_product=ubiquitin carboxyl-terminal hydrolase UCHL3 | transcript_product=ubiquitin carboxyl-terminal hydrolase UCHL3 | location=TGGT1_chrVIIb:514490-516281(-) | protein_length=264 | sequence_SO=chromosome | SO=protein_coding_gene | is_pseudo=false	TGGT1_263470-t26_1-p1		29 kDa		unknown	0	3	3
615	TRUE	Empty	| transcript=TGGT1_264080-t26_1 | gene=TGGT1_264080 | organism=Toxoplasma_gondii_GT1 | gene_product=acyl carrier protein ACP | transcript_product=acyl carrier protein ACP | location=TGGT1_chrVIIb:176277-177755(-) | protein_length=183 | sequence_SO=chromosome | SO=protein_coding_gene | is_pseudo=false	TGGT1_264080-t26_1-p1		19 kDa		unknown	0	2	3
617	TRUE	Empty	| transcript=TGGT1_313240-t26_1 | gene=TGGT1_313240 | organism=Toxoplasma_gondii_GT1 | gene_product=putative ethylene-responsive RNA helicase | transcript_product=putative ethylene-responsive RNA helicase | location=TGGT1_chrXI:3172908-3178231(+) | protein_length=784 | sequence_SO=chromosome | SO=protein_coding_gene | is_pseudo=false	TGGT1_313240-t26_1-p1		86 kDa		unknown	0	2	3
620	TRUE	Empty	| transcript=TGGT1_223710-t26_1 | gene=TGGT1_223710 | organism=Toxoplasma_gondii_GT1 | gene_product=tetratricopeptide repeat-containing protein | transcript_product=tetratricopeptide repeat-containing protein | location=TGGT1_chrX:3542707-3551157(-) | protein_length=964 | sequence_SO=chromosome | SO=protein_coding_gene | is_pseudo=false	TGGT1_223710-t26_1-p1		109 kDa		unknown	5	2	3
628	TRUE	Empty	| transcript=TGGT1_235160-t26_1 | gene=TGGT1_235160 | organism=Toxoplasma_gondii_GT1 | gene_product=hypothetical protein | transcript_product=hypothetical protein | location=TGGT1_chrX:4553113-4566152(-) | protein_length=1545 | sequence_SO=chromosome | SO=protein_coding_gene | is_pseudo=false	TGGT1_235160-t26_1-p1		168 kDa		unknown	4	0	3
629	TRUE	Empty	| transcript=TGGT1_294010-t26_1 | gene=TGGT1_294010 | organism=Toxoplasma_gondii_GT1 | gene_product=yrdC domain-containing protein | transcript_product=yrdC domain-containing protein | location=TGGT1_chrIa:626587-630046(-) | protein_length=828 | sequence_SO=chromosome | SO=protein_coding_gene | is_pseudo=false	TGGT1_294010-t26_1-p1		87 kDa		unknown	5	0	3
631	TRUE	Empty	| transcript=TGGT1_209100-t26_1 | gene=TGGT1_209100 | organism=Toxoplasma_gondii_GT1 | gene_product=PUB domain-containing protein | transcript_product=PUB domain-containing protein | location=TGGT1_chrIb:1054806-1062365(-) | protein_length=620 | sequence_SO=chromosome | SO=protein_coding_gene | is_pseudo=false	TGGT1_209100-t26_1-p1		67 kDa		unknown	0	2	3
632	TRUE	Empty	| transcript=TGGT1_237000-t26_1 | gene=TGGT1_237000 | organism=Toxoplasma_gondii_GT1 | gene_product=putative polyphosphoinositide binding protein | transcript_product=putative polyphosphoinositide binding protein | location=TGGT1_chrX:5548842-5554225(-) | protein_length=335 | sequence_SO=chromosome | SO=protein_coding_gene | is_pseudo=false	TGGT1_237000-t26_1-p1		38 kDa		unknown	2	0	3
637	TRUE	Empty	| transcript=TGGT1_221320-t26_1 | gene=TGGT1_221320 | organism=Toxoplasma_gondii_GT1 | gene_product=acetyl-CoA carboxylase ACC1 | transcript_product=acetyl-CoA carboxylase ACC1 | location=TGGT1_chrII:218988-235059(-) | protein_length=2614 | sequence_SO=chromosome | SO=protein_coding_gene | is_pseudo=false	TGGT1_221320-t26_1-p1		288 kDa		unknown	3	0	3
638	TRUE	Empty	| transcript=TGGT1_224980-t26_1 | gene=TGGT1_224980 | organism=Toxoplasma_gondii_GT1 | gene_product=hypothetical protein | transcript_product=hypothetical protein | location=TGGT1_chrX:2523279-2531956(+) | protein_length=1132 | sequence_SO=chromosome | SO=protein_coding_gene | is_pseudo=false	TGGT1_224980-t26_1-p1		125 kDa		unknown	2	0	3
639	TRUE	Empty	| transcript=TGGT1_227948-t26_1 | gene=TGGT1_227948 | organism=Toxoplasma_gondii_GT1 | gene_product=peptidase M16 inactive domain-containing protein | transcript_product=peptidase M16 inactive domain-containing protein | location=TGGT1_chrX:626225-636243(+) | protein_length=1306 | sequence_SO=chromosome | SO=protein_coding_gene | is_pseudo=false	TGGT1_227948-t26_1-p1		143 kDa		unknown	0	3	3
678	TRUE	Empty	| transcript=TGGT1_219750-t26_1 | gene=TGGT1_219750 | organism=Toxoplasma_gondii_GT1 | gene_product=putative cytochrome c | transcript_product=putative cytochrome c | location=TGGT1_chrXII:601202-602193(-) | protein_length=115 | sequence_SO=chromosome | SO=protein_coding_gene | is_pseudo=false	TGGT1_219750-t26_1-p1		12 kDa		unknown	2	0	3
680	TRUE	Empty	| transcript=TGGT1_213030-t26_1 | gene=TGGT1_213030 | organism=Toxoplasma_gondii_GT1 | gene_product=hypothetical protein | transcript_product=hypothetical protein | location=TGGT1_chrV:673145-674534(+) | protein_length=324 | sequence_SO=chromosome | SO=protein_coding_gene | is_pseudo=false	TGGT1_213030-t26_1-p1		35 kDa		unknown	2	0	3
691	TRUE	Empty	| transcript=TGGT1_202200-t26_1 | gene=TGGT1_202200 | organism=Toxoplasma_gondii_GT1 | gene_product=hypothetical protein | transcript_product=hypothetical protein | location=TGGT1_chrVIIa:3420532-3424661(-) | protein_length=793 | sequence_SO=chromosome | SO=protein_coding_gene | is_pseudo=false	TGGT1_202200-t26_1-p1		87 kDa		unknown	0	0	3
699	TRUE	Empty	| transcript=TGGT1_294350-t26_1 | gene=TGGT1_294350 | organism=Toxoplasma_gondii_GT1 | gene_product=DEAD/DEAH box helicase domain-containing protein | transcript_product=DEAD/DEAH box helicase domain-containing protein | location=TGGT1_chrIa:802644-825713(-) | protein_length=2434 | sequence_SO=chromosome | SO=protein_coding_gene | is_pseudo=false	TGGT1_294350-t26_1-p1		274 kDa		unknown	4	0	3
706	TRUE	Empty	| transcript=TGGT1_254120-t26_1 | gene=TGGT1_254120 | organism=Toxoplasma_gondii_GT1 | gene_product=putative autophagy-related protein 8 atg8 | transcript_product=putative autophagy-related protein 8 atg8 | location=TGGT1_chrIII:1439044-1440837(+) | protein_length=124 | sequence_SO=chromosome | SO=protein_coding_gene | is_pseudo=false	TGGT1_254120-t26_1-p1		14 kDa		unknown	2	0	3
734	TRUE	Empty	| transcript=TGGT1_205130-t26_1 | gene=TGGT1_205130 | organism=Toxoplasma_gondii_GT1 | gene_product=hypothetical protein | transcript_product=hypothetical protein | location=TGGT1_chrVIIa:1506588-1532655(+) | protein_length=4815 | sequence_SO=chromosome | SO=protein_coding_gene | is_pseudo=false	TGGT1_205130-t26_1-p1		518 kDa		unknown	2	2	3
735	TRUE	Empty	| transcript=TGGT1_253750-t26_1 | gene=TGGT1_253750 | organism=Toxoplasma_gondii_GT1 | gene_product=PLU-1 family protein | transcript_product=PLU-1 family protein | location=TGGT1_chrIII:1126566-1154665(-) | protein_length=8088 | sequence_SO=chromosome | SO=protein_coding_gene | is_pseudo=false	TGGT1_253750-t26_1-p1		856 kDa		unknown	5	4	3
776	TRUE	Empty	| transcript=TGGT1_218610-t26_1 | gene=TGGT1_218610 | organism=Toxoplasma_gondii_GT1 | gene_product=ATPase (DUF699) protein | transcript_product=ATPase (DUF699) protein | location=TGGT1_chrXII:1305454-1315334(-) | protein_length=1247 | sequence_SO=chromosome | SO=protein_coding_gene | is_pseudo=false	TGGT1_218610-t26_1-p1		136 kDa		unknown	0	0	3
785	TRUE	Empty	| transcript=TGGT1_227020-t26_1 | gene=TGGT1_227020 | organism=Toxoplasma_gondii_GT1 | gene_product=histone deacetylase SIR2 | transcript_product=histone deacetylase SIR2 | location=TGGT1_chrX:1038642-1042339(-) | protein_length=360 | sequence_SO=chromosome | SO=protein_coding_gene | is_pseudo=false	TGGT1_227020-t26_1-p1		40 kDa		unknown	0	0	3
787	TRUE	Empty	| transcript=TGGT1_293000-t26_1 | gene=TGGT1_293000 | organism=Toxoplasma_gondii_GT1 | gene_product=3'5'-cyclic nucleotide phosphodiesterase domain-containing protein | transcript_product=3'5'-cyclic nucleotide phosphodiesterase domain-containing protein | location=TGGT1_chrIa:58977-74026(+) | protein_length=2238 | sequence_SO=chromosome | SO=protein_coding_gene | is_pseudo=false	TGGT1_293000-t26_1-p1		244 kDa		unknown	0	0	3
796	TRUE	Empty	| transcript=TGGT1_258070-t26_1 | gene=TGGT1_258070 | organism=Toxoplasma_gondii_GT1 | gene_product=hypothetical protein | transcript_product=hypothetical protein | location=TGGT1_chrVIIb:3570890-3578893(-) | protein_length=678 | sequence_SO=chromosome | SO=protein_coding_gene | is_pseudo=false	TGGT1_258070-t26_1-p1		76 kDa		unknown	3	0	3
805	TRUE	Empty	| transcript=TGGT1_309200-t26_1 | gene=TGGT1_309200 | organism=Toxoplasma_gondii_GT1 | gene_product=zinc finger (CCCH type) motif-containing protein | transcript_product=zinc finger (CCCH type) motif-containing protein | location=TGGT1_chrXI:516747-519899(+) | protein_length=1050 | sequence_SO=chromosome | SO=protein_coding_gene | is_pseudo=false	TGGT1_309200-t26_1-p1		102 kDa		unknown	0	3	3
826	TRUE	Empty	| transcript=TGGT1_265260-t26_1 | gene=TGGT1_265260 | organism=Toxoplasma_gondii_GT1 | gene_product=hypothetical protein | transcript_product=hypothetical protein | location=TGGT1_chrIX:1464253-1467357(+) | protein_length=459 | sequence_SO=chromosome | SO=protein_coding_gene | is_pseudo=false	TGGT1_265260-t26_1-p1		49 kDa		unknown	0	0	3
877	TRUE	Empty	| transcript=TGGT1_233450-t26_1 | gene=TGGT1_233450 | organism=Toxoplasma_gondii_GT1 | gene_product=SAG-related sequence SRS29A | transcript_product=SAG-related sequence SRS29A | location=TGGT1_chrVIII:2656903-2658165(+) | protein_length=420 | sequence_SO=chromosome | SO=protein_coding_gene | is_pseudo=false	TGGT1_233450-t26_1-p1		44 kDa		unknown	0	0	3
214	TRUE	Empty	| transcript=TGGT1_212250-t26_1 | gene=TGGT1_212250 | organism=Toxoplasma_gondii_GT1 | gene_product=XPG N-terminal domain-containing protein | transcript_product=XPG N-terminal domain-containing protein | location=TGGT1_chrX:3863526-3867619(+) | protein_length=767 | sequence_SO=chromosome | SO=protein_coding_gene | is_pseudo=false	TGGT1_212250-t26_1-p1		87 kDa		unknown	7	7	4
235	TRUE	Empty	| transcript=TGGT1_251540-t26_1 | gene=TGGT1_251540 | organism=Toxoplasma_gondii_GT1 | gene_product=dense granule protein GRA9 | transcript_product=dense granule protein GRA9 | location=TGGT1_chrXII:5372511-5374084(+) | protein_length=318 | sequence_SO=chromosome | SO=protein_coding_gene | is_pseudo=false	TGGT1_251540-t26_1-p1		35 kDa		unknown	9	7	4
253	TRUE	Empty	| transcript=TGGT1_215910-t26_1 | gene=TGGT1_215910 | organism=Toxoplasma_gondii_GT1 | gene_product=hypothetical protein | transcript_product=hypothetical protein | location=TGGT1_chrXI:6452010-6464550(+) | protein_length=3029 | sequence_SO=chromosome | SO=protein_coding_gene | is_pseudo=false	TGGT1_215910-t26_1-p1		328 kDa		unknown	7	5	4
263	TRUE	Empty	| transcript=TGGT1_310790-t26_1 | gene=TGGT1_310790 | organism=Toxoplasma_gondii_GT1 | gene_product=hypothetical protein | transcript_product=hypothetical protein | location=TGGT1_chrXI:1556574-1558606(+) | protein_length=219 | sequence_SO=chromosome | SO=protein_coding_gene | is_pseudo=false	TGGT1_310790-t26_1-p1		25 kDa		unknown	7	5	4
266	TRUE	Empty	| transcript=TGGT1_295040-t26_1 | gene=TGGT1_295040 | organism=Toxoplasma_gondii_GT1 | gene_product=HEAT repeat-containing protein | transcript_product=HEAT repeat-containing protein | location=TGGT1_chrIa:1332125-1343550(-) | protein_length=971 | sequence_SO=chromosome | SO=protein_coding_gene | is_pseudo=false	TGGT1_295040-t26_1-p1		105 kDa		unknown	6	7	4
269	TRUE	Empty	| transcript=TGGT1_229360-t26_1 | gene=TGGT1_229360 | organism=Toxoplasma_gondii_GT1 | gene_product=transaldolase | transcript_product=transaldolase | location=TGGT1_chrVIII:196233-200460(-) | protein_length=550 | sequence_SO=chromosome | SO=protein_coding_gene | is_pseudo=false	TGGT1_229360-t26_1-p1		61 kDa		unknown	6	6	4
274	TRUE	Empty	| transcript=TGGT1_223410-t26_1 | gene=TGGT1_223410 | organism=Toxoplasma_gondii_GT1 | gene_product=putative eukaryotic initiation factor-4E | transcript_product=putative eukaryotic initiation factor-4E | location=TGGT1_chrX:3763701-3766447(+) | protein_length=225 | sequence_SO=chromosome | SO=protein_coding_gene | is_pseudo=false	TGGT1_223410-t26_1-p1		26 kDa		unknown	6	6	4
278	TRUE	Empty	| transcript=TGGT1_267400-t26_1 | gene=TGGT1_267400 | organism=Toxoplasma_gondii_GT1 | gene_product=ribosomal protein RPL32 | transcript_product=ribosomal protein RPL32 | location=TGGT1_chrIX:508439-508944(-) | protein_length=134 | sequence_SO=chromosome | SO=protein_coding_gene | is_pseudo=false	TGGT1_267400-t26_1-p1		16 kDa		unknown	6	5	4
282	TRUE	Empty	| transcript=TGGT1_319920-t26_1 | gene=TGGT1_319920 | organism=Toxoplasma_gondii_GT1 | gene_product=2-oxo acid dehydrogenases acyltransferase (catalytic domain) domain-containing protein | transcript_product=2-oxo acid dehydrogenases acyltransferase (catalytic domain) domain-containing protein | location=TGGT1_chrIV:604302-610675(-) | protein_length=669 | sequence_SO=chromosome | SO=protein_codin…	TGGT1_319920-t26_1-p1		70 kDa		unknown	6	5	4
290	TRUE	Empty	| transcript=TGGT1_231210-t26_1 | gene=TGGT1_231210 | organism=Toxoplasma_gondii_GT1 | gene_product=sarcalumenin/eps15 family protein | transcript_product=sarcalumenin/eps15 family protein | location=TGGT1_chrVIII:1323693-1330562(-) | protein_length=594 | sequence_SO=chromosome | SO=protein_coding_gene | is_pseudo=false	TGGT1_231210-t26_1-p1		67 kDa	TRUE	unknown	5	6	4
298	TRUE	Empty	| transcript=TGGT1_283850-t26_1 | gene=TGGT1_283850 | organism=Toxoplasma_gondii_GT1 | gene_product=peptidyl-prolyl cis-trans isomerase | transcript_product=peptidyl-prolyl cis-trans isomerase | location=TGGT1_chrV:2748825-2756049(-) | protein_length=503 | sequence_SO=chromosome | SO=protein_coding_gene | is_pseudo=false	TGGT1_283850-t26_1-p1		56 kDa		unknown	5	5	4
300	TRUE	Empty	| transcript=TGGT1_300310-t26_1 | gene=TGGT1_300310 | organism=Toxoplasma_gondii_GT1 | gene_product=26S proteasome regulatory subunit, S6a family AAA ATpase | transcript_product=26S proteasome regulatory subunit, S6a family AAA ATpase | location=TGGT1_chrXII:55218-62332(-) | protein_length=427 | sequence_SO=chromosome | SO=protein_coding_gene | is_pseudo=false	TGGT1_300310-t26_1-p1		48 kDa		unknown	6	4	4
301	TRUE	Empty	| transcript=TGGT1_310640-t26_1 | gene=TGGT1_310640 | organism=Toxoplasma_gondii_GT1 | gene_product=phosphorylase family protein | transcript_product=phosphorylase family protein | location=TGGT1_chrXI:1460710-1463812(-) | protein_length=303 | sequence_SO=chromosome | SO=protein_coding_gene | is_pseudo=false	TGGT1_310640-t26_1-p1		33 kDa		unknown	4	6	4
303	TRUE	Empty	| transcript=TGGT1_265330-t26_1 | gene=TGGT1_265330 | organism=Toxoplasma_gondii_GT1 | gene_product=putative cell-cycle-associated protein kinase GSK | transcript_product=putative cell-cycle-associated protein kinase GSK | location=TGGT1_chrIX:1430680-1432489(-) | protein_length=394 | sequence_SO=chromosome | SO=protein_coding_gene | is_pseudo=false	TGGT1_265330-t26_1-p1		44 kDa		unknown	5	5	4
304	TRUE	Empty	| transcript=TGGT1_311400-t26_1 | gene=TGGT1_311400 | organism=Toxoplasma_gondii_GT1 | gene_product=WD domain, G-beta repeat-containing protein | transcript_product=WD domain, G-beta repeat-containing protein | location=TGGT1_chrXI:2010353-2023624(-) | protein_length=1585 | sequence_SO=chromosome | SO=protein_coding_gene | is_pseudo=false	TGGT1_311400-t26_1-p1		166 kDa		unknown	6	4	4
308	TRUE	Empty	| transcript=TGGT1_228470-t26_1 | gene=TGGT1_228470 | organism=Toxoplasma_gondii_GT1 | gene_product=ribosomal protein RPL15 | transcript_product=ribosomal protein RPL15 | location=TGGT1_chrX:205832-208062(+) | protein_length=205 | sequence_SO=chromosome | SO=protein_coding_gene | is_pseudo=false	TGGT1_228470-t26_1-p1		24 kDa		unknown	5	5	4
313	TRUE	Empty	| transcript=TGGT1_214840-t26_1 | gene=TGGT1_214840 | organism=Toxoplasma_gondii_GT1 | gene_product=AP2 domain transcription factor AP2X-7 | transcript_product=AP2 domain transcription factor AP2X-7 | location=TGGT1_chrX:6426532-6432141(+) | protein_length=1869 | sequence_SO=chromosome | SO=protein_coding_gene | is_pseudo=false	TGGT1_214840-t26_1-p1		184 kDa		unknown	5	5	4
314	TRUE	Empty	| transcript=TGGT1_217740-t26_1 | gene=TGGT1_217740 | organism=Toxoplasma_gondii_GT1 | gene_product=3-ketoacyl-(acyl-carrier-protein) reductase | transcript_product=3-ketoacyl-(acyl-carrier-protein) reductase | location=TGGT1_chrXII:2024723-2028460(+) | protein_length=376 | sequence_SO=chromosome | SO=protein_coding_gene | is_pseudo=false	TGGT1_217740-t26_1-p1		39 kDa		unknown	5	6	4
319	TRUE	Empty	| transcript=TGGT1_216260-t26_1 | gene=TGGT1_216260 | organism=Toxoplasma_gondii_GT1 | gene_product=putative eukaryotic initiation factor-2B, gamma subunit | transcript_product=putative eukaryotic initiation factor-2B, gamma subunit | location=TGGT1_chrXI:6191789-6198714(+) | protein_length=525 | sequence_SO=chromosome | SO=protein_coding_gene | is_pseudo=false	TGGT1_216260-t26_1-p1		58 kDa		unknown	5	4	4
321	TRUE	Empty	| transcript=TGGT1_259240-t26_1 | gene=TGGT1_259240 | organism=Toxoplasma_gondii_GT1 | gene_product=ribosomal protein RPS21 | transcript_product=ribosomal protein RPS21 | location=TGGT1_chrVIIb:2808644-2809838(-) | protein_length=82 | sequence_SO=chromosome | SO=protein_coding_gene | is_pseudo=false	TGGT1_259240-t26_1-p1		9 kDa		unknown	4	5	4
325	TRUE	Empty	| transcript=TGGT1_257740-t26_1 | gene=TGGT1_257740 | organism=Toxoplasma_gondii_GT1 | gene_product=UMP-CMP kinase | transcript_product=UMP-CMP kinase | location=TGGT1_chrVIIb:3792151-3795188(-) | protein_length=462 | sequence_SO=chromosome | SO=protein_coding_gene | is_pseudo=false	TGGT1_257740-t26_1-p1		51 kDa		unknown	5	4	4
332	TRUE	Empty	| transcript=TGGT1_262730-t26_1 | gene=TGGT1_262730 | organism=Toxoplasma_gondii_GT1 | gene_product=rhoptry protein ROP16 | transcript_product=rhoptry protein ROP16 | location=TGGT1_chrVIIb:1028456-1030579(-) | protein_length=707 | sequence_SO=chromosome | SO=protein_coding_gene | is_pseudo=false	TGGT1_262730-t26_1-p1		76 kDa		unknown	7	4	4
335	TRUE	Empty	| transcript=TGGT1_205010-t26_1 | gene=TGGT1_205010 | organism=Toxoplasma_gondii_GT1 | gene_product=putative U2 small nuclear ribonucleoprotein family protein | transcript_product=putative U2 small nuclear ribonucleoprotein family protein | location=TGGT1_chrVIIa:1582142-1590578(-) | protein_length=1386 | sequence_SO=chromosome | SO=protein_coding_gene | is_pseudo=false	TGGT1_205010-t26_1-p1		151 kDa		unknown	5	4	4
338	TRUE	Empty	| transcript=TGGT1_228210-t26_1 | gene=TGGT1_228210 | organism=Toxoplasma_gondii_GT1 | gene_product=26S proteasome regulatory subunit | transcript_product=26S proteasome regulatory subunit | location=TGGT1_chrX:396289-402825(-) | protein_length=398 | sequence_SO=chromosome | SO=protein_coding_gene | is_pseudo=false	TGGT1_228210-t26_1-p1		44 kDa		unknown	4	4	4
339	TRUE	Empty	| transcript=TGGT1_232300-t26_1 | gene=TGGT1_232300 | organism=Toxoplasma_gondii_GT1 | gene_product=ribosomal protein RPS3 | transcript_product=ribosomal protein RPS3 | location=TGGT1_chrVIII:1993673-1994649(-) | protein_length=255 | sequence_SO=chromosome | SO=protein_coding_gene | is_pseudo=false	TGGT1_232300-t26_1-p1		29 kDa		unknown	3	5	4
342	TRUE	Empty	| transcript=TGGT1_273905-t26_1 | gene=TGGT1_273905 | organism=Toxoplasma_gondii_GT1 | gene_product=hypothetical protein | transcript_product=hypothetical protein | location=TGGT1_chrVIII:3178311-3184467(+) | protein_length=373 | sequence_SO=chromosome | SO=protein_coding_gene | is_pseudo=false	TGGT1_273905-t26_1-p1		41 kDa		unknown	4	4	4
343	TRUE	Empty	| transcript=TGGT1_274190-t26_1 | gene=TGGT1_274190 | organism=Toxoplasma_gondii_GT1 | gene_product=putative eukaryotic initiation factor 2B epsilon subunit | transcript_product=putative eukaryotic initiation factor 2B epsilon subunit | location=TGGT1_chrVIII:2932989-2940348(+) | protein_length=809 | sequence_SO=chromosome | SO=protein_coding_gene | is_pseudo=false	TGGT1_274190-t26_1-p1		89 kDa		unknown	4	4	4
344	TRUE	Empty	| transcript=TGGT1_289830-t26_1 | gene=TGGT1_289830 | organism=Toxoplasma_gondii_GT1 | gene_product=putative eukaryotic initiation factor-3, delta subunit | transcript_product=putative eukaryotic initiation factor-3, delta subunit | location=TGGT1_chrIX:3281722-3286956(+) | protein_length=335 | sequence_SO=chromosome | SO=protein_coding_gene | is_pseudo=false	TGGT1_289830-t26_1-p1		38 kDa	TRUE	unknown	5	4	4
346	TRUE	Empty	| transcript=TGGT1_310070-t26_1 | gene=TGGT1_310070 | organism=Toxoplasma_gondii_GT1 | gene_product=putative methyltransferase | transcript_product=putative methyltransferase | location=TGGT1_chrXI:1000351-1003674(-) | protein_length=224 | sequence_SO=chromosome | SO=protein_coding_gene | is_pseudo=false	TGGT1_310070-t26_1-p1		25 kDa		unknown	4	4	4
348	TRUE	Empty	| transcript=TGGT1_314810-t26_1 | gene=TGGT1_314810 | organism=Toxoplasma_gondii_GT1 | gene_product=ribosomal protein RPL7 | transcript_product=ribosomal protein RPL7 | location=TGGT1_chrXI:4256933-4260657(+) | protein_length=258 | sequence_SO=chromosome | SO=protein_coding_gene | is_pseudo=false	TGGT1_314810-t26_1-p1		30 kDa		unknown	4	4	4
349	TRUE	Empty	| transcript=TGGT1_318140-t26_1 | gene=TGGT1_318140 | organism=Toxoplasma_gondii_GT1 | gene_product=SART-1 family protein | transcript_product=SART-1 family protein | location=TGGT1_chrIV:1468174-1476334(+) | protein_length=861 | sequence_SO=chromosome | SO=protein_coding_gene | is_pseudo=false	TGGT1_318140-t26_1-p1		98 kDa		unknown	4	4	4
351	TRUE	Empty	| transcript=TGGT1_231440-t26_1 | gene=TGGT1_231440 | organism=Toxoplasma_gondii_GT1 | gene_product=LsmAD domain-containing protein | transcript_product=LsmAD domain-containing protein | location=TGGT1_chrVIII:1418874-1426956(-) | protein_length=1524 | sequence_SO=chromosome | SO=protein_coding_gene | is_pseudo=false	TGGT1_231440-t26_1-p1		148 kDa		unknown	5	4	4
352	TRUE	Empty	| transcript=TGGT1_251690-t26_1 | gene=TGGT1_251690 | organism=Toxoplasma_gondii_GT1 | gene_product=putative seryl-tRNA synthetase, cytoplasmic | transcript_product=putative seryl-tRNA synthetase, cytoplasmic | location=TGGT1_chrXII:5452731-5454179(+) | protein_length=482 | sequence_SO=chromosome | SO=protein_coding_gene | is_pseudo=false	TGGT1_251690-t26_1-p1		54 kDa		unknown	3	5	4
353	TRUE	Empty	| transcript=TGGT1_220100-t26_1 | gene=TGGT1_220100 | organism=Toxoplasma_gondii_GT1 | gene_product=phosphoribosylpyrophosphate synthetase | transcript_product=phosphoribosylpyrophosphate synthetase | location=TGGT1_chrV:29152-31918(+) | protein_length=557 | sequence_SO=chromosome | SO=protein_coding_gene | is_pseudo=false	TGGT1_220100-t26_1-p1		61 kDa		unknown	5	3	4
356	TRUE	Empty	| transcript=TGGT1_258150-t26_1 | gene=TGGT1_258150 | organism=Toxoplasma_gondii_GT1 | gene_product=putative proteasome subunit alpha type 7 | transcript_product=putative proteasome subunit alpha type 7 | location=TGGT1_chrVIIb:3513384-3517343(-) | protein_length=245 | sequence_SO=chromosome | SO=protein_coding_gene | is_pseudo=false	TGGT1_258150-t26_1-p1		27 kDa		unknown	6	4	4
357	TRUE	Empty	| transcript=TGGT1_293670-t26_1 | gene=TGGT1_293670 | organism=Toxoplasma_gondii_GT1 | gene_product=transcription elongation factor A TFIIS | transcript_product=transcription elongation factor A TFIIS | location=TGGT1_chrIa:485194-486450(+) | protein_length=418 | sequence_SO=chromosome | SO=protein_coding_gene | is_pseudo=false	TGGT1_293670-t26_1-p1		46 kDa		unknown	6	4	4
360	TRUE	Empty	| transcript=TGGT1_260440-t26_1 | gene=TGGT1_260440 | organism=Toxoplasma_gondii_GT1 | gene_product=nuclear factor NF3 | transcript_product=nuclear factor NF3 | location=TGGT1_chrVIIb:2242975-2247472(-) | protein_length=312 | sequence_SO=chromosome | SO=protein_coding_gene | is_pseudo=false	TGGT1_260440-t26_1-p1		34 kDa		unknown	4	6	4
361	TRUE	Empty	| transcript=TGGT1_288630-t26_1 | gene=TGGT1_288630 | organism=Toxoplasma_gondii_GT1 | gene_product=putative nucleosome assembly protein (NAP) | transcript_product=putative nucleosome assembly protein (NAP) | location=TGGT1_chrIX:2455396-2456752(+) | protein_length=281 | sequence_SO=chromosome | SO=protein_coding_gene | is_pseudo=false	TGGT1_288630-t26_1-p1		32 kDa	TRUE	unknown	5	5	4
362	TRUE	Empty	| transcript=TGGT1_282055-t26_1 | gene=TGGT1_282055 | organism=Toxoplasma_gondii_GT1 | gene_product=protein phosphatase PP2C-hn | transcript_product=protein phosphatase PP2C-hn | location=TGGT1_chrVIIa:4262456-4267234(-) | protein_length=478 | sequence_SO=chromosome | SO=protein_coding_gene | is_pseudo=false	TGGT1_282055-t26_1-p1		52 kDa		unknown	3	5	4
365	TRUE	Empty	| transcript=TGGT1_223960-t26_1 | gene=TGGT1_223960 | organism=Toxoplasma_gondii_GT1 | gene_product=ubiquitin interaction motif family protein | transcript_product=ubiquitin interaction motif family protein | location=TGGT1_chrX:3328529-3332678(-) | protein_length=388 | sequence_SO=chromosome | SO=protein_coding_gene | is_pseudo=false	TGGT1_223960-t26_1-p1		41 kDa		unknown	6	3	4
366	TRUE	Empty	| transcript=TGGT1_219320-t26_1 | gene=TGGT1_219320 | organism=Toxoplasma_gondii_GT1 | gene_product=acid phosphatase GAP50 | transcript_product=acid phosphatase GAP50 | location=TGGT1_chrXII:907511-910397(-) | protein_length=431 | sequence_SO=chromosome | SO=protein_coding_gene | is_pseudo=false	TGGT1_219320-t26_1-p1		47 kDa		unknown	4	4	4
367	TRUE	Empty	| transcript=TGGT1_299050-t26_1 | gene=TGGT1_299050 | organism=Toxoplasma_gondii_GT1 | gene_product=ribosomal protein RPL17 | transcript_product=ribosomal protein RPL17 | location=TGGT1_chrIII:2205438-2207707(-) | protein_length=195 | sequence_SO=chromosome | SO=protein_coding_gene | is_pseudo=false	TGGT1_299050-t26_1-p1		22 kDa		unknown	4	4	4
373	TRUE	Empty	| transcript=TGGT1_231080-t26_1 | gene=TGGT1_231080 | organism=Toxoplasma_gondii_GT1 | gene_product=ribosomal protein RPL38 | transcript_product=ribosomal protein RPL38 | location=TGGT1_chrVIII:1225571-1225825(+) | protein_length=84 | sequence_SO=chromosome | SO=protein_coding_gene | is_pseudo=false	TGGT1_231080-t26_1-p1		10 kDa		unknown	4	4	4
375	TRUE	Empty	| transcript=TGGT1_214210-t26_1 | gene=TGGT1_214210 | organism=Toxoplasma_gondii_GT1 | gene_product=rRNA pseudouridine synthase | transcript_product=rRNA pseudouridine synthase | location=TGGT1_chrX:6002905-6008379(-) | protein_length=505 | sequence_SO=chromosome | SO=protein_coding_gene | is_pseudo=false	TGGT1_214210-t26_1-p1		57 kDa		unknown	5	3	4
377	TRUE	Empty	| transcript=TGGT1_279100-t26_1 | gene=TGGT1_279100 | organism=Toxoplasma_gondii_GT1 | gene_product=hypothetical protein | transcript_product=hypothetical protein | location=AAQM03000427:32-1883(+) | protein_length=435 | sequence_SO=contig | SO=protein_coding_gene | is_pseudo=false	TGGT1_279100-t26_1-p1		48 kDa	TRUE	unknown	6	0	4
382	TRUE	Empty	| transcript=TGGT1_255260-t26_1 | gene=TGGT1_255260 | organism=Toxoplasma_gondii_GT1 | gene_product=apical membrane antigen AMA1 | transcript_product=apical membrane antigen AMA1 | location=TGGT1_chrVIIb:4856406-4860874(+) | protein_length=569 | sequence_SO=chromosome | SO=protein_coding_gene | is_pseudo=false	TGGT1_255260-t26_1-p1		63 kDa		unknown	3	4	4
384	TRUE	Empty	| transcript=TGGT1_297430-t26_1 | gene=TGGT1_297430 | organism=Toxoplasma_gondii_GT1 | gene_product=hypothetical protein | transcript_product=hypothetical protein | location=TGGT1_chrII:1749482-1752364(+) | protein_length=248 | sequence_SO=chromosome | SO=protein_coding_gene | is_pseudo=false	TGGT1_297430-t26_1-p1		25 kDa		unknown	3	4	4
386	TRUE	Empty	| transcript=TGGT1_268200-t26_1 | gene=TGGT1_268200 | organism=Toxoplasma_gondii_GT1 | gene_product=RNA recognition motif-containing protein | transcript_product=RNA recognition motif-containing protein | location=TGGT1_chrVIII:6648500-6651532(+) | protein_length=648 | sequence_SO=chromosome | SO=protein_coding_gene | is_pseudo=false	TGGT1_268200-t26_1-p1		66 kDa	TRUE	unknown	3	5	4
387	TRUE	Empty	| transcript=TGGT1_209290-t26_1 | gene=TGGT1_209290 | organism=Toxoplasma_gondii_GT1 | gene_product=ribosomal protein RPS28 | transcript_product=ribosomal protein RPS28 | location=TGGT1_chrIb:1207027-1207383(-) | protein_length=118 | sequence_SO=chromosome | SO=protein_coding_gene | is_pseudo=false	TGGT1_209290-t26_1-p1		13 kDa	TRUE	unknown	4	3	4
388	TRUE	Empty	| transcript=TGGT1_234190-t26_1 | gene=TGGT1_234190 | organism=Toxoplasma_gondii_GT1 | gene_product=putative serine hydroxymethyltransferase 2 | transcript_product=putative serine hydroxymethyltransferase 2 | location=TGGT1_chrX:4074410-4078362(-) | protein_length=595 | sequence_SO=chromosome | SO=protein_coding_gene | is_pseudo=false	TGGT1_234190-t26_1-p1		65 kDa	TRUE	unknown	3	4	4
389	TRUE	Empty	| transcript=TGGT1_277500-t26_1 | gene=TGGT1_277500 | organism=Toxoplasma_gondii_GT1 | gene_product=putative 26S proteasome regulatory subunit 7 | transcript_product=putative 26S proteasome regulatory subunit 7 | location=TGGT1_chrXII:6576106-6581002(+) | protein_length=476 | sequence_SO=chromosome | SO=protein_coding_gene | is_pseudo=false	TGGT1_277500-t26_1-p1		52 kDa		unknown	4	3	4
390	TRUE	Empty	| transcript=TGGT1_286440-t26_1 | gene=TGGT1_286440 | organism=Toxoplasma_gondii_GT1 | gene_product=malic enzyme | transcript_product=malic enzyme | location=TGGT1_chrV:1681686-1685375(-) | protein_length=370 | sequence_SO=chromosome | SO=protein_coding_gene | is_pseudo=false	TGGT1_286440-t26_1-p1		42 kDa		unknown	6	3	4
392	TRUE	Empty	| transcript=TGGT1_257380-t26_1 | gene=TGGT1_257380 | organism=Toxoplasma_gondii_GT1 | gene_product=hypothetical protein | transcript_product=hypothetical protein | location=TGGT1_chrVIIb:4013607-4015889(+) | protein_length=218 | sequence_SO=chromosome | SO=protein_coding_gene | is_pseudo=false	TGGT1_257380-t26_1-p1		24 kDa		unknown	5	2	4
393	TRUE	Empty	| transcript=TGGT1_311690-t26_1 | gene=TGGT1_311690 | organism=Toxoplasma_gondii_GT1 | gene_product=UBA/TS-N domain-containing protein | transcript_product=UBA/TS-N domain-containing protein | location=TGGT1_chrXI:2169894-2173346(-) | protein_length=417 | sequence_SO=chromosome | SO=protein_coding_gene | is_pseudo=false	TGGT1_311690-t26_1-p1		46 kDa		unknown	5	3	4
394	TRUE	Empty	| transcript=TGGT1_215470-t26_1 | gene=TGGT1_215470 | organism=Toxoplasma_gondii_GT1 | gene_product=ribosomal protein RPL10A | transcript_product=ribosomal protein RPL10A | location=TGGT1_chrX:6865357-6867300(+) | protein_length=217 | sequence_SO=chromosome | SO=protein_coding_gene | is_pseudo=false	TGGT1_215470-t26_1-p1		25 kDa		unknown	5	3	4
395	TRUE	Empty	| transcript=TGGT1_300200-t26_1 | gene=TGGT1_300200 | organism=Toxoplasma_gondii_GT1 | gene_product=histone H2AZ | transcript_product=histone H2AZ | location=TGGT1_chrXII:122117-123855(-) | protein_length=155 | sequence_SO=chromosome | SO=protein_coding_gene | is_pseudo=false	TGGT1_300200-t26_1-p1		16 kDa	TRUE	unknown	5	2	4
396	TRUE	Empty	| transcript=TGGT1_229210-t26_1 | gene=TGGT1_229210 | organism=Toxoplasma_gondii_GT1 | gene_product=putative small nuclear ribonucleoprotein polypeptide A' | transcript_product=putative small nuclear ribonucleoprotein polypeptide A' | location=TGGT1_chrVIII:92114-95816(-) | protein_length=254 | sequence_SO=chromosome | SO=protein_coding_gene | is_pseudo=false	TGGT1_229210-t26_1-p1		29 kDa	TRUE	unknown	4	3	4
397	TRUE	Empty	| transcript=TGGT1_280560-t26_1 | gene=TGGT1_280560 | organism=Toxoplasma_gondii_GT1 | gene_product=selenide, water dikinase | transcript_product=selenide, water dikinase | location=TGGT1_chrVIIa:275729-285116(-) | protein_length=1298 | sequence_SO=chromosome | SO=protein_coding_gene | is_pseudo=false	TGGT1_280560-t26_1-p1		138 kDa		unknown	4	3	4
400	TRUE	Empty	| transcript=TGGT1_313370-t26_1 | gene=TGGT1_313370 | organism=Toxoplasma_gondii_GT1 | gene_product=hypothetical protein | transcript_product=hypothetical protein | location=TGGT1_chrXI:3281764-3287206(+) | protein_length=1687 | sequence_SO=chromosome | SO=protein_coding_gene | is_pseudo=false	TGGT1_313370-t26_1-p1		175 kDa		unknown	6	2	4
402	TRUE	Empty	| transcript=TGGT1_228290-t26_1 | gene=TGGT1_228290 | organism=Toxoplasma_gondii_GT1 | gene_product=phospholipase/carboxylesterase | transcript_product=phospholipase/carboxylesterase | location=TGGT1_chrX:347556-349031(-) | protein_length=491 | sequence_SO=chromosome | SO=protein_coding_gene | is_pseudo=false	TGGT1_228290-t26_1-p1		53 kDa		unknown	4	3	4
406	TRUE	Empty	| transcript=TGGT1_305290-t26_1 | gene=TGGT1_305290 | organism=Toxoplasma_gondii_GT1 | gene_product=putative vacuolar atp synthase subunit e | transcript_product=putative vacuolar atp synthase subunit e | location=TGGT1_chrIX:5114879-5118006(-) | protein_length=345 | sequence_SO=chromosome | SO=protein_coding_gene | is_pseudo=false	TGGT1_305290-t26_1-p1		39 kDa		unknown	4	3	4
408	TRUE	Empty	| transcript=TGGT1_264830-t26_1 | gene=TGGT1_264830 | organism=Toxoplasma_gondii_GT1 | gene_product=hypothetical protein | transcript_product=hypothetical protein | location=TGGT1_chrIX:1803969-1813789(+) | protein_length=1252 | sequence_SO=chromosome | SO=protein_coding_gene | is_pseudo=false	TGGT1_264830-t26_1-p1		137 kDa		unknown	4	4	4
410	TRUE	Empty	| transcript=TGGT1_288720-t26_1 | gene=TGGT1_288720 | organism=Toxoplasma_gondii_GT1 | gene_product=ribosomal protein RPL10 | transcript_product=ribosomal protein RPL10 | location=TGGT1_chrIX:2518172-2520490(-) | protein_length=221 | sequence_SO=chromosome | SO=protein_coding_gene | is_pseudo=false	TGGT1_288720-t26_1-p1		25 kDa		unknown	5	3	4
412	TRUE	Empty	| transcript=TGGT1_251880-t26_1 | gene=TGGT1_251880 | organism=Toxoplasma_gondii_GT1 | gene_product=tRNA synthetases class I family protein | transcript_product=tRNA synthetases class I family protein | location=TGGT1_chrXII:5557287-5561955(-) | protein_length=540 | sequence_SO=chromosome | SO=protein_coding_gene | is_pseudo=false	TGGT1_251880-t26_1-p1		60 kDa		unknown	3	3	4
414	TRUE	Empty	| transcript=TGGT1_252220-t26_1 | gene=TGGT1_252220 | organism=Toxoplasma_gondii_GT1 | gene_product=tetratricopeptide repeat domain containing protein | transcript_product=tetratricopeptide repeat domain containing protein | location=TGGT1_chrIII:391134-397188(+) | protein_length=565 | sequence_SO=chromosome | SO=protein_coding_gene | is_pseudo=false	TGGT1_252220-t26_1-p1		63 kDa		unknown	3	3	4
416	TRUE	Empty	| transcript=TGGT1_270530-t26_1 | gene=TGGT1_270530 | organism=Toxoplasma_gondii_GT1 | gene_product=ubiquitin fusion degradation protein UFD1CY | transcript_product=ubiquitin fusion degradation protein UFD1CY | location=TGGT1_chrVIII:5203465-5208759(+) | protein_length=335 | sequence_SO=chromosome | SO=protein_coding_gene | is_pseudo=false	TGGT1_270530-t26_1-p1		37 kDa		unknown	4	4	4
417	TRUE	Empty	| transcript=TGGT1_268760-t26_1 | gene=TGGT1_268760 | organism=Toxoplasma_gondii_GT1 | gene_product=hypothetical protein | transcript_product=hypothetical protein | location=TGGT1_chrVIII:6327416-6328769(-) | protein_length=292 | sequence_SO=chromosome | SO=protein_coding_gene | is_pseudo=false	TGGT1_268760-t26_1-p1		32 kDa	TRUE	unknown	3	3	4
423	TRUE	Empty	| transcript=TGGT1_259660-t26_1 | gene=TGGT1_259660 | organism=Toxoplasma_gondii_GT1 | gene_product=orotate phosphoribosyltransferase | transcript_product=orotate phosphoribosyltransferase | location=TGGT1_chrVIIb:2701843-2703611(-) | protein_length=283 | sequence_SO=chromosome | SO=protein_coding_gene | is_pseudo=false	TGGT1_259660-t26_1-p1		32 kDa		unknown	4	2	4
425	TRUE	Empty	| transcript=TGGT1_311890-t26_1 | gene=TGGT1_311890 | organism=Toxoplasma_gondii_GT1 | gene_product=hypothetical protein | transcript_product=hypothetical protein | location=TGGT1_chrXI:2321183-2324126(+) | protein_length=394 | sequence_SO=chromosome | SO=protein_coding_gene | is_pseudo=false	TGGT1_311890-t26_1-p1		44 kDa		unknown	3	3	4
426	TRUE	Empty	| transcript=TGGT1_215590-t26_1 | gene=TGGT1_215590 | organism=Toxoplasma_gondii_GT1 | gene_product=flavoprotein subunit of succinate dehydrogenase | transcript_product=flavoprotein subunit of succinate dehydrogenase | location=TGGT1_chrX:6924001-6933881(-) | protein_length=669 | sequence_SO=chromosome | SO=protein_coding_gene | is_pseudo=false	TGGT1_215590-t26_1-p1		73 kDa		unknown	3	4	4
429	TRUE	Empty	| transcript=TGGT1_209910-t26_1 | gene=TGGT1_209910 | organism=Toxoplasma_gondii_GT1 | gene_product=histone H2Bv | transcript_product=histone H2Bv | location=TGGT1_chrIb:1562803-1563174(+) | protein_length=123 | sequence_SO=chromosome | SO=protein_coding_gene | is_pseudo=false	TGGT1_209910-t26_1-p1		14 kDa	TRUE	unknown	3	3	4
431	TRUE	Empty	| transcript=TGGT1_213350-t26_1 | gene=TGGT1_213350 | organism=Toxoplasma_gondii_GT1 | gene_product=ribosomal protein RPS15 | transcript_product=ribosomal protein RPS15 | location=TGGT1_chrV:820008-821446(-) | protein_length=150 | sequence_SO=chromosome | SO=protein_coding_gene | is_pseudo=false	TGGT1_213350-t26_1-p1		17 kDa		unknown	3	3	4
432	TRUE	Empty	| transcript=TGGT1_293630-t26_1 | gene=TGGT1_293630 | organism=Toxoplasma_gondii_GT1 | gene_product=hypothetical protein | transcript_product=hypothetical protein | location=TGGT1_chrIa:450631-460815(-) | protein_length=811 | sequence_SO=chromosome | SO=protein_coding_gene | is_pseudo=false	TGGT1_293630-t26_1-p1		90 kDa		unknown	4	2	4
434	TRUE	Empty	| transcript=TGGT1_309590-t26_1 | gene=TGGT1_309590 | organism=Toxoplasma_gondii_GT1 | gene_product=rhoptry protein ROP1 | transcript_product=rhoptry protein ROP1 | location=TGGT1_chrXI:707942-709312(+) | protein_length=456 | sequence_SO=chromosome | SO=protein_coding_gene | is_pseudo=false	TGGT1_309590-t26_1-p1		50 kDa		unknown	3	4	4
436	TRUE	Empty	| transcript=TGGT1_290840-t26_1 | gene=TGGT1_290840 | organism=Toxoplasma_gondii_GT1 | gene_product=serine protease | transcript_product=serine protease | location=TGGT1_chrIX:3686216-3692475(+) | protein_length=960 | sequence_SO=chromosome | SO=protein_coding_gene | is_pseudo=false	TGGT1_290840-t26_1-p1		103 kDa		unknown	4	4	4
439	TRUE	Empty	| transcript=TGGT1_306960-t26_1 | gene=TGGT1_306960 | organism=Toxoplasma_gondii_GT1 | gene_product=phenylalanine--tRNA ligase, beta subunit protein | transcript_product=phenylalanine--tRNA ligase, beta subunit protein | location=TGGT1_chrXI:126175-136113(-) | protein_length=675 | sequence_SO=chromosome | SO=protein_coding_gene | is_pseudo=false	TGGT1_306960-t26_1-p1		75 kDa		unknown	2	5	4
441	TRUE	Empty	| transcript=TGGT1_214290-t26_1 | gene=TGGT1_214290 | organism=Toxoplasma_gondii_GT1 | gene_product=DJ-1 family protein | transcript_product=DJ-1 family protein | location=TGGT1_chrX:6106825-6108652(+) | protein_length=256 | sequence_SO=chromosome | SO=protein_coding_gene | is_pseudo=false	TGGT1_214290-t26_1-p1		28 kDa		unknown	0	5	4
445	TRUE	Empty	| transcript=TGGT1_205700-t26_1 | gene=TGGT1_205700 | organism=Toxoplasma_gondii_GT1 | gene_product=cyclophilin precursor | transcript_product=cyclophilin precursor | location=TGGT1_chrVIIa:1122121-1123167(+) | protein_length=348 | sequence_SO=chromosome | SO=protein_coding_gene | is_pseudo=false	TGGT1_205700-t26_1-p1		38 kDa		unknown	4	3	4
448	TRUE	Empty	| transcript=TGGT1_290600-t26_1 | gene=TGGT1_290600 | organism=Toxoplasma_gondii_GT1 | gene_product=succinyl-CoA-synthetase alpha SCSA | transcript_product=succinyl-CoA-synthetase alpha SCSA | location=TGGT1_chrIX:3568986-3572521(+) | protein_length=333 | sequence_SO=chromosome | SO=protein_coding_gene | is_pseudo=false	TGGT1_290600-t26_1-p1		35 kDa		unknown	4	4	4
453	TRUE	Empty	| transcript=TGGT1_248630-t26_1 | gene=TGGT1_248630 | organism=Toxoplasma_gondii_GT1 | gene_product=actin-related protein ARP1 | transcript_product=actin-related protein ARP1 | location=TGGT1_chrXII:3967125-3972429(-) | protein_length=383 | sequence_SO=chromosome | SO=protein_coding_gene | is_pseudo=false	TGGT1_248630-t26_1-p1		42 kDa		unknown	3	3	4
455	TRUE	Empty	| transcript=TGGT1_286080-t26_1 | gene=TGGT1_286080 | organism=Toxoplasma_gondii_GT1 | gene_product=elongation factor 2 family protein | transcript_product=elongation factor 2 family protein | location=TGGT1_chrV:1864243-1874860(+) | protein_length=1008 | sequence_SO=chromosome | SO=protein_coding_gene | is_pseudo=false	TGGT1_286080-t26_1-p1		113 kDa		unknown	3	4	4
456	TRUE	Empty	| transcript=TGGT1_218820-t26_1 | gene=TGGT1_218820 | organism=Toxoplasma_gondii_GT1 | gene_product=alba 2 | transcript_product=alba 2 | location=TGGT1_chrXII:1217304-1219105(+) | protein_length=148 | sequence_SO=chromosome | SO=protein_coding_gene | is_pseudo=false	TGGT1_218820-t26_1-p1		15 kDa		unknown	2	3	4
460	TRUE	Empty	| transcript=TGGT1_318430-t26_1 | gene=TGGT1_318430 | organism=Toxoplasma_gondii_GT1 | gene_product=malate dehydrogenase MDH | transcript_product=malate dehydrogenase MDH | location=TGGT1_chrIV:1282502-1286316(-) | protein_length=511 | sequence_SO=chromosome | SO=protein_coding_gene | is_pseudo=false	TGGT1_318430-t26_1-p1		55 kDa		unknown	2	3	4
463	TRUE	Empty	| transcript=TGGT1_249610-t26_1 | gene=TGGT1_249610 | organism=Toxoplasma_gondii_GT1 | gene_product=hypothetical protein | transcript_product=hypothetical protein | location=TGGT1_chrXII:4618068-4627870(-) | protein_length=1208 | sequence_SO=chromosome | SO=protein_coding_gene | is_pseudo=false	TGGT1_249610-t26_1-p1		137 kDa		unknown	4	2	4
470	TRUE	Empty	| transcript=TGGT1_249240-t26_1 | gene=TGGT1_249240 | organism=Toxoplasma_gondii_GT1 | gene_product=putative calmodulin | transcript_product=putative calmodulin | location=TGGT1_chrXII:4324350-4325995(-) | protein_length=149 | sequence_SO=chromosome | SO=protein_coding_gene | is_pseudo=false	TGGT1_249240-t26_1-p1		17 kDa		unknown	3	3	4
476	TRUE	Empty	| transcript=TGGT1_271440-t26_1 | gene=TGGT1_271440 | organism=Toxoplasma_gondii_GT1 | gene_product=NPL4 family protein | transcript_product=NPL4 family protein | location=TGGT1_chrVIII:4484508-4490539(-) | protein_length=502 | sequence_SO=chromosome | SO=protein_coding_gene | is_pseudo=false	TGGT1_271440-t26_1-p1		56 kDa		unknown	3	2	4
479	TRUE	Empty	| transcript=TGGT1_204530-t26_1 | gene=TGGT1_204530 | organism=Toxoplasma_gondii_GT1 | gene_product=microneme protein MIC11 | transcript_product=microneme protein MIC11 | location=TGGT1_chrVIIa:1632334-1633282(-) | protein_length=204 | sequence_SO=chromosome | SO=protein_coding_gene | is_pseudo=false	TGGT1_204530-t26_1-p1		22 kDa		unknown	3	3	4
482	TRUE	Empty	| transcript=TGGT1_229930-t26_1 | gene=TGGT1_229930 | organism=Toxoplasma_gondii_GT1 | gene_product=p25-alpha family protein | transcript_product=p25-alpha family protein | location=TGGT1_chrVIII:470700-471465(+) | protein_length=163 | sequence_SO=chromosome | SO=protein_coding_gene | is_pseudo=false	TGGT1_229930-t26_1-p1		17 kDa		unknown	4	0	4
483	TRUE	Empty	| transcript=TGGT1_277870-t26_1 | gene=TGGT1_277870 | organism=Toxoplasma_gondii_GT1 | gene_product=hypothetical protein | transcript_product=hypothetical protein | location=TGGT1_chrXII:6373155-6378249(+) | protein_length=524 | sequence_SO=chromosome | SO=protein_coding_gene | is_pseudo=false	TGGT1_277870-t26_1-p1		58 kDa		unknown	4	0	4
484	TRUE	Empty	| transcript=TGGT1_225930-t26_1 | gene=TGGT1_225930 | organism=Toxoplasma_gondii_GT1 | gene_product=triose-phosphate isomerase TPI-I | transcript_product=triose-phosphate isomerase TPI-I | location=TGGT1_chrX:1833650-1835998(+) | protein_length=253 | sequence_SO=chromosome | SO=protein_coding_gene | is_pseudo=false	TGGT1_225930-t26_1-p1		28 kDa		unknown	0	3	4
487	TRUE	Empty	| transcript=TGGT1_220400-t26_1 | gene=TGGT1_220400 | organism=Toxoplasma_gondii_GT1 | gene_product=actin depolymerizing factor ADF | transcript_product=actin depolymerizing factor ADF | location=TGGT1_chrV:254875-256188(-) | protein_length=118 | sequence_SO=chromosome | SO=protein_coding_gene | is_pseudo=false	TGGT1_220400-t26_1-p1		13 kDa		unknown	0	4	4
490	TRUE	Empty	| transcript=TGGT1_214270-t26_1 | gene=TGGT1_214270 | organism=Toxoplasma_gondii_GT1 | gene_product=putative translation initiation factor IF-2 | transcript_product=putative translation initiation factor IF-2 | location=TGGT1_chrX:6085732-6096115(-) | protein_length=1146 | sequence_SO=chromosome | SO=protein_coding_gene | is_pseudo=false	TGGT1_214270-t26_1-p1		126 kDa		unknown	5	4	4
493	TRUE	Empty	| transcript=TGGT1_254470-t26_1 | gene=TGGT1_254470 | organism=Toxoplasma_gondii_GT1 | gene_product=hypothetical protein | transcript_product=hypothetical protein | location=TGGT1_chrIII:1739403-1743582(+) | protein_length=732 | sequence_SO=chromosome | SO=protein_coding_gene | is_pseudo=false	TGGT1_254470-t26_1-p1		80 kDa	TRUE	unknown	2	3	4
499	TRUE	Empty	| transcript=TGGT1_267550-t26_1 | gene=TGGT1_267550 | organism=Toxoplasma_gondii_GT1 | gene_product=leucine-rich repeat protein LRR1 | transcript_product=leucine-rich repeat protein LRR1 | location=TGGT1_chrIX:412826-419066(+) | protein_length=369 | sequence_SO=chromosome | SO=protein_coding_gene | is_pseudo=false	TGGT1_267550-t26_1-p1		41 kDa		unknown	2	2	4
511	TRUE	Empty	| transcript=TGGT1_249780-t26_1 | gene=TGGT1_249780 | organism=Toxoplasma_gondii_GT1 | gene_product=hypothetical protein | transcript_product=hypothetical protein | location=TGGT1_chrXII:4731604-4732590(-) | protein_length=328 | sequence_SO=chromosome | SO=protein_coding_gene | is_pseudo=false	TGGT1_249780-t26_1-p1		36 kDa		unknown	2	2	4
526	TRUE	Empty	| transcript=TGGT1_213870-t26_1 | gene=TGGT1_213870 | organism=Toxoplasma_gondii_GT1 | gene_product=UBA/TS-N domain-containing protein | transcript_product=UBA/TS-N domain-containing protein | location=TGGT1_chrV:1257750-1267360(-) | protein_length=1071 | sequence_SO=chromosome | SO=protein_coding_gene | is_pseudo=false	TGGT1_213870-t26_1-p1		117 kDa		unknown	2	2	4
532	TRUE	Empty	| transcript=TGGT1_270865-t26_1 | gene=TGGT1_270865 | organism=Toxoplasma_gondii_GT1 | gene_product=putative adenylate cyclase | transcript_product=putative adenylate cyclase | location=TGGT1_chrVIII:4921378-4938757(-) | protein_length=2040 | sequence_SO=chromosome | SO=protein_coding_gene | is_pseudo=false	TGGT1_270865-t26_1-p1		223 kDa		unknown	3	3	4
533	TRUE	Empty	| transcript=TGGT1_320490-t26_1 | gene=TGGT1_320490 | organism=Toxoplasma_gondii_GT1 | gene_product=N-acyl-phosphatidylethanolamine-hydrolyzing phospholipase D family protein | transcript_product=N-acyl-phosphatidylethanolamine-hydrolyzing phospholipase D family protein | location=TGGT1_chrIV:252635-256451(-) | protein_length=1134 | sequence_SO=chromosome | SO=protein_coding_gene | is_pseudo=false	TGGT1_320490-t26_1-p1		126 kDa		unknown	3	2	4
537	TRUE	Empty	| transcript=TGGT1_221950-t26_1 | gene=TGGT1_221950 | organism=Toxoplasma_gondii_GT1 | gene_product=putative splicesome-associated protein | transcript_product=putative splicesome-associated protein | location=TGGT1_chrII:703092-709611(-) | protein_length=559 | sequence_SO=chromosome | SO=protein_coding_gene | is_pseudo=false	TGGT1_221950-t26_1-p1		65 kDa		unknown	3	0	4
556	TRUE	Empty	| transcript=TGGT1_216810-t26_1 | gene=TGGT1_216810 | organism=Toxoplasma_gondii_GT1 | gene_product=5'-nucleotidase, C-terminal domain-containing protein | transcript_product=5'-nucleotidase, C-terminal domain-containing protein | location=TGGT1_chrXI:5792355-5794487(-) | protein_length=710 | sequence_SO=chromosome | SO=protein_coding_gene | is_pseudo=false	TGGT1_216810-t26_1-p1		78 kDa		unknown	2	3	4
616	TRUE	Empty	| transcript=TGGT1_227960-t26_1 | gene=TGGT1_227960 | organism=Toxoplasma_gondii_GT1 | gene_product=PCI domain-containing protein | transcript_product=PCI domain-containing protein | location=TGGT1_chrX:612917-615688(-) | protein_length=506 | sequence_SO=chromosome | SO=protein_coding_gene | is_pseudo=false	TGGT1_227960-t26_1-p1		56 kDa		unknown	0	2	4
624	TRUE	Empty	| transcript=TGGT1_207690-t26_1 | gene=TGGT1_207690 | organism=Toxoplasma_gondii_GT1 | gene_product=programmed cell death 5 protein | transcript_product=programmed cell death 5 protein | location=TGGT1_chrIb:230155-232824(+) | protein_length=122 | sequence_SO=chromosome | SO=protein_coding_gene | is_pseudo=false	TGGT1_207690-t26_1-p1		14 kDa		unknown	0	0	4
630	TRUE	Empty	| transcript=TGGT1_291890-t26_1 | gene=TGGT1_291890 | organism=Toxoplasma_gondii_GT1 | gene_product=microneme protein MIC1 | transcript_product=microneme protein MIC1 | location=TGGT1_chrIX:4200849-4203191(-) | protein_length=456 | sequence_SO=chromosome | SO=protein_coding_gene | is_pseudo=false	TGGT1_291890-t26_1-p1		49 kDa		unknown	4	0	4
744	TRUE	Empty	| transcript=TGGT1_264860-t26_1 | gene=TGGT1_264860 | organism=Toxoplasma_gondii_GT1 | gene_product=zinc finger, C3HC4 type (RING finger) domain-containing protein | transcript_product=zinc finger, C3HC4 type (RING finger) domain-containing protein | location=TGGT1_chrIX:1768340-1781509(-) | protein_length=3868 | sequence_SO=chromosome | SO=protein_coding_gene | is_pseudo=false	TGGT1_264860-t26_1-p1		414 kDa		unknown	2	0	4
812	TRUE	Empty	| transcript=TGGT1_279450-t26_1 | gene=TGGT1_279450 | organism=Toxoplasma_gondii_GT1 | gene_product=putative adenylosuccinate synthetase | transcript_product=putative adenylosuccinate synthetase | location=TGGT1_chrIX:18516-19898(+) | protein_length=460 | sequence_SO=chromosome | SO=protein_coding_gene | is_pseudo=false	TGGT1_279450-t26_1-p1		51 kDa		unknown	0	2	4
122	TRUE	Empty	| transcript=TGGT1_219700-t26_1 | gene=TGGT1_219700 | organism=Toxoplasma_gondii_GT1 | gene_product=putative DNA replication licensing factor MCM4 | transcript_product=putative DNA replication licensing factor MCM4 | location=TGGT1_chrXII:651605-660187(+) | protein_length=1014 | sequence_SO=chromosome | SO=protein_coding_gene | is_pseudo=false	TGGT1_219700-t26_1-p1		112 kDa		unknown	9	11	5
123	TRUE	Empty	| transcript=TGGT1_237220-t26_1 | gene=TGGT1_237220 | organism=Toxoplasma_gondii_GT1 | gene_product=putative DNA replication licensing factor Mcm7 | transcript_product=putative DNA replication licensing factor Mcm7 | location=TGGT1_chrX:5679145-5687290(+) | protein_length=865 | sequence_SO=chromosome | SO=protein_coding_gene | is_pseudo=false	TGGT1_237220-t26_1-p1		97 kDa		unknown	11	9	5
146	TRUE	Empty	| transcript=TGGT1_236650-t26_1 | gene=TGGT1_236650 | organism=Toxoplasma_gondii_GT1 | gene_product=DEAD (Asp-Glu-Ala-Asp) box polypeptide 17 | transcript_product=DEAD (Asp-Glu-Ala-Asp) box polypeptide 17 | location=TGGT1_chrX:5362273-5365892(-) | protein_length=550 | sequence_SO=chromosome | SO=protein_coding_gene | is_pseudo=false	TGGT1_236650-t26_1-p1		60 kDa		unknown	9	10	5
169	TRUE	Empty	| transcript=TGGT1_258390-t26_1 | gene=TGGT1_258390 | organism=Toxoplasma_gondii_GT1 | gene_product=putative DnaJ protein | transcript_product=putative DnaJ protein | location=TGGT1_chrVIIb:3406355-3407941(-) | protein_length=397 | sequence_SO=chromosome | SO=protein_coding_gene | is_pseudo=false	TGGT1_258390-t26_1-p1		45 kDa		unknown	10	7	5
177	TRUE	Empty	| transcript=TGGT1_207440-t26_1 | gene=TGGT1_207440 | organism=Toxoplasma_gondii_GT1 | gene_product=ribosomal protein RPS4 | transcript_product=ribosomal protein RPS4 | location=TGGT1_chrIb:77395-80548(-) | protein_length=312 | sequence_SO=chromosome | SO=protein_coding_gene | is_pseudo=false	TGGT1_207440-t26_1-p1		36 kDa		unknown	8	7	5
181	TRUE	Empty	| transcript=TGGT1_236210-t26_1 | gene=TGGT1_236210 | organism=Toxoplasma_gondii_GT1 | gene_product=putative peptidase M16 family potein | transcript_product=putative peptidase M16 family potein | location=TGGT1_chrX:5216353-5222014(+) | protein_length=509 | sequence_SO=chromosome | SO=protein_coding_gene | is_pseudo=false	TGGT1_236210-t26_1-p1		57 kDa		unknown	10	5	5
200	TRUE	Empty	| transcript=TGGT1_242660-t26_1 | gene=TGGT1_242660 | organism=Toxoplasma_gondii_GT1 | gene_product=putative vacuolar sorting protein 35 | transcript_product=putative vacuolar sorting protein 35 | location=TGGT1_chrVI:2073553-2082575(-) | protein_length=852 | sequence_SO=chromosome | SO=protein_coding_gene | is_pseudo=false	TGGT1_242660-t26_1-p1		96 kDa		unknown	9	5	5
206	TRUE	Empty	| transcript=TGGT1_290200-t26_1 | gene=TGGT1_290200 | organism=Toxoplasma_gondii_GT1 | gene_product=NAD/NADP octopine/nopaline dehydrogenase, alpha-helical domain-containing protein | transcript_product=NAD/NADP octopine/nopaline dehydrogenase, alpha-helical domain-containing protein | location=TGGT1_chrIX:3448166-3452814(-) | protein_length=435 | sequence_SO=chromosome | SO=protein_coding_gene |…	TGGT1_290200-t26_1-p1		48 kDa		unknown	8	6	5
212	TRUE	Empty	| transcript=TGGT1_205580-t26_1 | gene=TGGT1_205580 | organism=Toxoplasma_gondii_GT1 | gene_product=nuclear factor NF4 | transcript_product=nuclear factor NF4 | location=TGGT1_chrVIIa:1205711-1209756(+) | protein_length=497 | sequence_SO=chromosome | SO=protein_coding_gene | is_pseudo=false	TGGT1_205580-t26_1-p1		51 kDa		unknown	7	6	5
215	TRUE	Empty	| transcript=TGGT1_219590-t26_1 | gene=TGGT1_219590 | organism=Toxoplasma_gondii_GT1 | gene_product=RuvB family 1 protein | transcript_product=RuvB family 1 protein | location=TGGT1_chrXII:778348-784976(+) | protein_length=492 | sequence_SO=chromosome | SO=protein_coding_gene | is_pseudo=false	TGGT1_219590-t26_1-p1		53 kDa	TRUE	unknown	9	4	5
217	TRUE	Empty	| transcript=TGGT1_224850-t26_1 | gene=TGGT1_224850 | organism=Toxoplasma_gondii_GT1 | gene_product=putative polyadenylate binding protein | transcript_product=putative polyadenylate binding protein | location=TGGT1_chrX:2687512-2689821(+) | protein_length=769 | sequence_SO=chromosome | SO=protein_coding_gene | is_pseudo=false	TGGT1_224850-t26_1-p1		83 kDa		unknown	8	6	5
218	TRUE	Empty	| transcript=TGGT1_225050-t26_1 | gene=TGGT1_225050 | organism=Toxoplasma_gondii_GT1 | gene_product=putative adenosylhomocysteinase | transcript_product=putative adenosylhomocysteinase | location=TGGT1_chrX:2464799-2467238(-) | protein_length=588 | sequence_SO=chromosome | SO=protein_coding_gene | is_pseudo=false	TGGT1_225050-t26_1-p1		64 kDa		unknown	6	7	5
223	TRUE	Empty	| transcript=TGGT1_262620-t26_1 | gene=TGGT1_262620 | organism=Toxoplasma_gondii_GT1 | gene_product=RNA recognition motif-containing protein | transcript_product=RNA recognition motif-containing protein | location=TGGT1_chrVIIb:1093901-1096823(+) | protein_length=293 | sequence_SO=chromosome | SO=protein_coding_gene | is_pseudo=false	TGGT1_262620-t26_1-p1		32 kDa	TRUE	unknown	7	6	5
226	TRUE	Empty	| transcript=TGGT1_291930-t26_1 | gene=TGGT1_291930 | organism=Toxoplasma_gondii_GT1 | gene_product=RNA recognition motif-containing protein | transcript_product=RNA recognition motif-containing protein | location=TGGT1_chrIX:4212023-4217780(+) | protein_length=705 | sequence_SO=chromosome | SO=protein_coding_gene | is_pseudo=false	TGGT1_291930-t26_1-p1		73 kDa		unknown	7	6	5
229	TRUE	Empty	| transcript=TGGT1_313010-t26_1 | gene=TGGT1_313010 | organism=Toxoplasma_gondii_GT1 | gene_product=DEAD (Asp-Glu-Ala-Asp) box polypeptide DDX6 | transcript_product=DEAD (Asp-Glu-Ala-Asp) box polypeptide DDX6 | location=TGGT1_chrXI:2995385-2998767(-) | protein_length=475 | sequence_SO=chromosome | SO=protein_coding_gene | is_pseudo=false	TGGT1_313010-t26_1-p1		53 kDa		unknown	8	6	5
231	TRUE	Empty	| transcript=TGGT1_320050-t26_1 | gene=TGGT1_320050 | organism=Toxoplasma_gondii_GT1 | gene_product=ribosomal protein RPL5 | transcript_product=ribosomal protein RPL5 | location=TGGT1_chrIV:494655-497683(+) | protein_length=310 | sequence_SO=chromosome | SO=protein_coding_gene | is_pseudo=false	TGGT1_320050-t26_1-p1		35 kDa		unknown	7	6	5
237	TRUE	Empty	| transcript=TGGT1_220950-t26_1 | gene=TGGT1_220950 | organism=Toxoplasma_gondii_GT1 | gene_product=hypothetical protein | transcript_product=hypothetical protein | location=TGGT1_chrII:72817-74397(+) | protein_length=334 | sequence_SO=chromosome | SO=protein_coding_gene | is_pseudo=false	TGGT1_220950-t26_1-p1		36 kDa	TRUE	unknown	7	5	5
238	TRUE	Empty	| transcript=TGGT1_226410-t26_1 | gene=TGGT1_226410 | organism=Toxoplasma_gondii_GT1 | gene_product=EF-1 guanine nucleotide exchange domain-containing protein | transcript_product=EF-1 guanine nucleotide exchange domain-containing protein | location=TGGT1_chrX:1563878-1565889(-) | protein_length=328 | sequence_SO=chromosome | SO=protein_coding_gene | is_pseudo=false	TGGT1_226410-t26_1-p1		36 kDa		unknown	6	6	5
241	TRUE	Empty	| transcript=TGGT1_269650-t26_1 | gene=TGGT1_269650 | organism=Toxoplasma_gondii_GT1 | gene_product=FFD and TFG box motifs protein | transcript_product=FFD and TFG box motifs protein | location=TGGT1_chrVIII:5714889-5717952(+) | protein_length=492 | sequence_SO=chromosome | SO=protein_coding_gene | is_pseudo=false	TGGT1_269650-t26_1-p1		51 kDa	TRUE	unknown	6	6	5
244	TRUE	Empty	| transcript=TGGT1_294670-t26_1 | gene=TGGT1_294670 | organism=Toxoplasma_gondii_GT1 | gene_product=translation initiation factor 3 subunit | transcript_product=translation initiation factor 3 subunit | location=TGGT1_chrIa:1039815-1044413(-) | protein_length=277 | sequence_SO=chromosome | SO=protein_coding_gene | is_pseudo=false	TGGT1_294670-t26_1-p1		32 kDa		unknown	6	6	5
245	TRUE	Empty	| transcript=TGGT1_300260-t26_1 | gene=TGGT1_300260 | organism=Toxoplasma_gondii_GT1 | gene_product=threonyl-tRNA synthetase family protein | transcript_product=threonyl-tRNA synthetase family protein | location=TGGT1_chrXII:83727-88302(+) | protein_length=844 | sequence_SO=chromosome | SO=protein_coding_gene | is_pseudo=false	TGGT1_300260-t26_1-p1		96 kDa		unknown	7	8	5
248	TRUE	Empty	| transcript=TGGT1_309810-t26_1 | gene=TGGT1_309810 | organism=Toxoplasma_gondii_GT1 | gene_product=ribosomal protein RPP2 | transcript_product=ribosomal protein RPP2 | location=TGGT1_chrXI:791021-791848(-) | protein_length=113 | sequence_SO=chromosome | SO=protein_coding_gene | is_pseudo=false	TGGT1_309810-t26_1-p1		12 kDa		unknown	6	7	5
249	TRUE	Empty	| transcript=TGGT1_202370-t26_1 | gene=TGGT1_202370 | organism=Toxoplasma_gondii_GT1 | gene_product=putative T-complex protein 1, epsilon subunit (TCP-1-epsilon) | transcript_product=putative T-complex protein 1, epsilon subunit (TCP-1-epsilon) | location=TGGT1_chrVIIa:3284056-3290078(+) | protein_length=536 | sequence_SO=chromosome | SO=protein_coding_gene | is_pseudo=false	TGGT1_202370-t26_1-p1		59 kDa	TRUE	unknown	7	4	5
254	TRUE	Empty	| transcript=TGGT1_219710-t26_1 | gene=TGGT1_219710 | organism=Toxoplasma_gondii_GT1 | gene_product=hypothetical protein | transcript_product=hypothetical protein | location=TGGT1_chrXII:634817-646431(-) | protein_length=1893 | sequence_SO=chromosome | SO=protein_coding_gene | is_pseudo=false	TGGT1_219710-t26_1-p1		200 kDa	TRUE	unknown	6	5	5
259	TRUE	Empty	| transcript=TGGT1_245460-t26_1 | gene=TGGT1_245460 | organism=Toxoplasma_gondii_GT1 | gene_product=ribosomal protein RPS8 | transcript_product=ribosomal protein RPS8 | location=TGGT1_chrXII:2220293-2224095(-) | protein_length=205 | sequence_SO=chromosome | SO=protein_coding_gene | is_pseudo=false	TGGT1_245460-t26_1-p1		23 kDa		unknown	5	6	5
262	TRUE	Empty	| transcript=TGGT1_310780-t26_1 | gene=TGGT1_310780 | organism=Toxoplasma_gondii_GT1 | gene_product=dense granule protein GRA4 | transcript_product=dense granule protein GRA4 | location=TGGT1_chrXI:1552761-1553798(-) | protein_length=345 | sequence_SO=chromosome | SO=protein_coding_gene | is_pseudo=false	TGGT1_310780-t26_1-p1		36 kDa		unknown	6	5	5
264	TRUE	Empty	| transcript=TGGT1_313230-t26_1 | gene=TGGT1_313230 | organism=Toxoplasma_gondii_GT1 | gene_product=eukaryotic initiation factor-2, alpha subunit | transcript_product=eukaryotic initiation factor-2, alpha subunit | location=TGGT1_chrXI:3161335-3165437(-) | protein_length=347 | sequence_SO=chromosome | SO=protein_coding_gene | is_pseudo=false	TGGT1_313230-t26_1-p1		39 kDa		unknown	7	4	5
265	TRUE	Empty	| transcript=TGGT1_314100-t26_1 | gene=TGGT1_314100 | organism=Toxoplasma_gondii_GT1 | gene_product=tetratricopeptide repeat-containing protein | transcript_product=tetratricopeptide repeat-containing protein | location=TGGT1_chrXI:3881643-3887836(+) | protein_length=580 | sequence_SO=chromosome | SO=protein_coding_gene | is_pseudo=false	TGGT1_314100-t26_1-p1		64 kDa		unknown	8	5	5
267	TRUE	Empty	| transcript=TGGT1_212290-t26_1 | gene=TGGT1_212290 | organism=Toxoplasma_gondii_GT1 | gene_product=ribosomal protein RPS19 | transcript_product=ribosomal protein RPS19 | location=TGGT1_chrX:3845925-3847625(-) | protein_length=313 | sequence_SO=chromosome | SO=protein_coding_gene | is_pseudo=false	TGGT1_212290-t26_1-p1		35 kDa		unknown	6	5	5
268	TRUE	Empty	| transcript=TGGT1_247460-t26_1 | gene=TGGT1_247460 | organism=Toxoplasma_gondii_GT1 | gene_product=proliferating cell nuclear antigen PCNA1 | transcript_product=proliferating cell nuclear antigen PCNA1 | location=TGGT1_chrXII:3286520-3289072(-) | protein_length=317 | sequence_SO=chromosome | SO=protein_coding_gene | is_pseudo=false	TGGT1_247460-t26_1-p1		35 kDa		unknown	6	7	5
270	TRUE	Empty	| transcript=TGGT1_236540-t26_1 | gene=TGGT1_236540 | organism=Toxoplasma_gondii_GT1 | gene_product=RNA recognition motif-containing protein | transcript_product=RNA recognition motif-containing protein | location=TGGT1_chrX:5301444-5305442(+) | protein_length=508 | sequence_SO=chromosome | SO=protein_coding_gene | is_pseudo=false	TGGT1_236540-t26_1-p1		53 kDa		unknown	8	3	5
273	TRUE	Empty	| transcript=TGGT1_208530-t26_1 | gene=TGGT1_208530 | organism=Toxoplasma_gondii_GT1 | gene_product=nicotinate phosphoribosyltransferase | transcript_product=nicotinate phosphoribosyltransferase | location=TGGT1_chrIb:766715-777045(+) | protein_length=589 | sequence_SO=chromosome | SO=protein_coding_gene | is_pseudo=false	TGGT1_208530-t26_1-p1		66 kDa		unknown	6	4	5
275	TRUE	Empty	| transcript=TGGT1_251870-t26_1 | gene=TGGT1_251870 | organism=Toxoplasma_gondii_GT1 | gene_product=histone H2Bb | transcript_product=histone H2Bb | location=TGGT1_chrXII:5555742-5556089(+) | protein_length=115 | sequence_SO=chromosome | SO=protein_coding_gene | is_pseudo=false	TGGT1_251870-t26_1-p1 (+1)		13 kDa	TRUE	unknown	5	5	5
276	TRUE	Empty	| transcript=TGGT1_256770-t26_1 | gene=TGGT1_256770 | organism=Toxoplasma_gondii_GT1 | gene_product=putative eukaryotic translation initiation factor 4A, isoform 3 | transcript_product=putative eukaryotic translation initiation factor 4A, isoform 3 | location=TGGT1_chrVIIb:4408455-4411451(+) | protein_length=395 | sequence_SO=chromosome | SO=protein_coding_gene | is_pseudo=false	TGGT1_256770-t26_1-p1		45 kDa		unknown	5	5	5
277	TRUE	Empty	| transcript=TGGT1_264610-t26_1 | gene=TGGT1_264610 | organism=Toxoplasma_gondii_GT1 | gene_product=RNA recognition motif-containing protein | transcript_product=RNA recognition motif-containing protein | location=TGGT1_chrIX:1992388-1998489(-) | protein_length=430 | sequence_SO=chromosome | SO=protein_coding_gene | is_pseudo=false	TGGT1_264610-t26_1-p1		45 kDa		unknown	6	6	5
279	TRUE	Empty	| transcript=TGGT1_285980B-t26_1 | gene=TGGT1_285980B | organism=Toxoplasma_gondii_GT1 | gene_product=glucosephosphate-mutase GPM1 | transcript_product=glucosephosphate-mutase GPM1 | location=TGGT1_chrV:1943610-1946285(-) | protein_length=307 | sequence_SO=chromosome | SO=protein_coding_gene | is_pseudo=false	TGGT1_285980B-t26_1-p1		34 kDa		unknown	5	6	5
280	TRUE	Empty	| transcript=TGGT1_307810-t26_1 | gene=TGGT1_307810 | organism=Toxoplasma_gondii_GT1 | gene_product=hypothetical protein | transcript_product=hypothetical protein | location=TGGT1_chrXII:366832-371762(-) | protein_length=433 | sequence_SO=chromosome | SO=protein_coding_gene | is_pseudo=false	TGGT1_307810-t26_1-p1		45 kDa		unknown	6	5	5
281	TRUE	Empty	| transcript=TGGT1_309120-t26_1 | gene=TGGT1_309120 | organism=Toxoplasma_gondii_GT1 | gene_product=ribosomal protein RPL4 | transcript_product=ribosomal protein RPL4 | location=TGGT1_chrXI:476484-477734(-) | protein_length=416 | sequence_SO=chromosome | SO=protein_coding_gene | is_pseudo=false	TGGT1_309120-t26_1-p1		46 kDa		unknown	6	6	5
286	TRUE	Empty	| transcript=TGGT1_211290-t26_1 | gene=TGGT1_211290 | organism=Toxoplasma_gondii_GT1 | gene_product=rhoptry protein ROP15 | transcript_product=rhoptry protein ROP15 | location=TGGT1_chrIV:1780392-1782862(-) | protein_length=333 | sequence_SO=chromosome | SO=protein_coding_gene | is_pseudo=false	TGGT1_211290-t26_1-p1		37 kDa	TRUE	unknown	4	6	5
287	TRUE	Empty	| transcript=TGGT1_214940-t26_1 | gene=TGGT1_214940 | organism=Toxoplasma_gondii_GT1 | gene_product=MIC2-associated protein M2AP | transcript_product=MIC2-associated protein M2AP | location=TGGT1_chrX:6494811-6496996(+) | protein_length=330 | sequence_SO=chromosome | SO=protein_coding_gene | is_pseudo=false	TGGT1_214940-t26_1-p1		35 kDa		unknown	5	4	5
289	TRUE	Empty	| transcript=TGGT1_230450-t26_1 | gene=TGGT1_230450 | organism=Toxoplasma_gondii_GT1 | gene_product=bifunctional GMP synthase/glutamine amidotransferase protein | transcript_product=bifunctional GMP synthase/glutamine amidotransferase protein | location=TGGT1_chrVIII:791884-796519(+) | protein_length=569 | sequence_SO=chromosome | SO=protein_coding_gene | is_pseudo=false	TGGT1_230450-t26_1-p1		62 kDa		unknown	4	5	5
293	TRUE	Empty	| transcript=TGGT1_253290-t26_1 | gene=TGGT1_253290 | organism=Toxoplasma_gondii_GT1 | gene_product=valyl-tRNA synthetase | transcript_product=valyl-tRNA synthetase | location=TGGT1_chrIII:807307-819700(+) | protein_length=1106 | sequence_SO=chromosome | SO=protein_coding_gene | is_pseudo=false	TGGT1_253290-t26_1-p1		125 kDa		unknown	5	4	5
294	TRUE	Empty	| transcript=TGGT1_261010-t26_1 | gene=TGGT1_261010 | organism=Toxoplasma_gondii_GT1 | gene_product=putative tat-binding family protein | transcript_product=putative tat-binding family protein | location=TGGT1_chrVIIb:1947162-1952503(-) | protein_length=409 | sequence_SO=chromosome | SO=protein_coding_gene | is_pseudo=false	TGGT1_261010-t26_1-p1		46 kDa		unknown	5	4	5
295	TRUE	Empty	| transcript=TGGT1_265310-t26_1 | gene=TGGT1_265310 | organism=Toxoplasma_gondii_GT1 | gene_product=putative heat shock protein 40 | transcript_product=putative heat shock protein 40 | location=TGGT1_chrIX:1440716-1446749(+) | protein_length=336 | sequence_SO=chromosome | SO=protein_coding_gene | is_pseudo=false	TGGT1_265310-t26_1-p1		37 kDa		unknown	4	5	5
296	TRUE	Empty	| transcript=TGGT1_269190-t26_1 | gene=TGGT1_269190 | organism=Toxoplasma_gondii_GT1 | gene_product=glyceraldehyde-3-phosphate dehydrogenase GAPDH2 | transcript_product=glyceraldehyde-3-phosphate dehydrogenase GAPDH2 | location=TGGT1_chrVIII:6001367-6005276(-) | protein_length=995 | sequence_SO=chromosome | SO=protein_coding_gene | is_pseudo=false	TGGT1_269190-t26_1-p1		105 kDa	TRUE	unknown	5	5	5
299	TRUE	Empty	| transcript=TGGT1_289380-t26_1 | gene=TGGT1_289380 | organism=Toxoplasma_gondii_GT1 | gene_product=hypothetical protein | transcript_product=hypothetical protein | location=TGGT1_chrIX:3052104-3057458(+) | protein_length=921 | sequence_SO=chromosome | SO=protein_coding_gene | is_pseudo=false	TGGT1_289380-t26_1-p1		100 kDa		unknown	5	5	5
305	TRUE	Empty	| transcript=TGGT1_235450-t26_1 | gene=TGGT1_235450 | organism=Toxoplasma_gondii_GT1 | gene_product=ubiquitin-conjugating enzyme subfamily protein | transcript_product=ubiquitin-conjugating enzyme subfamily protein | location=TGGT1_chrX:4766427-4769516(-) | protein_length=231 | sequence_SO=chromosome | SO=protein_coding_gene | is_pseudo=false	TGGT1_235450-t26_1-p1		26 kDa		unknown	5	5	5
309	TRUE	Empty	| transcript=TGGT1_247760-t26_1 | gene=TGGT1_247760 | organism=Toxoplasma_gondii_GT1 | gene_product=AMP-binding enzyme domain-containing protein | transcript_product=AMP-binding enzyme domain-containing protein | location=TGGT1_chrXII:3496035-3507081(-) | protein_length=793 | sequence_SO=chromosome | SO=protein_coding_gene | is_pseudo=false	TGGT1_247760-t26_1-p1		87 kDa		unknown	5	6	5
316	TRUE	Empty	| transcript=TGGT1_238010-t26_1 | gene=TGGT1_238010 | organism=Toxoplasma_gondii_GT1 | gene_product=ribosomal protein RPL23A | transcript_product=ribosomal protein RPL23A | location=TGGT1_chrVI:8631-10722(+) | protein_length=167 | sequence_SO=chromosome | SO=protein_coding_gene | is_pseudo=false	TGGT1_238010-t26_1-p1		19 kDa		unknown	4	4	5
317	TRUE	Empty	| transcript=TGGT1_247220-t26_1 | gene=TGGT1_247220 | organism=Toxoplasma_gondii_GT1 | gene_product=nudix -type motif 9 isoform a family protein | transcript_product=nudix -type motif 9 isoform a family protein | location=TGGT1_chrXII:3108760-3111719(-) | protein_length=546 | sequence_SO=chromosome | SO=protein_coding_gene | is_pseudo=false	TGGT1_247220-t26_1-p1		61 kDa		unknown	5	3	5
318	TRUE	Empty	| transcript=TGGT1_309210-t26_1 | gene=TGGT1_309210 | organism=Toxoplasma_gondii_GT1 | gene_product=putative peroxiredoxin 6 | transcript_product=putative peroxiredoxin 6 | location=TGGT1_chrXI:521482-524360(-) | protein_length=402 | sequence_SO=chromosome | SO=protein_coding_gene | is_pseudo=false	TGGT1_309210-t26_1-p1		44 kDa		unknown	3	5	5
320	TRUE	Empty	| transcript=TGGT1_249270-t26_1 | gene=TGGT1_249270 | organism=Toxoplasma_gondii_GT1 | gene_product=putative protein disulfide isomerase-related protein (provisional) | transcript_product=putative protein disulfide isomerase-related protein (provisional) | location=TGGT1_chrXII:4348987-4354246(+) | protein_length=547 | sequence_SO=chromosome | SO=protein_coding_gene | is_pseudo=false	TGGT1_249270-t26_1-p1		60 kDa		unknown	4	4	5
322	TRUE	Empty	| transcript=TGGT1_270550-t26_1 | gene=TGGT1_270550 | organism=Toxoplasma_gondii_GT1 | gene_product=putative gamma-glutamyl phosphate reductase | transcript_product=putative gamma-glutamyl phosphate reductase | location=TGGT1_chrVIII:5192655-5194793(+) | protein_length=502 | sequence_SO=chromosome | SO=protein_coding_gene | is_pseudo=false	TGGT1_270550-t26_1-p1		54 kDa		unknown	5	4	5
323	TRUE	Empty	| transcript=TGGT1_310050-t26_1 | gene=TGGT1_310050 | organism=Toxoplasma_gondii_GT1 | gene_product=RNA recognition motif-containing protein | transcript_product=RNA recognition motif-containing protein | location=TGGT1_chrXI:989100-995407(-) | protein_length=420 | sequence_SO=chromosome | SO=protein_coding_gene | is_pseudo=false	TGGT1_310050-t26_1-p1		45 kDa	TRUE	unknown	4	4	5
324	TRUE	Empty	| transcript=TGGT1_200360-t26_1 | gene=TGGT1_200360 | organism=Toxoplasma_gondii_GT1 | gene_product=hypothetical protein | transcript_product=hypothetical protein | location=TGGT1_chrVIII:6800991-6801551(+) | protein_length=186 | sequence_SO=chromosome | SO=protein_coding_gene | is_pseudo=false	TGGT1_200360-t26_1-p1		20 kDa		unknown	4	4	5
328	TRUE	Empty	| transcript=TGGT1_212300-t26_1 | gene=TGGT1_212300 | organism=Toxoplasma_gondii_GT1 | gene_product=hypothetical protein | transcript_product=hypothetical protein | location=TGGT1_chrX:3837742-3842895(+) | protein_length=683 | sequence_SO=chromosome | SO=protein_coding_gene | is_pseudo=false	TGGT1_212300-t26_1-p1		76 kDa		unknown	5	3	5
330	TRUE	Empty	| transcript=TGGT1_291330-t26_1 | gene=TGGT1_291330 | organism=Toxoplasma_gondii_GT1 | gene_product=RNA recognition motif-containing protein | transcript_product=RNA recognition motif-containing protein | location=TGGT1_chrIX:4055101-4057671(+) | protein_length=228 | sequence_SO=chromosome | SO=protein_coding_gene | is_pseudo=false	TGGT1_291330-t26_1-p1		26 kDa		unknown	6	2	5
333	TRUE	Empty	| transcript=TGGT1_252510-t26_1 | gene=TGGT1_252510 | organism=Toxoplasma_gondii_GT1 | gene_product=hypothetical protein | transcript_product=hypothetical protein | location=TGGT1_chrIII:583102-590457(-) | protein_length=726 | sequence_SO=chromosome | SO=protein_coding_gene | is_pseudo=false	TGGT1_252510-t26_1-p1		81 kDa		unknown	5	3	5
340	TRUE	Empty	| transcript=TGGT1_262960-t26_1 | gene=TGGT1_262960 | organism=Toxoplasma_gondii_GT1 | gene_product=putative U1 snRNP-associated protein Usp106 | transcript_product=putative U1 snRNP-associated protein Usp106 | location=TGGT1_chrVIIb:870974-873912(+) | protein_length=394 | sequence_SO=chromosome | SO=protein_coding_gene | is_pseudo=false	TGGT1_262960-t26_1-p1		45 kDa		unknown	3	4	5
341	TRUE	Empty	| transcript=TGGT1_265450-t26_1 | gene=TGGT1_265450 | organism=Toxoplasma_gondii_GT1 | gene_product=hexokinase | transcript_product=hexokinase | location=TGGT1_chrIX:1363173-1366449(-) | protein_length=468 | sequence_SO=chromosome | SO=protein_coding_gene | is_pseudo=false	TGGT1_265450-t26_1-p1		51 kDa		unknown	4	3	5
347	TRUE	Empty	| transcript=TGGT1_311090-t26_1 | gene=TGGT1_311090 | organism=Toxoplasma_gondii_GT1 | gene_product=ubiquitin carboxyl-terminal hydrolase | transcript_product=ubiquitin carboxyl-terminal hydrolase | location=TGGT1_chrXI:1762909-1768167(+) | protein_length=607 | sequence_SO=chromosome | SO=protein_coding_gene | is_pseudo=false	TGGT1_311090-t26_1-p1		67 kDa		unknown	4	5	5
350	TRUE	Empty	| transcript=TGGT1_318710-t26_1 | gene=TGGT1_318710 | organism=Toxoplasma_gondii_GT1 | gene_product=ATP-binding cassette sub-family F member 1 | transcript_product=ATP-binding cassette sub-family F member 1 | location=TGGT1_chrIV:1070737-1079983(+) | protein_length=811 | sequence_SO=chromosome | SO=protein_coding_gene | is_pseudo=false	TGGT1_318710-t26_1-p1		89 kDa		unknown	4	4	5
354	TRUE	Empty	| transcript=TGGT1_225330-t26_1 | gene=TGGT1_225330 | organism=Toxoplasma_gondii_GT1 | gene_product=hypothetical protein | transcript_product=hypothetical protein | location=TGGT1_chrX:2217184-2221082(+) | protein_length=699 | sequence_SO=chromosome | SO=protein_coding_gene | is_pseudo=false	TGGT1_225330-t26_1-p1		74 kDa		unknown	4	4	5
355	TRUE	Empty	| transcript=TGGT1_253820-t26_1 | gene=TGGT1_253820 | organism=Toxoplasma_gondii_GT1 | gene_product=hypothetical protein | transcript_product=hypothetical protein | location=TGGT1_chrIII:1203300-1205132(+) | protein_length=226 | sequence_SO=chromosome | SO=protein_coding_gene | is_pseudo=false	TGGT1_253820-t26_1-p1		25 kDa		unknown	4	3	5
359	TRUE	Empty	| transcript=TGGT1_214090-t26_1 | gene=TGGT1_214090 | organism=Toxoplasma_gondii_GT1 | gene_product=signal peptidase | transcript_product=signal peptidase | location=TGGT1_chrX:5908335-5920860(+) | protein_length=1859 | sequence_SO=chromosome | SO=protein_coding_gene | is_pseudo=false	TGGT1_214090-t26_1-p1		204 kDa		unknown	5	4	5
368	TRUE	Empty	| transcript=TGGT1_258870A-t26_1 | gene=TGGT1_258870A | organism=Toxoplasma_gondii_GT1 | gene_product=hypothetical protein | transcript_product=hypothetical protein | location=TGGT1_chrVIIb:3082018-3084228(-) | protein_length=557 | sequence_SO=chromosome | SO=protein_coding_gene | is_pseudo=false	TGGT1_258870A-t26_1-p1		61 kDa	TRUE	unknown	3	4	5
372	TRUE	Empty	| transcript=TGGT1_206590-t26_1 | gene=TGGT1_206590 | organism=Toxoplasma_gondii_GT1 | gene_product=calcium-dependent protein kinase CDPK2A | transcript_product=calcium-dependent protein kinase CDPK2A | location=TGGT1_chrVIIa:775466-782202(-) | protein_length=786 | sequence_SO=chromosome | SO=protein_coding_gene | is_pseudo=false	TGGT1_206590-t26_1-p1		86 kDa		unknown	4	5	5
374	TRUE	Empty	| transcript=TGGT1_270380-t26_1 | gene=TGGT1_270380 | organism=Toxoplasma_gondii_GT1 | gene_product=ribosomal protein RPS13 | transcript_product=ribosomal protein RPS13 | location=TGGT1_chrVIII:5238468-5240728(-) | protein_length=151 | sequence_SO=chromosome | SO=protein_coding_gene | is_pseudo=false	TGGT1_270380-t26_1-p1		17 kDa		unknown	6	3	5
403	TRUE	Empty	| transcript=TGGT1_304770-t26_1 | gene=TGGT1_304770 | organism=Toxoplasma_gondii_GT1 | gene_product=ubiquitin-conjugating enzyme subfamily protein | transcript_product=ubiquitin-conjugating enzyme subfamily protein | location=TGGT1_chrVIIa:677672-680044(-) | protein_length=155 | sequence_SO=chromosome | SO=protein_coding_gene | is_pseudo=false	TGGT1_304770-t26_1-p1		18 kDa		unknown	4	5	5
404	TRUE	Empty	| transcript=TGGT1_231190-t26_1 | gene=TGGT1_231190 | organism=Toxoplasma_gondii_GT1 | gene_product=arsenite-activated ATPase family protein | transcript_product=arsenite-activated ATPase family protein | location=TGGT1_chrVIII:1301273-1305698(-) | protein_length=397 | sequence_SO=chromosome | SO=protein_coding_gene | is_pseudo=false	TGGT1_231190-t26_1-p1		44 kDa		unknown	4	2	5
405	TRUE	Empty	| transcript=TGGT1_210690-t26_1 | gene=TGGT1_210690 | organism=Toxoplasma_gondii_GT1 | gene_product=ribosomal protein RPS6 | transcript_product=ribosomal protein RPS6 | location=TGGT1_chrIV:2087216-2087986(+) | protein_length=256 | sequence_SO=chromosome | SO=protein_coding_gene | is_pseudo=false	TGGT1_210690-t26_1-p1		29 kDa		unknown	3	4	5
411	TRUE	Empty	| transcript=TGGT1_205250-t26_1 | gene=TGGT1_205250 | organism=Toxoplasma_gondii_GT1 | gene_product=rhoptry protein ROP18 | transcript_product=rhoptry protein ROP18 | location=TGGT1_chrVIIa:1426782-1428446(-) | protein_length=554 | sequence_SO=chromosome | SO=protein_coding_gene | is_pseudo=false	TGGT1_205250-t26_1-p1		62 kDa		unknown	6	0	5
422	TRUE	Empty	| transcript=TGGT1_239010-t26_1 | gene=TGGT1_239010 | organism=Toxoplasma_gondii_GT1 | gene_product=hypothetical protein | transcript_product=hypothetical protein | location=TGGT1_chrVI:386043-388100(-) | protein_length=685 | sequence_SO=chromosome | SO=protein_coding_gene | is_pseudo=false	TGGT1_239010-t26_1-p1		71 kDa		unknown	4	2	5
430	TRUE	Empty	| transcript=TGGT1_231920-t26_1 | gene=TGGT1_231920 | organism=Toxoplasma_gondii_GT1 | gene_product=oxidoreductase, short chain dehydrogenase/reductase family protein | transcript_product=oxidoreductase, short chain dehydrogenase/reductase family protein | location=TGGT1_chrVIII:1641278-1644681(-) | protein_length=303 | sequence_SO=chromosome | SO=protein_coding_gene | is_pseudo=false	TGGT1_231920-t26_1-p1		34 kDa		unknown	3	3	5
442	TRUE	Empty	| transcript=TGGT1_227280-t26_1 | gene=TGGT1_227280 | organism=Toxoplasma_gondii_GT1 | gene_product=dense granule protein GRA3 | transcript_product=dense granule protein GRA3 | location=TGGT1_chrX:956231-956899(-) | protein_length=222 | sequence_SO=chromosome | SO=protein_coding_gene | is_pseudo=false	TGGT1_227280-t26_1-p1		24 kDa		unknown	4	0	5
480	TRUE	Empty	| transcript=TGGT1_203980-t26_1 | gene=TGGT1_203980 | organism=Toxoplasma_gondii_GT1 | gene_product=hypothetical protein | transcript_product=hypothetical protein | location=TGGT1_chrVIIa:1963789-1975923(+) | protein_length=1920 | sequence_SO=chromosome | SO=protein_coding_gene | is_pseudo=false	TGGT1_203980-t26_1-p1		201 kDa		unknown	4	3	5
536	TRUE	Empty	| transcript=TGGT1_297060-t26_1 | gene=TGGT1_297060 | organism=Toxoplasma_gondii_GT1 | gene_product=phosphoglycerate mutase PGMII | transcript_product=phosphoglycerate mutase PGMII | location=TGGT1_chrII:1486715-1490594(-) | protein_length=339 | sequence_SO=chromosome | SO=protein_coding_gene | is_pseudo=false	TGGT1_297060-t26_1-p1		38 kDa	TRUE	unknown	0	3	5
906	TRUE	Empty	| transcript=TGGT1_249425-t26_1 | gene=TGGT1_249425 | organism=Toxoplasma_gondii_GT1 | gene_product=hypothetical protein | transcript_product=hypothetical protein | location=TGGT1_chrXII:4460043-4461357(-) | protein_length=347 | sequence_SO=chromosome | SO=protein_coding_gene | is_pseudo=false	TGGT1_249425-t26_1-p1		37 kDa		unknown	0	0	5
127	TRUE	Empty	| transcript=TGGT1_298610-t26_1 | gene=TGGT1_298610 | organism=Toxoplasma_gondii_GT1 | gene_product=GYF domain-containing protein | transcript_product=GYF domain-containing protein | location=TGGT1_chrXI:6511021-6521705(+) | protein_length=2331 | sequence_SO=chromosome | SO=protein_coding_gene | is_pseudo=false	TGGT1_298610-t26_1-p1		238 kDa		unknown	10	9	6
134	TRUE	Empty	| transcript=TGGT1_235470-t26_1 | gene=TGGT1_235470 | organism=Toxoplasma_gondii_GT1 | gene_product=myosin A | transcript_product=myosin A | location=TGGT1_chrX:4773284-4778894(+) | protein_length=831 | sequence_SO=chromosome | SO=protein_coding_gene | is_pseudo=false	TGGT1_235470-t26_1-p1		93 kDa		unknown	11	7	6
145	TRUE	Empty	| transcript=TGGT1_226250-t26_1 | gene=TGGT1_226250 | organism=Toxoplasma_gondii_GT1 | gene_product=DEAD (Asp-Glu-Ala-Asp) box polypeptide DDX3X | transcript_product=DEAD (Asp-Glu-Ala-Asp) box polypeptide DDX3X | location=TGGT1_chrX:1667417-1670378(+) | protein_length=734 | sequence_SO=chromosome | SO=protein_coding_gene | is_pseudo=false	TGGT1_226250-t26_1-p1		79 kDa		unknown	9	10	6
148	TRUE	Empty	| transcript=TGGT1_253430-t26_1 | gene=TGGT1_253430 | organism=Toxoplasma_gondii_GT1 | gene_product=putative asparagine synthetase | transcript_product=putative asparagine synthetase | location=TGGT1_chrIII:924367-930594(+) | protein_length=588 | sequence_SO=chromosome | SO=protein_coding_gene | is_pseudo=false	TGGT1_253430-t26_1-p1		66 kDa		unknown	9	8	6
157	TRUE	Empty	| transcript=TGGT1_215260-t26_1 | gene=TGGT1_215260 | organism=Toxoplasma_gondii_GT1 | gene_product=carbamoylphosphate synthetase | transcript_product=carbamoylphosphate synthetase | location=TGGT1_chrX:6736108-6760149(-) | protein_length=1699 | sequence_SO=chromosome | SO=protein_coding_gene | is_pseudo=false	TGGT1_215260-t26_1-p1		187 kDa	TRUE	unknown	9	10	6
158	TRUE	Empty	| transcript=TGGT1_225080-t26_1 | gene=TGGT1_225080 | organism=Toxoplasma_gondii_GT1 | gene_product=ribosomal protein RPS18 | transcript_product=ribosomal protein RPS18 | location=TGGT1_chrX:2450681-2451929(+) | protein_length=156 | sequence_SO=chromosome | SO=protein_coding_gene | is_pseudo=false	TGGT1_225080-t26_1-p1		18 kDa		unknown	7	9	6
165	TRUE	Empty	| transcript=TGGT1_290890-t26_1 | gene=TGGT1_290890 | organism=Toxoplasma_gondii_GT1 | gene_product=putative carbonyl reductase 1 | transcript_product=putative carbonyl reductase 1 | location=TGGT1_chrIX:3727182-3731041(+) | protein_length=411 | sequence_SO=chromosome | SO=protein_coding_gene | is_pseudo=false	TGGT1_290890-t26_1-p1		45 kDa		unknown	8	8	6
166	TRUE	Empty	| transcript=TGGT1_311470-t26_1 | gene=TGGT1_311470 | organism=Toxoplasma_gondii_GT1 | gene_product=rhoptry neck protein RON5 | transcript_product=rhoptry neck protein RON5 | location=TGGT1_chrXI:2047692-2067010(-) | protein_length=1699 | sequence_SO=chromosome | SO=protein_coding_gene | is_pseudo=false	TGGT1_311470-t26_1-p1		187 kDa		unknown	11	5	6
171	TRUE	Empty	| transcript=TGGT1_204480-t26_1 | gene=TGGT1_204480 | organism=Toxoplasma_gondii_GT1 | gene_product=thioredoxin domain-containing protein | transcript_product=thioredoxin domain-containing protein | location=TGGT1_chrVIIa:1656821-1664723(-) | protein_length=659 | sequence_SO=chromosome | SO=protein_coding_gene | is_pseudo=false	TGGT1_204480-t26_1-p1		72 kDa	TRUE	unknown	11	4	6
172	TRUE	Empty	| transcript=TGGT1_219860-t26_1 | gene=TGGT1_219860 | organism=Toxoplasma_gondii_GT1 | gene_product=putative replication licensing factor | transcript_product=putative replication licensing factor | location=TGGT1_chrXII:515884-525132(-) | protein_length=972 | sequence_SO=chromosome | SO=protein_coding_gene | is_pseudo=false	TGGT1_219860-t26_1-p1		108 kDa		unknown	7	8	6
182	TRUE	Empty	| transcript=TGGT1_240060-t26_1 | gene=TGGT1_240060 | organism=Toxoplasma_gondii_GT1 | gene_product=hypothetical protein | transcript_product=hypothetical protein | location=TGGT1_chrVI:1027949-1030621(+) | protein_length=844 | sequence_SO=chromosome | SO=protein_coding_gene | is_pseudo=false	TGGT1_240060-t26_1-p1		89 kDa		unknown	10	4	6
183	TRUE	Empty	| transcript=TGGT1_252290-t26_1 | gene=TGGT1_252290 | organism=Toxoplasma_gondii_GT1 | gene_product=putative importin alpha | transcript_product=putative importin alpha | location=TGGT1_chrIII:450884-460151(+) | protein_length=545 | sequence_SO=chromosome | SO=protein_coding_gene | is_pseudo=false	TGGT1_252290-t26_1-p1		59 kDa		unknown	9	7	6
184	TRUE	Empty	| transcript=TGGT1_262670-t26_1 | gene=TGGT1_262670 | organism=Toxoplasma_gondii_GT1 | gene_product=ribosomal protein RPL18A | transcript_product=ribosomal protein RPL18A | location=TGGT1_chrVIIb:1067095-1069205(+) | protein_length=183 | sequence_SO=chromosome | SO=protein_coding_gene | is_pseudo=false	TGGT1_262670-t26_1-p1		21 kDa		unknown	7	7	6
185	TRUE	Empty	| transcript=TGGT1_269690-t26_1 | gene=TGGT1_269690 | organism=Toxoplasma_gondii_GT1 | gene_product=hypothetical protein | transcript_product=hypothetical protein | location=TGGT1_chrVIII:5679281-5681878(+) | protein_length=865 | sequence_SO=chromosome | SO=protein_coding_gene | is_pseudo=false	TGGT1_269690-t26_1-p1		94 kDa		unknown	11	5	6
190	TRUE	Empty	| transcript=TGGT1_305340-t26_1 | gene=TGGT1_305340 | organism=Toxoplasma_gondii_GT1 | gene_product=corepressor complex CRC230 | transcript_product=corepressor complex CRC230 | location=TGGT1_chrIX:5155746-5169422(+) | protein_length=1916 | sequence_SO=chromosome | SO=protein_coding_gene | is_pseudo=false	TGGT1_305340-t26_1-p1		207 kDa		unknown	8	6	6
191	TRUE	Empty	| transcript=TGGT1_313140-t26_1 | gene=TGGT1_313140 | organism=Toxoplasma_gondii_GT1 | gene_product=isocitrate dehydrogenase | transcript_product=isocitrate dehydrogenase | location=TGGT1_chrXI:3095680-3101525(-) | protein_length=621 | sequence_SO=chromosome | SO=protein_coding_gene | is_pseudo=false	TGGT1_313140-t26_1-p1		68 kDa		unknown	6	8	6
192	TRUE	Empty	| transcript=TGGT1_253730-t26_1 | gene=TGGT1_253730 | organism=Toxoplasma_gondii_GT1 | gene_product=importin-beta N-terminal domain-containing protein | transcript_product=importin-beta N-terminal domain-containing protein | location=TGGT1_chrIII:1105477-1115300(-) | protein_length=1049 | sequence_SO=chromosome | SO=protein_coding_gene | is_pseudo=false	TGGT1_253730-t26_1-p1		115 kDa		unknown	9	5	6
194	TRUE	Empty	| transcript=TGGT1_201400-t26_1 | gene=TGGT1_201400 | organism=Toxoplasma_gondii_GT1 | gene_product=Sin3-associated polypeptide SAP18 | transcript_product=Sin3-associated polypeptide SAP18 | location=TGGT1_chrVIIa:3801972-3807611(-) | protein_length=868 | sequence_SO=chromosome | SO=protein_coding_gene | is_pseudo=false	TGGT1_201400-t26_1-p1		97 kDa		unknown	8	5	6
197	TRUE	Empty	| transcript=TGGT1_239740-t26_1 | gene=TGGT1_239740 | organism=Toxoplasma_gondii_GT1 | gene_product=dense granule protein GRA14 | transcript_product=dense granule protein GRA14 | location=TGGT1_chrVI:875718-876944(-) | protein_length=408 | sequence_SO=chromosome | SO=protein_coding_gene | is_pseudo=false	TGGT1_239740-t26_1-p1		45 kDa		unknown	8	5	6
199	TRUE	Empty	| transcript=TGGT1_242070-t26_1 | gene=TGGT1_242070 | organism=Toxoplasma_gondii_GT1 | gene_product=cAMP-dependent protein kinase regulatory subunit | transcript_product=cAMP-dependent protein kinase regulatory subunit | location=TGGT1_chrVI:1804976-1810461(-) | protein_length=385 | sequence_SO=chromosome | SO=protein_coding_gene | is_pseudo=false	TGGT1_242070-t26_1-p1		43 kDa		unknown	7	6	6
202	TRUE	Empty	| transcript=TGGT1_248340-t26_1 | gene=TGGT1_248340 | organism=Toxoplasma_gondii_GT1 | gene_product=GTP-binding nuclear protein ran/tc4 | transcript_product=GTP-binding nuclear protein ran/tc4 | location=TGGT1_chrXII:3749189-3752256(+) | protein_length=229 | sequence_SO=chromosome | SO=protein_coding_gene | is_pseudo=false	TGGT1_248340-t26_1-p1		26 kDa		unknown	7	6	6
203	TRUE	Empty	| transcript=TGGT1_248480-t26_1 | gene=TGGT1_248480 | organism=Toxoplasma_gondii_GT1 | gene_product=ribosomal protein RPS9 | transcript_product=ribosomal protein RPS9 | location=TGGT1_chrXII:3816916-3818776(+) | protein_length=188 | sequence_SO=chromosome | SO=protein_coding_gene | is_pseudo=false	TGGT1_248480-t26_1-p1		22 kDa	TRUE	unknown	7	6	6
205	TRUE	Empty	| transcript=TGGT1_276140-t26_1 | gene=TGGT1_276140 | organism=Toxoplasma_gondii_GT1 | gene_product=ADP ribosylation factor ARF1 | transcript_product=ADP ribosylation factor ARF1 | location=TGGT1_chrIII:108590-111506(-) | protein_length=551 | sequence_SO=chromosome | SO=protein_coding_gene | is_pseudo=false	TGGT1_276140-t26_1-p1		62 kDa		unknown	7	6	6
208	TRUE	Empty	| transcript=TGGT1_411760-t26_1 | gene=TGGT1_411760 | organism=Toxoplasma_gondii_GT1 | gene_product=actin | transcript_product=actin | location=AAQM03000536:57-991(+) | protein_length=287 | sequence_SO=contig | SO=protein_coding_gene | is_pseudo=false	TGGT1_411760-t26_1-p1		32 kDa	TRUE	unknown	5	8	6
211	TRUE	Empty	| transcript=TGGT1_205380-t26_1 | gene=TGGT1_205380 | organism=Toxoplasma_gondii_GT1 | gene_product=fructose-bisphospatase I | transcript_product=fructose-bisphospatase I | location=TGGT1_chrVIIa:1342975-1346118(+) | protein_length=388 | sequence_SO=chromosome | SO=protein_coding_gene | is_pseudo=false	TGGT1_205380-t26_1-p1		42 kDa		unknown	6	6	6
213	TRUE	Empty	| transcript=TGGT1_207640-t26_1 | gene=TGGT1_207640 | organism=Toxoplasma_gondii_GT1 | gene_product=isoleucyl-tRNA synthetase family protein | transcript_product=isoleucyl-tRNA synthetase family protein | location=TGGT1_chrIb:186451-201730(-) | protein_length=1242 | sequence_SO=chromosome | SO=protein_coding_gene | is_pseudo=false	TGGT1_207640-t26_1-p1		141 kDa		unknown	9	5	6
216	TRUE	Empty	| transcript=TGGT1_222170-t26_1 | gene=TGGT1_222170 | organism=Toxoplasma_gondii_GT1 | gene_product=dense-granule antigen DG32 | transcript_product=dense-granule antigen DG32 | location=TGGT1_chrII:911318-912642(+) | protein_length=300 | sequence_SO=chromosome | SO=protein_coding_gene | is_pseudo=false	TGGT1_222170-t26_1-p1		34 kDa		unknown	7	5	6
219	TRUE	Empty	| transcript=TGGT1_232130-t26_1 | gene=TGGT1_232130 | organism=Toxoplasma_gondii_GT1 | gene_product=hypothetical protein | transcript_product=hypothetical protein | location=TGGT1_chrVIII:1876792-1879382(+) | protein_length=456 | sequence_SO=chromosome | SO=protein_coding_gene | is_pseudo=false	TGGT1_232130-t26_1-p1		49 kDa	TRUE	unknown	6	6	6
220	TRUE	Empty	| transcript=TGGT1_258740-t26_1 | gene=TGGT1_258740 | organism=Toxoplasma_gondii_GT1 | gene_product=putative eukaryotic initiation factor-2A | transcript_product=putative eukaryotic initiation factor-2A | location=TGGT1_chrVIIb:3176493-3182737(-) | protein_length=594 | sequence_SO=chromosome | SO=protein_coding_gene | is_pseudo=false	TGGT1_258740-t26_1-p1		65 kDa		unknown	6	6	6
221	TRUE	Empty	| transcript=TGGT1_261570-t26_1 | gene=TGGT1_261570 | organism=Toxoplasma_gondii_GT1 | gene_product=ribosomal protein RPL7A | transcript_product=ribosomal protein RPL7A | location=TGGT1_chrVIIb:1628077-1630958(+) | protein_length=276 | sequence_SO=chromosome | SO=protein_coding_gene | is_pseudo=false	TGGT1_261570-t26_1-p1		31 kDa		unknown	6	6	6
222	TRUE	Empty	| transcript=TGGT1_262380-t26_1 | gene=TGGT1_262380 | organism=Toxoplasma_gondii_GT1 | gene_product=putative elongation factor Tu | transcript_product=putative elongation factor Tu | location=TGGT1_chrVIIb:1291090-1294751(-) | protein_length=552 | sequence_SO=chromosome | SO=protein_coding_gene | is_pseudo=false	TGGT1_262380-t26_1-p1		60 kDa		unknown	9	6	6
224	TRUE	Empty	| transcript=TGGT1_263870-t26_1 | gene=TGGT1_263870 | organism=Toxoplasma_gondii_GT1 | gene_product=glutamate-tRNA ligase | transcript_product=glutamate-tRNA ligase | location=TGGT1_chrVIIb:247108-256643(-) | protein_length=828 | sequence_SO=chromosome | SO=protein_coding_gene | is_pseudo=false	TGGT1_263870-t26_1-p1		93 kDa		unknown	6	7	6
230	TRUE	Empty	| transcript=TGGT1_315490-t26_1 | gene=TGGT1_315490 | organism=Toxoplasma_gondii_GT1 | gene_product=rhoptry protein ROP10 | transcript_product=rhoptry protein ROP10 | location=TGGT1_chrXI:4696632-4698392(-) | protein_length=586 | sequence_SO=chromosome | SO=protein_coding_gene | is_pseudo=false	TGGT1_315490-t26_1-p1		61 kDa	TRUE	unknown	8	4	6
233	TRUE	Empty	| transcript=TGGT1_295110-t26_1 | gene=TGGT1_295110 | organism=Toxoplasma_gondii_GT1 | gene_product=rhoptry protein ROP7 | transcript_product=rhoptry protein ROP7 | location=AAQM03000462:293-2020(-) | protein_length=575 | sequence_SO=contig | SO=protein_coding_gene | is_pseudo=false	TGGT1_295110-t26_1-p1		63 kDa	TRUE	unknown	6	6	6
239	TRUE	Empty	| transcript=TGGT1_229010-t26_1 | gene=TGGT1_229010 | organism=Toxoplasma_gondii_GT1 | gene_product=rhoptry neck protein RON4 | transcript_product=rhoptry neck protein RON4 | location=TGGT1_chrVIII:18238-24970(+) | protein_length=984 | sequence_SO=chromosome | SO=protein_coding_gene | is_pseudo=false	TGGT1_229010-t26_1-p1		107 kDa		unknown	7	6	6
240	TRUE	Empty	| transcript=TGGT1_229180-t26_1 | gene=TGGT1_229180 | organism=Toxoplasma_gondii_GT1 | gene_product=HEAT repeat-containing protein | transcript_product=HEAT repeat-containing protein | location=TGGT1_chrVIII:71618-81573(-) | protein_length=1238 | sequence_SO=chromosome | SO=protein_coding_gene | is_pseudo=false	TGGT1_229180-t26_1-p1		136 kDa		unknown	10	5	6
242	TRUE	Empty	| transcript=TGGT1_270320-t26_1 | gene=TGGT1_270320 | organism=Toxoplasma_gondii_GT1 | gene_product=protein phosphatase 2C domain-containing protein | transcript_product=protein phosphatase 2C domain-containing protein | location=TGGT1_chrVIII:5274953-5280379(+) | protein_length=538 | sequence_SO=chromosome | SO=protein_coding_gene | is_pseudo=false	TGGT1_270320-t26_1-p1		59 kDa		unknown	7	4	6
243	TRUE	Empty	| transcript=TGGT1_279390-t26_1 | gene=TGGT1_279390 | organism=Toxoplasma_gondii_GT1 | gene_product=putative proliferation-associated protein 2G4 | transcript_product=putative proliferation-associated protein 2G4 | location=TGGT1_chrIX:43752-48368(-) | protein_length=462 | sequence_SO=chromosome | SO=protein_coding_gene | is_pseudo=false	TGGT1_279390-t26_1-p1		50 kDa		unknown	5	6	6
246	TRUE	Empty	| transcript=TGGT1_214350-t26_1 | gene=TGGT1_214350 | organism=Toxoplasma_gondii_GT1 | gene_product=putative GTP-binding protein | transcript_product=putative GTP-binding protein | location=TGGT1_chrX:6150425-6154448(+) | protein_length=396 | sequence_SO=chromosome | SO=protein_coding_gene | is_pseudo=false	TGGT1_214350-t26_1-p1		45 kDa		unknown	6	6	6
247	TRUE	Empty	| transcript=TGGT1_309760-t26_1 | gene=TGGT1_309760 | organism=Toxoplasma_gondii_GT1 | gene_product=hypothetical protein | transcript_product=hypothetical protein | location=TGGT1_chrXI:754191-755138(-) | protein_length=315 | sequence_SO=chromosome | SO=protein_coding_gene | is_pseudo=false	TGGT1_309760-t26_1-p1		35 kDa		unknown	9	2	6
250	TRUE	Empty	| transcript=TGGT1_202680-t26_1 | gene=TGGT1_202680 | organism=Toxoplasma_gondii_GT1 | gene_product=putative peptidase M16, alpha subunit | transcript_product=putative peptidase M16, alpha subunit | location=TGGT1_chrVIIa:3006392-3012675(-) | protein_length=563 | sequence_SO=chromosome | SO=protein_coding_gene | is_pseudo=false	TGGT1_202680-t26_1-p1		62 kDa		unknown	6	4	6
251	TRUE	Empty	| transcript=TGGT1_207840-t26_1 | gene=TGGT1_207840 | organism=Toxoplasma_gondii_GT1 | gene_product=ribosomal protein RPS17 | transcript_product=ribosomal protein RPS17 | location=TGGT1_chrIb:342658-344358(-) | protein_length=132 | sequence_SO=chromosome | SO=protein_coding_gene | is_pseudo=false	TGGT1_207840-t26_1-p1		15 kDa		unknown	6	4	6
252	TRUE	Empty	| transcript=TGGT1_215040-t26_1 | gene=TGGT1_215040 | organism=Toxoplasma_gondii_GT1 | gene_product=HEAT repeat-containing protein | transcript_product=HEAT repeat-containing protein | location=TGGT1_chrX:6593584-6609735(-) | protein_length=1697 | sequence_SO=chromosome | SO=protein_coding_gene | is_pseudo=false	TGGT1_215040-t26_1-p1		182 kDa		unknown	7	4	6
255	TRUE	Empty	| transcript=TGGT1_227970-t26_1 | gene=TGGT1_227970 | organism=Toxoplasma_gondii_GT1 | gene_product=histone family DNA-binding protein | transcript_product=histone family DNA-binding protein | location=TGGT1_chrX:610022-611286(+) | protein_length=235 | sequence_SO=chromosome | SO=protein_coding_gene | is_pseudo=false	TGGT1_227970-t26_1-p1		25 kDa		unknown	5	5	6
257	TRUE	Empty	| transcript=TGGT1_234505-t26_1 | gene=TGGT1_234505 | organism=Toxoplasma_gondii_GT1 | gene_product=putative phenylalanyl-tRNA synthetase alpha chain A | transcript_product=putative phenylalanyl-tRNA synthetase alpha chain A | location=TGGT1_chrX:4319172-4323950(+) | protein_length=525 | sequence_SO=chromosome | SO=protein_coding_gene | is_pseudo=false	TGGT1_234505-t26_1-p1		59 kDa		unknown	5	5	6
258	TRUE	Empty	| transcript=TGGT1_244110-t26_1 | gene=TGGT1_244110 | organism=Toxoplasma_gondii_GT1 | gene_product=nucleosome assembly protein (nap) protein | transcript_product=nucleosome assembly protein (nap) protein | location=TGGT1_chrVI:2942300-2948890(+) | protein_length=738 | sequence_SO=chromosome | SO=protein_coding_gene | is_pseudo=false	TGGT1_244110-t26_1-p1		84 kDa	TRUE	unknown	5	5	6
261	TRUE	Empty	| transcript=TGGT1_294710-t26_1 | gene=TGGT1_294710 | organism=Toxoplasma_gondii_GT1 | gene_product=RNA recognition motif-containing protein | transcript_product=RNA recognition motif-containing protein | location=TGGT1_chrIa:1067961-1074404(-) | protein_length=1151 | sequence_SO=chromosome | SO=protein_coding_gene | is_pseudo=false	TGGT1_294710-t26_1-p1		122 kDa		unknown	7	5	6
283	TRUE	Empty	| transcript=TGGT1_410360-t26_1 | gene=TGGT1_410360 | organism=Toxoplasma_gondii_GT1 | gene_product=putative transmembrane protein | transcript_product=putative transmembrane protein | location=TGGT1_chrII:71310-72374(+) | protein_length=354 | sequence_SO=chromosome | SO=protein_coding_gene | is_pseudo=false	TGGT1_410360-t26_1-p1		38 kDa	TRUE	unknown	0	0	6
284	TRUE	Empty	| transcript=TGGT1_248810-t26_1 | gene=TGGT1_248810 | organism=Toxoplasma_gondii_GT1 | gene_product=nuclear factor NF7 | transcript_product=nuclear factor NF7 | location=TGGT1_chrXII:4119880-4123828(+) | protein_length=497 | sequence_SO=chromosome | SO=protein_coding_gene | is_pseudo=false	TGGT1_248810-t26_1-p1		54 kDa		unknown	6	3	6
285	TRUE	Empty	| transcript=TGGT1_299810-t26_1 | gene=TGGT1_299810 | organism=Toxoplasma_gondii_GT1 | gene_product=cysteine-tRNA synthetase (CysRS) | transcript_product=cysteine-tRNA synthetase (CysRS) | location=TGGT1_chrXII:289809-302095(-) | protein_length=898 | sequence_SO=chromosome | SO=protein_coding_gene | is_pseudo=false	TGGT1_299810-t26_1-p1		102 kDa	TRUE	unknown	5	4	6
292	TRUE	Empty	| transcript=TGGT1_243930-t26_1 | gene=TGGT1_243930 | organism=Toxoplasma_gondii_GT1 | gene_product=hypothetical protein | transcript_product=hypothetical protein | location=TGGT1_chrVI:2808395-2813397(-) | protein_length=943 | sequence_SO=chromosome | SO=protein_coding_gene | is_pseudo=false	TGGT1_243930-t26_1-p1		101 kDa		unknown	5	4	6
297	TRUE	Empty	| transcript=TGGT1_280490-t26_1 | gene=TGGT1_280490 | organism=Toxoplasma_gondii_GT1 | gene_product=U-box domain-containing protein | transcript_product=U-box domain-containing protein | location=TGGT1_chrVIIa:332194-348045(-) | protein_length=1089 | sequence_SO=chromosome | SO=protein_coding_gene | is_pseudo=false	TGGT1_280490-t26_1-p1		122 kDa	TRUE	unknown	5	4	6
302	TRUE	Empty	| transcript=TGGT1_311430-t26_1 | gene=TGGT1_311430 | organism=Toxoplasma_gondii_GT1 | gene_product=fibrillarin | transcript_product=fibrillarin | location=TGGT1_chrXI:2031325-2032910(-) | protein_length=303 | sequence_SO=chromosome | SO=protein_coding_gene | is_pseudo=false	TGGT1_311430-t26_1-p1		32 kDa	TRUE	unknown	4	4	6
306	TRUE	Empty	| transcript=TGGT1_278830-t26_1 | gene=TGGT1_278830 | organism=Toxoplasma_gondii_GT1 | gene_product=glucose-6-phosphate 1-dehydrogenase | transcript_product=glucose-6-phosphate 1-dehydrogenase | location=TGGT1_chrXII:5748919-5762087(+) | protein_length=878 | sequence_SO=chromosome | SO=protein_coding_gene | is_pseudo=false	TGGT1_278830-t26_1-p1		98 kDa		unknown	6	5	6
311	TRUE	Empty	| transcript=TGGT1_215350-t26_1 | gene=TGGT1_215350 | organism=Toxoplasma_gondii_GT1 | gene_product=hypothetical protein | transcript_product=hypothetical protein | location=TGGT1_chrX:6812523-6813631(-) | protein_length=145 | sequence_SO=chromosome | SO=protein_coding_gene | is_pseudo=false	TGGT1_215350-t26_1-p1		16 kDa		unknown	6	4	6
312	TRUE	Empty	| transcript=TGGT1_243580-t26_1 | gene=TGGT1_243580 | organism=Toxoplasma_gondii_GT1 | gene_product=putative Hit family protein involved in cell-cycle regulation | transcript_product=putative Hit family protein involved in cell-cycle regulation | location=TGGT1_chrVI:2645473-2647229(+) | protein_length=276 | sequence_SO=chromosome | SO=protein_coding_gene | is_pseudo=false	TGGT1_243580-t26_1-p1		31 kDa		unknown	3	5	6
315	TRUE	Empty	| transcript=TGGT1_233520-t26_1 | gene=TGGT1_233520 | organism=Toxoplasma_gondii_GT1 | gene_product=ATP-dependent RNA helicase | transcript_product=ATP-dependent RNA helicase | location=TGGT1_chrVIII:2686087-2689735(+) | protein_length=801 | sequence_SO=chromosome | SO=protein_coding_gene | is_pseudo=false	TGGT1_233520-t26_1-p1		89 kDa	TRUE	unknown	4	5	6
326	TRUE	Empty	| transcript=TGGT1_266760-t26_1 | gene=TGGT1_266760 | organism=Toxoplasma_gondii_GT1 | gene_product=isocitrate dehydrogenase | transcript_product=isocitrate dehydrogenase | location=TGGT1_chrIX:812189-815264(-) | protein_length=594 | sequence_SO=chromosome | SO=protein_coding_gene | is_pseudo=false	TGGT1_266760-t26_1-p1		66 kDa		unknown	4	4	6
327	TRUE	Empty	| transcript=TGGT1_319850-t26_1 | gene=TGGT1_319850 | organism=Toxoplasma_gondii_GT1 | gene_product=splicing factor U2AF family SnRNP auxilary factor large subunit, RRM domain-containing protein | transcript_product=splicing factor U2AF family SnRNP auxilary factor large subunit, RRM domain-containing protein | location=TGGT1_chrIV:689661-691811(+) | protein_length=495 | sequence_SO=chromosome | …	TGGT1_319850-t26_1-p1		52 kDa		unknown	5	3	6
329	TRUE	Empty	| transcript=TGGT1_269950-t26_1 | gene=TGGT1_269950 | organism=Toxoplasma_gondii_GT1 | gene_product=hypothetical protein | transcript_product=hypothetical protein | location=TGGT1_chrVIII:5501073-5504592(-) | protein_length=944 | sequence_SO=chromosome | SO=protein_coding_gene | is_pseudo=false	TGGT1_269950-t26_1-p1		105 kDa		unknown	5	2	6
331	TRUE	Empty	| transcript=TGGT1_218240-t26_1 | gene=TGGT1_218240 | organism=Toxoplasma_gondii_GT1 | gene_product=hypothetical protein | transcript_product=hypothetical protein | location=TGGT1_chrXII:1592419-1596488(-) | protein_length=1249 | sequence_SO=chromosome | SO=protein_coding_gene | is_pseudo=false	TGGT1_218240-t26_1-p1		133 kDa		unknown	4	3	6
358	TRUE	Empty	| transcript=TGGT1_298020-t26_1 | gene=TGGT1_298020 | organism=Toxoplasma_gondii_GT1 | gene_product=DEAD-family helicase | transcript_product=DEAD-family helicase | location=TGGT1_chrII:2173899-2186012(+) | protein_length=1158 | sequence_SO=chromosome | SO=protein_coding_gene | is_pseudo=false	TGGT1_298020-t26_1-p1		131 kDa		unknown	3	4	6
88	TRUE	Empty	| transcript=TGGT1_270240-t26_1 | gene=TGGT1_270240 | organism=Toxoplasma_gondii_GT1 | gene_product=MAG1 protein | transcript_product=MAG1 protein | location=TGGT1_chrVIII:5310162-5311630(+) | protein_length=452 | sequence_SO=chromosome | SO=protein_coding_gene | is_pseudo=false	TGGT1_270240-t26_1-p1		49 kDa		unknown	11	12	7
93	TRUE	Empty	| transcript=TGGT1_278870-t26_1 | gene=TGGT1_278870 | organism=Toxoplasma_gondii_GT1 | gene_product=myosin F | transcript_product=myosin F | location=TGGT1_chrXII:5709485-5725053(+) | protein_length=1953 | sequence_SO=chromosome | SO=protein_coding_gene | is_pseudo=false	TGGT1_278870-t26_1-p1		216 kDa	TRUE	unknown	15	13	7
116	TRUE	Empty	| transcript=TGGT1_233110-t26_1 | gene=TGGT1_233110 | organism=Toxoplasma_gondii_GT1 | gene_product=IMP dehydrogenasa | transcript_product=IMP dehydrogenasa | location=TGGT1_chrVIII:2418359-2423494(+) | protein_length=551 | sequence_SO=chromosome | SO=protein_coding_gene | is_pseudo=false	TGGT1_233110-t26_1-p1		59 kDa	TRUE	unknown	10	9	7
121	TRUE	Empty	| transcript=TGGT1_216730-t26_1 | gene=TGGT1_216730 | organism=Toxoplasma_gondii_GT1 | gene_product=MCM2/3/5 family protein | transcript_product=MCM2/3/5 family protein | location=TGGT1_chrXI:5853958-5863220(-) | protein_length=1028 | sequence_SO=chromosome | SO=protein_coding_gene | is_pseudo=false	TGGT1_216730-t26_1-p1		113 kDa		unknown	11	11	7
130	TRUE	Empty	| transcript=TGGT1_207620-t26_1 | gene=TGGT1_207620 | organism=Toxoplasma_gondii_GT1 | gene_product=pyridine nucleotide-disulfide oxidoreductase domain-containing protein | transcript_product=pyridine nucleotide-disulfide oxidoreductase domain-containing protein | location=TGGT1_chrIb:171089-178693(-) | protein_length=664 | sequence_SO=chromosome | SO=protein_coding_gene | is_pseudo=false	TGGT1_207620-t26_1-p1		71 kDa		unknown	11	6	7
138	TRUE	Empty	| transcript=TGGT1_273520-t26_1 | gene=TGGT1_273520 | organism=Toxoplasma_gondii_GT1 | gene_product=PCI domain-containing protein | transcript_product=PCI domain-containing protein | location=TGGT1_chrVIII:3416534-3423842(+) | protein_length=601 | sequence_SO=chromosome | SO=protein_coding_gene | is_pseudo=false	TGGT1_273520-t26_1-p1		67 kDa		unknown	9	10	7
154	TRUE	Empty	| transcript=TGGT1_305520-t26_1 | gene=TGGT1_305520 | organism=Toxoplasma_gondii_GT1 | gene_product=ribosomal protein RPS2 | transcript_product=ribosomal protein RPS2 | location=TGGT1_chrIX:5229307-5231745(+) | protein_length=269 | sequence_SO=chromosome | SO=protein_coding_gene | is_pseudo=false	TGGT1_305520-t26_1-p1		29 kDa		unknown	8	8	7
164	TRUE	Empty	| transcript=TGGT1_268950-t26_1 | gene=TGGT1_268950 | organism=Toxoplasma_gondii_GT1 | gene_product=hypothetical protein | transcript_product=hypothetical protein | location=TGGT1_chrVIII:6183799-6188591(-) | protein_length=543 | sequence_SO=chromosome | SO=protein_coding_gene | is_pseudo=false	TGGT1_268950-t26_1-p1		60 kDa		unknown	7	8	7
173	TRUE	Empty	| transcript=TGGT1_235970-t26_1 | gene=TGGT1_235970 | organism=Toxoplasma_gondii_GT1 | gene_product=putative eukaryotic initiation factor-2 gamma | transcript_product=putative eukaryotic initiation factor-2 gamma | location=TGGT1_chrX:5097473-5103737(+) | protein_length=465 | sequence_SO=chromosome | SO=protein_coding_gene | is_pseudo=false	TGGT1_235970-t26_1-p1		51 kDa	TRUE	unknown	7	7	7
178	TRUE	Empty	| transcript=TGGT1_226730-t26_1 | gene=TGGT1_226730 | organism=Toxoplasma_gondii_GT1 | gene_product=aconitate hydratase ACN/IRP | transcript_product=aconitate hydratase ACN/IRP | location=TGGT1_chrX:1308814-1316049(-) | protein_length=1055 | sequence_SO=chromosome | SO=protein_coding_gene | is_pseudo=false	TGGT1_226730-t26_1-p1		115 kDa	TRUE	unknown	6	7	7
180	TRUE	Empty	| transcript=TGGT1_233460-t26_1 | gene=TGGT1_233460 | organism=Toxoplasma_gondii_GT1 | gene_product=SAG-related sequence SRS29B | transcript_product=SAG-related sequence SRS29B | location=TGGT1_chrVIII:2660455-2661465(+) | protein_length=336 | sequence_SO=chromosome | SO=protein_coding_gene | is_pseudo=false	TGGT1_233460-t26_1-p1		35 kDa		unknown	8	6	7
186	TRUE	Empty	| transcript=TGGT1_281920-t26_1 | gene=TGGT1_281920 | organism=Toxoplasma_gondii_GT1 | gene_product=V-type ATPase, D subunit protein | transcript_product=V-type ATPase, D subunit protein | location=TGGT1_chrVIIa:4175430-4179485(-) | protein_length=245 | sequence_SO=chromosome | SO=protein_coding_gene | is_pseudo=false	TGGT1_281920-t26_1-p1		27 kDa	TRUE	unknown	8	6	7
187	TRUE	Empty	| transcript=TGGT1_283540-t26_1 | gene=TGGT1_283540 | organism=Toxoplasma_gondii_GT1 | gene_product=hypothetical protein | transcript_product=hypothetical protein | location=TGGT1_chrV:2924949-2926408(-) | protein_length=376 | sequence_SO=chromosome | SO=protein_coding_gene | is_pseudo=false	TGGT1_283540-t26_1-p1		42 kDa		unknown	7	6	7
188	TRUE	Empty	| transcript=TGGT1_294620-t26_1 | gene=TGGT1_294620 | organism=Toxoplasma_gondii_GT1 | gene_product=putative eukaryotic initiation factor-3, subunit 8 | transcript_product=putative eukaryotic initiation factor-3, subunit 8 | location=TGGT1_chrIa:989669-996523(-) | protein_length=971 | sequence_SO=chromosome | SO=protein_coding_gene | is_pseudo=false	TGGT1_294620-t26_1-p1		109 kDa		unknown	8	5	7
189	TRUE	Empty	| transcript=TGGT1_304710-t26_1 | gene=TGGT1_304710 | organism=Toxoplasma_gondii_GT1 | gene_product=putative eukaryotic peptide chain release factor | transcript_product=putative eukaryotic peptide chain release factor | location=TGGT1_chrVIIa:615815-622350(-) | protein_length=814 | sequence_SO=chromosome | SO=protein_coding_gene | is_pseudo=false	TGGT1_304710-t26_1-p1		90 kDa		unknown	8	5	7
195	TRUE	Empty	| transcript=TGGT1_219310-t26_1 | gene=TGGT1_219310 | organism=Toxoplasma_gondii_GT1 | gene_product=DnaK family protein | transcript_product=DnaK family protein | location=TGGT1_chrXII:915528-922343(+) | protein_length=818 | sequence_SO=chromosome | SO=protein_coding_gene | is_pseudo=false	TGGT1_219310-t26_1-p1		90 kDa		unknown	8	5	7
196	TRUE	Empty	| transcript=TGGT1_230960-t26_1 | gene=TGGT1_230960 | organism=Toxoplasma_gondii_GT1 | gene_product=putative splicing factor 3b, subunit 3 | transcript_product=putative splicing factor 3b, subunit 3 | location=TGGT1_chrVIII:1132596-1143754(-) | protein_length=1233 | sequence_SO=chromosome | SO=protein_coding_gene | is_pseudo=false	TGGT1_230960-t26_1-p1		136 kDa	TRUE	unknown	6	6	7
198	TRUE	Empty	| transcript=TGGT1_239752-t26_1 | gene=TGGT1_239752 | organism=Toxoplasma_gondii_GT1 | gene_product=hypothetical protein | transcript_product=hypothetical protein | location=TGGT1_chrVI:884973-888129(+) | protein_length=905 | sequence_SO=chromosome | SO=protein_coding_gene | is_pseudo=false	TGGT1_239752-t26_1-p1		102 kDa		unknown	6	6	7
204	TRUE	Empty	| transcript=TGGT1_258580-t26_1 | gene=TGGT1_258580 | organism=Toxoplasma_gondii_GT1 | gene_product=rhoptry protein ROP17 | transcript_product=rhoptry protein ROP17 | location=TGGT1_chrVIIb:3287362-3289188(-) | protein_length=608 | sequence_SO=chromosome | SO=protein_coding_gene | is_pseudo=false	TGGT1_258580-t26_1-p1		69 kDa		unknown	9	10	7
207	TRUE	Empty	| transcript=TGGT1_308920-t26_1 | gene=TGGT1_308920 | organism=Toxoplasma_gondii_GT1 | gene_product=splicing factor U2AF protein | transcript_product=splicing factor U2AF protein | location=TGGT1_chrXI:318912-325751(-) | protein_length=770 | sequence_SO=chromosome | SO=protein_coding_gene | is_pseudo=false	TGGT1_308920-t26_1-p1		83 kDa		unknown	6	6	7
210	TRUE	Empty	Alpha-S1-casein OS=Bos taurus GN=CSN1S1 PE=1 SV=2	P02662	CSN1S1	25 kDa		unknown	6	5	7
225	TRUE	Empty	| transcript=TGGT1_289300-t26_1 | gene=TGGT1_289300 | organism=Toxoplasma_gondii_GT1 | gene_product=methionyl-tRNA synthetase | transcript_product=methionyl-tRNA synthetase | location=TGGT1_chrIX:2966904-2971258(+) | protein_length=976 | sequence_SO=chromosome | SO=protein_coding_gene | is_pseudo=false	TGGT1_289300-t26_1-p1		106 kDa		unknown	7	5	7
227	TRUE	Empty	| transcript=TGGT1_293180-t26_1 | gene=TGGT1_293180 | organism=Toxoplasma_gondii_GT1 | gene_product=NADP-specific glutamate dehydrogenase | transcript_product=NADP-specific glutamate dehydrogenase | location=TGGT1_chrIa:124576-129868(-) | protein_length=578 | sequence_SO=chromosome | SO=protein_coding_gene | is_pseudo=false	TGGT1_293180-t26_1-p1		64 kDa		unknown	5	6	7
228	TRUE	Empty	| transcript=TGGT1_312200-t26_1 | gene=TGGT1_312200 | organism=Toxoplasma_gondii_GT1 | gene_product=serine/threonine protein phosphatase | transcript_product=serine/threonine protein phosphatase | location=TGGT1_chrXI:2457824-2462695(-) | protein_length=548 | sequence_SO=chromosome | SO=protein_coding_gene | is_pseudo=false	TGGT1_312200-t26_1-p1		62 kDa		unknown	6	5	7
232	TRUE	Empty	| transcript=TGGT1_271810-t26_1 | gene=TGGT1_271810 | organism=Toxoplasma_gondii_GT1 | gene_product=putative lanp | transcript_product=putative lanp | location=TGGT1_chrVIII:4346960-4348612(-) | protein_length=283 | sequence_SO=chromosome | SO=protein_coding_gene | is_pseudo=false	TGGT1_271810-t26_1-p1		32 kDa		unknown	3	8	7
236	TRUE	Empty	| transcript=TGGT1_204160-t26_1 | gene=TGGT1_204160 | organism=Toxoplasma_gondii_GT1 | gene_product=GYF domain-containing protein | transcript_product=GYF domain-containing protein | location=TGGT1_chrVIIa:1837535-1846323(-) | protein_length=1797 | sequence_SO=chromosome | SO=protein_coding_gene | is_pseudo=false	TGGT1_204160-t26_1-p1		188 kDa	TRUE	unknown	8	6	7
256	TRUE	Empty	| transcript=TGGT1_232410-t26_1 | gene=TGGT1_232410 | organism=Toxoplasma_gondii_GT1 | gene_product=PDI family protein | transcript_product=PDI family protein | location=TGGT1_chrVIII:2074655-2076392(-) | protein_length=220 | sequence_SO=chromosome | SO=protein_coding_gene | is_pseudo=false	TGGT1_232410-t26_1-p1		25 kDa		unknown	9	4	7
260	TRUE	Empty	| transcript=TGGT1_279420-t26_1 | gene=TGGT1_279420 | organism=Toxoplasma_gondii_GT1 | gene_product=hypothetical protein | transcript_product=hypothetical protein | location=TGGT1_chrIX:26421-30410(+) | protein_length=1329 | sequence_SO=chromosome | SO=protein_coding_gene | is_pseudo=false	TGGT1_279420-t26_1-p1		145 kDa		unknown	6	4	7
291	TRUE	Empty	| transcript=TGGT1_239490-t26_1 | gene=TGGT1_239490 | organism=Toxoplasma_gondii_GT1 | gene_product=dehydrogenase E1 component family protein | transcript_product=dehydrogenase E1 component family protein | location=TGGT1_chrVI:705091-710904(-) | protein_length=571 | sequence_SO=chromosome | SO=protein_coding_gene | is_pseudo=false	TGGT1_239490-t26_1-p1		64 kDa		unknown	3	6	7
443	TRUE	Empty	Ig gamma-1 chain C region secreted form OS=Mus musculus OX=10090 GN=Ighg1 PE=1 SV=1	P01868 (+1)	Ighg1	36 kDa		unknown	2	0	7
525	TRUE	Empty	| transcript=TGGT1_294550-t26_1 | gene=TGGT1_294550 | organism=Toxoplasma_gondii_GT1 | gene_product=dynein heavy chain | transcript_product=dynein heavy chain | location=TGGT1_chrIa:919161-949027(+) | protein_length=4974 | sequence_SO=chromosome | SO=protein_coding_gene | is_pseudo=false	TGGT1_294550-t26_1-p1		559 kDa		unknown	6	3	7
16	TRUE	Empty	| transcript=TGGT1_264660-t26_1 | gene=TGGT1_264660 | organism=Toxoplasma_gondii_GT1 | gene_product=SAG-related sequence SRS44 | transcript_product=SAG-related sequence SRS44 | location=TGGT1_chrIX:1955976-1963333(+) | protein_length=2359 | sequence_SO=chromosome | SO=protein_coding_gene | is_pseudo=false	TGGT1_264660-t26_1-p1		252 kDa		unknown	32	29	8
48	TRUE	Empty	Keratin, type II cytoskeletal 2 epidermal OS=Homo sapiens GN=KRT2 PE=1 SV=2	P35908	KRT2	65 kDa	TRUE	unknown	13	20	8
84	TRUE	Empty	| transcript=TGGT1_230940-t26_1 | gene=TGGT1_230940 | organism=Toxoplasma_gondii_GT1 | gene_product=hypothetical protein | transcript_product=hypothetical protein | location=TGGT1_chrVIII:1112065-1119747(+) | protein_length=1523 | sequence_SO=chromosome | SO=protein_coding_gene | is_pseudo=false	TGGT1_230940-t26_1-p1		155 kDa		unknown	11	12	8
109	TRUE	Empty	| transcript=TGGT1_219800-t26_1 | gene=TGGT1_219800 | organism=Toxoplasma_gondii_GT1 | gene_product=putative vacuolar ATP synthase subunit b | transcript_product=putative vacuolar ATP synthase subunit b | location=TGGT1_chrXII:574692-577426(+) | protein_length=505 | sequence_SO=chromosome | SO=protein_coding_gene | is_pseudo=false	TGGT1_219800-t26_1-p1		57 kDa	TRUE	unknown	9	11	8
117	TRUE	Empty	| transcript=TGGT1_240600-t26_1 | gene=TGGT1_240600 | organism=Toxoplasma_gondii_GT1 | gene_product=putative chaperonin cpn60 | transcript_product=putative chaperonin cpn60 | location=TGGT1_chrVI:1306402-1309981(+) | protein_length=667 | sequence_SO=chromosome | SO=protein_coding_gene | is_pseudo=false	TGGT1_240600-t26_1-p1		72 kDa	TRUE	unknown	12	7	8
120	TRUE	Empty	| transcript=TGGT1_305850-t26_1 | gene=TGGT1_305850 | organism=Toxoplasma_gondii_GT1 | gene_product=RNA recognition motif-containing protein | transcript_product=RNA recognition motif-containing protein | location=TGGT1_chrIX:5399604-5403723(-) | protein_length=372 | sequence_SO=chromosome | SO=protein_coding_gene | is_pseudo=false	TGGT1_305850-t26_1-p1		39 kDa		unknown	10	8	8
124	TRUE	Empty	| transcript=TGGT1_280600-t26_1 | gene=TGGT1_280600 | organism=Toxoplasma_gondii_GT1 | gene_product=putative histidyl-tRNA synthetase (HisRS) | transcript_product=putative histidyl-tRNA synthetase (HisRS) | location=TGGT1_chrVIIa:251998-256202(-) | protein_length=1252 | sequence_SO=chromosome | SO=protein_coding_gene | is_pseudo=false	TGGT1_280600-t26_1-p1		135 kDa		unknown	9	8	8
131	TRUE	Empty	| transcript=TGGT1_217820-t26_1 | gene=TGGT1_217820 | organism=Toxoplasma_gondii_GT1 | gene_product=PCI domain-containing protein | transcript_product=PCI domain-containing protein | location=TGGT1_chrXII:2088870-2094251(+) | protein_length=463 | sequence_SO=chromosome | SO=protein_coding_gene | is_pseudo=false	TGGT1_217820-t26_1-p1		52 kDa		unknown	10	7	8
132	TRUE	Empty	| transcript=TGGT1_222860-t26_1 | gene=TGGT1_222860 | organism=Toxoplasma_gondii_GT1 | gene_product=putative eukaryotic translation initiation factor | transcript_product=putative eukaryotic translation initiation factor | location=TGGT1_chrII:1241196-1252687(-) | protein_length=756 | sequence_SO=chromosome | SO=protein_coding_gene | is_pseudo=false	TGGT1_222860-t26_1-p1		88 kDa		unknown	8	9	8
133	TRUE	Empty	| transcript=TGGT1_230410-t26_1 | gene=TGGT1_230410 | organism=Toxoplasma_gondii_GT1 | gene_product=peroxiredoxin PRX3 | transcript_product=peroxiredoxin PRX3 | location=TGGT1_chrVIII:753559-755687(-) | protein_length=283 | sequence_SO=chromosome | SO=protein_coding_gene | is_pseudo=false	TGGT1_230410-t26_1-p1		30 kDa	TRUE	unknown	8	8	8
139	TRUE	Empty	| transcript=TGGT1_289650-t26_1 | gene=TGGT1_289650 | organism=Toxoplasma_gondii_GT1 | gene_product=PEP-carboxykinase I | transcript_product=PEP-carboxykinase I | location=TGGT1_chrIX:3173228-3176423(+) | protein_length=677 | sequence_SO=chromosome | SO=protein_coding_gene | is_pseudo=false	TGGT1_289650-t26_1-p1		75 kDa		unknown	8	8	8
140	TRUE	Empty	| transcript=TGGT1_293690-t26_1 | gene=TGGT1_293690 | organism=Toxoplasma_gondii_GT1 | gene_product=profilin PRF | transcript_product=profilin PRF | location=TGGT1_chrIa:496750-498091(-) | protein_length=165 | sequence_SO=chromosome | SO=protein_coding_gene | is_pseudo=false	TGGT1_293690-t26_1-p1		18 kDa	TRUE	unknown	8	9	8
143	TRUE	Empty	| transcript=TGGT1_216590-t26_1 | gene=TGGT1_216590 | organism=Toxoplasma_gondii_GT1 | gene_product=HEAT repeat-containing protein | transcript_product=HEAT repeat-containing protein | location=TGGT1_chrXI:5982217-5988765(-) | protein_length=1010 | sequence_SO=chromosome | SO=protein_coding_gene | is_pseudo=false	TGGT1_216590-t26_1-p1		111 kDa		unknown	9	7	8
147	TRUE	Empty	| transcript=TGGT1_249530-t26_1 | gene=TGGT1_249530 | organism=Toxoplasma_gondii_GT1 | gene_product=putative exportin 1 | transcript_product=putative exportin 1 | location=TGGT1_chrXII:4524784-4539887(+) | protein_length=1125 | sequence_SO=chromosome | SO=protein_coding_gene | is_pseudo=false	TGGT1_249530-t26_1-p1		129 kDa		unknown	12	10	8
150	TRUE	Empty	| transcript=TGGT1_273370-t26_1 | gene=TGGT1_273370 | organism=Toxoplasma_gondii_GT1 | gene_product=putative coatomer gamma 2-subunit protein | transcript_product=putative coatomer gamma 2-subunit protein | location=TGGT1_chrVIII:3554530-3558659(-) | protein_length=1044 | sequence_SO=chromosome | SO=protein_coding_gene | is_pseudo=false	TGGT1_273370-t26_1-p1		112 kDa		unknown	8	8	8
151	TRUE	Empty	| transcript=TGGT1_290660-t26_1 | gene=TGGT1_290660 | organism=Toxoplasma_gondii_GT1 | gene_product=RNA recognition motif-containing protein | transcript_product=RNA recognition motif-containing protein | location=TGGT1_chrIX:3628759-3632147(-) | protein_length=446 | sequence_SO=chromosome | SO=protein_coding_gene | is_pseudo=false	TGGT1_290660-t26_1-p1		48 kDa		unknown	8	8	8
153	TRUE	Empty	| transcript=TGGT1_300140-t26_1 | gene=TGGT1_300140 | organism=Toxoplasma_gondii_GT1 | gene_product=putative elongation factor 1-gamma | transcript_product=putative elongation factor 1-gamma | location=TGGT1_chrXII:146844-149444(+) | protein_length=394 | sequence_SO=chromosome | SO=protein_coding_gene | is_pseudo=false	TGGT1_300140-t26_1-p1		44 kDa		unknown	10	6	8
156	TRUE	Empty	| transcript=TGGT1_212210-t26_1 | gene=TGGT1_212210 | organism=Toxoplasma_gondii_GT1 | gene_product=hypothetical protein | transcript_product=hypothetical protein | location=TGGT1_chrX:3883183-3884263(-) | protein_length=280 | sequence_SO=chromosome | SO=protein_coding_gene | is_pseudo=false	TGGT1_212210-t26_1-p1		29 kDa		unknown	8	6	8
160	TRUE	Empty	| transcript=TGGT1_227360-t26_1 | gene=TGGT1_227360 | organism=Toxoplasma_gondii_GT1 | gene_product=ribosomal protein RPL3 | transcript_product=ribosomal protein RPL3 | location=TGGT1_chrX:901297-903989(-) | protein_length=389 | sequence_SO=chromosome | SO=protein_coding_gene | is_pseudo=false	TGGT1_227360-t26_1-p1		44 kDa	TRUE	unknown	8	6	8
176	TRUE	Empty	| transcript=TGGT1_252360-t26_1 | gene=TGGT1_252360 | organism=Toxoplasma_gondii_GT1 | gene_product=rhoptry kinase family protein ROP24 (incomplete catalytic triad) | transcript_product=rhoptry kinase family protein ROP24 (incomplete catalytic triad) | location=TGGT1_chrIII:494762-496369(+) | protein_length=535 | sequence_SO=chromosome | SO=protein_coding_gene | is_pseudo=false	TGGT1_252360-t26_1-p1		61 kDa		unknown	9	5	8
179	TRUE	Empty	| transcript=TGGT1_232340-t26_1 | gene=TGGT1_232340 | organism=Toxoplasma_gondii_GT1 | gene_product=protein phosphatase 2C domain-containing protein | transcript_product=protein phosphatase 2C domain-containing protein | location=TGGT1_chrVIII:2014510-2019343(-) | protein_length=547 | sequence_SO=chromosome | SO=protein_coding_gene | is_pseudo=false	TGGT1_232340-t26_1-p1		60 kDa		unknown	7	7	8
201	TRUE	Empty	| transcript=TGGT1_247550-t26_1 | gene=TGGT1_247550 | organism=Toxoplasma_gondii_GT1 | gene_product=heat shock protein HSP60 | transcript_product=heat shock protein HSP60 | location=TGGT1_chrXII:3342084-3346052(-) | protein_length=575 | sequence_SO=chromosome | SO=protein_coding_gene | is_pseudo=false	TGGT1_247550-t26_1-p1		61 kDa		unknown	5	6	8
90	TRUE	Empty	| transcript=TGGT1_232440-t26_1 | gene=TGGT1_232440 | organism=Toxoplasma_gondii_GT1 | gene_product=Brf1p family coiled coil protein | transcript_product=Brf1p family coiled coil protein | location=TGGT1_chrVIII:2091405-2096025(+) | protein_length=468 | sequence_SO=chromosome | SO=protein_coding_gene | is_pseudo=false	TGGT1_232440-t26_1-p1		54 kDa		unknown	10	11	9
91	TRUE	Empty	| transcript=TGGT1_234380-t26_1 | gene=TGGT1_234380 | organism=Toxoplasma_gondii_GT1 | gene_product=hypothetical protein | transcript_product=hypothetical protein | location=TGGT1_chrX:4225477-4226948(+) | protein_length=347 | sequence_SO=chromosome | SO=protein_coding_gene | is_pseudo=false	TGGT1_234380-t26_1-p1		39 kDa		unknown	10	10	9
97	TRUE	Empty	| transcript=TGGT1_316400B-t26_1 | gene=TGGT1_316400B | organism=Toxoplasma_gondii_GT1 | gene_product=alpha tubulin TUBA1 | transcript_product=alpha tubulin TUBA1 | location=TGGT1_chrXI:5219470-5220918(+) | protein_length=432 | sequence_SO=chromosome | SO=protein_coding_gene | is_pseudo=false	TGGT1_316400B-t26_1-p1		48 kDa		unknown	12	9	9
99	TRUE	Empty	| transcript=TGGT1_205510-t26_1 | gene=TGGT1_205510 | organism=Toxoplasma_gondii_GT1 | gene_product=putative nucleolar protein 5 | transcript_product=putative nucleolar protein 5 | location=TGGT1_chrVIIa:1272709-1276843(-) | protein_length=490 | sequence_SO=chromosome | SO=protein_coding_gene | is_pseudo=false	TGGT1_205510-t26_1-p1		54 kDa		unknown	11	9	9
100	TRUE	Empty	| transcript=TGGT1_231600-t26_1 | gene=TGGT1_231600 | organism=Toxoplasma_gondii_GT1 | gene_product=HEAT repeat-containing protein | transcript_product=HEAT repeat-containing protein | location=TGGT1_chrVIII:1475035-1486295(-) | protein_length=1169 | sequence_SO=chromosome | SO=protein_coding_gene | is_pseudo=false	TGGT1_231600-t26_1-p1		128 kDa	TRUE	unknown	11	10	9
102	TRUE	Empty	| transcript=TGGT1_240650-t26_1 | gene=TGGT1_240650 | organism=Toxoplasma_gondii_GT1 | gene_product=putative coatomer protein complex, subunit alpha | transcript_product=putative coatomer protein complex, subunit alpha | location=TGGT1_chrVI:1326973-1343296(-) | protein_length=1300 | sequence_SO=chromosome | SO=protein_coding_gene | is_pseudo=false	TGGT1_240650-t26_1-p1		143 kDa	TRUE	unknown	14	8	9
112	TRUE	Empty	| transcript=TGGT1_309752-t26_1 | gene=TGGT1_309752 | organism=Toxoplasma_gondii_GT1 | gene_product=putative succinate-Coenzyme A ligase, beta subunit | transcript_product=putative succinate-Coenzyme A ligase, beta subunit | location=TGGT1_chrXI:749202-752425(+) | protein_length=498 | sequence_SO=chromosome | SO=protein_coding_gene | is_pseudo=false	TGGT1_309752-t26_1-p1		53 kDa	TRUE	unknown	11	7	9
113	TRUE	Empty	| transcript=TGGT1_275810-t26_1 | gene=TGGT1_275810 | organism=Toxoplasma_gondii_GT1 | gene_product=ribosomal protein RPS10 | transcript_product=ribosomal protein RPS10 | location=TGGT1_chrIII:201999-204232(+) | protein_length=152 | sequence_SO=chromosome | SO=protein_coding_gene | is_pseudo=false	TGGT1_275810-t26_1-p1		17 kDa		unknown	10	9	9
115	TRUE	Empty	| transcript=TGGT1_215060-t26_1 | gene=TGGT1_215060 | organism=Toxoplasma_gondii_GT1 | gene_product=putative small GTP-binding protein sar1 | transcript_product=putative small GTP-binding protein sar1 | location=TGGT1_chrX:6612856-6615947(-) | protein_length=192 | sequence_SO=chromosome | SO=protein_coding_gene | is_pseudo=false	TGGT1_215060-t26_1-p1		22 kDa		unknown	11	7	9
119	TRUE	Empty	| transcript=TGGT1_266060-t26_1 | gene=TGGT1_266060 | organism=Toxoplasma_gondii_GT1 | gene_product=ribosomal protein RPSA | transcript_product=ribosomal protein RPSA | location=TGGT1_chrIX:1148543-1150882(-) | protein_length=287 | sequence_SO=chromosome | SO=protein_coding_gene | is_pseudo=false	TGGT1_266060-t26_1-p1		32 kDa		unknown	9	9	9
125	TRUE	Empty	| transcript=TGGT1_288500-t26_1 | gene=TGGT1_288500 | organism=Toxoplasma_gondii_GT1 | gene_product=FAD Malate-dehydrogenase (MDH-FAD) | transcript_product=FAD Malate-dehydrogenase (MDH-FAD) | location=TGGT1_chrIX:2391742-2395938(-) | protein_length=550 | sequence_SO=chromosome | SO=protein_coding_gene | is_pseudo=false	TGGT1_288500-t26_1-p1		60 kDa		unknown	8	8	9
126	TRUE	Empty	| transcript=TGGT1_297500-t26_1 | gene=TGGT1_297500 | organism=Toxoplasma_gondii_GT1 | gene_product=T-complex protein 1 eta subunit | transcript_product=T-complex protein 1 eta subunit | location=TGGT1_chrII:1806900-1814443(-) | protein_length=546 | sequence_SO=chromosome | SO=protein_coding_gene | is_pseudo=false	TGGT1_297500-t26_1-p1		59 kDa	TRUE	unknown	10	9	9
129	TRUE	Empty	| transcript=TGGT1_363030-t26_1 | gene=TGGT1_363030 | organism=Toxoplasma_gondii_GT1 | gene_product=rhoptry protein ROP8 | transcript_product=rhoptry protein ROP8 | location=AAQM03000199:1511-3196(+) | protein_length=561 | sequence_SO=contig | SO=protein_coding_gene | is_pseudo=false	TGGT1_363030-t26_1-p1		64 kDa	TRUE	unknown	10	8	9
135	TRUE	Empty	| transcript=TGGT1_243730-t26_1 | gene=TGGT1_243730 | organism=Toxoplasma_gondii_GT1 | gene_product=rhoptry protein ROP9 | transcript_product=rhoptry protein ROP9 | location=TGGT1_chrVI:2733555-2736099(+) | protein_length=353 | sequence_SO=chromosome | SO=protein_coding_gene | is_pseudo=false	TGGT1_243730-t26_1-p1		38 kDa		unknown	8	7	9
136	TRUE	Empty	| transcript=TGGT1_246130-t26_1 | gene=TGGT1_246130 | organism=Toxoplasma_gondii_GT1 | gene_product=serpin (serine proteinase inhibitor) superfamily protein | transcript_product=serpin (serine proteinase inhibitor) superfamily protein | location=TGGT1_chrXII:2610457-2612239(+) | protein_length=432 | sequence_SO=chromosome | SO=protein_coding_gene | is_pseudo=false	TGGT1_246130-t26_1-p1		47 kDa		unknown	7	10	9
142	TRUE	Empty	| transcript=TGGT1_205710-t26_1 | gene=TGGT1_205710 | organism=Toxoplasma_gondii_GT1 | gene_product=lysine-tRNA ligase | transcript_product=lysine-tRNA ligase | location=TGGT1_chrVIIa:1115364-1120007(+) | protein_length=658 | sequence_SO=chromosome | SO=protein_coding_gene | is_pseudo=false	TGGT1_205710-t26_1-p1		74 kDa	TRUE	unknown	9	7	9
152	TRUE	Empty	| transcript=TGGT1_299210-t26_1 | gene=TGGT1_299210 | organism=Toxoplasma_gondii_GT1 | gene_product=CTP synthase | transcript_product=CTP synthase | location=TGGT1_chrIII:2095036-2100826(+) | protein_length=652 | sequence_SO=chromosome | SO=protein_coding_gene | is_pseudo=false	TGGT1_299210-t26_1-p1		71 kDa		unknown	8	6	9
159	TRUE	Empty	| transcript=TGGT1_226000-t26_1 | gene=TGGT1_226000 | organism=Toxoplasma_gondii_GT1 | gene_product=putative ATP synthase | transcript_product=putative ATP synthase | location=TGGT1_chrX:1780321-1782432(-) | protein_length=183 | sequence_SO=chromosome | SO=protein_coding_gene | is_pseudo=false	TGGT1_226000-t26_1-p1		19 kDa		unknown	9	6	9
161	TRUE	Empty	| transcript=TGGT1_227620-t26_1 | gene=TGGT1_227620 | organism=Toxoplasma_gondii_GT1 | gene_product=dense granule protein GRA2 | transcript_product=dense granule protein GRA2 | location=TGGT1_chrX:779857-780655(-) | protein_length=185 | sequence_SO=chromosome | SO=protein_coding_gene | is_pseudo=false	TGGT1_227620-t26_1-p1		20 kDa		unknown	9	6	9
163	TRUE	Empty	| transcript=TGGT1_263090-t26_1 | gene=TGGT1_263090 | organism=Toxoplasma_gondii_GT1 | gene_product=14-3-3 protein | transcript_product=14-3-3 protein | location=TGGT1_chrVIIb:786880-789511(+) | protein_length=323 | sequence_SO=chromosome | SO=protein_coding_gene | is_pseudo=false	TGGT1_263090-t26_1-p1		37 kDa		unknown	6	7	9
167	TRUE	Empty	| transcript=TGGT1_316310-t26_1 | gene=TGGT1_316310 | organism=Toxoplasma_gondii_GT1 | gene_product=superoxide dismutase | transcript_product=superoxide dismutase | location=TGGT1_chrXI:5175968-5177674(-) | protein_length=201 | sequence_SO=chromosome | SO=protein_coding_gene | is_pseudo=false	TGGT1_316310-t26_1-p1		23 kDa		unknown	5	9	9
168	TRUE	Empty	| transcript=TGGT1_318230-t26_1 | gene=TGGT1_318230 | organism=Toxoplasma_gondii_GT1 | gene_product=phosphoglycerate kinase PGKI | transcript_product=phosphoglycerate kinase PGKI | location=TGGT1_chrIV:1413955-1416908(+) | protein_length=417 | sequence_SO=chromosome | SO=protein_coding_gene | is_pseudo=false	TGGT1_318230-t26_1-p1		45 kDa	TRUE	unknown	5	9	9
174	TRUE	Empty	| transcript=TGGT1_241170-t26_1 | gene=TGGT1_241170 | organism=Toxoplasma_gondii_GT1 | gene_product=hypothetical protein | transcript_product=hypothetical protein | location=TGGT1_chrVI:1639455-1643673(+) | protein_length=1275 | sequence_SO=chromosome | SO=protein_coding_gene | is_pseudo=false	TGGT1_241170-t26_1-p1		140 kDa		unknown	7	7	9
175	TRUE	Empty	| transcript=TGGT1_251500-t26_1 | gene=TGGT1_251500 | organism=Toxoplasma_gondii_GT1 | gene_product=putative eukaryotic initiation factor-3, subunit 3 | transcript_product=putative eukaryotic initiation factor-3, subunit 3 | location=TGGT1_chrXII:5353371-5356184(+) | protein_length=600 | sequence_SO=chromosome | SO=protein_coding_gene | is_pseudo=false	TGGT1_251500-t26_1-p1		66 kDa		unknown	8	7	9
23	TRUE	Empty	Keratin, type I cytoskeletal 10 OS=Homo sapiens GN=KRT10 PE=1 SV=6	P13645	KRT10	59 kDa	TRUE	unknown	15	31	10
65	TRUE	Empty	| transcript=TGGT1_262920-t26_1 | gene=TGGT1_262920 | organism=Toxoplasma_gondii_GT1 | gene_product=trypsin domain-containing protein | transcript_product=trypsin domain-containing protein | location=TGGT1_chrVIIb:896939-905694(+) | protein_length=972 | sequence_SO=chromosome | SO=protein_coding_gene | is_pseudo=false	TGGT1_262920-t26_1-p1		105 kDa		unknown	14	12	10
72	TRUE	Empty	| transcript=TGGT1_272910-t26_1 | gene=TGGT1_272910 | organism=Toxoplasma_gondii_GT1 | gene_product=T-complex protein 1 delta subunit | transcript_product=T-complex protein 1 delta subunit | location=TGGT1_chrVIII:3700329-3707666(+) | protein_length=542 | sequence_SO=chromosome | SO=protein_coding_gene | is_pseudo=false	TGGT1_272910-t26_1-p1		59 kDa		unknown	14	13	10
82	TRUE	Empty	| transcript=TGGT1_224900-t26_1 | gene=TGGT1_224900 | organism=Toxoplasma_gondii_GT1 | gene_product=putative adenylate kinase | transcript_product=putative adenylate kinase | location=TGGT1_chrX:2611933-2614564(+) | protein_length=257 | sequence_SO=chromosome | SO=protein_coding_gene | is_pseudo=false	TGGT1_224900-t26_1-p1		29 kDa		unknown	11	10	10
83	TRUE	Empty	| transcript=TGGT1_227810-t26_1 | gene=TGGT1_227810 | organism=Toxoplasma_gondii_GT1 | gene_product=rhoptry kinase family protein ROP11 (incomplete catalytic triad) | transcript_product=rhoptry kinase family protein ROP11 (incomplete catalytic triad) | location=TGGT1_chrX:715479-717059(+) | protein_length=526 | sequence_SO=chromosome | SO=protein_coding_gene | is_pseudo=false	TGGT1_227810-t26_1-p1		58 kDa		unknown	10	11	10
85	TRUE	Empty	| transcript=TGGT1_243800-t26_1 | gene=TGGT1_243800 | organism=Toxoplasma_gondii_GT1 | gene_product=putative long-chain fatty acid CoA ligase | transcript_product=putative long-chain fatty acid CoA ligase | location=TGGT1_chrVI:2778396-2788707(-) | protein_length=758 | sequence_SO=chromosome | SO=protein_coding_gene | is_pseudo=false	TGGT1_243800-t26_1-p1		84 kDa		unknown	11	10	10
87	TRUE	Empty	| transcript=TGGT1_205558-t26_1 | gene=TGGT1_205558 | organism=Toxoplasma_gondii_GT1 | gene_product=NAC domain-containing protein | transcript_product=NAC domain-containing protein | location=TGGT1_chrVIIa:1246583-1248351(+) | protein_length=189 | sequence_SO=chromosome | SO=protein_coding_gene | is_pseudo=false	TGGT1_205558-t26_1-p1		21 kDa		unknown	9	12	10
94	TRUE	Empty	| transcript=TGGT1_287500-t26_1 | gene=TGGT1_287500 | organism=Toxoplasma_gondii_GT1 | gene_product=putative T complex chaperonin | transcript_product=putative T complex chaperonin | location=TGGT1_chrV:438209-443517(-) | protein_length=556 | sequence_SO=chromosome | SO=protein_coding_gene | is_pseudo=false	TGGT1_287500-t26_1-p1		59 kDa		unknown	12	7	10
95	TRUE	Empty	| transcript=TGGT1_290670-t26_1 | gene=TGGT1_290670 | organism=Toxoplasma_gondii_GT1 | gene_product=leucyl aminopeptidase LAP | transcript_product=leucyl aminopeptidase LAP | location=TGGT1_chrIX:3637150-3642271(+) | protein_length=781 | sequence_SO=chromosome | SO=protein_coding_gene | is_pseudo=false	TGGT1_290670-t26_1-p1		83 kDa		unknown	9	10	10
101	TRUE	Empty	| transcript=TGGT1_239820-t26_1 | gene=TGGT1_239820 | organism=Toxoplasma_gondii_GT1 | gene_product=D-3-phosphoglycerate dehydrogenase | transcript_product=D-3-phosphoglycerate dehydrogenase | location=TGGT1_chrVI:931789-940557(-) | protein_length=604 | sequence_SO=chromosome | SO=protein_coding_gene | is_pseudo=false	TGGT1_239820-t26_1-p1		65 kDa		unknown	13	11	10
105	TRUE	Empty	| transcript=TGGT1_292080-t26_1 | gene=TGGT1_292080 | organism=Toxoplasma_gondii_GT1 | gene_product=leucyl-tRNA synthetase | transcript_product=leucyl-tRNA synthetase | location=TGGT1_chrIX:4343158-4354677(+) | protein_length=1261 | sequence_SO=chromosome | SO=protein_coding_gene | is_pseudo=false	TGGT1_292080-t26_1-p1		141 kDa	TRUE	unknown	10	9	10
107	TRUE	Empty	| transcript=TGGT1_319340-t26_1 | gene=TGGT1_319340 | organism=Toxoplasma_gondii_GT1 | gene_product=hypothetical protein | transcript_product=hypothetical protein | location=TGGT1_chrIV:962742-964670(+) | protein_length=481 | sequence_SO=chromosome | SO=protein_coding_gene | is_pseudo=false	TGGT1_319340-t26_1-p1		52 kDa		unknown	10	11	10
108	TRUE	Empty	| transcript=TGGT1_218410-t26_1 | gene=TGGT1_218410 | organism=Toxoplasma_gondii_GT1 | gene_product=ribosomal protein RPP0 | transcript_product=ribosomal protein RPP0 | location=TGGT1_chrXII:1471598-1473146(+) | protein_length=314 | sequence_SO=chromosome | SO=protein_coding_gene | is_pseudo=false	TGGT1_218410-t26_1-p1		34 kDa		unknown	11	11	10
111	TRUE	Empty	| transcript=TGGT1_292920-t26_1 | gene=TGGT1_292920 | organism=Toxoplasma_gondii_GT1 | gene_product=putative heat shock protein 75 | transcript_product=putative heat shock protein 75 | location=TGGT1_chrIa:3979-11415(+) | protein_length=861 | sequence_SO=chromosome | SO=protein_coding_gene | is_pseudo=false	TGGT1_292920-t26_1-p1		95 kDa	TRUE	unknown	8	9	10
118	TRUE	Empty	| transcript=TGGT1_256990-t26_1 | gene=TGGT1_256990 | organism=Toxoplasma_gondii_GT1 | gene_product=glycyl-tRNA synthetase | transcript_product=glycyl-tRNA synthetase | location=TGGT1_chrVIIb:4226828-4230134(+) | protein_length=771 | sequence_SO=chromosome | SO=protein_coding_gene | is_pseudo=false	TGGT1_256990-t26_1-p1		86 kDa	TRUE	unknown	8	9	10
128	TRUE	Empty	| transcript=TGGT1_312420-t26_1 | gene=TGGT1_312420 | organism=Toxoplasma_gondii_GT1 | gene_product=hypothetical protein | transcript_product=hypothetical protein | location=TGGT1_chrXI:2633576-2638766(-) | protein_length=1086 | sequence_SO=chromosome | SO=protein_coding_gene | is_pseudo=false	TGGT1_312420-t26_1-p1		118 kDa		unknown	10	6	10
137	TRUE	Empty	| transcript=TGGT1_247470-t26_1 | gene=TGGT1_247470 | organism=Toxoplasma_gondii_GT1 | gene_product=putative nucleolar protein | transcript_product=putative nucleolar protein | location=TGGT1_chrXII:3291010-3295334(+) | protein_length=536 | sequence_SO=chromosome | SO=protein_coding_gene | is_pseudo=false	TGGT1_247470-t26_1-p1		60 kDa		unknown	8	8	10
144	TRUE	Empty	| transcript=TGGT1_216670-t26_1 | gene=TGGT1_216670 | organism=Toxoplasma_gondii_GT1 | gene_product=FUSE-binding protein 2 / KH-type splicing regulatory protein | transcript_product=FUSE-binding protein 2 / KH-type splicing regulatory protein | location=TGGT1_chrXI:5891708-5895741(-) | protein_length=941 | sequence_SO=chromosome | SO=protein_coding_gene | is_pseudo=false	TGGT1_216670-t26_1-p1		100 kDa		unknown	8	8	10
149	TRUE	Empty	| transcript=TGGT1_256760-t26_1 | gene=TGGT1_256760 | organism=Toxoplasma_gondii_GT1 | gene_product=pyruvate kinase PyK1 | transcript_product=pyruvate kinase PyK1 | location=TGGT1_chrVIIb:4413512-4417055(-) | protein_length=531 | sequence_SO=chromosome | SO=protein_coding_gene | is_pseudo=false	TGGT1_256760-t26_1-p1		58 kDa		unknown	7	9	10
155	TRUE	Empty	| transcript=TGGT1_209950-t26_1 | gene=TGGT1_209950 | organism=Toxoplasma_gondii_GT1 | gene_product=putative thioredoxin | transcript_product=putative thioredoxin | location=TGGT1_chrIb:1585569-1589285(-) | protein_length=424 | sequence_SO=chromosome | SO=protein_coding_gene | is_pseudo=false	TGGT1_209950-t26_1-p1		48 kDa		unknown	6	7	10
74	TRUE	Empty	| transcript=TGGT1_317720-t26_1 | gene=TGGT1_317720 | organism=Toxoplasma_gondii_GT1 | gene_product=putative eukaryotic translation initiation factor 3 subunit 7 | transcript_product=putative eukaryotic translation initiation factor 3 subunit 7 | location=TGGT1_chrIV:2518527-2525070(+) | protein_length=609 | sequence_SO=chromosome | SO=protein_coding_gene | is_pseudo=false	TGGT1_317720-t26_1-p1		69 kDa		unknown	14	12	11
77	TRUE	Empty	| transcript=TGGT1_321680-t26_1 | gene=TGGT1_321680 | organism=Toxoplasma_gondii_GT1 | gene_product=hypothetical protein | transcript_product=hypothetical protein | location=TGGT1_chrIb:1645852-1649258(-) | protein_length=372 | sequence_SO=chromosome | SO=protein_coding_gene | is_pseudo=false	TGGT1_321680-t26_1-p1		41 kDa	TRUE	unknown	10	13	11
78	TRUE	Empty	| transcript=TGGT1_214080-t26_1 | gene=TGGT1_214080 | organism=Toxoplasma_gondii_GT1 | gene_product=toxofilin | transcript_product=toxofilin | location=TGGT1_chrX:5904318-5905055(+) | protein_length=245 | sequence_SO=chromosome | SO=protein_coding_gene | is_pseudo=false	TGGT1_214080-t26_1-p1		27 kDa		unknown	12	10	11
79	TRUE	Empty	| transcript=TGGT1_318410-t26_1 | gene=TGGT1_318410 | organism=Toxoplasma_gondii_GT1 | gene_product=putative TCP-1 chaperonin | transcript_product=putative TCP-1 chaperonin | location=TGGT1_chrIV:1295296-1300413(+) | protein_length=537 | sequence_SO=chromosome | SO=protein_coding_gene | is_pseudo=false	TGGT1_318410-t26_1-p1		59 kDa	TRUE	unknown	13	10	11
80	TRUE	Empty	| transcript=TGGT1_247510-t26_1 | gene=TGGT1_247510 | organism=Toxoplasma_gondii_GT1 | gene_product=fructose-bisphospatase II | transcript_product=fructose-bisphospatase II | location=TGGT1_chrXII:3317257-3321142(+) | protein_length=381 | sequence_SO=chromosome | SO=protein_coding_gene | is_pseudo=false	TGGT1_247510-t26_1-p1		42 kDa		unknown	11	10	11
81	TRUE	Empty	| transcript=TGGT1_315270-t26_1 | gene=TGGT1_315270 | organism=Toxoplasma_gondii_GT1 | gene_product=hypothetical protein | transcript_product=hypothetical protein | location=TGGT1_chrXI:4558433-4565813(-) | protein_length=780 | sequence_SO=chromosome | SO=protein_coding_gene | is_pseudo=false	TGGT1_315270-t26_1-p1		85 kDa		unknown	13	12	11
89	TRUE	Empty	| transcript=TGGT1_310150-t26_1 | gene=TGGT1_310150 | organism=Toxoplasma_gondii_GT1 | gene_product=AMP-binding enzyme domain-containing protein | transcript_product=AMP-binding enzyme domain-containing protein | location=TGGT1_chrXI:1055873-1060273(-) | protein_length=866 | sequence_SO=chromosome | SO=protein_coding_gene | is_pseudo=false	TGGT1_310150-t26_1-p1		96 kDa	TRUE	unknown	10	9	11
92	TRUE	Empty	| transcript=TGGT1_235930-t26_1 | gene=TGGT1_235930 | organism=Toxoplasma_gondii_GT1 | gene_product=domain K- type RNA binding proteins family protein | transcript_product=domain K- type RNA binding proteins family protein | location=TGGT1_chrX:5075263-5081044(+) | protein_length=570 | sequence_SO=chromosome | SO=protein_coding_gene | is_pseudo=false	TGGT1_235930-t26_1-p1		64 kDa	TRUE	unknown	10	10	11
103	TRUE	Empty	| transcript=TGGT1_256970-t26_1 | gene=TGGT1_256970 | organism=Toxoplasma_gondii_GT1 | gene_product=putative vacuolar ATP synthase subunit A | transcript_product=putative vacuolar ATP synthase subunit A | location=TGGT1_chrVIIb:4248002-4257516(-) | protein_length=616 | sequence_SO=chromosome | SO=protein_coding_gene | is_pseudo=false	TGGT1_256970-t26_1-p1		68 kDa		unknown	9	8	11
104	TRUE	Empty	| transcript=TGGT1_259550-t26_1 | gene=TGGT1_259550 | organism=Toxoplasma_gondii_GT1 | gene_product=dihydropteroate synthase | transcript_product=dihydropteroate synthase | location=TGGT1_chrVIIb:2750606-2755609(-) | protein_length=748 | sequence_SO=chromosome | SO=protein_coding_gene | is_pseudo=false	TGGT1_259550-t26_1-p1		83 kDa	TRUE	unknown	8	9	11
106	TRUE	Empty	| transcript=TGGT1_297880-t26_1 | gene=TGGT1_297880 | organism=Toxoplasma_gondii_GT1 | gene_product=dense granule protein DG32 | transcript_product=dense granule protein DG32 | location=TGGT1_chrII:2069382-2070384(-) | protein_length=219 | sequence_SO=chromosome | SO=protein_coding_gene | is_pseudo=false	TGGT1_297880-t26_1-p1		24 kDa		unknown	11	9	11
114	TRUE	Empty	| transcript=TGGT1_206510-t26_1 | gene=TGGT1_206510 | organism=Toxoplasma_gondii_GT1 | gene_product=toxolysin TLN4 | transcript_product=toxolysin TLN4 | location=TGGT1_chrVIIa:879451-893239(+) | protein_length=2435 | sequence_SO=chromosome | SO=protein_coding_gene | is_pseudo=false	TGGT1_206510-t26_1-p1		257 kDa		unknown	10	7	11
141	TRUE	Empty	| transcript=TGGT1_204130-t26_1 | gene=TGGT1_204130 | organism=Toxoplasma_gondii_GT1 | gene_product=perforin-like protein PLP1 | transcript_product=perforin-like protein PLP1 | location=TGGT1_chrVIIa:1864038-1872889(-) | protein_length=1161 | sequence_SO=chromosome | SO=protein_coding_gene | is_pseudo=false	TGGT1_204130-t26_1-p1		125 kDa		unknown	9	4	11
162	TRUE	Empty	| transcript=TGGT1_249990-t26_1 | gene=TGGT1_249990 | organism=Toxoplasma_gondii_GT1 | gene_product=hypothetical protein | transcript_product=hypothetical protein | location=TGGT1_chrXII:4909167-4913985(-) | protein_length=838 | sequence_SO=chromosome | SO=protein_coding_gene | is_pseudo=false	TGGT1_249990-t26_1-p1		93 kDa		unknown	9	5	11
62	TRUE	Empty	| transcript=TGGT1_209600-t26_1 | gene=TGGT1_209600 | organism=Toxoplasma_gondii_GT1 | gene_product=hypothetical protein | transcript_product=hypothetical protein | location=TGGT1_chrIb:1372263-1374087(-) | protein_length=451 | sequence_SO=chromosome | SO=protein_coding_gene | is_pseudo=false	TGGT1_209600-t26_1-p1		50 kDa		unknown	14	12	12
63	TRUE	Empty	| transcript=TGGT1_232710-t26_1 | gene=TGGT1_232710 | organism=Toxoplasma_gondii_GT1 | gene_product=ribosomal protein RPS3A | transcript_product=ribosomal protein RPS3A | location=TGGT1_chrVIII:2231374-2232762(+) | protein_length=259 | sequence_SO=chromosome | SO=protein_coding_gene | is_pseudo=false	TGGT1_232710-t26_1-p1		29 kDa		unknown	13	12	12
66	TRUE	Empty	| transcript=TGGT1_275650-t26_1 | gene=TGGT1_275650 | organism=Toxoplasma_gondii_GT1 | gene_product=hypothetical protein | transcript_product=hypothetical protein | location=TGGT1_chrIII:288290-290923(+) | protein_length=877 | sequence_SO=chromosome | SO=protein_coding_gene | is_pseudo=false	TGGT1_275650-t26_1-p1		101 kDa		unknown	13	12	12
68	TRUE	Empty	| transcript=TGGT1_311240-t26_1 | gene=TGGT1_311240 | organism=Toxoplasma_gondii_GT1 | gene_product=putative DnaJ family chaperone | transcript_product=putative DnaJ family chaperone | location=TGGT1_chrXI:1865804-1870827(-) | protein_length=426 | sequence_SO=chromosome | SO=protein_coding_gene | is_pseudo=false	TGGT1_311240-t26_1-p1		47 kDa		unknown	14	11	12
70	TRUE	Empty	| transcript=TGGT1_243710-t26_1 | gene=TGGT1_243710 | organism=Toxoplasma_gondii_GT1 | gene_product=t-complex protein beta subunit | transcript_product=t-complex protein beta subunit | location=TGGT1_chrVI:2717493-2725570(+) | protein_length=568 | sequence_SO=chromosome | SO=protein_coding_gene | is_pseudo=false	TGGT1_243710-t26_1-p1		61 kDa		unknown	12	11	12
75	TRUE	Empty	| transcript=TGGT1_223390-t26_1 | gene=TGGT1_223390 | organism=Toxoplasma_gondii_GT1 | gene_product=putative activating signal cointegrator 1 complex subunit 3 family 1 ASCC3L1 | transcript_product=putative activating signal cointegrator 1 complex subunit 3 family 1 ASCC3L1 | location=TGGT1_chrX:3771178-3788152(+) | protein_length=2207 | sequence_SO=chromosome | SO=protein_coding_gene | is_pseudo…	TGGT1_223390-t26_1-p1		248 kDa		unknown	15	8	12
86	TRUE	Empty	| transcript=TGGT1_202530-t26_1 | gene=TGGT1_202530 | organism=Toxoplasma_gondii_GT1 | gene_product=aspartate-tRNA ligase | transcript_product=aspartate-tRNA ligase | location=TGGT1_chrVIIa:3153086-3158845(-) | protein_length=773 | sequence_SO=chromosome | SO=protein_coding_gene | is_pseudo=false	TGGT1_202530-t26_1-p1		87 kDa		unknown	11	10	12
96	TRUE	Empty	| transcript=TGGT1_310670-t26_1 | gene=TGGT1_310670 | organism=Toxoplasma_gondii_GT1 | gene_product=putative glycogen phosphorylase 1 | transcript_product=putative glycogen phosphorylase 1 | location=TGGT1_chrXI:1474522-1478513(+) | protein_length=912 | sequence_SO=chromosome | SO=protein_coding_gene | is_pseudo=false	TGGT1_310670-t26_1-p1		105 kDa	TRUE	unknown	12	12	12
98	TRUE	Empty	| transcript=TGGT1_201780-t26_1 | gene=TGGT1_201780 | organism=Toxoplasma_gondii_GT1 | gene_product=microneme protein MIC2 | transcript_product=microneme protein MIC2 | location=TGGT1_chrVIIa:3693727-3696991(-) | protein_length=769 | sequence_SO=chromosome | SO=protein_coding_gene | is_pseudo=false	TGGT1_201780-t26_1-p1		83 kDa		unknown	9	10	12
110	TRUE	Empty	| transcript=TGGT1_221470-t26_1 | gene=TGGT1_221470 | organism=Toxoplasma_gondii_GT1 | gene_product=hypothetical protein | transcript_product=hypothetical protein | location=TGGT1_chrII:360683-367434(+) | protein_length=552 | sequence_SO=chromosome | SO=protein_coding_gene | is_pseudo=false	TGGT1_221470-t26_1-p1		62 kDa		unknown	7	8	12
43	TRUE	Empty	| transcript=TGGT1_288650-t26_1 | gene=TGGT1_288650 | organism=Toxoplasma_gondii_GT1 | gene_product=dense granule protein GRA12 | transcript_product=dense granule protein GRA12 | location=TGGT1_chrIX:2467879-2469672(-) | protein_length=436 | sequence_SO=chromosome | SO=protein_coding_gene | is_pseudo=false	TGGT1_288650-t26_1-p1		48 kDa	TRUE	unknown	19	14	13
49	TRUE	Empty	| transcript=TGGT1_250770-t26_1 | gene=TGGT1_250770 | organism=Toxoplasma_gondii_GT1 | gene_product=putative eukaryotic initiation factor-4A | transcript_product=putative eukaryotic initiation factor-4A | location=TGGT1_chrXII:5123731-5125767(-) | protein_length=412 | sequence_SO=chromosome | SO=protein_coding_gene | is_pseudo=false	TGGT1_250770-t26_1-p1		47 kDa		unknown	14	15	13
51	TRUE	Empty	| transcript=TGGT1_291960-t26_1 | gene=TGGT1_291960 | organism=Toxoplasma_gondii_GT1 | gene_product=rhoptry kinase family protein ROP40 (incomplete catalytic triad) | transcript_product=rhoptry kinase family protein ROP40 (incomplete catalytic triad) | location=TGGT1_chrIX:4241532-4244563(+) | protein_length=525 | sequence_SO=chromosome | SO=protein_coding_gene | is_pseudo=false	TGGT1_291960-t26_1-p1		58 kDa		unknown	13	15	13
52	TRUE	Empty	| transcript=TGGT1_204400-t26_1 | gene=TGGT1_204400 | organism=Toxoplasma_gondii_GT1 | gene_product=putative ATPase synthase subunit alpha | transcript_product=putative ATPase synthase subunit alpha | location=TGGT1_chrVIIa:1716199-1723634(+) | protein_length=577 | sequence_SO=chromosome | SO=protein_coding_gene | is_pseudo=false	TGGT1_204400-t26_1-p1		62 kDa	TRUE	unknown	15	12	13
55	TRUE	Empty	| transcript=TGGT1_223920-t26_1 | gene=TGGT1_223920 | organism=Toxoplasma_gondii_GT1 | gene_product=rhoptry neck protein RON3 | transcript_product=rhoptry neck protein RON3 | location=TGGT1_chrX:3357300-3367973(+) | protein_length=1958 | sequence_SO=chromosome | SO=protein_coding_gene | is_pseudo=false	TGGT1_223920-t26_1-p1		223 kDa	TRUE	unknown	15	11	13
58	TRUE	Empty	| transcript=TGGT1_206470-t26_1 | gene=TGGT1_206470 | organism=Toxoplasma_gondii_GT1 | gene_product=pyruvate dehydrogenase complex subunit PDH-E3II | transcript_product=pyruvate dehydrogenase complex subunit PDH-E3II | location=TGGT1_chrVIIa:922416-929013(+) | protein_length=519 | sequence_SO=chromosome | SO=protein_coding_gene | is_pseudo=false	TGGT1_206470-t26_1-p1		55 kDa		unknown	15	11	13
59	TRUE	Empty	| transcript=TGGT1_229480-t26_1 | gene=TGGT1_229480 | organism=Toxoplasma_gondii_GT1 | gene_product=putative calcium binding protein precursor | transcript_product=putative calcium binding protein precursor | location=TGGT1_chrVIII:289042-291582(-) | protein_length=335 | sequence_SO=chromosome | SO=protein_coding_gene | is_pseudo=false	TGGT1_229480-t26_1-p1		38 kDa		unknown	12	13	13
69	TRUE	Empty	| transcript=TGGT1_239100-t26_1 | gene=TGGT1_239100 | organism=Toxoplasma_gondii_GT1 | gene_product=ribosomal protein RPS7 | transcript_product=ribosomal protein RPS7 | location=TGGT1_chrVI:457170-458270(+) | protein_length=196 | sequence_SO=chromosome | SO=protein_coding_gene | is_pseudo=false	TGGT1_239100-t26_1-p1		23 kDa	TRUE	unknown	15	12	13
71	TRUE	Empty	| transcript=TGGT1_267080-t26_1 | gene=TGGT1_267080 | organism=Toxoplasma_gondii_GT1 | gene_product=putative 26S protease regulatory subunit 4 | transcript_product=putative 26S protease regulatory subunit 4 | location=TGGT1_chrIX:625144-630490(+) | protein_length=441 | sequence_SO=chromosome | SO=protein_coding_gene | is_pseudo=false	TGGT1_267080-t26_1-p1		49 kDa		unknown	15	7	13
76	TRUE	Empty	| transcript=TGGT1_266640-t26_1 | gene=TGGT1_266640 | organism=Toxoplasma_gondii_GT1 | gene_product=putative Acetyl-coenzyme A synthetase 2 | transcript_product=putative Acetyl-coenzyme A synthetase 2 | location=TGGT1_chrIX:887254-895827(+) | protein_length=714 | sequence_SO=chromosome | SO=protein_coding_gene | is_pseudo=false	TGGT1_266640-t26_1-p1		80 kDa		unknown	13	10	13
170	TRUE	Empty	| transcript=TGGT1_360830-t26_1 | gene=TGGT1_360830 | organism=Toxoplasma_gondii_GT1 | gene_product=nucleoside-triphosphatase | transcript_product=nucleoside-triphosphatase | location=AAQM03000066:41-1153(+) | protein_length=370 | sequence_SO=contig | SO=protein_coding_gene | is_pseudo=false	TGGT1_360830-t26_1-p1		41 kDa	TRUE	unknown	0	0	13
42	TRUE	Empty	| transcript=TGGT1_257990-t26_1 | gene=TGGT1_257990 | organism=Toxoplasma_gondii_GT1 | gene_product=putative heat shock protein 101 | transcript_product=putative heat shock protein 101 | location=TGGT1_chrVIIb:3637480-3646383(+) | protein_length=927 | sequence_SO=chromosome | SO=protein_coding_gene | is_pseudo=false	TGGT1_257990-t26_1-p1		104 kDa	TRUE	unknown	20	11	14
60	TRUE	Empty	| transcript=TGGT1_232350-t26_1 | gene=TGGT1_232350 | organism=Toxoplasma_gondii_GT1 | gene_product=lactate dehydrogenase LDH1 | transcript_product=lactate dehydrogenase LDH1 | location=TGGT1_chrVIII:2023599-2025126(+) | protein_length=329 | sequence_SO=chromosome | SO=protein_coding_gene | is_pseudo=false	TGGT1_232350-t26_1-p1		36 kDa		unknown	14	12	14
61	TRUE	Empty	| transcript=TGGT1_270510-t26_1 | gene=TGGT1_270510 | organism=Toxoplasma_gondii_GT1 | gene_product=asparaginyl-tRNA synthetase (NOB+tRNA synthase) | transcript_product=asparaginyl-tRNA synthetase (NOB+tRNA synthase) | location=TGGT1_chrVIII:5218409-5221722(+) | protein_length=676 | sequence_SO=chromosome | SO=protein_coding_gene | is_pseudo=false	TGGT1_270510-t26_1-p1		75 kDa		unknown	15	10	14
73	TRUE	Empty	| transcript=TGGT1_273460-t26_1 | gene=TGGT1_273460 | organism=Toxoplasma_gondii_GT1 | gene_product=eukaryotic translation initiation factor 3 subunit 6 interacting protein | transcript_product=eukaryotic translation initiation factor 3 subunit 6 interacting protein | location=TGGT1_chrVIII:3489847-3495730(-) | protein_length=639 | sequence_SO=chromosome | SO=protein_coding_gene | is_pseudo=false	TGGT1_273460-t26_1-p1		75 kDa	TRUE	unknown	13	9	14
28	TRUE	Empty	Keratin, type II cytoskeletal 1 OS=Homo sapiens GN=KRT1 PE=1 SV=6	P04264	KRT1	66 kDa	TRUE	unknown	13	23	15
32	TRUE	Empty	| transcript=TGGT1_313410-t26_1 | gene=TGGT1_313410 | organism=Toxoplasma_gondii_GT1 | gene_product=proteasome 26S regulatory subunit | transcript_product=proteasome 26S regulatory subunit | location=TGGT1_chrXI:3312986-3323185(+) | protein_length=1091 | sequence_SO=chromosome | SO=protein_coding_gene | is_pseudo=false	TGGT1_313410-t26_1-p1		118 kDa		unknown	18	15	15
34	TRUE	Empty	| transcript=TGGT1_203310-t26_1 | gene=TGGT1_203310 | organism=Toxoplasma_gondii_GT1 | gene_product=dense granule protein GRA7 | transcript_product=dense granule protein GRA7 | location=TGGT1_chrVIIa:2502941-2503651(+) | protein_length=236 | sequence_SO=chromosome | SO=protein_coding_gene | is_pseudo=false	TGGT1_203310-t26_1-p1		26 kDa		unknown	18	14	15
36	TRUE	Empty	| transcript=TGGT1_228170-t26_1 | gene=TGGT1_228170 | organism=Toxoplasma_gondii_GT1 | gene_product=inner membrane complex protein IMC2A | transcript_product=inner membrane complex protein IMC2A | location=TGGT1_chrX:431147-436956(-) | protein_length=1596 | sequence_SO=chromosome | SO=protein_coding_gene | is_pseudo=false	TGGT1_228170-t26_1-p1		182 kDa		unknown	19	14	15
40	TRUE	Empty	| transcript=TGGT1_266960-t26_1 | gene=TGGT1_266960 | organism=Toxoplasma_gondii_GT1 | gene_product=beta-tubulin | transcript_product=beta-tubulin | location=TGGT1_chrIX:705551-707606(-) | protein_length=449 | sequence_SO=chromosome | SO=protein_coding_gene | is_pseudo=false	TGGT1_266960-t26_1-p1		50 kDa	TRUE	unknown	17	15	15
44	TRUE	Empty	| transcript=TGGT1_219540-t26_1 | gene=TGGT1_219540 | organism=Toxoplasma_gondii_GT1 | gene_product=cytosolic tRNA-Ala synthetase | transcript_product=cytosolic tRNA-Ala synthetase | location=TGGT1_chrXII:800723-814444(-) | protein_length=1280 | sequence_SO=chromosome | SO=protein_coding_gene | is_pseudo=false	TGGT1_219540-t26_1-p1		139 kDa		unknown	16	15	15
50	TRUE	Empty	| transcript=TGGT1_290290-t26_1 | gene=TGGT1_290290 | organism=Toxoplasma_gondii_GT1 | gene_product=ubiquitin-activating enzyme E1 family protein | transcript_product=ubiquitin-activating enzyme E1 family protein | location=TGGT1_chrIX:3489378-3499339(+) | protein_length=1092 | sequence_SO=chromosome | SO=protein_coding_gene | is_pseudo=false	TGGT1_290290-t26_1-p1		120 kDa		unknown	15	13	15
53	TRUE	Empty	| transcript=TGGT1_231850-t26_1 | gene=TGGT1_231850 | organism=Toxoplasma_gondii_GT1 | gene_product=serine-threonine phosophatase 2C (PP2C) | transcript_product=serine-threonine phosophatase 2C (PP2C) | location=TGGT1_chrVIII:1583236-1586735(+) | protein_length=331 | sequence_SO=chromosome | SO=protein_coding_gene | is_pseudo=false	TGGT1_231850-t26_1-p1		37 kDa		unknown	11	17	15
57	TRUE	Empty	| transcript=TGGT1_289540-t26_1 | gene=TGGT1_289540 | organism=Toxoplasma_gondii_GT1 | gene_product=hypothetical protein | transcript_product=hypothetical protein | location=TGGT1_chrIX:3100902-3103715(+) | protein_length=937 | sequence_SO=chromosome | SO=protein_coding_gene | is_pseudo=false	TGGT1_289540-t26_1-p1		101 kDa		unknown	19	8	15
67	TRUE	Empty	| transcript=TGGT1_294200-t26_1 | gene=TGGT1_294200 | organism=Toxoplasma_gondii_GT1 | gene_product=glucose-6-phosphate 1-dehydrogenase | transcript_product=glucose-6-phosphate 1-dehydrogenase | location=TGGT1_chrIa:683542-690397(+) | protein_length=560 | sequence_SO=chromosome | SO=protein_coding_gene | is_pseudo=false	TGGT1_294200-t26_1-p1		63 kDa	TRUE	unknown	13	9	15
25	TRUE	Empty	| transcript=TGGT1_229990-t26_1 | gene=TGGT1_229990 | organism=Toxoplasma_gondii_GT1 | gene_product=putative T-complex protein 1 subunit alpha | transcript_product=putative T-complex protein 1 subunit alpha | location=TGGT1_chrVIII:493249-499968(-) | protein_length=548 | sequence_SO=chromosome | SO=protein_coding_gene | is_pseudo=false	TGGT1_229990-t26_1-p1		59 kDa	TRUE	unknown	21	17	16
29	TRUE	Empty	| transcript=TGGT1_301440-t26_1 | gene=TGGT1_301440 | organism=Toxoplasma_gondii_GT1 | gene_product=calcium-dependent protein kinase CDPK1 | transcript_product=calcium-dependent protein kinase CDPK1 | location=TGGT1_chrIV:2366836-2372193(+) | protein_length=582 | sequence_SO=chromosome | SO=protein_coding_gene | is_pseudo=false	TGGT1_301440-t26_1-p1		65 kDa	TRUE	unknown	18	17	16
31	TRUE	Empty	| transcript=TGGT1_221620-t26_1 | gene=TGGT1_221620 | organism=Toxoplasma_gondii_GT1 | gene_product=putative beta-tubulin | transcript_product=putative beta-tubulin | location=TGGT1_chrII:472166-474503(-) | protein_length=449 | sequence_SO=chromosome | SO=protein_coding_gene | is_pseudo=false	TGGT1_221620-t26_1-p1		50 kDa	TRUE	unknown	18	17	16
35	TRUE	Empty	| transcript=TGGT1_205440-t26_1 | gene=TGGT1_205440 | organism=Toxoplasma_gondii_GT1 | gene_product=CCT chaperonin gamma subunit | transcript_product=CCT chaperonin gamma subunit | location=TGGT1_chrVIIa:1309659-1315491(+) | protein_length=556 | sequence_SO=chromosome | SO=protein_coding_gene | is_pseudo=false	TGGT1_205440-t26_1-p1		61 kDa	TRUE	unknown	18	13	16
37	TRUE	Empty	| transcript=TGGT1_310080-t26_1 | gene=TGGT1_310080 | organism=Toxoplasma_gondii_GT1 | gene_product=AMP-binding enzyme domain-containing protein | transcript_product=AMP-binding enzyme domain-containing protein | location=TGGT1_chrXI:1008086-1011664(-) | protein_length=789 | sequence_SO=chromosome | SO=protein_coding_gene | is_pseudo=false	TGGT1_310080-t26_1-p1		88 kDa	TRUE	unknown	17	14	16
38	TRUE	Empty	| transcript=TGGT1_321620-t26_1 | gene=TGGT1_321620 | organism=Toxoplasma_gondii_GT1 | gene_product=dynamin-related protein DRPB | transcript_product=dynamin-related protein DRPB | location=TGGT1_chrIb:1696372-1706596(+) | protein_length=860 | sequence_SO=chromosome | SO=protein_coding_gene | is_pseudo=false	TGGT1_321620-t26_1-p1		96 kDa		unknown	18	14	16
41	TRUE	Empty	| transcript=TGGT1_236040-t26_1 | gene=TGGT1_236040 | organism=Toxoplasma_gondii_GT1 | gene_product=fructose-1,6-bisphosphate aldolase | transcript_product=fructose-1,6-bisphosphate aldolase | location=TGGT1_chrX:5139351-5141389(+) | protein_length=433 | sequence_SO=chromosome | SO=protein_coding_gene | is_pseudo=false	TGGT1_236040-t26_1-p1		47 kDa		unknown	13	16	16
45	TRUE	Empty	| transcript=TGGT1_217460-t26_1 | gene=TGGT1_217460 | organism=Toxoplasma_gondii_GT1 | gene_product=glutaminyl-tRNA synthetase (GlnRS) | transcript_product=glutaminyl-tRNA synthetase (GlnRS) | location=TGGT1_chrXII:1787579-1795013(-) | protein_length=860 | sequence_SO=chromosome | SO=protein_coding_gene | is_pseudo=false	TGGT1_217460-t26_1-p1		96 kDa		unknown	15	14	16
46	TRUE	Empty	| transcript=TGGT1_226830-t26_1 | gene=TGGT1_226830 | organism=Toxoplasma_gondii_GT1 | gene_product=DnaK family protein | transcript_product=DnaK family protein | location=TGGT1_chrX:1215623-1218481(-) | protein_length=952 | sequence_SO=chromosome | SO=protein_coding_gene | is_pseudo=false	TGGT1_226830-t26_1-p1		105 kDa	TRUE	unknown	14	15	16
56	TRUE	Empty	| transcript=TGGT1_265530-t26_1 | gene=TGGT1_265530 | organism=Toxoplasma_gondii_GT1 | gene_product=RNA recognition motif-containing protein | transcript_product=RNA recognition motif-containing protein | location=TGGT1_chrIX:1315868-1318933(-) | protein_length=492 | sequence_SO=chromosome | SO=protein_coding_gene | is_pseudo=false	TGGT1_265530-t26_1-p1		51 kDa		unknown	15	11	16
27	TRUE	Empty	| transcript=TGGT1_261950-t26_1 | gene=TGGT1_261950 | organism=Toxoplasma_gondii_GT1 | gene_product=ATP synthase beta subunit ATP-B | transcript_product=ATP synthase beta subunit ATP-B | location=TGGT1_chrVIIb:1457013-1460114(-) | protein_length=560 | sequence_SO=chromosome | SO=protein_coding_gene | is_pseudo=false	TGGT1_261950-t26_1-p1		60 kDa		unknown	17	19	17
30	TRUE	Empty	| transcript=TGGT1_219850-t26_1 | gene=TGGT1_219850 | organism=Toxoplasma_gondii_GT1 | gene_product=prolyl-tRNA synthetase (ProRS) | transcript_product=prolyl-tRNA synthetase (ProRS) | location=TGGT1_chrXII:529404-538395(-) | protein_length=830 | sequence_SO=chromosome | SO=protein_coding_gene | is_pseudo=false	TGGT1_219850-t26_1-p1		93 kDa		unknown	17	16	17
54	TRUE	Empty	| transcript=TGGT1_312630-t26_1 | gene=TGGT1_312630 | organism=Toxoplasma_gondii_GT1 | gene_product=putative anonymous antigen-1 | transcript_product=putative anonymous antigen-1 | location=TGGT1_chrXI:2804165-2821550(-) | protein_length=2639 | sequence_SO=chromosome | SO=protein_coding_gene | is_pseudo=false	TGGT1_312630-t26_1-p1		286 kDa		unknown	11	13	17
64	TRUE	Empty	| transcript=TGGT1_238050-t26_1 | gene=TGGT1_238050 | organism=Toxoplasma_gondii_GT1 | gene_product=nuclease and tudor domain-containing protein | transcript_product=nuclease and tudor domain-containing protein | location=TGGT1_chrVI:31087-39926(+) | protein_length=1024 | sequence_SO=chromosome | SO=protein_coding_gene | is_pseudo=false	TGGT1_238050-t26_1-p1		114 kDa	TRUE	unknown	10	15	17
19	TRUE	Empty	| transcript=TGGT1_290950-t26_1 | gene=TGGT1_290950 | organism=Toxoplasma_gondii_GT1 | gene_product=putative clathrin heavy chain | transcript_product=putative clathrin heavy chain | location=TGGT1_chrIX:3770246-3782423(-) | protein_length=1731 | sequence_SO=chromosome | SO=protein_coding_gene | is_pseudo=false	TGGT1_290950-t26_1-p1		194 kDa		unknown	27	21	18
20	TRUE	Empty	| transcript=TGGT1_308090-t26_1 | gene=TGGT1_308090 | organism=Toxoplasma_gondii_GT1 | gene_product=rhoptry protein ROP5 | transcript_product=rhoptry protein ROP5 | location=AAQM03000031:206-1855(-) | protein_length=549 | sequence_SO=contig | SO=protein_coding_gene | is_pseudo=false	TGGT1_308090-t26_1-p1		61 kDa	TRUE	unknown	23	22	18
24	TRUE	Empty	| transcript=TGGT1_201680-t26_1 | gene=TGGT1_201680 | organism=Toxoplasma_gondii_GT1 | gene_product=putative eukaryotic initiation factor-3 subunit 10 | transcript_product=putative eukaryotic initiation factor-3 subunit 10 | location=TGGT1_chrVIIa:3754116-3762345(+) | protein_length=1031 | sequence_SO=chromosome | SO=protein_coding_gene | is_pseudo=false	TGGT1_201680-t26_1-p1		119 kDa		unknown	20	20	18
26	TRUE	Empty	| transcript=TGGT1_211680-t26_1 | gene=TGGT1_211680 | organism=Toxoplasma_gondii_GT1 | gene_product=protein disulfide isomerase | transcript_product=protein disulfide isomerase | location=TGGT1_chrIV:1556190-1558014(+) | protein_length=471 | sequence_SO=chromosome | SO=protein_coding_gene | is_pseudo=false	TGGT1_211680-t26_1-p1		53 kDa		unknown	17	19	18
33	TRUE	Empty	Keratin, type I cytoskeletal 9 OS=Homo sapiens GN=KRT9 PE=1 SV=3	P35527	KRT9	62 kDa	TRUE	unknown	6	22	18
39	TRUE	Empty	| transcript=TGGT1_277270-t26_1 | gene=TGGT1_277270 | organism=Toxoplasma_gondii_GT1 | gene_product=NTPase II | transcript_product=NTPase II | location=AAQM03000418:1-4939(+) | protein_length=862 | sequence_SO=contig | SO=protein_coding_gene | is_pseudo=false	TGGT1_277270-t26_1-p1		96 kDa	TRUE	unknown	14	14	18
47	TRUE	Empty	| transcript=TGGT1_249390-t26_1 | gene=TGGT1_249390 | organism=Toxoplasma_gondii_GT1 | gene_product=glutamate/leucine/phenylalanine/valine dehydrogenase family protein | transcript_product=glutamate/leucine/phenylalanine/valine dehydrogenase family protein | location=TGGT1_chrXII:4441593-4452115(+) | protein_length=1206 | sequence_SO=chromosome | SO=protein_coding_gene | is_pseudo=false	TGGT1_249390-t26_1-p1		136 kDa		unknown	15	12	18
21	TRUE	Empty	| transcript=TGGT1_244560-t26_1 | gene=TGGT1_244560 | organism=Toxoplasma_gondii_GT1 | gene_product=putative heat shock protein 90 | transcript_product=putative heat shock protein 90 | location=TGGT1_chrVI:3273039-3276701(+) | protein_length=853 | sequence_SO=chromosome | SO=protein_coding_gene | is_pseudo=false	TGGT1_244560-t26_1-p1		98 kDa	TRUE	unknown	22	19	19
22	TRUE	Empty	| transcript=TGGT1_270250-t26_1 | gene=TGGT1_270250 | organism=Toxoplasma_gondii_GT1 | gene_product=dense granule protein GRA1 | transcript_product=dense granule protein GRA1 | location=TGGT1_chrVIII:5308049-5308756(-) | protein_length=190 | sequence_SO=chromosome | SO=protein_coding_gene | is_pseudo=false	TGGT1_270250-t26_1-p1		20 kDa	TRUE	unknown	20	17	20
18	TRUE	Empty	| transcript=TGGT1_251780-t26_1 | gene=TGGT1_251780 | organism=Toxoplasma_gondii_GT1 | gene_product=heat shock protein | transcript_product=heat shock protein | location=TGGT1_chrXII:5504595-5509577(-) | protein_length=728 | sequence_SO=chromosome | SO=protein_coding_gene | is_pseudo=false	TGGT1_251780-t26_1-p1		78 kDa		unknown	21	19	22
14	TRUE	Empty	| transcript=TGGT1_209030-t26_1 | gene=TGGT1_209030 | organism=Toxoplasma_gondii_GT1 | gene_product=actin ACT1 | transcript_product=actin ACT1 | location=TGGT1_chrIb:1014618-1016180(+) | protein_length=376 | sequence_SO=chromosome | SO=protein_coding_gene | is_pseudo=false	TGGT1_209030-t26_1-p1		42 kDa	TRUE	unknown	23	25	23
17	TRUE	Empty	| transcript=TGGT1_216860-t26_1 | gene=TGGT1_216860 | organism=Toxoplasma_gondii_GT1 | gene_product=DEAD (Asp-Glu-Ala-Asp) box polypeptide DDX39 | transcript_product=DEAD (Asp-Glu-Ala-Asp) box polypeptide DDX39 | location=TGGT1_chrXI:5764687-5768776(+) | protein_length=434 | sequence_SO=chromosome | SO=protein_coding_gene | is_pseudo=false	TGGT1_216860-t26_1-p1		49 kDa		unknown	21	21	23
7	TRUE	Empty	| transcript=TGGT1_205470-t26_1 | gene=TGGT1_205470 | organism=Toxoplasma_gondii_GT1 | gene_product=putative translation elongation factor 2 family protein | transcript_product=putative translation elongation factor 2 family protein | location=TGGT1_chrVIIa:1297616-1301283(+) | protein_length=832 | sequence_SO=chromosome | SO=protein_coding_gene | is_pseudo=false	TGGT1_205470-t26_1-p1		93 kDa		unknown	29	28	24
12	TRUE	Empty	| transcript=TGGT1_311720-t26_1 | gene=TGGT1_311720 | organism=Toxoplasma_gondii_GT1 | gene_product=chaperonin protein BiP | transcript_product=chaperonin protein BiP | location=TGGT1_chrXI:2188121-2191497(-) | protein_length=668 | sequence_SO=chromosome | SO=protein_coding_gene | is_pseudo=false	TGGT1_311720-t26_1-p1		73 kDa	TRUE	unknown	26	22	25
13	TRUE	Empty	| transcript=TGGT1_273090-t26_1 | gene=TGGT1_273090 | organism=Toxoplasma_gondii_GT1 | gene_product=cell division protein CDC48CY | transcript_product=cell division protein CDC48CY | location=TGGT1_chrVIII:3661986-3671254(-) | protein_length=811 | sequence_SO=chromosome | SO=protein_coding_gene | is_pseudo=false	TGGT1_273090-t26_1-p1		89 kDa	TRUE	unknown	21	23	25
15	TRUE	Empty	| transcript=TGGT1_268850-t26_1 | gene=TGGT1_268850 | organism=Toxoplasma_gondii_GT1 | gene_product=enolase 2 | transcript_product=enolase 2 | location=TGGT1_chrVIII:6248823-6250901(-) | protein_length=475 | sequence_SO=chromosome | SO=protein_coding_gene | is_pseudo=false	TGGT1_268850-t26_1-p1		52 kDa		unknown	23	23	25
8	TRUE	Empty	| transcript=TGGT1_226960-t26_1 | gene=TGGT1_226960 | organism=Toxoplasma_gondii_GT1 | gene_product=phosphofructokinase PFKII | transcript_product=phosphofructokinase PFKII | location=TGGT1_chrX:1093641-1104060(-) | protein_length=1225 | sequence_SO=chromosome | SO=protein_coding_gene | is_pseudo=false	TGGT1_226960-t26_1-p1		131 kDa		unknown	32	24	26
10	TRUE	Empty	| transcript=TGGT1_288380-t26_1 | gene=TGGT1_288380 | organism=Toxoplasma_gondii_GT1 | gene_product=heat shock protein HSP90 | transcript_product=heat shock protein HSP90 | location=TGGT1_chrIX:2294323-2298742(+) | protein_length=708 | sequence_SO=chromosome | SO=protein_coding_gene | is_pseudo=false	TGGT1_288380-t26_1-p1		82 kDa	TRUE	unknown	24	26	26
9	TRUE	Empty	Serum albumin OS=Bos taurus GN=ALB PE=1 SV=4	P02769	ALB	69 kDa		unknown	24	25	27
11	TRUE	Empty	| transcript=TGGT1_289690-t26_1 | gene=TGGT1_289690 | organism=Toxoplasma_gondii_GT1 | gene_product=glyceraldehyde-3-phosphate dehydrogenase GAPDH1 | transcript_product=glyceraldehyde-3-phosphate dehydrogenase GAPDH1 | location=TGGT1_chrIX:3189155-3191218(-) | protein_length=489 | sequence_SO=chromosome | SO=protein_coding_gene | is_pseudo=false	TGGT1_289690-t26_1-p1		53 kDa		unknown	28	22	27
6	TRUE	Empty	| transcript=TGGT1_273760-t26_1 | gene=TGGT1_273760 | organism=Toxoplasma_gondii_GT1 | gene_product=heat shock protein HSP70 | transcript_product=heat shock protein HSP70 | location=TGGT1_chrVIII:3285695-3287698(-) | protein_length=667 | sequence_SO=chromosome | SO=protein_coding_gene | is_pseudo=false	TGGT1_273760-t26_1-p1		72 kDa	TRUE	unknown	36	34	30
4	TRUE	Empty	Trypsin OS=Sus scrofa PE=1 SV=1	P00761		24 kDa		unknown	46	44	41
5	TRUE	Empty	| transcript=TGGT1_288360-t26_1 | gene=TGGT1_288360 | organism=Toxoplasma_gondii_GT1 | gene_product=tryptophanyl-tRNA synthetase (TrpRS2) | transcript_product=tryptophanyl-tRNA synthetase (TrpRS2) | location=TGGT1_chrIX:2284649-2289081(+) | protein_length=689 | sequence_SO=chromosome | SO=protein_coding_gene | is_pseudo=false	TGGT1_288360-t26_1-p1		77 kDa		unknown	34	35	42
3	TRUE	Empty	| transcript=TGGT1_286420A-t26_1 | gene=TGGT1_286420A | organism=Toxoplasma_gondii_GT1 | gene_product=putative elongation factor 1-alpha (EF-1-ALPHA) | transcript_product=putative elongation factor 1-alpha (EF-1-ALPHA) | location=TGGT1_chrV:1692242-1694172(-) | protein_length=448 | sequence_SO=chromosome | SO=protein_coding_gene | is_pseudo=false	TGGT1_286420A-t26_1-p1		50 kDa	TRUE	unknown	57	54	58
2	TRUE	Empty	Protease 1 (rLysC) OS=Achromobacter lyticus OX=224 PE=1 SV=1	P15636		68 kDa		unknown	118	110	128
1	TRUE	Empty	Immunoglobulin G-binding protein A OS=Staphylococcus aureus (strain NCTC 8325) OX=93061 GN=spa PE=1 SV=3	P02976	spa	56 kDa	TRUE	unknown	983	1075	999

## Sheet: DCS2vsTir1_unique
#	Visible?	Starred?	Identified Proteins (918)	Accession Number	Alternate ID	Molecular Weight	Protein Grouping Ambiguity	Taxonomy	DCS2	TiR1
193	TRUE	Empty	| transcript=TGGT1_231790-t26_1 | gene=TGGT1_231790 | organism=Toxoplasma_gondii_GT1 | gene_product=hypothetical protein | transcript_product=hypothetical protein | location=TGGT1_chrVIII:1532804-1536806(-) | protein_length=1232 | sequence_SO=chromosome | SO=protein_coding_gene | is_pseudo=false	TGGT1_231790-t26_1-p1		134 kDa	TRUE	unknown	9	0
488	TRUE	Empty	| transcript=TGGT1_204050-t26_1 | gene=TGGT1_204050 | organism=Toxoplasma_gondii_GT1 | gene_product=subtilisin SUB1 | transcript_product=subtilisin SUB1 | location=TGGT1_chrVIIa:1932241-1938144(+) | protein_length=795 | sequence_SO=chromosome | SO=protein_coding_gene | is_pseudo=false	TGGT1_204050-t26_1-p1		85 kDa		unknown	9	0
336	TRUE	Empty	| transcript=TGGT1_410370-t26_1 | gene=TGGT1_410370 | organism=Toxoplasma_gondii_GT1 | gene_product=putative transmembrane protein | transcript_product=putative transmembrane protein | location=AAQM03000265:733-2584(+) | protein_length=435 | sequence_SO=contig | SO=protein_coding_gene | is_pseudo=false	TGGT1_410370-t26_1-p1		48 kDa	TRUE	unknown	7	0
444	TRUE	Empty	| transcript=TGGT1_235920-t26_1 | gene=TGGT1_235920 | organism=Toxoplasma_gondii_GT1 | gene_product=dynein, axonemal, heavy chain 2 family protein | transcript_product=dynein, axonemal, heavy chain 2 family protein | location=TGGT1_chrX:5028843-5073194(-) | protein_length=4496 | sequence_SO=chromosome | SO=protein_coding_gene | is_pseudo=false	TGGT1_235920-t26_1-p1		514 kDa		unknown	7	0
584	TRUE	Empty	| transcript=TGGT1_215560-t26_1 | gene=TGGT1_215560 | organism=Toxoplasma_gondii_GT1 | gene_product=histone arginine methyltransferase PRMT5 | transcript_product=histone arginine methyltransferase PRMT5 | location=TGGT1_chrX:6909223-6912162(+) | protein_length=979 | sequence_SO=chromosome | SO=protein_coding_gene | is_pseudo=false	TGGT1_215560-t26_1-p1		107 kDa		unknown	7	0
209	TRUE	Empty	| transcript=TGGT1_216240-t26_1 | gene=TGGT1_216240 | organism=Toxoplasma_gondii_GT1 | gene_product=hypothetical protein | transcript_product=hypothetical protein | location=TGGT1_chrXI:6217503-6226871(+) | protein_length=804 | sequence_SO=chromosome | SO=protein_coding_gene | is_pseudo=false	TGGT1_216240-t26_1-p1		87 kDa		unknown	6	0
376	TRUE	Empty	| transcript=TGGT1_224350A-t26_1 | gene=TGGT1_224350A | organism=Toxoplasma_gondii_GT1 | gene_product=putative aminopeptidase N | transcript_product=putative aminopeptidase N | location=TGGT1_chrX:2967893-2975546(-) | protein_length=1219 | sequence_SO=chromosome | SO=protein_coding_gene | is_pseudo=false	TGGT1_224350A-t26_1-p1		134 kDa		unknown	6	0
583	TRUE	Empty	| transcript=TGGT1_254940-t26_1 | gene=TGGT1_254940 | organism=Toxoplasma_gondii_GT1 | gene_product=MIF4G domain-containing protein | transcript_product=MIF4G domain-containing protein | location=TGGT1_chrIII:2027943-2043635(+) | protein_length=3756 | sequence_SO=chromosome | SO=protein_coding_gene | is_pseudo=false	TGGT1_254940-t26_1-p1		385 kDa	TRUE	unknown	6	0
646	TRUE	Empty	| transcript=TGGT1_306060-t26_1 | gene=TGGT1_306060 | organism=Toxoplasma_gondii_GT1 | gene_product=rhoptry neck protein RON8 | transcript_product=rhoptry neck protein RON8 | location=TGGT1_chrIX:5560917-5575203(-) | protein_length=2980 | sequence_SO=chromosome | SO=protein_coding_gene | is_pseudo=false	TGGT1_306060-t26_1-p1		329 kDa		unknown	6	0
486	TRUE	Empty	| transcript=TGGT1_262050-t26_1 | gene=TGGT1_262050 | organism=Toxoplasma_gondii_GT1 | gene_product=rhoptry kinase family protein ROP39 | transcript_product=rhoptry kinase family protein ROP39 | location=TGGT1_chrVIIb:1382528-1384294(+) | protein_length=588 | sequence_SO=chromosome | SO=protein_coding_gene | is_pseudo=false	TGGT1_262050-t26_1-p1		65 kDa		unknown	5	0
524	TRUE	Empty	| transcript=TGGT1_312280-t26_1 | gene=TGGT1_312280 | organism=Toxoplasma_gondii_GT1 | gene_product=putative pre-mRNA-splicing factor ATP-dependent RNA helicase | transcript_product=putative pre-mRNA-splicing factor ATP-dependent RNA helicase | location=TGGT1_chrXI:2524572-2536301(+) | protein_length=1206 | sequence_SO=chromosome | SO=protein_coding_gene | is_pseudo=false	TGGT1_312280-t26_1-p1		136 kDa	TRUE	unknown	5	0
531	TRUE	Empty	| transcript=TGGT1_210370-t26_1 | gene=TGGT1_210370 | organism=Toxoplasma_gondii_GT1 | gene_product=hypothetical protein | transcript_product=hypothetical protein | location=TGGT1_chrIX:4634440-4635879(-) | protein_length=479 | sequence_SO=chromosome | SO=protein_coding_gene | is_pseudo=false	TGGT1_210370-t26_1-p1		52 kDa		unknown	5	0
580	TRUE	Empty	| transcript=TGGT1_292200-t26_1 | gene=TGGT1_292200 | organism=Toxoplasma_gondii_GT1 | gene_product=RNA recognition motif-containing protein | transcript_product=RNA recognition motif-containing protein | location=TGGT1_chrIX:4409358-4421259(-) | protein_length=2069 | sequence_SO=chromosome | SO=protein_coding_gene | is_pseudo=false	TGGT1_292200-t26_1-p1		222 kDa		unknown	5	0
640	TRUE	Empty	| transcript=TGGT1_305040-t26_1 | gene=TGGT1_305040 | organism=Toxoplasma_gondii_GT1 | gene_product=HEAT repeat-containing protein | transcript_product=HEAT repeat-containing protein | location=TGGT1_chrIX:4965233-4980115(-) | protein_length=1173 | sequence_SO=chromosome | SO=protein_coding_gene | is_pseudo=false	TGGT1_305040-t26_1-p1		126 kDa		unknown	5	0
645	TRUE	Empty	| transcript=TGGT1_276170-t26_1 | gene=TGGT1_276170 | organism=Toxoplasma_gondii_GT1 | gene_product=phosphatidylinositol 3- and 4-kinase | transcript_product=phosphatidylinositol 3- and 4-kinase | location=TGGT1_chrIII:84006-93774(+) | protein_length=1228 | sequence_SO=chromosome | SO=protein_coding_gene | is_pseudo=false	TGGT1_276170-t26_1-p1		135 kDa		unknown	5	0
647	TRUE	Empty	| transcript=TGGT1_208830-t26_1 | gene=TGGT1_208830 | organism=Toxoplasma_gondii_GT1 | gene_product=hypothetical protein | transcript_product=hypothetical protein | location=TGGT1_chrIb:904648-906165(-) | protein_length=505 | sequence_SO=chromosome | SO=protein_coding_gene | is_pseudo=false	TGGT1_208830-t26_1-p1		55 kDa		unknown	5	0
720	TRUE	Empty	| transcript=TGGT1_320570-t26_1 | gene=TGGT1_320570 | organism=Toxoplasma_gondii_GT1 | gene_product=putative elongation factor Tu | transcript_product=putative elongation factor Tu | location=TGGT1_chrIV:197431-203338(+) | protein_length=586 | sequence_SO=chromosome | SO=protein_coding_gene | is_pseudo=false	TGGT1_320570-t26_1-p1		64 kDa		unknown	5	0
801	TRUE	Empty	| transcript=TGGT1_263650-t26_1 | gene=TGGT1_263650 | organism=Toxoplasma_gondii_GT1 | gene_product=putative pre-mRNA-processing protein 8 | transcript_product=putative pre-mRNA-processing protein 8 | location=TGGT1_chrVIIb:385569-393204(+) | protein_length=1046 | sequence_SO=chromosome | SO=protein_coding_gene | is_pseudo=false	TGGT1_263650-t26_1-p1		118 kDa	TRUE	unknown	5	0
901	TRUE	Empty	| transcript=TGGT1_246170-t26_1 | gene=TGGT1_246170 | organism=Toxoplasma_gondii_GT1 | gene_product=ARID/BRIGHT DNA binding domain-containing protein | transcript_product=ARID/BRIGHT DNA binding domain-containing protein | location=TGGT1_chrXII:2631425-2644738(+) | protein_length=2721 | sequence_SO=chromosome | SO=protein_coding_gene | is_pseudo=false	TGGT1_246170-t26_1-p1		287 kDa		unknown	5	0
534	TRUE	Empty	| transcript=TGGT1_263700-t26_1 | gene=TGGT1_263700 | organism=Toxoplasma_gondii_GT1 | gene_product=ribosomal protein RPS14 | transcript_product=ribosomal protein RPS14 | location=TGGT1_chrVIIb:359504-361231(+) | protein_length=156 | sequence_SO=chromosome | SO=protein_coding_gene | is_pseudo=false	TGGT1_263700-t26_1-p1		16 kDa		unknown	4	0
538	TRUE	Empty	| transcript=TGGT1_269180-t26_1 | gene=TGGT1_269180 | organism=Toxoplasma_gondii_GT1 | gene_product=MIF4G domain-containing protein | transcript_product=MIF4G domain-containing protein | location=TGGT1_chrVIII:6008955-6021323(-) | protein_length=2668 | sequence_SO=chromosome | SO=protein_coding_gene | is_pseudo=false	TGGT1_269180-t26_1-p1		273 kDa		unknown	4	0
567	TRUE	Empty	| transcript=TGGT1_258240-t26_1 | gene=TGGT1_258240 | organism=Toxoplasma_gondii_GT1 | gene_product=chromodomain helicase DNA binding protein CHD1/SWI2/SNF2 | transcript_product=chromodomain helicase DNA binding protein CHD1/SWI2/SNF2 | location=TGGT1_chrVIIb:3435272-3453383(-) | protein_length=2495 | sequence_SO=chromosome | SO=protein_coding_gene | is_pseudo=false	TGGT1_258240-t26_1-p1		272 kDa		unknown	4	0
578	TRUE	Empty	| transcript=TGGT1_318580-t26_1 | gene=TGGT1_318580 | organism=Toxoplasma_gondii_GT1 | gene_product=glucosephosphate-mutase GPM2 | transcript_product=glucosephosphate-mutase GPM2 | location=TGGT1_chrIV:1153980-1159087(-) | protein_length=597 | sequence_SO=chromosome | SO=protein_coding_gene | is_pseudo=false	TGGT1_318580-t26_1-p1		66 kDa		unknown	4	0
622	TRUE	Empty	| transcript=TGGT1_288860-t26_1 | gene=TGGT1_288860 | organism=Toxoplasma_gondii_GT1 | gene_product=RuvB family 2 protein | transcript_product=RuvB family 2 protein | location=TGGT1_chrIX:2586575-2593961(-) | protein_length=508 | sequence_SO=chromosome | SO=protein_coding_gene | is_pseudo=false	TGGT1_288860-t26_1-p1		55 kDa		unknown	4	0
642	TRUE	Empty	| transcript=TGGT1_316900-t26_1 | gene=TGGT1_316900 | organism=Toxoplasma_gondii_GT1 | gene_product=Sas10 C-terminal domain-containing protein | transcript_product=Sas10 C-terminal domain-containing protein | location=TGGT1_chrXI:5539468-5546574(-) | protein_length=800 | sequence_SO=chromosome | SO=protein_coding_gene | is_pseudo=false	TGGT1_316900-t26_1-p1		91 kDa		unknown	4	0
648	TRUE	Empty	| transcript=TGGT1_286690-t26_1 | gene=TGGT1_286690 | organism=Toxoplasma_gondii_GT1 | gene_product=DNA/RNA-binding protein KIN17 domain-containing protein | transcript_product=DNA/RNA-binding protein KIN17 domain-containing protein | location=TGGT1_chrV:1574069-1579937(-) | protein_length=516 | sequence_SO=chromosome | SO=protein_coding_gene | is_pseudo=false	TGGT1_286690-t26_1-p1 (+1)		60 kDa	TRUE	unknown	4	0
685	TRUE	Empty	| transcript=TGGT1_318440-t26_1 | gene=TGGT1_318440 | organism=Toxoplasma_gondii_GT1 | gene_product=helicase associated domain (ha2) protein | transcript_product=helicase associated domain (ha2) protein | location=TGGT1_chrIV:1264045-1277404(-) | protein_length=2234 | sequence_SO=chromosome | SO=protein_coding_gene | is_pseudo=false	TGGT1_318440-t26_1-p1		237 kDa		unknown	4	0
731	TRUE	Empty	| transcript=TGGT1_291140-t26_1 | gene=TGGT1_291140 | organism=Toxoplasma_gondii_GT1 | gene_product=CCR4-Not complex component, Not1 protein | transcript_product=CCR4-Not complex component, Not1 protein | location=TGGT1_chrIX:3957969-3969206(+) | protein_length=2562 | sequence_SO=chromosome | SO=protein_coding_gene | is_pseudo=false	TGGT1_291140-t26_1-p1		266 kDa		unknown	4	0
732	TRUE	Empty	| transcript=TGGT1_214220-t26_1 | gene=TGGT1_214220 | organism=Toxoplasma_gondii_GT1 | gene_product=hypothetical protein | transcript_product=hypothetical protein | location=TGGT1_chrX:6010193-6012510(+) | protein_length=212 | sequence_SO=chromosome | SO=protein_coding_gene | is_pseudo=false	TGGT1_214220-t26_1-p1		23 kDa		unknown	4	0
759	TRUE	Empty	| transcript=TGGT1_311160-t26_1 | gene=TGGT1_311160 | organism=Toxoplasma_gondii_GT1 | gene_product=PWI domain-containing protein | transcript_product=PWI domain-containing protein | location=TGGT1_chrXI:1801341-1805680(+) | protein_length=315 | sequence_SO=chromosome | SO=protein_coding_gene | is_pseudo=false	TGGT1_311160-t26_1-p1		36 kDa		unknown	4	0
878	TRUE	Empty	| transcript=TGGT1_207720-t26_1 | gene=TGGT1_207720 | organism=Toxoplasma_gondii_GT1 | gene_product=hypothetical protein | transcript_product=hypothetical protein | location=TGGT1_chrIb:247992-259807(+) | protein_length=1628 | sequence_SO=chromosome | SO=protein_coding_gene | is_pseudo=false	TGGT1_207720-t26_1-p1		177 kDa		unknown	4	0
885	TRUE	Empty	| transcript=TGGT1_288000-t26_1 | gene=TGGT1_288000 | organism=Toxoplasma_gondii_GT1 | gene_product=hypothetical protein | transcript_product=hypothetical protein | location=TGGT1_chrIX:2102790-2113779(+) | protein_length=2983 | sequence_SO=chromosome | SO=protein_coding_gene | is_pseudo=false	TGGT1_288000-t26_1-p1		328 kDa		unknown	4	0
886	TRUE	Empty	| transcript=TGGT1_309250-t26_1 | gene=TGGT1_309250 | organism=Toxoplasma_gondii_GT1 | gene_product=hypothetical protein | transcript_product=hypothetical protein | location=TGGT1_chrXI:547054-561278(-) | protein_length=3801 | sequence_SO=chromosome | SO=protein_coding_gene | is_pseudo=false	TGGT1_309250-t26_1-p1		407 kDa		unknown	4	0
272	TRUE	Empty	| transcript=TGGT1_200400-t26_1 | gene=TGGT1_200400 | organism=Toxoplasma_gondii_GT1 | gene_product=hypothetical protein | transcript_product=hypothetical protein | location=TGGT1_chrVIII:6826586-6839868(-) | protein_length=1167 | sequence_SO=chromosome | SO=protein_coding_gene | is_pseudo=false	TGGT1_200400-t26_1-p1		126 kDa		unknown	3	0
530	TRUE	Empty	| transcript=TGGT1_203380-t26_1 | gene=TGGT1_203380 | organism=Toxoplasma_gondii_GT1 | gene_product=DnaJ domain-containing protein | transcript_product=DnaJ domain-containing protein | location=TGGT1_chrVIIa:2427917-2435902(+) | protein_length=714 | sequence_SO=chromosome | SO=protein_coding_gene | is_pseudo=false	TGGT1_203380-t26_1-p1		81 kDa		unknown	3	0
566	TRUE	Empty	| transcript=TGGT1_214770-t26_1 | gene=TGGT1_214770 | organism=Toxoplasma_gondii_GT1 | gene_product=putative small GTP binding protein rab1a | transcript_product=putative small GTP binding protein rab1a | location=TGGT1_chrX:6376684-6380380(+) | protein_length=202 | sequence_SO=chromosome | SO=protein_coding_gene | is_pseudo=false	TGGT1_214770-t26_1-p1		23 kDa		unknown	3	0
569	TRUE	Empty	| transcript=TGGT1_223680-t26_1 | gene=TGGT1_223680 | organism=Toxoplasma_gondii_GT1 | gene_product=ubiquitin family protein | transcript_product=ubiquitin family protein | location=TGGT1_chrX:3562244-3565671(-) | protein_length=399 | sequence_SO=chromosome | SO=protein_coding_gene | is_pseudo=false	TGGT1_223680-t26_1-p1		42 kDa		unknown	3	0
570	TRUE	Empty	| transcript=TGGT1_237180-t26_1 | gene=TGGT1_237180 | organism=Toxoplasma_gondii_GT1 | gene_product=hypothetical protein | transcript_product=hypothetical protein | location=TGGT1_chrX:5659103-5659870(-) | protein_length=255 | sequence_SO=chromosome | SO=protein_coding_gene | is_pseudo=false	TGGT1_237180-t26_1-p1		29 kDa		unknown	3	0
609	TRUE	Empty	| transcript=TGGT1_263300-t26_1 | gene=TGGT1_263300 | organism=Toxoplasma_gondii_GT1 | gene_product=eukaryotic porin protein | transcript_product=eukaryotic porin protein | location=TGGT1_chrVIIb:618828-622551(-) | protein_length=290 | sequence_SO=chromosome | SO=protein_coding_gene | is_pseudo=false	TGGT1_263300-t26_1-p1		31 kDa		unknown	3	0
610	TRUE	Empty	| transcript=TGGT1_249900-t26_1 | gene=TGGT1_249900 | organism=Toxoplasma_gondii_GT1 | gene_product=putative adenine nucleotide translocator | transcript_product=putative adenine nucleotide translocator | location=TGGT1_chrXII:4873424-4874380(+) | protein_length=318 | sequence_SO=chromosome | SO=protein_coding_gene | is_pseudo=false	TGGT1_249900-t26_1-p1		35 kDa		unknown	3	0
611	TRUE	Empty	| transcript=TGGT1_306400-t26_1 | gene=TGGT1_306400 | organism=Toxoplasma_gondii_GT1 | gene_product=hypothetical protein | transcript_product=hypothetical protein | location=TGGT1_chrIX:5832391-5837378(+) | protein_length=1403 | sequence_SO=chromosome | SO=protein_coding_gene | is_pseudo=false	TGGT1_306400-t26_1-p1		152 kDa		unknown	3	0
612	TRUE	Empty	| transcript=TGGT1_311360-t26_1 | gene=TGGT1_311360 | organism=Toxoplasma_gondii_GT1 | gene_product=protein kinase G AGC kinase family member PKG | transcript_product=protein kinase G AGC kinase family member PKG | location=TGGT1_chrXI:1956120-1971174(-) | protein_length=994 | sequence_SO=chromosome | SO=protein_coding_gene | is_pseudo=false	TGGT1_311360-t26_1-p1		111 kDa		unknown	3	0
619	TRUE	Empty	| transcript=TGGT1_214180-t26_1 | gene=TGGT1_214180 | organism=Toxoplasma_gondii_GT1 | gene_product=ENTH domain-containing protein | transcript_product=ENTH domain-containing protein | location=TGGT1_chrX:5976566-5983770(+) | protein_length=634 | sequence_SO=chromosome | SO=protein_coding_gene | is_pseudo=false	TGGT1_214180-t26_1-p1		66 kDa		unknown	3	0
627	TRUE	Empty	| transcript=TGGT1_299070-t26_1 | gene=TGGT1_299070 | organism=Toxoplasma_gondii_GT1 | gene_product=pyruvate kinase PyKII | transcript_product=pyruvate kinase PyKII | location=TGGT1_chrIII:2188027-2191756(+) | protein_length=988 | sequence_SO=chromosome | SO=protein_coding_gene | is_pseudo=false	TGGT1_299070-t26_1-p1		107 kDa		unknown	3	0
635	TRUE	Empty	| transcript=TGGT1_318510-t26_1 | gene=TGGT1_318510 | organism=Toxoplasma_gondii_GT1 | gene_product=putative N-ethylmaleimide-sensitive fusion protein | transcript_product=putative N-ethylmaleimide-sensitive fusion protein | location=TGGT1_chrIV:1205264-1217814(-) | protein_length=751 | sequence_SO=chromosome | SO=protein_coding_gene | is_pseudo=false	TGGT1_318510-t26_1-p1		83 kDa		unknown	3	0
641	TRUE	Empty	| transcript=TGGT1_292220-t26_1 | gene=TGGT1_292220 | organism=Toxoplasma_gondii_GT1 | gene_product=PCI domain-containing protein | transcript_product=PCI domain-containing protein | location=TGGT1_chrIX:4423653-4430460(+) | protein_length=561 | sequence_SO=chromosome | SO=protein_coding_gene | is_pseudo=false	TGGT1_292220-t26_1-p1		62 kDa	TRUE	unknown	3	0
643	TRUE	Empty	| transcript=TGGT1_244380-t26_1 | gene=TGGT1_244380 | organism=Toxoplasma_gondii_GT1 | gene_product=cactin | transcript_product=cactin | location=TGGT1_chrVI:3137734-3142670(-) | protein_length=688 | sequence_SO=chromosome | SO=protein_coding_gene | is_pseudo=false	TGGT1_244380-t26_1-p1		80 kDa		unknown	3	0
664	TRUE	Empty	| transcript=TGGT1_264640-t26_1 | gene=TGGT1_264640 | organism=Toxoplasma_gondii_GT1 | gene_product=bromodomain-containing protein | transcript_product=bromodomain-containing protein | location=TGGT1_chrIX:1974690-1979113(-) | protein_length=1354 | sequence_SO=chromosome | SO=protein_coding_gene | is_pseudo=false	TGGT1_264640-t26_1-p1		140 kDa		unknown	3	0
679	TRUE	Empty	| transcript=TGGT1_286790-t26_1 | gene=TGGT1_286790 | organism=Toxoplasma_gondii_GT1 | gene_product=nuclear factor NF2 | transcript_product=nuclear factor NF2 | location=TGGT1_chrV:1521521-1525782(+) | protein_length=313 | sequence_SO=chromosome | SO=protein_coding_gene | is_pseudo=false	TGGT1_286790-t26_1-p1		36 kDa		unknown	3	0
681	TRUE	Empty	| transcript=TGGT1_258410-t26_1 | gene=TGGT1_258410 | organism=Toxoplasma_gondii_GT1 | gene_product=photosensitized INA-labeled protein PHIL1 | transcript_product=photosensitized INA-labeled protein PHIL1 | location=TGGT1_chrVIIb:3400417-3400914(+) | protein_length=165 | sequence_SO=chromosome | SO=protein_coding_gene | is_pseudo=false	TGGT1_258410-t26_1-p1		19 kDa		unknown	3	0
686	TRUE	Empty	| transcript=TGGT1_261450-t26_1 | gene=TGGT1_261450 | organism=Toxoplasma_gondii_GT1 | gene_product=hypothetical protein | transcript_product=hypothetical protein | location=TGGT1_chrVIIb:1712431-1719358(-) | protein_length=1112 | sequence_SO=chromosome | SO=protein_coding_gene | is_pseudo=false	TGGT1_261450-t26_1-p1		119 kDa		unknown	3	0
687	TRUE	Empty	| transcript=TGGT1_244200-t26_1 | gene=TGGT1_244200 | organism=Toxoplasma_gondii_GT1 | gene_product=putative 2-oxoglutarate dehydrogenase e1 component, mitochondrial precursor | transcript_product=putative 2-oxoglutarate dehydrogenase e1 component, mitochondrial precursor | location=TGGT1_chrVI:3022117-3029688(-) | protein_length=1116 | sequence_SO=chromosome | SO=protein_coding_gene | is_pseudo=…	TGGT1_244200-t26_1-p1		124 kDa		unknown	3	0
690	TRUE	Empty	| transcript=TGGT1_225790-t26_1 | gene=TGGT1_225790 | organism=Toxoplasma_gondii_GT1 | gene_product=PDI family protein | transcript_product=PDI family protein | location=TGGT1_chrX:1946861-1948766(+) | protein_length=189 | sequence_SO=chromosome | SO=protein_coding_gene | is_pseudo=false	TGGT1_225790-t26_1-p1		22 kDa		unknown	3	0
692	TRUE	Empty	| transcript=TGGT1_209210-t26_1 | gene=TGGT1_209210 | organism=Toxoplasma_gondii_GT1 | gene_product=hypothetical protein | transcript_product=hypothetical protein | location=TGGT1_chrIb:1139917-1148599(+) | protein_length=1492 | sequence_SO=chromosome | SO=protein_coding_gene | is_pseudo=false	TGGT1_209210-t26_1-p1		167 kDa		unknown	3	0
702	TRUE	Empty	| transcript=TGGT1_267810-t26_1 | gene=TGGT1_267810 | organism=Toxoplasma_gondii_GT1 | gene_product=Rab 5 | transcript_product=Rab 5 | location=TGGT1_chrIX:174026-177378(+) | protein_length=241 | sequence_SO=chromosome | SO=protein_coding_gene | is_pseudo=false	TGGT1_267810-t26_1-p1		27 kDa		unknown	3	0
705	TRUE	Empty	| transcript=TGGT1_267800-t26_1 | gene=TGGT1_267800 | organism=Toxoplasma_gondii_GT1 | gene_product=dynamin-related protein DRPA | transcript_product=dynamin-related protein DRPA | location=TGGT1_chrIX:180392-190604(+) | protein_length=802 | sequence_SO=chromosome | SO=protein_coding_gene | is_pseudo=false	TGGT1_267800-t26_1-p1		87 kDa		unknown	3	0
707	TRUE	Empty	| transcript=TGGT1_252430-t26_1 | gene=TGGT1_252430 | organism=Toxoplasma_gondii_GT1 | gene_product=hypothetical protein | transcript_product=hypothetical protein | location=TGGT1_chrIII:551384-554261(+) | protein_length=767 | sequence_SO=chromosome | SO=protein_coding_gene | is_pseudo=false	TGGT1_252430-t26_1-p1		84 kDa		unknown	3	0
709	TRUE	Empty	| transcript=TGGT1_314070-t26_1 | gene=TGGT1_314070 | organism=Toxoplasma_gondii_GT1 | gene_product=hypothetical protein | transcript_product=hypothetical protein | location=TGGT1_chrXI:3869843-3870803(-) | protein_length=205 | sequence_SO=chromosome | SO=protein_coding_gene | is_pseudo=false	TGGT1_314070-t26_1-p1		23 kDa		unknown	3	0
716	TRUE	Empty	| transcript=TGGT1_265410-t26_1 | gene=TGGT1_265410 | organism=Toxoplasma_gondii_GT1 | gene_product=G-protein beta WD-40 repeat containing protein | transcript_product=G-protein beta WD-40 repeat containing protein | location=TGGT1_chrIX:1391452-1393275(+) | protein_length=607 | sequence_SO=chromosome | SO=protein_coding_gene | is_pseudo=false	TGGT1_265410-t26_1-p1		67 kDa		unknown	3	0
717	TRUE	Empty	| transcript=TGGT1_243460-t26_1 | gene=TGGT1_243460 | organism=Toxoplasma_gondii_GT1 | gene_product=hypothetical protein | transcript_product=hypothetical protein | location=TGGT1_chrVI:2564580-2571836(-) | protein_length=2011 | sequence_SO=chromosome | SO=protein_coding_gene | is_pseudo=false	TGGT1_243460-t26_1-p1		210 kDa		unknown	3	0
719	TRUE	Empty	| transcript=TGGT1_228120-t26_1 | gene=TGGT1_228120 | organism=Toxoplasma_gondii_GT1 | gene_product=hypothetical protein | transcript_product=hypothetical protein | location=TGGT1_chrX:469350-486422(+) | protein_length=3946 | sequence_SO=chromosome | SO=protein_coding_gene | is_pseudo=false	TGGT1_228120-t26_1-p1		418 kDa		unknown	3	0
723	TRUE	Empty	| transcript=TGGT1_262390-t26_1 | gene=TGGT1_262390 | organism=Toxoplasma_gondii_GT1 | gene_product=TLD protein | transcript_product=TLD protein | location=TGGT1_chrVIIb:1280695-1289391(+) | protein_length=1392 | sequence_SO=chromosome | SO=protein_coding_gene | is_pseudo=false	TGGT1_262390-t26_1-p1		148 kDa		unknown	3	0
724	TRUE	Empty	| transcript=TGGT1_284190-t26_1 | gene=TGGT1_284190 | organism=Toxoplasma_gondii_GT1 | gene_product=pyruvate carboxylase | transcript_product=pyruvate carboxylase | location=TGGT1_chrV:2598993-2613633(-) | protein_length=1391 | sequence_SO=chromosome | SO=protein_coding_gene | is_pseudo=false	TGGT1_284190-t26_1-p1		152 kDa		unknown	3	0
725	TRUE	Empty	| transcript=TGGT1_286730-t26_1 | gene=TGGT1_286730 | organism=Toxoplasma_gondii_GT1 | gene_product=SRP19 protein | transcript_product=SRP19 protein | location=TGGT1_chrV:1559363-1561350(-) | protein_length=222 | sequence_SO=chromosome | SO=protein_coding_gene | is_pseudo=false	TGGT1_286730-t26_1-p1		24 kDa		unknown	3	0
748	TRUE	Empty	| transcript=TGGT1_231910-t26_1 | gene=TGGT1_231910 | organism=Toxoplasma_gondii_GT1 | gene_product=ATP synthase F1 gamma subunit | transcript_product=ATP synthase F1 gamma subunit | location=TGGT1_chrVIII:1625860-1630528(+) | protein_length=314 | sequence_SO=chromosome | SO=protein_coding_gene | is_pseudo=false	TGGT1_231910-t26_1-p1		35 kDa		unknown	3	0
755	TRUE	Empty	| transcript=TGGT1_254650-t26_1 | gene=TGGT1_254650 | organism=Toxoplasma_gondii_GT1 | gene_product=zinc finger protein | transcript_product=zinc finger protein | location=TGGT1_chrIII:1855820-1857469(+) | protein_length=400 | sequence_SO=chromosome | SO=protein_coding_gene | is_pseudo=false	TGGT1_254650-t26_1-p1		45 kDa		unknown	3	0
781	TRUE	Empty	| transcript=TGGT1_246040-t26_1 | gene=TGGT1_246040 | organism=Toxoplasma_gondii_GT1 | gene_product=MIF4G domain-containing protein | transcript_product=MIF4G domain-containing protein | location=TGGT1_chrXII:2542718-2555975(+) | protein_length=1433 | sequence_SO=chromosome | SO=protein_coding_gene | is_pseudo=false	TGGT1_246040-t26_1-p1		157 kDa		unknown	3	0
802	TRUE	Empty	| transcript=TGGT1_267740-t26_1 | gene=TGGT1_267740 | organism=Toxoplasma_gondii_GT1 | gene_product=hypothetical protein | transcript_product=hypothetical protein | location=TGGT1_chrIX:229747-230769(+) | protein_length=340 | sequence_SO=chromosome | SO=protein_coding_gene | is_pseudo=false	TGGT1_267740-t26_1-p1		37 kDa		unknown	3	0
803	TRUE	Empty	| transcript=TGGT1_207370-t26_1 | gene=TGGT1_207370 | organism=Toxoplasma_gondii_GT1 | gene_product=hypothetical protein | transcript_product=hypothetical protein | location=TGGT1_chrIb:26497-30898(-) | protein_length=1373 | sequence_SO=chromosome | SO=protein_coding_gene | is_pseudo=false	TGGT1_207370-t26_1-p1		143 kDa		unknown	3	0
806	TRUE	Empty	| transcript=TGGT1_226320-t26_1 | gene=TGGT1_226320 | organism=Toxoplasma_gondii_GT1 | gene_product=hypothetical protein | transcript_product=hypothetical protein | location=TGGT1_chrX:1627498-1631184(+) | protein_length=720 | sequence_SO=chromosome | SO=protein_coding_gene | is_pseudo=false	TGGT1_226320-t26_1-p1		74 kDa		unknown	3	0
829	TRUE	Empty	| transcript=TGGT1_304740-t26_1 | gene=TGGT1_304740 | organism=Toxoplasma_gondii_GT1 | gene_product=rhoptry kinase family protein ROP35 | transcript_product=rhoptry kinase family protein ROP35 | location=TGGT1_chrVIIa:653060-656106(-) | protein_length=640 | sequence_SO=chromosome | SO=protein_coding_gene | is_pseudo=false	TGGT1_304740-t26_1-p1		71 kDa		unknown	3	0
831	TRUE	Empty	| transcript=TGGT1_313910-t26_1 | gene=TGGT1_313910 | organism=Toxoplasma_gondii_GT1 | gene_product=RNA recognition motif 2 protein | transcript_product=RNA recognition motif 2 protein | location=TGGT1_chrXI:3766770-3770119(+) | protein_length=903 | sequence_SO=chromosome | SO=protein_coding_gene | is_pseudo=false	TGGT1_313910-t26_1-p1		100 kDa		unknown	3	0
866	TRUE	Empty	| transcript=TGGT1_314410-t26_1 | gene=TGGT1_314410 | organism=Toxoplasma_gondii_GT1 | gene_product=putative aquarius | transcript_product=putative aquarius | location=TGGT1_chrXI:4032614-4045800(+) | protein_length=2247 | sequence_SO=chromosome | SO=protein_coding_gene | is_pseudo=false	TGGT1_314410-t26_1-p1		251 kDa		unknown	3	0
876	TRUE	Empty	| transcript=TGGT1_219790B-t26_1 | gene=TGGT1_219790B | organism=Toxoplasma_gondii_GT1 | gene_product=pre-mRNA processing factor PRP3 | transcript_product=pre-mRNA processing factor PRP3 | location=TGGT1_chrXII:579057-586810(-) | protein_length=643 | sequence_SO=chromosome | SO=protein_coding_gene | is_pseudo=false	TGGT1_219790B-t26_1-p1		72 kDa		unknown	3	0
879	TRUE	Empty	| transcript=TGGT1_278510-t26_1 | gene=TGGT1_278510 | organism=Toxoplasma_gondii_GT1 | gene_product=protein phosphatase 2C domain-containing protein | transcript_product=protein phosphatase 2C domain-containing protein | location=TGGT1_chrXII:5965100-5969410(+) | protein_length=428 | sequence_SO=chromosome | SO=protein_coding_gene | is_pseudo=false	TGGT1_278510-t26_1-p1		47 kDa	TRUE	unknown	3	0
880	TRUE	Empty	| transcript=TGGT1_306220-t26_1 | gene=TGGT1_306220 | organism=Toxoplasma_gondii_GT1 | gene_product=hypothetical protein | transcript_product=hypothetical protein | location=TGGT1_chrIX:5617255-5624378(+) | protein_length=675 | sequence_SO=chromosome | SO=protein_coding_gene | is_pseudo=false	TGGT1_306220-t26_1-p1		77 kDa		unknown	3	0
892	TRUE	Empty	| transcript=TGGT1_225028-t26_1 | gene=TGGT1_225028 | organism=Toxoplasma_gondii_GT1 | gene_product=putative myosin heavy chain | transcript_product=putative myosin heavy chain | location=TGGT1_chrX:2473540-2486017(+) | protein_length=1162 | sequence_SO=chromosome | SO=protein_coding_gene | is_pseudo=false	TGGT1_225028-t26_1-p1		135 kDa		unknown	3	0
613	TRUE	Empty	| transcript=TGGT1_239500-t26_1 | gene=TGGT1_239500 | organism=Toxoplasma_gondii_GT1 | gene_product=putative proteasome subunit alpha type | transcript_product=putative proteasome subunit alpha type | location=TGGT1_chrVI:713977-716908(+) | protein_length=252 | sequence_SO=chromosome | SO=protein_coding_gene | is_pseudo=false	TGGT1_239500-t26_1-p1		28 kDa		unknown	2	0
623	TRUE	Empty	| transcript=TGGT1_306970-t26_1 | gene=TGGT1_306970 | organism=Toxoplasma_gondii_GT1 | gene_product=thymidylate kinase | transcript_product=thymidylate kinase | location=TGGT1_chrXI:119441-122838(-) | protein_length=273 | sequence_SO=chromosome | SO=protein_coding_gene | is_pseudo=false	TGGT1_306970-t26_1-p1		30 kDa		unknown	2	0
644	TRUE	Empty	| transcript=TGGT1_229350-t26_1 | gene=TGGT1_229350 | organism=Toxoplasma_gondii_GT1 | gene_product=HEAT repeat-containing protein | transcript_product=HEAT repeat-containing protein | location=TGGT1_chrVIII:182342-193307(-) | protein_length=871 | sequence_SO=chromosome | SO=protein_coding_gene | is_pseudo=false	TGGT1_229350-t26_1-p1		95 kDa		unknown	2	0
662	TRUE	Empty	| transcript=TGGT1_203870-t26_1 | gene=TGGT1_203870 | organism=Toxoplasma_gondii_GT1 | gene_product=RAB43, member RAS oncogene family protein | transcript_product=RAB43, member RAS oncogene family protein | location=TGGT1_chrVIIa:2071934-2075396(-) | protein_length=285 | sequence_SO=chromosome | SO=protein_coding_gene | is_pseudo=false	TGGT1_203870-t26_1-p1		32 kDa		unknown	2	0
663	TRUE	Empty	| transcript=TGGT1_254440-t26_1 | gene=TGGT1_254440 | organism=Toxoplasma_gondii_GT1 | gene_product=ribosomal protein RPL12 | transcript_product=ribosomal protein RPL12 | location=TGGT1_chrIII:1720222-1723221(-) | protein_length=165 | sequence_SO=chromosome | SO=protein_coding_gene | is_pseudo=false	TGGT1_254440-t26_1-p1		18 kDa		unknown	2	0
666	TRUE	Empty	| transcript=TGGT1_300000-t26_1 | gene=TGGT1_300000 | organism=Toxoplasma_gondii_GT1 | gene_product=ribosomal protein RPL18 | transcript_product=ribosomal protein RPL18 | location=TGGT1_chrXII:251803-254851(+) | protein_length=187 | sequence_SO=chromosome | SO=protein_coding_gene | is_pseudo=false	TGGT1_300000-t26_1-p1		21 kDa		unknown	2	0
667	TRUE	Empty	| transcript=TGGT1_285980A-t26_1 | gene=TGGT1_285980A | organism=Toxoplasma_gondii_GT1 | gene_product=glucosephosphate-mutase GPM1 | transcript_product=glucosephosphate-mutase GPM1 | location=TGGT1_chrV:1947082-1953082(-) | protein_length=361 | sequence_SO=chromosome | SO=protein_coding_gene | is_pseudo=false	TGGT1_285980A-t26_1-p1		39 kDa		unknown	2	0
675	TRUE	Empty	| transcript=TGGT1_228630-t26_1 | gene=TGGT1_228630 | organism=Toxoplasma_gondii_GT1 | gene_product=hypothetical protein | transcript_product=hypothetical protein | location=TGGT1_chrX:179956-182506(+) | protein_length=328 | sequence_SO=chromosome | SO=protein_coding_gene | is_pseudo=false	TGGT1_228630-t26_1-p1		35 kDa		unknown	2	0
676	TRUE	Empty	| transcript=TGGT1_221522-t26_1 | gene=TGGT1_221522 | organism=Toxoplasma_gondii_GT1 | gene_product=adaptor complexes medium subunit family protein | transcript_product=adaptor complexes medium subunit family protein | location=TGGT1_chrII:393309-399736(+) | protein_length=571 | sequence_SO=chromosome | SO=protein_coding_gene | is_pseudo=false	TGGT1_221522-t26_1-p1		61 kDa		unknown	2	0
689	TRUE	Empty	| transcript=TGGT1_248180-t26_1 | gene=TGGT1_248180 | organism=Toxoplasma_gondii_GT1 | gene_product=hypothetical protein | transcript_product=hypothetical protein | location=TGGT1_chrXII:3662064-3663294(+) | protein_length=173 | sequence_SO=chromosome | SO=protein_coding_gene | is_pseudo=false	TGGT1_248180-t26_1-p1		18 kDa		unknown	2	0
693	TRUE	Empty	| transcript=TGGT1_254720-t26_1 | gene=TGGT1_254720 | organism=Toxoplasma_gondii_GT1 | gene_product=dense granule protein GRA8 | transcript_product=dense granule protein GRA8 | location=TGGT1_chrIII:1884681-1885484(+) | protein_length=267 | sequence_SO=chromosome | SO=protein_coding_gene | is_pseudo=false	TGGT1_254720-t26_1-p1		29 kDa		unknown	2	0
695	TRUE	Empty	| transcript=TGGT1_218220-t26_1 | gene=TGGT1_218220 | organism=Toxoplasma_gondii_GT1 | gene_product=putative cell-cycle-associated protein kinase CDK | transcript_product=putative cell-cycle-associated protein kinase CDK | location=TGGT1_chrXII:1607473-1610937(+) | protein_length=300 | sequence_SO=chromosome | SO=protein_coding_gene | is_pseudo=false	TGGT1_218220-t26_1-p1		34 kDa		unknown	2	0
697	TRUE	Empty	| transcript=TGGT1_219280-t26_1 | gene=TGGT1_219280 | organism=Toxoplasma_gondii_GT1 | gene_product=actin like protein ALP1 | transcript_product=actin like protein ALP1 | location=TGGT1_chrXII:936313-942608(-) | protein_length=414 | sequence_SO=chromosome | SO=protein_coding_gene | is_pseudo=false	TGGT1_219280-t26_1-p1		46 kDa		unknown	2	0
700	TRUE	Empty	| transcript=TGGT1_287210-t26_1 | gene=TGGT1_287210 | organism=Toxoplasma_gondii_GT1 | gene_product=putative proteasome subunit alpha2 | transcript_product=putative proteasome subunit alpha2 | location=TGGT1_chrV:1378941-1381792(-) | protein_length=236 | sequence_SO=chromosome | SO=protein_coding_gene | is_pseudo=false	TGGT1_287210-t26_1-p1		26 kDa		unknown	2	0
701	TRUE	Empty	| transcript=TGGT1_232190-t26_1 | gene=TGGT1_232190 | organism=Toxoplasma_gondii_GT1 | gene_product=Sec7 domain-containing protein | transcript_product=Sec7 domain-containing protein | location=TGGT1_chrVIII:1928621-1944217(+) | protein_length=3288 | sequence_SO=chromosome | SO=protein_coding_gene | is_pseudo=false	TGGT1_232190-t26_1-p1		354 kDa		unknown	2	0
703	TRUE	Empty	| transcript=TGGT1_314830-t26_1 | gene=TGGT1_314830 | organism=Toxoplasma_gondii_GT1 | gene_product=putative pre-mRNA splicing factor subunit | transcript_product=putative pre-mRNA splicing factor subunit | location=TGGT1_chrXI:4266513-4268333(+) | protein_length=108 | sequence_SO=chromosome | SO=protein_coding_gene | is_pseudo=false	TGGT1_314830-t26_1-p1		12 kDa		unknown	2	0
704	TRUE	Empty	| transcript=TGGT1_269960-t26_1 | gene=TGGT1_269960 | organism=Toxoplasma_gondii_GT1 | gene_product=14-3-3 superfamily protein | transcript_product=14-3-3 superfamily protein | location=TGGT1_chrVIII:5492015-5497834(+) | protein_length=476 | sequence_SO=chromosome | SO=protein_coding_gene | is_pseudo=false	TGGT1_269960-t26_1-p1		51 kDa		unknown	2	0
711	TRUE	Empty	| transcript=TGGT1_243440-t26_1 | gene=TGGT1_243440 | organism=Toxoplasma_gondii_GT1 | gene_product=histone lysine acetyltransferase GCN5-B | transcript_product=histone lysine acetyltransferase GCN5-B | location=TGGT1_chrVI:2548787-2555747(-) | protein_length=1032 | sequence_SO=chromosome | SO=protein_coding_gene | is_pseudo=false	TGGT1_243440-t26_1-p1		111 kDa		unknown	2	0
712	TRUE	Empty	| transcript=TGGT1_226980-t26_1 | gene=TGGT1_226980 | organism=Toxoplasma_gondii_GT1 | gene_product=hypothetical protein | transcript_product=hypothetical protein | location=TGGT1_chrX:1079489-1083730(-) | protein_length=227 | sequence_SO=chromosome | SO=protein_coding_gene | is_pseudo=false	TGGT1_226980-t26_1-p1		25 kDa		unknown	2	0
721	TRUE	Empty	| transcript=TGGT1_258170-t26_1 | gene=TGGT1_258170 | organism=Toxoplasma_gondii_GT1 | gene_product=hypothetical protein | transcript_product=hypothetical protein | location=TGGT1_chrVIIb:3499824-3505217(+) | protein_length=408 | sequence_SO=chromosome | SO=protein_coding_gene | is_pseudo=false	TGGT1_258170-t26_1-p1		44 kDa		unknown	2	0
737	TRUE	Empty	| transcript=TGGT1_236870-t26_1 | gene=TGGT1_236870 | organism=Toxoplasma_gondii_GT1 | gene_product=hypothetical protein | transcript_product=hypothetical protein | location=TGGT1_chrX:5454717-5455361(-) | protein_length=214 | sequence_SO=chromosome | SO=protein_coding_gene | is_pseudo=false	TGGT1_236870-t26_1-p1		24 kDa		unknown	2	0
738	TRUE	Empty	| transcript=TGGT1_232600-t26_1 | gene=TGGT1_232600 | organism=Toxoplasma_gondii_GT1 | gene_product=phospholipase, patatin family protein | transcript_product=phospholipase, patatin family protein | location=TGGT1_chrVIII:2182196-2184854(+) | protein_length=665 | sequence_SO=chromosome | SO=protein_coding_gene | is_pseudo=false	TGGT1_232600-t26_1-p1		71 kDa		unknown	2	0
739	TRUE	Empty	| transcript=TGGT1_246510-t26_1 | gene=TGGT1_246510 | organism=Toxoplasma_gondii_GT1 | gene_product=protein phosphatase 2a regulatory b subunit (b56 family) protein | transcript_product=protein phosphatase 2a regulatory b subunit (b56 family) protein | location=TGGT1_chrXII:2744279-2750645(+) | protein_length=578 | sequence_SO=chromosome | SO=protein_coding_gene | is_pseudo=false	TGGT1_246510-t26_1-p1		65 kDa		unknown	2	0
740	TRUE	Empty	| transcript=TGGT1_248110-t26_1 | gene=TGGT1_248110 | organism=Toxoplasma_gondii_GT1 | gene_product=hypothetical protein | transcript_product=hypothetical protein | location=TGGT1_chrXII:3594425-3597355(-) | protein_length=493 | sequence_SO=chromosome | SO=protein_coding_gene | is_pseudo=false	TGGT1_248110-t26_1-p1		54 kDa		unknown	2	0
741	TRUE	Empty	| transcript=TGGT1_312270-t26_1 | gene=TGGT1_312270 | organism=Toxoplasma_gondii_GT1 | gene_product=rhoptry protein ROP13 | transcript_product=rhoptry protein ROP13 | location=TGGT1_chrXI:2519556-2520758(-) | protein_length=400 | sequence_SO=chromosome | SO=protein_coding_gene | is_pseudo=false	TGGT1_312270-t26_1-p1		45 kDa		unknown	2	0
742	TRUE	Empty	| transcript=TGGT1_269250-t26_1 | gene=TGGT1_269250 | organism=Toxoplasma_gondii_GT1 | gene_product=Mov34/MPN/PAD-1 family protein | transcript_product=Mov34/MPN/PAD-1 family protein | location=TGGT1_chrVIII:5961179-5966031(-) | protein_length=343 | sequence_SO=chromosome | SO=protein_coding_gene | is_pseudo=false	TGGT1_269250-t26_1-p1		38 kDa		unknown	2	0
743	TRUE	Empty	| transcript=TGGT1_234360-t26_1 | gene=TGGT1_234360 | organism=Toxoplasma_gondii_GT1 | gene_product=putative DNA topoisomerase I | transcript_product=putative DNA topoisomerase I | location=TGGT1_chrX:4208855-4220190(+) | protein_length=890 | sequence_SO=chromosome | SO=protein_coding_gene | is_pseudo=false	TGGT1_234360-t26_1-p1		100 kDa		unknown	2	0
758	TRUE	Empty	| transcript=TGGT1_236910-t26_1 | gene=TGGT1_236910 | organism=Toxoplasma_gondii_GT1 | gene_product=putative U2 snRNP auxiliary factor | transcript_product=putative U2 snRNP auxiliary factor | location=TGGT1_chrX:5461144-5462410(-) | protein_length=254 | sequence_SO=chromosome | SO=protein_coding_gene | is_pseudo=false	TGGT1_236910-t26_1-p1		29 kDa		unknown	2	0
762	TRUE	Empty	| transcript=TGGT1_226380-t26_1 | gene=TGGT1_226380 | organism=Toxoplasma_gondii_GT1 | gene_product=hypothetical protein | transcript_product=hypothetical protein | location=TGGT1_chrX:1583226-1584362(+) | protein_length=378 | sequence_SO=chromosome | SO=protein_coding_gene | is_pseudo=false	TGGT1_226380-t26_1-p1		43 kDa		unknown	2	0
763	TRUE	Empty	| transcript=TGGT1_227830-t26_1 | gene=TGGT1_227830 | organism=Toxoplasma_gondii_GT1 | gene_product=putative mitochondrial inner membrane translocase TIM44 | transcript_product=putative mitochondrial inner membrane translocase TIM44 | location=TGGT1_chrX:696504-700276(-) | protein_length=598 | sequence_SO=chromosome | SO=protein_coding_gene | is_pseudo=false	TGGT1_227830-t26_1-p1		65 kDa		unknown	2	0
764	TRUE	Empty	| transcript=TGGT1_268650-t26_1 | gene=TGGT1_268650 | organism=Toxoplasma_gondii_GT1 | gene_product=putative chaperone clpB protein | transcript_product=putative chaperone clpB protein | location=TGGT1_chrVIII:6373151-6376424(+) | protein_length=1020 | sequence_SO=chromosome | SO=protein_coding_gene | is_pseudo=false	TGGT1_268650-t26_1-p1		113 kDa		unknown	2	0
765	TRUE	Empty	| transcript=TGGT1_294980-t26_1 | gene=TGGT1_294980 | organism=Toxoplasma_gondii_GT1 | gene_product=hypothetical protein | transcript_product=hypothetical protein | location=TGGT1_chrIa:1287876-1289315(+) | protein_length=270 | sequence_SO=chromosome | SO=protein_coding_gene | is_pseudo=false	TGGT1_294980-t26_1-p1		29 kDa		unknown	2	0
766	TRUE	Empty	| transcript=TGGT1_213770-t26_1 | gene=TGGT1_213770 | organism=Toxoplasma_gondii_GT1 | gene_product=putative Superkiller viralicidic activity 2 family 2 | transcript_product=putative Superkiller viralicidic activity 2 family 2 | location=TGGT1_chrV:1167997-1179346(-) | protein_length=1206 | sequence_SO=chromosome | SO=protein_coding_gene | is_pseudo=false	TGGT1_213770-t26_1-p1		135 kDa		unknown	2	0
771	TRUE	Empty	| transcript=TGGT1_209150-t26_1 | gene=TGGT1_209150 | organism=Toxoplasma_gondii_GT1 | gene_product=non-proton pumping type-II NADH dehydrogenase I | transcript_product=non-proton pumping type-II NADH dehydrogenase I | location=TGGT1_chrIb:1092807-1095489(+) | protein_length=618 | sequence_SO=chromosome | SO=protein_coding_gene | is_pseudo=false	TGGT1_209150-t26_1-p1		67 kDa		unknown	2	0
772	TRUE	Empty	| transcript=TGGT1_246540-t26_1 | gene=TGGT1_246540 | organism=Toxoplasma_gondii_GT1 | gene_product=cytochrome c1, heme protein | transcript_product=cytochrome c1, heme protein | location=TGGT1_chrXII:2770945-2774311(+) | protein_length=398 | sequence_SO=chromosome | SO=protein_coding_gene | is_pseudo=false	TGGT1_246540-t26_1-p1		46 kDa		unknown	2	0
773	TRUE	Empty	| transcript=TGGT1_262690-t26_1 | gene=TGGT1_262690 | organism=Toxoplasma_gondii_GT1 | gene_product=ribosomal protein RPL27 | transcript_product=ribosomal protein RPL27 | location=TGGT1_chrVIIb:1055303-1056255(+) | protein_length=142 | sequence_SO=chromosome | SO=protein_coding_gene | is_pseudo=false	TGGT1_262690-t26_1-p1		16 kDa		unknown	2	0
775	TRUE	Empty	| transcript=TGGT1_282140-t26_1 | gene=TGGT1_282140 | organism=Toxoplasma_gondii_GT1 | gene_product=cwf21 protein | transcript_product=cwf21 protein | location=TGGT1_chrVIIa:4301135-4303180(+) | protein_length=681 | sequence_SO=chromosome | SO=protein_coding_gene | is_pseudo=false	TGGT1_282140-t26_1-p1		82 kDa		unknown	2	0
779	TRUE	Empty	| transcript=TGGT1_243950-t26_1 | gene=TGGT1_243950 | organism=Toxoplasma_gondii_GT1 | gene_product=putative prohibitin | transcript_product=putative prohibitin | location=TGGT1_chrVI:2820162-2822544(+) | protein_length=271 | sequence_SO=chromosome | SO=protein_coding_gene | is_pseudo=false	TGGT1_243950-t26_1-p1		30 kDa		unknown	2	0
783	TRUE	Empty	| transcript=TGGT1_263050-t26_1 | gene=TGGT1_263050 | organism=Toxoplasma_gondii_GT1 | gene_product=ribosomal protein RPL13 | transcript_product=ribosomal protein RPL13 | location=TGGT1_chrVIIb:826699-830544(-) | protein_length=355 | sequence_SO=chromosome | SO=protein_coding_gene | is_pseudo=false	TGGT1_263050-t26_1-p1		40 kDa		unknown	2	0
784	TRUE	Empty	| transcript=TGGT1_220860-t26_1 | gene=TGGT1_220860 | organism=Toxoplasma_gondii_GT1 | gene_product=DEAD/DEAH box helicase | transcript_product=DEAD/DEAH box helicase | location=TGGT1_chrII:9310-13186(+) | protein_length=602 | sequence_SO=chromosome | SO=protein_coding_gene | is_pseudo=false	TGGT1_220860-t26_1-p1		65 kDa		unknown	2	0
786	TRUE	Empty	| transcript=TGGT1_244880-t26_1 | gene=TGGT1_244880 | organism=Toxoplasma_gondii_GT1 | gene_product=DNA-directed RNA polymerase I RPA1 | transcript_product=DNA-directed RNA polymerase I RPA1 | location=TGGT1_chrVI:3471329-3494157(+) | protein_length=2768 | sequence_SO=chromosome | SO=protein_coding_gene | is_pseudo=false	TGGT1_244880-t26_1-p1		302 kDa		unknown	2	0
789	TRUE	Empty	| transcript=TGGT1_248390-t26_1 | gene=TGGT1_248390 | organism=Toxoplasma_gondii_GT1 | gene_product=ribosomal protein RPL26 | transcript_product=ribosomal protein RPL26 | location=TGGT1_chrXII:3763041-3764059(-) | protein_length=141 | sequence_SO=chromosome | SO=protein_coding_gene | is_pseudo=false	TGGT1_248390-t26_1-p1		16 kDa		unknown	2	0
790	TRUE	Empty	| transcript=TGGT1_271060-t26_1 | gene=TGGT1_271060 | organism=Toxoplasma_gondii_GT1 | gene_product=Sec1 family protein | transcript_product=Sec1 family protein | location=TGGT1_chrVIII:4742620-4749771(-) | protein_length=648 | sequence_SO=chromosome | SO=protein_coding_gene | is_pseudo=false	TGGT1_271060-t26_1-p1		73 kDa		unknown	2	0
792	TRUE	Empty	| transcript=TGGT1_207450-t26_1 | gene=TGGT1_207450 | organism=Toxoplasma_gondii_GT1 | gene_product=DNA segment, Chr 10, Wayne State University 52, expressed family protein | transcript_product=DNA segment, Chr 10, Wayne State University 52, expressed family protein | location=TGGT1_chrIb:84413-90271(+) | protein_length=519 | sequence_SO=chromosome | SO=protein_coding_gene | is_pseudo=false	TGGT1_207450-t26_1-p1		56 kDa		unknown	2	0
793	TRUE	Empty	| transcript=TGGT1_253950-t26_1 | gene=TGGT1_253950 | organism=Toxoplasma_gondii_GT1 | gene_product=putative protein fam50a | transcript_product=putative protein fam50a | location=TGGT1_chrIII:1345761-1349757(+) | protein_length=462 | sequence_SO=chromosome | SO=protein_coding_gene | is_pseudo=false	TGGT1_253950-t26_1-p1		53 kDa	TRUE	unknown	2	0
794	TRUE	Empty	| transcript=TGGT1_267330-t26_1 | gene=TGGT1_267330 | organism=Toxoplasma_gondii_GT1 | gene_product=fumarate hydratase | transcript_product=fumarate hydratase | location=TGGT1_chrIX:545528-551285(+) | protein_length=775 | sequence_SO=chromosome | SO=protein_coding_gene | is_pseudo=false	TGGT1_267330-t26_1-p1		84 kDa		unknown	2	0
807	TRUE	Empty	| transcript=TGGT1_293230-t26_1 | gene=TGGT1_293230 | organism=Toxoplasma_gondii_GT1 | gene_product=hypothetical protein | transcript_product=hypothetical protein | location=TGGT1_chrIa:161483-167785(-) | protein_length=459 | sequence_SO=chromosome | SO=protein_coding_gene | is_pseudo=false	TGGT1_293230-t26_1-p1		50 kDa		unknown	2	0
808	TRUE	Empty	| transcript=TGGT1_216435-t26_1 | gene=TGGT1_216435 | organism=Toxoplasma_gondii_GT1 | gene_product=hypothetical protein | transcript_product=hypothetical protein | location=TGGT1_chrXI:6068037-6070827(+) | protein_length=350 | sequence_SO=chromosome | SO=protein_coding_gene | is_pseudo=false	TGGT1_216435-t26_1-p1		38 kDa		unknown	2	0
809	TRUE	Empty	TGGT1_230080-t26_1-p1-DECOY	TGGT1_230080-t26_1-p1-DECOY		?		unknown	2	0
814	TRUE	Empty	| transcript=TGGT1_229140-t26_1 | gene=TGGT1_229140 | organism=Toxoplasma_gondii_GT1 | gene_product=MaoC family domain-containing protein | transcript_product=MaoC family domain-containing protein | location=TGGT1_chrVIII:43288-48332(-) | protein_length=324 | sequence_SO=chromosome | SO=protein_coding_gene | is_pseudo=false	TGGT1_229140-t26_1-p1		36 kDa		unknown	2	0
816	TRUE	Empty	| transcript=TGGT1_275750-t26_1 | gene=TGGT1_275750 | organism=Toxoplasma_gondii_GT1 | gene_product=putative small nuclear ribonucleoprotein E | transcript_product=putative small nuclear ribonucleoprotein E | location=TGGT1_chrIII:236922-238994(-) | protein_length=91 | sequence_SO=chromosome | SO=protein_coding_gene | is_pseudo=false	TGGT1_275750-t26_1-p1		11 kDa		unknown	2	0
817	TRUE	Empty	| transcript=TGGT1_278500-t26_1 | gene=TGGT1_278500 | organism=Toxoplasma_gondii_GT1 | gene_product=ribosomal RNA large subunit methyltransferase J protein | transcript_product=ribosomal RNA large subunit methyltransferase J protein | location=TGGT1_chrXII:5972008-5986110(+) | protein_length=1422 | sequence_SO=chromosome | SO=protein_coding_gene | is_pseudo=false	TGGT1_278500-t26_1-p1		159 kDa		unknown	2	0
822	TRUE	Empty	| transcript=TGGT1_258210-t26_1 | gene=TGGT1_258210 | organism=Toxoplasma_gondii_GT1 | gene_product=DNA-directed RNA polymerase II RPB2 | transcript_product=DNA-directed RNA polymerase II RPB2 | location=TGGT1_chrVIIb:3470288-3483592(+) | protein_length=1259 | sequence_SO=chromosome | SO=protein_coding_gene | is_pseudo=false	TGGT1_258210-t26_1-p1		141 kDa		unknown	2	0
823	TRUE	Empty	| transcript=TGGT1_257180-t26_1 | gene=TGGT1_257180 | organism=Toxoplasma_gondii_GT1 | gene_product=RecF/RecN/SMC N terminal domain-containing protein | transcript_product=RecF/RecN/SMC N terminal domain-containing protein | location=TGGT1_chrVIIb:4089474-4106651(-) | protein_length=1588 | sequence_SO=chromosome | SO=protein_coding_gene | is_pseudo=false	TGGT1_257180-t26_1-p1		181 kDa		unknown	2	0
827	TRUE	Empty	| transcript=TGGT1_268835-t26_1 | gene=TGGT1_268835 | organism=Toxoplasma_gondii_GT1 | gene_product=hypothetical protein | transcript_product=hypothetical protein | location=TGGT1_chrVIII:6256688-6265329(+) | protein_length=669 | sequence_SO=chromosome | SO=protein_coding_gene | is_pseudo=false	TGGT1_268835-t26_1-p1		76 kDa		unknown	2	0
834	TRUE	Empty	| transcript=TGGT1_311410-t26_1 | gene=TGGT1_311410 | organism=Toxoplasma_gondii_GT1 | gene_product=putative M phase phosphoprotein MPP10 | transcript_product=putative M phase phosphoprotein MPP10 | location=TGGT1_chrXI:2025755-2028355(+) | protein_length=866 | sequence_SO=chromosome | SO=protein_coding_gene | is_pseudo=false	TGGT1_311410-t26_1-p1		97 kDa		unknown	2	0
838	TRUE	Empty	| transcript=TGGT1_260200-t26_1 | gene=TGGT1_260200 | organism=Toxoplasma_gondii_GT1 | gene_product=helicase associated domain (ha2) protein | transcript_product=helicase associated domain (ha2) protein | location=TGGT1_chrVIIb:2436028-2444182(-) | protein_length=1280 | sequence_SO=chromosome | SO=protein_coding_gene | is_pseudo=false	TGGT1_260200-t26_1-p1		142 kDa		unknown	2	0
839	TRUE	Empty	| transcript=TGGT1_229670-t26_1 | gene=TGGT1_229670 | organism=Toxoplasma_gondii_GT1 | gene_product=ribosomal protein RPS23 | transcript_product=ribosomal protein RPS23 | location=TGGT1_chrVIII:368147-371053(+) | protein_length=143 | sequence_SO=chromosome | SO=protein_coding_gene | is_pseudo=false	TGGT1_229670-t26_1-p1		16 kDa		unknown	2	0
840	TRUE	Empty	| transcript=TGGT1_232370-t26_1 | gene=TGGT1_232370 | organism=Toxoplasma_gondii_GT1 | gene_product=CW-type Zinc Finger protein | transcript_product=CW-type Zinc Finger protein | location=TGGT1_chrVIII:2047436-2051108(-) | protein_length=1156 | sequence_SO=chromosome | SO=protein_coding_gene | is_pseudo=false	TGGT1_232370-t26_1-p1		119 kDa		unknown	2	0
841	TRUE	Empty	| transcript=TGGT1_293470-t26_1 | gene=TGGT1_293470 | organism=Toxoplasma_gondii_GT1 | gene_product=hypothetical protein | transcript_product=hypothetical protein | location=TGGT1_chrIa:333691-336002(-) | protein_length=400 | sequence_SO=chromosome | SO=protein_coding_gene | is_pseudo=false	TGGT1_293470-t26_1-p1		43 kDa		unknown	2	0
843	TRUE	Empty	| transcript=TGGT1_280370-t26_1 | gene=TGGT1_280370 | organism=Toxoplasma_gondii_GT1 | gene_product=hypothetical protein | transcript_product=hypothetical protein | location=TGGT1_chrVIIa:472199-474884(+) | protein_length=761 | sequence_SO=chromosome | SO=protein_coding_gene | is_pseudo=false	TGGT1_280370-t26_1-p1		82 kDa		unknown	2	0
844	TRUE	Empty	| transcript=TGGT1_214500-t26_1 | gene=TGGT1_214500 | organism=Toxoplasma_gondii_GT1 | gene_product=ankyrin repeat-containing protein | transcript_product=ankyrin repeat-containing protein | location=TGGT1_chrX:6210662-6213564(+) | protein_length=455 | sequence_SO=chromosome | SO=protein_coding_gene | is_pseudo=false	TGGT1_214500-t26_1-p1		49 kDa		unknown	2	0
845	TRUE	Empty	| transcript=TGGT1_273870-t26_1 | gene=TGGT1_273870 | organism=Toxoplasma_gondii_GT1 | gene_product=SWI2/SNF2 ISWI-like (AT hook) | transcript_product=SWI2/SNF2 ISWI-like (AT hook) | location=TGGT1_chrVIII:3198884-3213308(+) | protein_length=1556 | sequence_SO=chromosome | SO=protein_coding_gene | is_pseudo=false	TGGT1_273870-t26_1-p1		175 kDa		unknown	2	0
846	TRUE	Empty	| transcript=TGGT1_231640-t26_1 | gene=TGGT1_231640 | organism=Toxoplasma_gondii_GT1 | gene_product=alveolin domain containing intermediate filament IMC1 | transcript_product=alveolin domain containing intermediate filament IMC1 | location=TGGT1_chrVIII:1511977-1514752(+) | protein_length=609 | sequence_SO=chromosome | SO=protein_coding_gene | is_pseudo=false	TGGT1_231640-t26_1-p1		70 kDa		unknown	2	0
847	TRUE	Empty	| transcript=TGGT1_209450-t26_1 | gene=TGGT1_209450 | organism=Toxoplasma_gondii_GT1 | gene_product=TLD protein | transcript_product=TLD protein | location=TGGT1_chrIb:1247683-1255332(-) | protein_length=882 | sequence_SO=chromosome | SO=protein_coding_gene | is_pseudo=false	TGGT1_209450-t26_1-p1		92 kDa		unknown	2	0
848	TRUE	Empty	| transcript=TGGT1_271380-t26_1 | gene=TGGT1_271380 | organism=Toxoplasma_gondii_GT1 | gene_product=PUB domain-containing protein | transcript_product=PUB domain-containing protein | location=TGGT1_chrVIII:4516233-4526686(-) | protein_length=1011 | sequence_SO=chromosome | SO=protein_coding_gene | is_pseudo=false	TGGT1_271380-t26_1-p1		108 kDa		unknown	2	0
851	TRUE	Empty	| transcript=TGGT1_261710-t26_1 | gene=TGGT1_261710 | organism=Toxoplasma_gondii_GT1 | gene_product=ankyrin repeat-containing protein | transcript_product=ankyrin repeat-containing protein | location=TGGT1_chrVIIb:1547897-1550011(+) | protein_length=224 | sequence_SO=chromosome | SO=protein_coding_gene | is_pseudo=false	TGGT1_261710-t26_1-p1		23 kDa		unknown	2	0
[truncated: 33 more rows]

## Sheet: PP2A-B2vsTir1_unique
#	Visible?	Starred?	Identified Proteins (918)	Accession Number	Alternate ID	Molecular Weight	Protein Grouping Ambiguity	Taxonomy	PP2A-B2	TiR1
[truncated: 85 more rows]

## Sheet: Unique_Common_DCS2_PP2A-B2
#	Visible?	Starred?	Identified Proteins (918)	Accession Number	Alternate ID	Molecular Weight	Protein Grouping Ambiguity	Taxonomy	TiR1	DCS2	PP2A-B2_IP.PP2A-B2
[truncated: 46 more rows]

[truncated: 1 more sheets: CommonDCS2_PP2A-B2_DCS1_IPs]
