# Supplementary material for: Cytokinetic abscission in Toxoplasma gondii is governed by protein phosphatase 2A and the daughter cell scaffold complex
Source: EMBO J. 2024 Jul 15;43(17):11. doi: 10.1038/s44318-024-00171-9 (PMC11377541; doi:10.1038/s44318-024-00171-9)
Supplement: Supplementary file 8 — Data Set EV3 [file 44318_2024_171_MOESM8_ESM.xlsx]

## Sheet: Legend
Dataset EV3 – Raw data and analysis of the MS results of the PP2A-C2 and PP2A-A2 co-immunoprecipitation experiments.

## Sheet: IP PP2A-C2 IC
#	Visible?	Starred?	Identified Proteins (1871)	Accession Number	Alternate ID	Molecular Weight	Protein Grouping Ambiguity	Taxonomy	IP PP2A-C2	IP DiCre	Input PP2A-C2
111	TRUE	Empty	| TGGT1_215170_3XTyTAG_REC | PP2A-C2_3XTyTAG_REC |	PP2A-C2_3XTyTAG_REC (+1)		65 kDa		unknown	32	0	0
1252	TRUE	Empty	| transcript=TGGT1_218250-t26_1 | gene=TGGT1_218250 | organism=Toxoplasma_gondii_GT1 | gene_product=TAP42 family protein | transcript_product=TAP42 family protein | location=TGGT1_chrXII:1580097-1590047(-) | protein_length=512 | sequence_SO=chromosome | SO=protein_coding_gene | is_pseudo=false	TGGT1_218250-t26_1-p1		57 kDa	TRUE	unknown	4	0	0
287	TRUE	Empty	| transcript=TGGT1_243710-t26_1 | gene=TGGT1_243710 | organism=Toxoplasma_gondii_GT1 | gene_product=t-complex protein beta subunit | transcript_product=t-complex protein beta subunit | location=TGGT1_chrVI:2717493-2725570(+) | protein_length=568 | sequence_SO=chromosome | SO=protein_coding_gene | is_pseudo=false	TGGT1_243710-t26_1-p1		61 kDa		unknown	3	0	14
414	TRUE	Empty	| transcript=TGGT1_272910-t26_1 | gene=TGGT1_272910 | organism=Toxoplasma_gondii_GT1 | gene_product=T-complex protein 1 delta subunit | transcript_product=T-complex protein 1 delta subunit | location=TGGT1_chrVIII:3700329-3707666(+) | protein_length=542 | sequence_SO=chromosome | SO=protein_coding_gene | is_pseudo=false	TGGT1_272910-t26_1-p1		59 kDa		unknown	3	0	9
963	TRUE	Empty	| transcript=TGGT1_209910-t26_1 | gene=TGGT1_209910 | organism=Toxoplasma_gondii_GT1 | gene_product=histone H2Bv | transcript_product=histone H2Bv | location=TGGT1_chrIb:1562803-1563174(+) | protein_length=123 | sequence_SO=chromosome | SO=protein_coding_gene | is_pseudo=false	TGGT1_209910-t26_1-p1		14 kDa	TRUE	unknown	2	0	0
835	TRUE	Empty	| transcript=TGGT1_252360-t26_1 | gene=TGGT1_252360 | organism=Toxoplasma_gondii_GT1 | gene_product=rhoptry kinase family protein ROP24 (incomplete catalytic triad) | transcript_product=rhoptry kinase family protein ROP24 (incomplete catalytic triad) | location=TGGT1_chrIII:494762-496369(+) | protein_length=535 | sequence_SO=chromosome | SO=protein_coding_gene | is_pseudo=false	TGGT1_252360-t26_1-p1		61 kDa		unknown	2	0	2
553	TRUE	Empty	| transcript=TGGT1_266640-t26_1 | gene=TGGT1_266640 | organism=Toxoplasma_gondii_GT1 | gene_product=putative Acetyl-coenzyme A synthetase 2 | transcript_product=putative Acetyl-coenzyme A synthetase 2 | location=TGGT1_chrIX:887254-895827(+) | protein_length=714 | sequence_SO=chromosome | SO=protein_coding_gene | is_pseudo=false	TGGT1_266640-t26_1-p1		80 kDa	TRUE	unknown	2	0	8
975	TRUE	Empty	| transcript=TGGT1_290600-t26_1 | gene=TGGT1_290600 | organism=Toxoplasma_gondii_GT1 | gene_product=succinyl-CoA-synthetase alpha SCSA | transcript_product=succinyl-CoA-synthetase alpha SCSA | location=TGGT1_chrIX:3568986-3572521(+) | protein_length=333 | sequence_SO=chromosome | SO=protein_coding_gene | is_pseudo=false	TGGT1_290600-t26_1-p1		35 kDa		unknown	2	0	0
448	TRUE	Empty	| transcript=TGGT1_297500-t26_1 | gene=TGGT1_297500 | organism=Toxoplasma_gondii_GT1 | gene_product=T-complex protein 1 eta subunit | transcript_product=T-complex protein 1 eta subunit | location=TGGT1_chrII:1806900-1814443(-) | protein_length=546 | sequence_SO=chromosome | SO=protein_coding_gene | is_pseudo=false	TGGT1_297500-t26_1-p1		59 kDa		unknown	2	0	9
923	TRUE	Empty	| transcript=TGGT1_200250-t26_1 | gene=TGGT1_200250 | organism=Toxoplasma_gondii_GT1 | gene_product=microneme protein MIC17A | transcript_product=microneme protein MIC17A | location=AAQM03000392:1804-2859(+) | protein_length=351 | sequence_SO=contig | SO=protein_coding_gene | is_pseudo=false	TGGT1_200250-t26_1-p1		39 kDa		unknown	0	0	6
1661	TRUE	Empty	| transcript=TGGT1_200320-t26_1 | gene=TGGT1_200320 | organism=Toxoplasma_gondii_GT1 | gene_product=hypoxanthine-xanthine-guanine phosphoribosyl transferase HXGPRT | transcript_product=hypoxanthine-xanthine-guanine phosphoribosyl transferase HXGPRT | location=TGGT1_chrVIII:6773060-6774877(+) | protein_length=279 | sequence_SO=chromosome | SO=protein_coding_gene | is_pseudo=false	TGGT1_200320-t26_1-p1		31 kDa		unknown	0	0	2
1180	TRUE	Empty	| transcript=TGGT1_201380-t26_1 | gene=TGGT1_201380 | organism=Toxoplasma_gondii_GT1 | gene_product=putative chorismate synthase | transcript_product=putative chorismate synthase | location=TGGT1_chrVIIa:3812592-3817565(+) | protein_length=536 | sequence_SO=chromosome | SO=protein_coding_gene | is_pseudo=false	TGGT1_201380-t26_1-p1		58 kDa		unknown	0	0	4
1495	TRUE	Empty	| transcript=TGGT1_201700-t26_1 | gene=TGGT1_201700 | organism=Toxoplasma_gondii_GT1 | gene_product=WD domain, G-beta repeat-containing protein | transcript_product=WD domain, G-beta repeat-containing protein | location=TGGT1_chrVIIa:3740764-3744193(-) | protein_length=654 | sequence_SO=chromosome | SO=protein_coding_gene | is_pseudo=false	TGGT1_201700-t26_1-p1		67 kDa		unknown	0	0	3
1687	TRUE	Empty	| transcript=TGGT1_202300-t26_1 | gene=TGGT1_202300 | organism=Toxoplasma_gondii_GT1 | gene_product=putative inosine triphosphate pyrophosphatase | transcript_product=putative inosine triphosphate pyrophosphatase | location=TGGT1_chrVIIa:3332319-3335586(+) | protein_length=222 | sequence_SO=chromosome | SO=protein_coding_gene | is_pseudo=false	TGGT1_202300-t26_1-p1		24 kDa		unknown	0	0	2
792	TRUE	Empty	| transcript=TGGT1_202370-t26_1 | gene=TGGT1_202370 | organism=Toxoplasma_gondii_GT1 | gene_product=putative T-complex protein 1, epsilon subunit (TCP-1-epsilon) | transcript_product=putative T-complex protein 1, epsilon subunit (TCP-1-epsilon) | location=TGGT1_chrVIIa:3284056-3290078(+) | protein_length=536 | sequence_SO=chromosome | SO=protein_coding_gene | is_pseudo=false	TGGT1_202370-t26_1-p1		59 kDa		unknown	0	0	8
1094	TRUE	Empty	| transcript=TGGT1_202380-t26_1 | gene=TGGT1_202380 | organism=Toxoplasma_gondii_GT1 | gene_product=putative rab GDI alpha | transcript_product=putative rab GDI alpha | location=TGGT1_chrVIIa:3266429-3273830(+) | protein_length=456 | sequence_SO=chromosome | SO=protein_coding_gene | is_pseudo=false	TGGT1_202380-t26_1-p1		51 kDa	TRUE	unknown	0	0	5
1220	TRUE	Empty	| transcript=TGGT1_202530-t26_1 | gene=TGGT1_202530 | organism=Toxoplasma_gondii_GT1 | gene_product=aspartate-tRNA ligase | transcript_product=aspartate-tRNA ligase | location=TGGT1_chrVIIa:3153086-3158845(-) | protein_length=773 | sequence_SO=chromosome | SO=protein_coding_gene | is_pseudo=false	TGGT1_202530-t26_1-p1		87 kDa		unknown	0	0	4
1408	TRUE	Empty	| transcript=TGGT1_202680-t26_1 | gene=TGGT1_202680 | organism=Toxoplasma_gondii_GT1 | gene_product=putative peptidase M16, alpha subunit | transcript_product=putative peptidase M16, alpha subunit | location=TGGT1_chrVIIa:3006392-3012675(-) | protein_length=563 | sequence_SO=chromosome | SO=protein_coding_gene | is_pseudo=false	TGGT1_202680-t26_1-p1		62 kDa		unknown	0	0	3
1755	TRUE	Empty	| transcript=TGGT1_202770-t26_1 | gene=TGGT1_202770 | organism=Toxoplasma_gondii_GT1 | gene_product=RNA recognition motif-containing protein | transcript_product=RNA recognition motif-containing protein | location=TGGT1_chrVIIa:2940119-2946876(+) | protein_length=532 | sequence_SO=chromosome | SO=protein_coding_gene | is_pseudo=false	TGGT1_202770-t26_1-p1		56 kDa		unknown	0	0	2
1144	TRUE	Empty	| transcript=TGGT1_202870-t26_1 | gene=TGGT1_202870 | organism=Toxoplasma_gondii_GT1 | gene_product=SAP domain-containing protein | transcript_product=SAP domain-containing protein | location=TGGT1_chrVIIa:2870446-2874438(+) | protein_length=394 | sequence_SO=chromosome | SO=protein_coding_gene | is_pseudo=false	TGGT1_202870-t26_1-p1		42 kDa		unknown	0	0	3
1321	TRUE	Empty	| transcript=TGGT1_203600-t26_1 | gene=TGGT1_203600 | organism=Toxoplasma_gondii_GT1 | gene_product=hypothetical protein | transcript_product=hypothetical protein | location=TGGT1_chrVIIa:2307958-2309277(-) | protein_length=439 | sequence_SO=chromosome | SO=protein_coding_gene | is_pseudo=false	TGGT1_203600-t26_1-p1		47 kDa		unknown	0	0	2
1744	TRUE	Empty	| transcript=TGGT1_203980-t26_1 | gene=TGGT1_203980 | organism=Toxoplasma_gondii_GT1 | gene_product=hypothetical protein | transcript_product=hypothetical protein | location=TGGT1_chrVIIa:1963789-1975923(+) | protein_length=1920 | sequence_SO=chromosome | SO=protein_coding_gene | is_pseudo=false	TGGT1_203980-t26_1-p1		201 kDa		unknown	0	0	2
1544	TRUE	Empty	| transcript=TGGT1_203990-t26_1 | gene=TGGT1_203990 | organism=Toxoplasma_gondii_GT1 | gene_product=rhoptry protein ROP12 | transcript_product=rhoptry protein ROP12 | location=TGGT1_chrVIIa:1957210-1959051(-) | protein_length=236 | sequence_SO=chromosome | SO=protein_coding_gene | is_pseudo=false	TGGT1_203990-t26_1-p1		25 kDa		unknown	0	0	3
793	TRUE	Empty	| transcript=TGGT1_204050-t26_1 | gene=TGGT1_204050 | organism=Toxoplasma_gondii_GT1 | gene_product=subtilisin SUB1 | transcript_product=subtilisin SUB1 | location=TGGT1_chrVIIa:1932241-1938144(+) | protein_length=795 | sequence_SO=chromosome | SO=protein_coding_gene | is_pseudo=false	TGGT1_204050-t26_1-p1		85 kDa		unknown	0	0	7
1737	TRUE	Empty	| transcript=TGGT1_204130-t26_1 | gene=TGGT1_204130 | organism=Toxoplasma_gondii_GT1 | gene_product=perforin-like protein PLP1 | transcript_product=perforin-like protein PLP1 | location=TGGT1_chrVIIa:1864038-1872889(-) | protein_length=1161 | sequence_SO=chromosome | SO=protein_coding_gene | is_pseudo=false	TGGT1_204130-t26_1-p1		125 kDa		unknown	0	0	2
1041	TRUE	Empty	| transcript=TGGT1_204340-t26_1 | gene=TGGT1_204340 | organism=Toxoplasma_gondii_GT1 | gene_product=hypothetical protein | transcript_product=hypothetical protein | location=TGGT1_chrVIIa:1770608-1775101(-) | protein_length=877 | sequence_SO=chromosome | SO=protein_coding_gene | is_pseudo=false	TGGT1_204340-t26_1-p1		97 kDa		unknown	0	0	6
1635	TRUE	Empty	| transcript=TGGT1_205130-t26_1 | gene=TGGT1_205130 | organism=Toxoplasma_gondii_GT1 | gene_product=hypothetical protein | transcript_product=hypothetical protein | location=TGGT1_chrVIIa:1506588-1532655(+) | protein_length=4815 | sequence_SO=chromosome | SO=protein_coding_gene | is_pseudo=false	TGGT1_205130-t26_1-p1		518 kDa		unknown	0	0	2
310	TRUE	Empty	| transcript=TGGT1_205250-t26_1 | gene=TGGT1_205250 | organism=Toxoplasma_gondii_GT1 | gene_product=rhoptry protein ROP18 | transcript_product=rhoptry protein ROP18 | location=TGGT1_chrVIIa:1426782-1428446(-) | protein_length=554 | sequence_SO=chromosome | SO=protein_coding_gene | is_pseudo=false	TGGT1_205250-t26_1-p1		62 kDa		unknown	0	0	14
876	TRUE	Empty	| transcript=TGGT1_205320-t26_1 | gene=TGGT1_205320 | organism=Toxoplasma_gondii_GT1 | gene_product=hypothetical protein | transcript_product=hypothetical protein | location=TGGT1_chrVIIa:1385667-1389087(+) | protein_length=739 | sequence_SO=chromosome | SO=protein_coding_gene | is_pseudo=false	TGGT1_205320-t26_1-p1		80 kDa		unknown	0	0	5
1734	TRUE	Empty	| transcript=TGGT1_205510-t26_1 | gene=TGGT1_205510 | organism=Toxoplasma_gondii_GT1 | gene_product=putative nucleolar protein 5 | transcript_product=putative nucleolar protein 5 | location=TGGT1_chrVIIa:1272709-1276843(-) | protein_length=490 | sequence_SO=chromosome | SO=protein_coding_gene | is_pseudo=false	TGGT1_205510-t26_1-p1		54 kDa		unknown	0	0	2
1460	TRUE	Empty	| transcript=TGGT1_205580-t26_1 | gene=TGGT1_205580 | organism=Toxoplasma_gondii_GT1 | gene_product=nuclear factor NF4 | transcript_product=nuclear factor NF4 | location=TGGT1_chrVIIa:1205711-1209756(+) | protein_length=497 | sequence_SO=chromosome | SO=protein_coding_gene | is_pseudo=false	TGGT1_205580-t26_1-p1		51 kDa		unknown	0	0	3
224	TRUE	Empty	| transcript=TGGT1_205700-t26_1 | gene=TGGT1_205700 | organism=Toxoplasma_gondii_GT1 | gene_product=cyclophilin precursor | transcript_product=cyclophilin precursor | location=TGGT1_chrVIIa:1122121-1123167(+) | protein_length=348 | sequence_SO=chromosome | SO=protein_coding_gene | is_pseudo=false	TGGT1_205700-t26_1-p1		38 kDa		unknown	0	0	21
468	TRUE	Empty	| transcript=TGGT1_205710-t26_1 | gene=TGGT1_205710 | organism=Toxoplasma_gondii_GT1 | gene_product=lysine-tRNA ligase | transcript_product=lysine-tRNA ligase | location=TGGT1_chrVIIa:1115364-1120007(+) | protein_length=658 | sequence_SO=chromosome | SO=protein_coding_gene | is_pseudo=false	TGGT1_205710-t26_1-p1		74 kDa		unknown	0	0	13
701	TRUE	Empty	| transcript=TGGT1_206470-t26_1 | gene=TGGT1_206470 | organism=Toxoplasma_gondii_GT1 | gene_product=pyruvate dehydrogenase complex subunit PDH-E3II | transcript_product=pyruvate dehydrogenase complex subunit PDH-E3II | location=TGGT1_chrVIIa:922416-929013(+) | protein_length=519 | sequence_SO=chromosome | SO=protein_coding_gene | is_pseudo=false	TGGT1_206470-t26_1-p1		55 kDa		unknown	0	0	8
506	TRUE	Empty	| transcript=TGGT1_206510-t26_1 | gene=TGGT1_206510 | organism=Toxoplasma_gondii_GT1 | gene_product=toxolysin TLN4 | transcript_product=toxolysin TLN4 | location=TGGT1_chrVIIa:879451-893239(+) | protein_length=2435 | sequence_SO=chromosome | SO=protein_coding_gene | is_pseudo=false	TGGT1_206510-t26_1-p1		257 kDa		unknown	0	0	8
1640	TRUE	Empty	| transcript=TGGT1_206590-t26_1 | gene=TGGT1_206590 | organism=Toxoplasma_gondii_GT1 | gene_product=calcium-dependent protein kinase CDPK2A | transcript_product=calcium-dependent protein kinase CDPK2A | location=TGGT1_chrVIIa:775466-782202(-) | protein_length=786 | sequence_SO=chromosome | SO=protein_coding_gene | is_pseudo=false	TGGT1_206590-t26_1-p1		86 kDa		unknown	0	0	2
1682	TRUE	Empty	| transcript=TGGT1_206670-t26_1 | gene=TGGT1_206670 | organism=Toxoplasma_gondii_GT1 | gene_product=hypothetical protein | transcript_product=hypothetical protein | location=TGGT1_chrVIIa:705099-714174(-) | protein_length=2072 | sequence_SO=chromosome | SO=protein_coding_gene | is_pseudo=false	TGGT1_206670-t26_1-p1		218 kDa		unknown	0	0	2
702	TRUE	Empty	| transcript=TGGT1_207060-t26_1 | gene=TGGT1_207060 | organism=Toxoplasma_gondii_GT1 | gene_product=ribonucleoside-diphosphate reductase small subunit | transcript_product=ribonucleoside-diphosphate reductase small subunit | location=TGGT1_chrX:7235223-7238548(-) | protein_length=391 | sequence_SO=chromosome | SO=protein_coding_gene | is_pseudo=false	TGGT1_207060-t26_1-p1		45 kDa		unknown	0	0	8
1648	TRUE	Empty	| transcript=TGGT1_207240-t26_1 | gene=TGGT1_207240 | organism=Toxoplasma_gondii_GT1 | gene_product=hypothetical protein | transcript_product=hypothetical protein | location=TGGT1_chrX:7331688-7332376(+) | protein_length=108 | sequence_SO=chromosome | SO=protein_coding_gene | is_pseudo=false	TGGT1_207240-t26_1-p1		12 kDa		unknown	0	0	2
676	TRUE	Empty	| transcript=TGGT1_207620-t26_1 | gene=TGGT1_207620 | organism=Toxoplasma_gondii_GT1 | gene_product=pyridine nucleotide-disulfide oxidoreductase domain-containing protein | transcript_product=pyridine nucleotide-disulfide oxidoreductase domain-containing protein | location=TGGT1_chrIb:171089-178693(-) | protein_length=664 | sequence_SO=chromosome | SO=protein_coding_gene | is_pseudo=false	TGGT1_207620-t26_1-p1		71 kDa		unknown	0	0	7
672	TRUE	Empty	| transcript=TGGT1_207640-t26_1 | gene=TGGT1_207640 | organism=Toxoplasma_gondii_GT1 | gene_product=isoleucyl-tRNA synthetase family protein | transcript_product=isoleucyl-tRNA synthetase family protein | location=TGGT1_chrIb:186451-201730(-) | protein_length=1242 | sequence_SO=chromosome | SO=protein_coding_gene | is_pseudo=false	TGGT1_207640-t26_1-p1		141 kDa	TRUE	unknown	0	0	7
1415	TRUE	Empty	| transcript=TGGT1_207690-t26_1 | gene=TGGT1_207690 | organism=Toxoplasma_gondii_GT1 | gene_product=programmed cell death 5 protein | transcript_product=programmed cell death 5 protein | location=TGGT1_chrIb:230155-232824(+) | protein_length=122 | sequence_SO=chromosome | SO=protein_coding_gene | is_pseudo=false	TGGT1_207690-t26_1-p1		14 kDa		unknown	0	0	3
1706	TRUE	Empty	| transcript=TGGT1_207770-t26_1 | gene=TGGT1_207770 | organism=Toxoplasma_gondii_GT1 | gene_product=PCI domain-containing protein | transcript_product=PCI domain-containing protein | location=TGGT1_chrIb:293641-299816(-) | protein_length=511 | sequence_SO=chromosome | SO=protein_coding_gene | is_pseudo=false	TGGT1_207770-t26_1-p1		56 kDa		unknown	0	0	2
924	TRUE	Empty	| transcript=TGGT1_208030-t26_1 | gene=TGGT1_208030 | organism=Toxoplasma_gondii_GT1 | gene_product=microneme protein MIC4 | transcript_product=microneme protein MIC4 | location=TGGT1_chrIb:547335-549077(+) | protein_length=580 | sequence_SO=chromosome | SO=protein_coding_gene | is_pseudo=false	TGGT1_208030-t26_1-p1		63 kDa		unknown	0	0	7
1211	TRUE	Empty	| transcript=TGGT1_208530-t26_1 | gene=TGGT1_208530 | organism=Toxoplasma_gondii_GT1 | gene_product=nicotinate phosphoribosyltransferase | transcript_product=nicotinate phosphoribosyltransferase | location=TGGT1_chrIb:766715-777045(+) | protein_length=589 | sequence_SO=chromosome | SO=protein_coding_gene | is_pseudo=false	TGGT1_208530-t26_1-p1		66 kDa		unknown	0	0	4
751	TRUE	Empty	| transcript=TGGT1_208830-t26_1 | gene=TGGT1_208830 | organism=Toxoplasma_gondii_GT1 | gene_product=hypothetical protein | transcript_product=hypothetical protein | location=TGGT1_chrIb:904648-906165(-) | protein_length=505 | sequence_SO=chromosome | SO=protein_coding_gene | is_pseudo=false	TGGT1_208830-t26_1-p1		55 kDa		unknown	0	0	6
1856	TRUE	Empty	| transcript=TGGT1_209150-t26_1 | gene=TGGT1_209150 | organism=Toxoplasma_gondii_GT1 | gene_product=non-proton pumping type-II NADH dehydrogenase I | transcript_product=non-proton pumping type-II NADH dehydrogenase I | location=TGGT1_chrIb:1092807-1095489(+) | protein_length=618 | sequence_SO=chromosome | SO=protein_coding_gene | is_pseudo=false	TGGT1_209150-t26_1-p1		67 kDa		unknown	0	0	2
1181	TRUE	Empty	| transcript=TGGT1_209160-t26_1 | gene=TGGT1_209160 | organism=Toxoplasma_gondii_GT1 | gene_product=myristoyl CoA:protein N-myristoyltransferase | transcript_product=myristoyl CoA:protein N-myristoyltransferase | location=TGGT1_chrIb:1097244-1105321(-) | protein_length=463 | sequence_SO=chromosome | SO=protein_coding_gene | is_pseudo=false	TGGT1_209160-t26_1-p1		52 kDa		unknown	0	0	5
1301	TRUE	Empty	| transcript=TGGT1_209420-t26_1 | gene=TGGT1_209420 | organism=Toxoplasma_gondii_GT1 | gene_product=hypothetical protein | transcript_product=hypothetical protein | location=TGGT1_chrIb:1224171-1225667(-) | protein_length=250 | sequence_SO=chromosome | SO=protein_coding_gene | is_pseudo=false	TGGT1_209420-t26_1-p1		27 kDa		unknown	0	0	2
316	TRUE	Empty	| transcript=TGGT1_209950-t26_1 | gene=TGGT1_209950 | organism=Toxoplasma_gondii_GT1 | gene_product=putative thioredoxin | transcript_product=putative thioredoxin | location=TGGT1_chrIb:1585569-1589285(-) | protein_length=424 | sequence_SO=chromosome | SO=protein_coding_gene | is_pseudo=false	TGGT1_209950-t26_1-p1		48 kDa		unknown	0	0	15
1197	TRUE	Empty	| transcript=TGGT1_210840-t26_1 | gene=TGGT1_210840 | organism=Toxoplasma_gondii_GT1 | gene_product=arginyl-tRNA synthetase family protein | transcript_product=arginyl-tRNA synthetase family protein | location=TGGT1_chrIV:1942834-1951568(-) | protein_length=595 | sequence_SO=chromosome | SO=protein_coding_gene | is_pseudo=false	TGGT1_210840-t26_1-p1		67 kDa		unknown	0	0	4
925	TRUE	Empty	| transcript=TGGT1_211030-t26_1 | gene=TGGT1_211030 | organism=Toxoplasma_gondii_GT1 | gene_product=hypothetical protein | transcript_product=hypothetical protein | location=TGGT1_chrIV:1889471-1891938(-) | protein_length=191 | sequence_SO=chromosome | SO=protein_coding_gene | is_pseudo=false	TGGT1_211030-t26_1-p1		22 kDa	TRUE	unknown	0	0	6
1816	TRUE	Empty	| transcript=TGGT1_211040-t26_1 | gene=TGGT1_211040 | organism=Toxoplasma_gondii_GT1 | gene_product=Sec61beta family protein | transcript_product=Sec61beta family protein | location=TGGT1_chrIV:1885778-1887505(+) | protein_length=99 | sequence_SO=chromosome | SO=protein_coding_gene | is_pseudo=false	TGGT1_211040-t26_1-p1		10 kDa		unknown	0	0	2
1324	TRUE	Empty	| transcript=TGGT1_211290-t26_1 | gene=TGGT1_211290 | organism=Toxoplasma_gondii_GT1 | gene_product=rhoptry protein ROP15 | transcript_product=rhoptry protein ROP15 | location=TGGT1_chrIV:1780392-1782862(-) | protein_length=333 | sequence_SO=chromosome | SO=protein_coding_gene | is_pseudo=false	TGGT1_211290-t26_1-p1		37 kDa		unknown	0	0	3
1221	TRUE	Empty	| transcript=TGGT1_211420-t26_1 | gene=TGGT1_211420 | organism=Toxoplasma_gondii_GT1 | gene_product=RNA recognition motif-containing protein | transcript_product=RNA recognition motif-containing protein | location=TGGT1_chrIV:1661239-1664919(-) | protein_length=189 | sequence_SO=chromosome | SO=protein_coding_gene | is_pseudo=false	TGGT1_211420-t26_1-p1		23 kDa		unknown	0	0	4
1732	TRUE	Empty	| transcript=TGGT1_212410-t26_1 | gene=TGGT1_212410 | organism=Toxoplasma_gondii_GT1 | gene_product=dense granule protein GRA11 | transcript_product=dense granule protein GRA11 | location=AAQM03000406:691-2823(-) | protein_length=710 | sequence_SO=contig | SO=protein_coding_gene | is_pseudo=false	TGGT1_212410-t26_1-p1		76 kDa		unknown	0	0	2
1182	TRUE	Empty	| transcript=TGGT1_213030-t26_1 | gene=TGGT1_213030 | organism=Toxoplasma_gondii_GT1 | gene_product=hypothetical protein | transcript_product=hypothetical protein | location=TGGT1_chrV:673145-674534(+) | protein_length=324 | sequence_SO=chromosome | SO=protein_coding_gene | is_pseudo=false	TGGT1_213030-t26_1-p1		35 kDa		unknown	0	0	4
1600	TRUE	Empty	| transcript=TGGT1_213050-t26_1 | gene=TGGT1_213050 | organism=Toxoplasma_gondii_GT1 | gene_product=hypothetical protein | transcript_product=hypothetical protein | location=TGGT1_chrV:689391-689969(+) | protein_length=192 | sequence_SO=chromosome | SO=protein_coding_gene | is_pseudo=false	TGGT1_213050-t26_1-p1		21 kDa		unknown	0	0	2
490	TRUE	Empty	| transcript=TGGT1_214210-t26_1 | gene=TGGT1_214210 | organism=Toxoplasma_gondii_GT1 | gene_product=rRNA pseudouridine synthase | transcript_product=rRNA pseudouridine synthase | location=TGGT1_chrX:6002905-6008379(-) | protein_length=505 | sequence_SO=chromosome | SO=protein_coding_gene | is_pseudo=false	TGGT1_214210-t26_1-p1		57 kDa		unknown	0	0	8
1312	TRUE	Empty	| transcript=TGGT1_214270-t26_1 | gene=TGGT1_214270 | organism=Toxoplasma_gondii_GT1 | gene_product=putative translation initiation factor IF-2 | transcript_product=putative translation initiation factor IF-2 | location=TGGT1_chrX:6085732-6096115(-) | protein_length=1146 | sequence_SO=chromosome | SO=protein_coding_gene | is_pseudo=false	TGGT1_214270-t26_1-p1		126 kDa		unknown	0	0	2
628	TRUE	Empty	| transcript=TGGT1_214290-t26_1 | gene=TGGT1_214290 | organism=Toxoplasma_gondii_GT1 | gene_product=DJ-1 family protein | transcript_product=DJ-1 family protein | location=TGGT1_chrX:6106825-6108652(+) | protein_length=256 | sequence_SO=chromosome | SO=protein_coding_gene | is_pseudo=false	TGGT1_214290-t26_1-p1		28 kDa		unknown	0	0	10
1605	TRUE	Empty	| transcript=TGGT1_214320-t26_1 | gene=TGGT1_214320 | organism=Toxoplasma_gondii_GT1 | gene_product=facilitative glucose transporter GT1 | transcript_product=facilitative glucose transporter GT1 | location=TGGT1_chrX:6138702-6140408(+) | protein_length=568 | sequence_SO=chromosome | SO=protein_coding_gene | is_pseudo=false	TGGT1_214320-t26_1-p1		62 kDa		unknown	0	0	2
991	TRUE	Empty	| transcript=TGGT1_214350-t26_1 | gene=TGGT1_214350 | organism=Toxoplasma_gondii_GT1 | gene_product=putative GTP-binding protein | transcript_product=putative GTP-binding protein | location=TGGT1_chrX:6150425-6154448(+) | protein_length=396 | sequence_SO=chromosome | SO=protein_coding_gene | is_pseudo=false	TGGT1_214350-t26_1-p1		45 kDa		unknown	0	0	4
926	TRUE	Empty	| transcript=TGGT1_214490-t26_1 | gene=TGGT1_214490 | organism=Toxoplasma_gondii_GT1 | gene_product=peptidase M16 inactive domain-containing protein | transcript_product=peptidase M16 inactive domain-containing protein | location=TGGT1_chrX:6200575-6209880(-) | protein_length=1353 | sequence_SO=chromosome | SO=protein_coding_gene | is_pseudo=false	TGGT1_214490-t26_1-p1		149 kDa		unknown	0	0	6
1822	TRUE	Empty	| transcript=TGGT1_214610-t26_1 | gene=TGGT1_214610 | organism=Toxoplasma_gondii_GT1 | gene_product=hypothetical protein | transcript_product=hypothetical protein | location=TGGT1_chrX:6307104-6324292(-) | protein_length=3371 | sequence_SO=chromosome | SO=protein_coding_gene | is_pseudo=false	TGGT1_214610-t26_1-p1		353 kDa		unknown	0	0	2
1622	TRUE	Empty	| transcript=TGGT1_214840-t26_1 | gene=TGGT1_214840 | organism=Toxoplasma_gondii_GT1 | gene_product=AP2 domain transcription factor AP2X-7 | transcript_product=AP2 domain transcription factor AP2X-7 | location=TGGT1_chrX:6426532-6432141(+) | protein_length=1869 | sequence_SO=chromosome | SO=protein_coding_gene | is_pseudo=false	TGGT1_214840-t26_1-p1		184 kDa		unknown	0	0	2
1090	TRUE	Empty	| transcript=TGGT1_214940-t26_1 | gene=TGGT1_214940 | organism=Toxoplasma_gondii_GT1 | gene_product=MIC2-associated protein M2AP | transcript_product=MIC2-associated protein M2AP | location=TGGT1_chrX:6494811-6496996(+) | protein_length=330 | sequence_SO=chromosome | SO=protein_coding_gene | is_pseudo=false	TGGT1_214940-t26_1-p1		35 kDa		unknown	0	0	5
1113	TRUE	Empty	| transcript=TGGT1_214970-t26_1 | gene=TGGT1_214970 | organism=Toxoplasma_gondii_GT1 | gene_product=putative DNA replication licensing factor | transcript_product=putative DNA replication licensing factor | location=TGGT1_chrX:6526260-6536268(+) | protein_length=1049 | sequence_SO=chromosome | SO=protein_coding_gene | is_pseudo=false	TGGT1_214970-t26_1-p1		117 kDa		unknown	0	0	3
1042	TRUE	Empty	| transcript=TGGT1_215220-t26_1 | gene=TGGT1_215220 | organism=Toxoplasma_gondii_GT1 | gene_product=hypothetical protein | transcript_product=hypothetical protein | location=TGGT1_chrX:6716950-6719044(+) | protein_length=502 | sequence_SO=chromosome | SO=protein_coding_gene | is_pseudo=false	TGGT1_215220-t26_1-p1		55 kDa		unknown	0	0	5
1205	TRUE	Empty	| transcript=TGGT1_215260-t26_1 | gene=TGGT1_215260 | organism=Toxoplasma_gondii_GT1 | gene_product=carbamoylphosphate synthetase | transcript_product=carbamoylphosphate synthetase | location=TGGT1_chrX:6736108-6760149(-) | protein_length=1699 | sequence_SO=chromosome | SO=protein_coding_gene | is_pseudo=false	TGGT1_215260-t26_1-p1		187 kDa		unknown	0	0	4
703	TRUE	Empty	| transcript=TGGT1_215430-t26_1 | gene=TGGT1_215430 | organism=Toxoplasma_gondii_GT1 | gene_product=hypothetical protein | transcript_product=hypothetical protein | location=TGGT1_chrX:6843523-6847906(-) | protein_length=244 | sequence_SO=chromosome | SO=protein_coding_gene | is_pseudo=false	TGGT1_215430-t26_1-p1		28 kDa		unknown	0	0	8
1128	TRUE	Empty	| transcript=TGGT1_215590-t26_1 | gene=TGGT1_215590 | organism=Toxoplasma_gondii_GT1 | gene_product=flavoprotein subunit of succinate dehydrogenase | transcript_product=flavoprotein subunit of succinate dehydrogenase | location=TGGT1_chrX:6924001-6933881(-) | protein_length=669 | sequence_SO=chromosome | SO=protein_coding_gene | is_pseudo=false	TGGT1_215590-t26_1-p1 (+1)		73 kDa		unknown	0	0	3
645	TRUE	Empty	| transcript=TGGT1_215980-t26_1 | gene=TGGT1_215980 | organism=Toxoplasma_gondii_GT1 | gene_product=hypothetical protein | transcript_product=hypothetical protein | location=TGGT1_chrXI:6414554-6415186(+) | protein_length=210 | sequence_SO=chromosome | SO=protein_coding_gene | is_pseudo=false	TGGT1_215980-t26_1-p1		24 kDa		unknown	0	0	6
1751	TRUE	Empty	| transcript=TGGT1_216000-t26_1 | gene=TGGT1_216000 | organism=Toxoplasma_gondii_GT1 | gene_product=alveolin domain containing intermediate filament IMC3 | transcript_product=alveolin domain containing intermediate filament IMC3 | location=TGGT1_chrXI:6395592-6397208(+) | protein_length=538 | sequence_SO=chromosome | SO=protein_coding_gene | is_pseudo=false	TGGT1_216000-t26_1-p1		58 kDa		unknown	0	0	2
1819	TRUE	Empty	| transcript=TGGT1_216260-t26_1 | gene=TGGT1_216260 | organism=Toxoplasma_gondii_GT1 | gene_product=putative eukaryotic initiation factor-2B, gamma subunit | transcript_product=putative eukaryotic initiation factor-2B, gamma subunit | location=TGGT1_chrXI:6191789-6198714(+) | protein_length=525 | sequence_SO=chromosome | SO=protein_coding_gene | is_pseudo=false	TGGT1_216260-t26_1-p1		58 kDa		unknown	0	0	2
1043	TRUE	Empty	| transcript=TGGT1_216450-t26_1 | gene=TGGT1_216450 | organism=Toxoplasma_gondii_GT1 | gene_product=peptidase, T1 family protein | transcript_product=peptidase, T1 family protein | location=TGGT1_chrXI:6058951-6061605(+) | protein_length=260 | sequence_SO=chromosome | SO=protein_coding_gene | is_pseudo=false	TGGT1_216450-t26_1-p1		28 kDa		unknown	0	0	5
1767	TRUE	Empty	| transcript=TGGT1_216590-t26_1 | gene=TGGT1_216590 | organism=Toxoplasma_gondii_GT1 | gene_product=HEAT repeat-containing protein | transcript_product=HEAT repeat-containing protein | location=TGGT1_chrXI:5982217-5988765(-) | protein_length=1010 | sequence_SO=chromosome | SO=protein_coding_gene | is_pseudo=false	TGGT1_216590-t26_1-p1		111 kDa		unknown	0	0	2
1413	TRUE	Empty	| transcript=TGGT1_216730-t26_1 | gene=TGGT1_216730 | organism=Toxoplasma_gondii_GT1 | gene_product=MCM2/3/5 family protein | transcript_product=MCM2/3/5 family protein | location=TGGT1_chrXI:5853958-5863220(-) | protein_length=1028 | sequence_SO=chromosome | SO=protein_coding_gene | is_pseudo=false	TGGT1_216730-t26_1-p1		113 kDa		unknown	0	0	3
1206	TRUE	Empty	| transcript=TGGT1_216790-t26_1 | gene=TGGT1_216790 | organism=Toxoplasma_gondii_GT1 | gene_product=putative ATP-binding cassette sub-family E member 1 | transcript_product=putative ATP-binding cassette sub-family E member 1 | location=TGGT1_chrXI:5800419-5807047(-) | protein_length=613 | sequence_SO=chromosome | SO=protein_coding_gene | is_pseudo=false	TGGT1_216790-t26_1-p1		69 kDa		unknown	0	0	4
385	TRUE	Empty	| transcript=TGGT1_216880-t26_1 | gene=TGGT1_216880 | organism=Toxoplasma_gondii_GT1 | gene_product=guanine nucleotide-binding protein | transcript_product=guanine nucleotide-binding protein | location=TGGT1_chrXI:5736268-5739860(-) | protein_length=321 | sequence_SO=chromosome | SO=protein_coding_gene | is_pseudo=false	TGGT1_216880-t26_1-p1		35 kDa		unknown	0	0	14
678	TRUE	Empty	| transcript=TGGT1_217460-t26_1 | gene=TGGT1_217460 | organism=Toxoplasma_gondii_GT1 | gene_product=glutaminyl-tRNA synthetase (GlnRS) | transcript_product=glutaminyl-tRNA synthetase (GlnRS) | location=TGGT1_chrXII:1787579-1795013(-) | protein_length=860 | sequence_SO=chromosome | SO=protein_coding_gene | is_pseudo=false	TGGT1_217460-t26_1-p1		96 kDa		unknown	0	0	8
1367	TRUE	Empty	| transcript=TGGT1_217540-t26_1 | gene=TGGT1_217540 | organism=Toxoplasma_gondii_GT1 | gene_product=RNA recognition motif-containing protein | transcript_product=RNA recognition motif-containing protein | location=TGGT1_chrXII:1835563-1837479(-) | protein_length=351 | sequence_SO=chromosome | SO=protein_coding_gene | is_pseudo=false	TGGT1_217540-t26_1-p1		38 kDa		unknown	0	0	3
794	TRUE	Empty	| transcript=TGGT1_217680-t26_1 | gene=TGGT1_217680 | organism=Toxoplasma_gondii_GT1 | gene_product=hypothetical protein | transcript_product=hypothetical protein | location=TGGT1_chrXII:1930956-1942802(-) | protein_length=2213 | sequence_SO=chromosome | SO=protein_coding_gene | is_pseudo=false	TGGT1_217680-t26_1-p1		243 kDa		unknown	0	0	7
1535	TRUE	Empty	| transcript=TGGT1_217740-t26_1 | gene=TGGT1_217740 | organism=Toxoplasma_gondii_GT1 | gene_product=3-ketoacyl-(acyl-carrier-protein) reductase | transcript_product=3-ketoacyl-(acyl-carrier-protein) reductase | location=TGGT1_chrXII:2024723-2028460(+) | protein_length=376 | sequence_SO=chromosome | SO=protein_coding_gene | is_pseudo=false	TGGT1_217740-t26_1-p1		39 kDa		unknown	0	0	2
729	TRUE	Empty	| transcript=TGGT1_217820-t26_1 | gene=TGGT1_217820 | organism=Toxoplasma_gondii_GT1 | gene_product=PCI domain-containing protein | transcript_product=PCI domain-containing protein | location=TGGT1_chrXII:2088870-2094251(+) | protein_length=463 | sequence_SO=chromosome | SO=protein_coding_gene | is_pseudo=false	TGGT1_217820-t26_1-p1		52 kDa		unknown	0	0	5
430	TRUE	Empty	| transcript=TGGT1_217890-t26_1 | gene=TGGT1_217890 | organism=Toxoplasma_gondii_GT1 | gene_product=putative alkyl hydroperoxide reductase/ Thiol specific antioxidant/ Mal allergen | transcript_product=putative alkyl hydroperoxide reductase/ Thiol specific antioxidant/ Mal allergen | location=TGGT1_chrXII:2143499-2144089(-) | protein_length=196 | sequence_SO=chromosome | SO=protein_coding_gene | …	TGGT1_217890-t26_1-p1		22 kDa		unknown	0	0	13
1747	TRUE	Empty	| transcript=TGGT1_218220-t26_1 | gene=TGGT1_218220 | organism=Toxoplasma_gondii_GT1 | gene_product=putative cell-cycle-associated protein kinase CDK | transcript_product=putative cell-cycle-associated protein kinase CDK | location=TGGT1_chrXII:1607473-1610937(+) | protein_length=300 | sequence_SO=chromosome | SO=protein_coding_gene | is_pseudo=false	TGGT1_218220-t26_1-p1		34 kDa		unknown	0	0	2
1111	TRUE	Empty	| transcript=TGGT1_218240-t26_1 | gene=TGGT1_218240 | organism=Toxoplasma_gondii_GT1 | gene_product=hypothetical protein | transcript_product=hypothetical protein | location=TGGT1_chrXII:1592419-1596488(-) | protein_length=1249 | sequence_SO=chromosome | SO=protein_coding_gene | is_pseudo=false	TGGT1_218240-t26_1-p1		133 kDa		unknown	0	0	2
1183	TRUE	Empty	| transcript=TGGT1_218520-t26_1 | gene=TGGT1_218520 | organism=Toxoplasma_gondii_GT1 | gene_product=microneme protein MIC6 | transcript_product=microneme protein MIC6 | location=TGGT1_chrXII:1418869-1419918(-) | protein_length=349 | sequence_SO=chromosome | SO=protein_coding_gene | is_pseudo=false	TGGT1_218520-t26_1-p1		37 kDa		unknown	0	0	4
1411	TRUE	Empty	| transcript=TGGT1_218530-t26_1 | gene=TGGT1_218530 | organism=Toxoplasma_gondii_GT1 | gene_product=proteasome-interacting thioredoxin domain-containing protein | transcript_product=proteasome-interacting thioredoxin domain-containing protein | location=TGGT1_chrXII:1414684-1417409(+) | protein_length=345 | sequence_SO=chromosome | SO=protein_coding_gene | is_pseudo=false	TGGT1_218530-t26_1-p1		38 kDa		unknown	0	0	3
1865	TRUE	Empty	| transcript=TGGT1_218610-t26_1 | gene=TGGT1_218610 | organism=Toxoplasma_gondii_GT1 | gene_product=ATPase (DUF699) protein | transcript_product=ATPase (DUF699) protein | location=TGGT1_chrXII:1305454-1315334(-) | protein_length=1247 | sequence_SO=chromosome | SO=protein_coding_gene | is_pseudo=false	TGGT1_218610-t26_1-p1		136 kDa		unknown	0	0	2
1248	TRUE	Empty	| transcript=TGGT1_218780-t26_1 | gene=TGGT1_218780 | organism=Toxoplasma_gondii_GT1 | gene_product=putative phosphoserine aminotransferase | transcript_product=putative phosphoserine aminotransferase | location=TGGT1_chrXII:1247991-1254054(-) | protein_length=481 | sequence_SO=chromosome | SO=protein_coding_gene | is_pseudo=false	TGGT1_218780-t26_1-p1		53 kDa		unknown	0	0	4
960	TRUE	Empty	| transcript=TGGT1_218820-t26_1 | gene=TGGT1_218820 | organism=Toxoplasma_gondii_GT1 | gene_product=alba 2 | transcript_product=alba 2 | location=TGGT1_chrXII:1217304-1219105(+) | protein_length=148 | sequence_SO=chromosome | SO=protein_coding_gene | is_pseudo=false	TGGT1_218820-t26_1-p1		15 kDa		unknown	0	0	3
1264	TRUE	Empty	| transcript=TGGT1_219140-t26_1 | gene=TGGT1_219140 | organism=Toxoplasma_gondii_GT1 | gene_product=EF-1 guanine nucleotide exchange domain-containing protein | transcript_product=EF-1 guanine nucleotide exchange domain-containing protein | location=TGGT1_chrXII:1048475-1050088(+) | protein_length=187 | sequence_SO=chromosome | SO=protein_coding_gene | is_pseudo=false	TGGT1_219140-t26_1-p1		21 kDa		unknown	0	0	4
1566	TRUE	Empty	| transcript=TGGT1_219280-t26_1 | gene=TGGT1_219280 | organism=Toxoplasma_gondii_GT1 | gene_product=actin like protein ALP1 | transcript_product=actin like protein ALP1 | location=TGGT1_chrXII:936313-942608(-) | protein_length=414 | sequence_SO=chromosome | SO=protein_coding_gene | is_pseudo=false	TGGT1_219280-t26_1-p1		46 kDa		unknown	0	0	2
1815	TRUE	Empty	| transcript=TGGT1_219590-t26_1 | gene=TGGT1_219590 | organism=Toxoplasma_gondii_GT1 | gene_product=RuvB family 1 protein | transcript_product=RuvB family 1 protein | location=TGGT1_chrXII:778348-784976(+) | protein_length=492 | sequence_SO=chromosome | SO=protein_coding_gene | is_pseudo=false	TGGT1_219590-t26_1-p1		53 kDa		unknown	0	0	2
795	TRUE	Empty	| transcript=TGGT1_219700-t26_1 | gene=TGGT1_219700 | organism=Toxoplasma_gondii_GT1 | gene_product=putative DNA replication licensing factor MCM4 | transcript_product=putative DNA replication licensing factor MCM4 | location=TGGT1_chrXII:651605-660187(+) | protein_length=1014 | sequence_SO=chromosome | SO=protein_coding_gene | is_pseudo=false	TGGT1_219700-t26_1-p1		112 kDa		unknown	0	0	8
1555	TRUE	Empty	| transcript=TGGT1_219750-t26_1 | gene=TGGT1_219750 | organism=Toxoplasma_gondii_GT1 | gene_product=putative cytochrome c | transcript_product=putative cytochrome c | location=TGGT1_chrXII:601202-602193(-) | protein_length=115 | sequence_SO=chromosome | SO=protein_coding_gene | is_pseudo=false	TGGT1_219750-t26_1-p1		12 kDa		unknown	0	0	2
1602	TRUE	Empty	| transcript=TGGT1_219860-t26_1 | gene=TGGT1_219860 | organism=Toxoplasma_gondii_GT1 | gene_product=putative replication licensing factor | transcript_product=putative replication licensing factor | location=TGGT1_chrXII:515884-525132(-) | protein_length=972 | sequence_SO=chromosome | SO=protein_coding_gene | is_pseudo=false	TGGT1_219860-t26_1-p1		108 kDa		unknown	0	0	2
1379	TRUE	Empty	| transcript=TGGT1_220100-t26_1 | gene=TGGT1_220100 | organism=Toxoplasma_gondii_GT1 | gene_product=phosphoribosylpyrophosphate synthetase | transcript_product=phosphoribosylpyrophosphate synthetase | location=TGGT1_chrV:29152-31918(+) | protein_length=557 | sequence_SO=chromosome | SO=protein_coding_gene | is_pseudo=false	TGGT1_220100-t26_1-p1		61 kDa		unknown	0	0	3
1340	TRUE	Empty	| transcript=TGGT1_220240-t26_1 | gene=TGGT1_220240 | organism=Toxoplasma_gondii_GT1 | gene_product=hypothetical protein | transcript_product=hypothetical protein | location=TGGT1_chrV:140178-141758(-) | protein_length=526 | sequence_SO=chromosome | SO=protein_coding_gene | is_pseudo=false	TGGT1_220240-t26_1-p1		54 kDa		unknown	0	0	3
710	TRUE	Empty	| transcript=TGGT1_220400-t26_1 | gene=TGGT1_220400 | organism=Toxoplasma_gondii_GT1 | gene_product=actin depolymerizing factor ADF | transcript_product=actin depolymerizing factor ADF | location=TGGT1_chrV:254875-256188(-) | protein_length=118 | sequence_SO=chromosome | SO=protein_coding_gene | is_pseudo=false	TGGT1_220400-t26_1-p1		13 kDa		unknown	0	0	8
882	TRUE	Empty	| transcript=TGGT1_220500-t26_1 | gene=TGGT1_220500 | organism=Toxoplasma_gondii_GT1 | gene_product=UBX domain-containing protein | transcript_product=UBX domain-containing protein | location=TGGT1_chrV:321412-325538(+) | protein_length=387 | sequence_SO=chromosome | SO=protein_coding_gene | is_pseudo=false	TGGT1_220500-t26_1-p1		43 kDa		unknown	0	0	5
1236	TRUE	Empty	| transcript=TGGT1_220900-t26_1 | gene=TGGT1_220900 | organism=Toxoplasma_gondii_GT1 | gene_product=hypothetical protein | transcript_product=hypothetical protein | location=TGGT1_chrII:27409-29529(+) | protein_length=706 | sequence_SO=chromosome | SO=protein_coding_gene | is_pseudo=false	TGGT1_220900-t26_1-p1		78 kDa		unknown	0	0	4
711	TRUE	Empty	| transcript=TGGT1_220950-t26_1 | gene=TGGT1_220950 | organism=Toxoplasma_gondii_GT1 | gene_product=hypothetical protein | transcript_product=hypothetical protein | location=TGGT1_chrII:72817-74397(+) | protein_length=334 | sequence_SO=chromosome | SO=protein_coding_gene | is_pseudo=false	TGGT1_220950-t26_1-p1		36 kDa	TRUE	unknown	0	0	8
243	TRUE	Empty	| transcript=TGGT1_221210-t26_1 | gene=TGGT1_221210 | organism=Toxoplasma_gondii_GT1 | gene_product=cyclophilin | transcript_product=cyclophilin | location=TGGT1_chrII:118956-120827(+) | protein_length=179 | sequence_SO=chromosome | SO=protein_coding_gene | is_pseudo=false	TGGT1_221210-t26_1-p1		20 kDa		unknown	0	0	18
1666	TRUE	Empty	| transcript=TGGT1_221320-t26_1 | gene=TGGT1_221320 | organism=Toxoplasma_gondii_GT1 | gene_product=acetyl-CoA carboxylase ACC1 | transcript_product=acetyl-CoA carboxylase ACC1 | location=TGGT1_chrII:218988-235059(-) | protein_length=2614 | sequence_SO=chromosome | SO=protein_coding_gene | is_pseudo=false	TGGT1_221320-t26_1-p1		288 kDa		unknown	0	0	2
971	TRUE	Empty	| transcript=TGGT1_221380-t26_1 | gene=TGGT1_221380 | organism=Toxoplasma_gondii_GT1 | gene_product=alba 1 | transcript_product=alba 1 | location=TGGT1_chrII:281451-282798(-) | protein_length=247 | sequence_SO=chromosome | SO=protein_coding_gene | is_pseudo=false	TGGT1_221380-t26_1-p1		27 kDa		unknown	0	0	3
879	TRUE	Empty	| transcript=TGGT1_221470-t26_1 | gene=TGGT1_221470 | organism=Toxoplasma_gondii_GT1 | gene_product=hypothetical protein | transcript_product=hypothetical protein | location=TGGT1_chrII:360683-367434(+) | protein_length=552 | sequence_SO=chromosome | SO=protein_coding_gene | is_pseudo=false	TGGT1_221470-t26_1-p1		62 kDa		unknown	0	0	5
1626	TRUE	Empty	| transcript=TGGT1_221522-t26_1 | gene=TGGT1_221522 | organism=Toxoplasma_gondii_GT1 | gene_product=adaptor complexes medium subunit family protein | transcript_product=adaptor complexes medium subunit family protein | location=TGGT1_chrII:393309-399736(+) | protein_length=571 | sequence_SO=chromosome | SO=protein_coding_gene | is_pseudo=false	TGGT1_221522-t26_1-p1		61 kDa		unknown	0	0	2
117	TRUE	Empty	| transcript=TGGT1_221620-t26_1 | gene=TGGT1_221620 | organism=Toxoplasma_gondii_GT1 | gene_product=putative beta-tubulin | transcript_product=putative beta-tubulin | location=TGGT1_chrII:472166-474503(-) | protein_length=449 | sequence_SO=chromosome | SO=protein_coding_gene | is_pseudo=false	TGGT1_221620-t26_1-p1		50 kDa	TRUE	unknown	0	0	33
1332	TRUE	Empty	| transcript=TGGT1_222020-t26_1 | gene=TGGT1_222020 | organism=Toxoplasma_gondii_GT1 | gene_product=phosphoglycerate kinase PGKII | transcript_product=phosphoglycerate kinase PGKII | location=TGGT1_chrII:744480-749627(+) | protein_length=593 | sequence_SO=chromosome | SO=protein_coding_gene | is_pseudo=false	TGGT1_222020-t26_1-p1		63 kDa		unknown	0	0	3
1458	TRUE	Empty	| transcript=TGGT1_222160-t26_1 | gene=TGGT1_222160 | organism=Toxoplasma_gondii_GT1 | gene_product=aldehyde dehydrogenase | transcript_product=aldehyde dehydrogenase | location=TGGT1_chrII:900932-907660(-) | protein_length=497 | sequence_SO=chromosome | SO=protein_coding_gene | is_pseudo=false	TGGT1_222160-t26_1-p1		54 kDa	TRUE	unknown	0	0	3
1582	TRUE	Empty	| transcript=TGGT1_222170-t26_1 | gene=TGGT1_222170 | organism=Toxoplasma_gondii_GT1 | gene_product=dense-granule antigen DG32 | transcript_product=dense-granule antigen DG32 | location=TGGT1_chrII:911318-912642(+) | protein_length=300 | sequence_SO=chromosome | SO=protein_coding_gene | is_pseudo=false	TGGT1_222170-t26_1-p1		34 kDa		unknown	0	0	2
1249	TRUE	Empty	| transcript=TGGT1_222220-t26_1 | gene=TGGT1_222220 | organism=Toxoplasma_gondii_GT1 | gene_product=alveolin domain containing intermediate filament IMC7 | transcript_product=alveolin domain containing intermediate filament IMC7 | location=TGGT1_chrII:949239-952716(+) | protein_length=429 | sequence_SO=chromosome | SO=protein_coding_gene | is_pseudo=false	TGGT1_222220-t26_1-p1		47 kDa		unknown	0	0	4
1556	TRUE	Empty	| transcript=TGGT1_222840-t26_1 | gene=TGGT1_222840 | organism=Toxoplasma_gondii_GT1 | gene_product=Ser/Thr phosphatase family protein | transcript_product=Ser/Thr phosphatase family protein | location=TGGT1_chrII:1231132-1237535(-) | protein_length=433 | sequence_SO=chromosome | SO=protein_coding_gene | is_pseudo=false	TGGT1_222840-t26_1-p1		48 kDa		unknown	0	0	2
885	TRUE	Empty	| transcript=TGGT1_222860-t26_1 | gene=TGGT1_222860 | organism=Toxoplasma_gondii_GT1 | gene_product=putative eukaryotic translation initiation factor | transcript_product=putative eukaryotic translation initiation factor | location=TGGT1_chrII:1241196-1252687(-) | protein_length=756 | sequence_SO=chromosome | SO=protein_coding_gene | is_pseudo=false	TGGT1_222860-t26_1-p1		88 kDa		unknown	0	0	6
1796	TRUE	Empty	| transcript=TGGT1_222952-t26_1 | gene=TGGT1_222952 | organism=Toxoplasma_gondii_GT1 | gene_product=phosphohistidine phosphatase | transcript_product=phosphohistidine phosphatase | location=TGGT1_chrII:1304861-1306438(-) | protein_length=386 | sequence_SO=chromosome | SO=protein_coding_gene | is_pseudo=false	TGGT1_222952-t26_1-p1		42 kDa		unknown	0	0	2
1246	TRUE	Empty	| transcript=TGGT1_223040-t26_1 | gene=TGGT1_223040 | organism=Toxoplasma_gondii_GT1 | gene_product=hypothetical protein | transcript_product=hypothetical protein | location=TGGT1_chrII:1361784-1363339(-) | protein_length=239 | sequence_SO=chromosome | SO=protein_coding_gene | is_pseudo=false	TGGT1_223040-t26_1-p1		27 kDa		unknown	0	0	4
1004	TRUE	Empty	| transcript=TGGT1_223140-t26_1 | gene=TGGT1_223140 | organism=Toxoplasma_gondii_GT1 | gene_product=tRNA binding domain-containing protein | transcript_product=tRNA binding domain-containing protein | location=TGGT1_chrII:1451648-1456657(+) | protein_length=472 | sequence_SO=chromosome | SO=protein_coding_gene | is_pseudo=false	TGGT1_223140-t26_1-p1		51 kDa		unknown	0	0	4
796	TRUE	Empty	| transcript=TGGT1_223390-t26_1 | gene=TGGT1_223390 | organism=Toxoplasma_gondii_GT1 | gene_product=putative activating signal cointegrator 1 complex subunit 3 family 1 ASCC3L1 | transcript_product=putative activating signal cointegrator 1 complex subunit 3 family 1 ASCC3L1 | location=TGGT1_chrX:3771178-3788152(+) | protein_length=2207 | sequence_SO=chromosome | SO=protein_coding_gene | is_pseudo…	TGGT1_223390-t26_1-p1		248 kDa		unknown	0	0	7
1184	TRUE	Empty	| transcript=TGGT1_223590-t26_1 | gene=TGGT1_223590 | organism=Toxoplasma_gondii_GT1 | gene_product=proteasome subunit | transcript_product=proteasome subunit | location=TGGT1_chrX:3626728-3628061(-) | protein_length=369 | sequence_SO=chromosome | SO=protein_coding_gene | is_pseudo=false	TGGT1_223590-t26_1-p1		39 kDa		unknown	0	0	4
864	TRUE	Empty	| transcript=TGGT1_223680-t26_1 | gene=TGGT1_223680 | organism=Toxoplasma_gondii_GT1 | gene_product=ubiquitin family protein | transcript_product=ubiquitin family protein | location=TGGT1_chrX:3562244-3565671(-) | protein_length=399 | sequence_SO=chromosome | SO=protein_coding_gene | is_pseudo=false	TGGT1_223680-t26_1-p1		42 kDa		unknown	0	0	5
1681	TRUE	Empty	| transcript=TGGT1_223930-t26_1 | gene=TGGT1_223930 | organism=Toxoplasma_gondii_GT1 | gene_product=RNA recognition motif-containing protein | transcript_product=RNA recognition motif-containing protein | location=TGGT1_chrX:3348715-3352722(-) | protein_length=382 | sequence_SO=chromosome | SO=protein_coding_gene | is_pseudo=false	TGGT1_223930-t26_1-p1		41 kDa		unknown	0	0	2
1866	TRUE	Empty	| transcript=TGGT1_223940-t26_1 | gene=TGGT1_223940 | organism=Toxoplasma_gondii_GT1 | gene_product=GAP45 protein | transcript_product=GAP45 protein | location=TGGT1_chrX:3344621-3345358(-) | protein_length=245 | sequence_SO=chromosome | SO=protein_coding_gene | is_pseudo=false	TGGT1_223940-t26_1-p1		27 kDa		unknown	0	0	3
550	TRUE	Empty	| transcript=TGGT1_223960-t26_1 | gene=TGGT1_223960 | organism=Toxoplasma_gondii_GT1 | gene_product=ubiquitin interaction motif family protein | transcript_product=ubiquitin interaction motif family protein | location=TGGT1_chrX:3328529-3332678(-) | protein_length=388 | sequence_SO=chromosome | SO=protein_coding_gene | is_pseudo=false	TGGT1_223960-t26_1-p1		41 kDa		unknown	0	0	8
1439	TRUE	Empty	| transcript=TGGT1_224060-t26_1 | gene=TGGT1_224060 | organism=Toxoplasma_gondii_GT1 | gene_product=putative thioredoxin | transcript_product=putative thioredoxin | location=TGGT1_chrX:3262854-3264722(-) | protein_length=622 | sequence_SO=chromosome | SO=protein_coding_gene | is_pseudo=false	TGGT1_224060-t26_1-p1		69 kDa		unknown	0	0	3
1703	TRUE	Empty	| transcript=TGGT1_224260-t26_1 | gene=TGGT1_224260 | organism=Toxoplasma_gondii_GT1 | gene_product=PHD-finger domain-containing protein | transcript_product=PHD-finger domain-containing protein | location=TGGT1_chrX:3059832-3081619(-) | protein_length=5658 | sequence_SO=chromosome | SO=protein_coding_gene | is_pseudo=false	TGGT1_224260-t26_1-p1		603 kDa		unknown	0	0	2
454	TRUE	Empty	| transcript=TGGT1_224350A-t26_1 | gene=TGGT1_224350A | organism=Toxoplasma_gondii_GT1 | gene_product=putative aminopeptidase N | transcript_product=putative aminopeptidase N | location=TGGT1_chrX:2967893-2975546(-) | protein_length=1219 | sequence_SO=chromosome | SO=protein_coding_gene | is_pseudo=false	TGGT1_224350A-t26_1-p1		134 kDa	TRUE	unknown	0	0	11
1066	TRUE	Empty	| transcript=TGGT1_224460-t26_1 | gene=TGGT1_224460 | organism=Toxoplasma_gondii_GT1 | gene_product=putative aminopeptidase n | transcript_product=putative aminopeptidase n | location=TGGT1_chrX:2956872-2964821(+) | protein_length=970 | sequence_SO=chromosome | SO=protein_coding_gene | is_pseudo=false	TGGT1_224460-t26_1-p1		109 kDa	TRUE	unknown	0	0	5
1868	TRUE	Empty	| transcript=TGGT1_224580-t26_1 | gene=TGGT1_224580 | organism=Toxoplasma_gondii_GT1 | gene_product=RNA recognition motif-containing protein | transcript_product=RNA recognition motif-containing protein | location=TGGT1_chrX:2870877-2875786(-) | protein_length=539 | sequence_SO=chromosome | SO=protein_coding_gene | is_pseudo=false	TGGT1_224580-t26_1-p1		54 kDa		unknown	0	0	2
1839	TRUE	Empty	| transcript=TGGT1_225060-t26_1 | gene=TGGT1_225060 | organism=Toxoplasma_gondii_GT1 | gene_product=nucleoredoxin family protein | transcript_product=nucleoredoxin family protein | location=TGGT1_chrX:2457861-2462582(+) | protein_length=416 | sequence_SO=chromosome | SO=protein_coding_gene | is_pseudo=false	TGGT1_225060-t26_1-p1		45 kDa		unknown	0	0	2
1414	TRUE	Empty	| transcript=TGGT1_225310-t26_1 | gene=TGGT1_225310 | organism=Toxoplasma_gondii_GT1 | gene_product=putative ARF1-directed GTPase-activating protein | transcript_product=putative ARF1-directed GTPase-activating protein | location=TGGT1_chrX:2229573-2233633(+) | protein_length=502 | sequence_SO=chromosome | SO=protein_coding_gene | is_pseudo=false	TGGT1_225310-t26_1-p1		52 kDa		unknown	0	0	3
285	TRUE	Empty	| transcript=TGGT1_225930-t26_1 | gene=TGGT1_225930 | organism=Toxoplasma_gondii_GT1 | gene_product=triose-phosphate isomerase TPI-I | transcript_product=triose-phosphate isomerase TPI-I | location=TGGT1_chrX:1833650-1835998(+) | protein_length=253 | sequence_SO=chromosome | SO=protein_coding_gene | is_pseudo=false	TGGT1_225930-t26_1-p1		28 kDa		unknown	0	0	15
1291	TRUE	Empty	| transcript=TGGT1_226000-t26_1 | gene=TGGT1_226000 | organism=Toxoplasma_gondii_GT1 | gene_product=putative ATP synthase | transcript_product=putative ATP synthase | location=TGGT1_chrX:1780321-1782432(-) | protein_length=183 | sequence_SO=chromosome | SO=protein_coding_gene | is_pseudo=false	TGGT1_226000-t26_1-p1		19 kDa		unknown	0	0	2
1372	TRUE	Empty	| transcript=TGGT1_226380-t26_1 | gene=TGGT1_226380 | organism=Toxoplasma_gondii_GT1 | gene_product=hypothetical protein | transcript_product=hypothetical protein | location=TGGT1_chrX:1583226-1584362(+) | protein_length=378 | sequence_SO=chromosome | SO=protein_coding_gene | is_pseudo=false	TGGT1_226380-t26_1-p1		43 kDa		unknown	0	0	3
1044	TRUE	Empty	| transcript=TGGT1_226410-t26_1 | gene=TGGT1_226410 | organism=Toxoplasma_gondii_GT1 | gene_product=EF-1 guanine nucleotide exchange domain-containing protein | transcript_product=EF-1 guanine nucleotide exchange domain-containing protein | location=TGGT1_chrX:1563878-1565889(-) | protein_length=328 | sequence_SO=chromosome | SO=protein_coding_gene | is_pseudo=false	TGGT1_226410-t26_1-p1		36 kDa		unknown	0	0	5
704	TRUE	Empty	| transcript=TGGT1_226730-t26_1 | gene=TGGT1_226730 | organism=Toxoplasma_gondii_GT1 | gene_product=aconitate hydratase ACN/IRP | transcript_product=aconitate hydratase ACN/IRP | location=TGGT1_chrX:1308814-1316049(-) | protein_length=1055 | sequence_SO=chromosome | SO=protein_coding_gene | is_pseudo=false	TGGT1_226730-t26_1-p1		115 kDa		unknown	0	0	9
386	TRUE	Empty	| transcript=TGGT1_226830-t26_1 | gene=TGGT1_226830 | organism=Toxoplasma_gondii_GT1 | gene_product=DnaK family protein | transcript_product=DnaK family protein | location=TGGT1_chrX:1215623-1218481(-) | protein_length=952 | sequence_SO=chromosome | SO=protein_coding_gene | is_pseudo=false	TGGT1_226830-t26_1-p1		105 kDa	TRUE	unknown	0	0	14
1381	TRUE	Empty	| transcript=TGGT1_226910-t26_1 | gene=TGGT1_226910 | organism=Toxoplasma_gondii_GT1 | gene_product=Amylo-alpha-1,6-glucosidase | transcript_product=Amylo-alpha-1,6-glucosidase | location=TGGT1_chrX:1136138-1153007(-) | protein_length=1882 | sequence_SO=chromosome | SO=protein_coding_gene | is_pseudo=false	TGGT1_226910-t26_1-p1		208 kDa		unknown	0	0	3
1001	TRUE	Empty	| transcript=TGGT1_226970-t26_1 | gene=TGGT1_226970 | organism=Toxoplasma_gondii_GT1 | gene_product=ribosomal protein RPS11 | transcript_product=ribosomal protein RPS11 | location=TGGT1_chrX:1087439-1090315(-) | protein_length=161 | sequence_SO=chromosome | SO=protein_coding_gene | is_pseudo=false	TGGT1_226970-t26_1-p1		19 kDa	TRUE	unknown	0	0	5
1720	TRUE	Empty	| transcript=TGGT1_226980-t26_1 | gene=TGGT1_226980 | organism=Toxoplasma_gondii_GT1 | gene_product=hypothetical protein | transcript_product=hypothetical protein | location=TGGT1_chrX:1079489-1083730(-) | protein_length=227 | sequence_SO=chromosome | SO=protein_coding_gene | is_pseudo=false	TGGT1_226980-t26_1-p1		25 kDa		unknown	0	0	2
752	TRUE	Empty	| transcript=TGGT1_227030-t26_1 | gene=TGGT1_227030 | organism=Toxoplasma_gondii_GT1 | gene_product=hypothetical protein | transcript_product=hypothetical protein | location=TGGT1_chrX:1036138-1037712(+) | protein_length=170 | sequence_SO=chromosome | SO=protein_coding_gene | is_pseudo=false	TGGT1_227030-t26_1-p1		19 kDa		unknown	0	0	6
833	TRUE	Empty	| transcript=TGGT1_227600-t26_1 | gene=TGGT1_227600 | organism=Toxoplasma_gondii_GT1 | gene_product=ribosomal protein RPL34 | transcript_product=ribosomal protein RPL34 | location=TGGT1_chrX:803568-805820(-) | protein_length=134 | sequence_SO=chromosome | SO=protein_coding_gene | is_pseudo=false	TGGT1_227600-t26_1-p1		15 kDa		unknown	0	0	3
543	TRUE	Empty	| transcript=TGGT1_227620-t26_1 | gene=TGGT1_227620 | organism=Toxoplasma_gondii_GT1 | gene_product=dense granule protein GRA2 | transcript_product=dense granule protein GRA2 | location=TGGT1_chrX:779857-780655(-) | protein_length=185 | sequence_SO=chromosome | SO=protein_coding_gene | is_pseudo=false	TGGT1_227620-t26_1-p1		20 kDa		unknown	0	0	10
1497	TRUE	Empty	| transcript=TGGT1_227650-t26_1 | gene=TGGT1_227650 | organism=Toxoplasma_gondii_GT1 | gene_product=putative microtubule-associated protein RP/EB family | transcript_product=putative microtubule-associated protein RP/EB family | location=TGGT1_chrX:771838-774032(-) | protein_length=413 | sequence_SO=chromosome | SO=protein_coding_gene | is_pseudo=false	TGGT1_227650-t26_1-p1		46 kDa		unknown	0	0	3
797	TRUE	Empty	| transcript=TGGT1_227948-t26_1 | gene=TGGT1_227948 | organism=Toxoplasma_gondii_GT1 | gene_product=peptidase M16 inactive domain-containing protein | transcript_product=peptidase M16 inactive domain-containing protein | location=TGGT1_chrX:626225-636243(+) | protein_length=1306 | sequence_SO=chromosome | SO=protein_coding_gene | is_pseudo=false	TGGT1_227948-t26_1-p1		143 kDa		unknown	0	0	7
927	TRUE	Empty	| transcript=TGGT1_227960-t26_1 | gene=TGGT1_227960 | organism=Toxoplasma_gondii_GT1 | gene_product=PCI domain-containing protein | transcript_product=PCI domain-containing protein | location=TGGT1_chrX:612917-615688(-) | protein_length=506 | sequence_SO=chromosome | SO=protein_coding_gene | is_pseudo=false	TGGT1_227960-t26_1-p1		56 kDa		unknown	0	0	6
1653	TRUE	Empty	| transcript=TGGT1_227970-t26_1 | gene=TGGT1_227970 | organism=Toxoplasma_gondii_GT1 | gene_product=histone family DNA-binding protein | transcript_product=histone family DNA-binding protein | location=TGGT1_chrX:610022-611286(+) | protein_length=235 | sequence_SO=chromosome | SO=protein_coding_gene | is_pseudo=false	TGGT1_227970-t26_1-p1		25 kDa		unknown	0	0	2
1185	TRUE	Empty	| transcript=TGGT1_228190-t26_1 | gene=TGGT1_228190 | organism=Toxoplasma_gondii_GT1 | gene_product=putative eukaryotic initiation factor-3, subunit 5 | transcript_product=putative eukaryotic initiation factor-3, subunit 5 | location=TGGT1_chrX:414529-416813(+) | protein_length=346 | sequence_SO=chromosome | SO=protein_coding_gene | is_pseudo=false	TGGT1_228190-t26_1-p1		38 kDa		unknown	0	0	4
1631	TRUE	Empty	| transcript=TGGT1_228210-t26_1 | gene=TGGT1_228210 | organism=Toxoplasma_gondii_GT1 | gene_product=26S proteasome regulatory subunit | transcript_product=26S proteasome regulatory subunit | location=TGGT1_chrX:396289-402825(-) | protein_length=398 | sequence_SO=chromosome | SO=protein_coding_gene | is_pseudo=false	TGGT1_228210-t26_1-p1		44 kDa		unknown	0	0	2
1753	TRUE	Empty	| transcript=TGGT1_228290-t26_1 | gene=TGGT1_228290 | organism=Toxoplasma_gondii_GT1 | gene_product=phospholipase/carboxylesterase | transcript_product=phospholipase/carboxylesterase | location=TGGT1_chrX:347556-349031(-) | protein_length=491 | sequence_SO=chromosome | SO=protein_coding_gene | is_pseudo=false	TGGT1_228290-t26_1-p1		53 kDa		unknown	0	0	2
1428	TRUE	Empty	| transcript=TGGT1_228490-t26_1 | gene=TGGT1_228490 | organism=Toxoplasma_gondii_GT1 | gene_product=hypothetical protein | transcript_product=hypothetical protein | location=TGGT1_chrX:200935-204627(-) | protein_length=394 | sequence_SO=chromosome | SO=protein_coding_gene | is_pseudo=false	TGGT1_228490-t26_1-p1		43 kDa		unknown	0	0	3
1645	TRUE	Empty	| transcript=TGGT1_228630-t26_1 | gene=TGGT1_228630 | organism=Toxoplasma_gondii_GT1 | gene_product=hypothetical protein | transcript_product=hypothetical protein | location=TGGT1_chrX:179956-182506(+) | protein_length=328 | sequence_SO=chromosome | SO=protein_coding_gene | is_pseudo=false	TGGT1_228630-t26_1-p1		35 kDa		unknown	0	0	2
1352	TRUE	Empty	| transcript=TGGT1_229140-t26_1 | gene=TGGT1_229140 | organism=Toxoplasma_gondii_GT1 | gene_product=MaoC family domain-containing protein | transcript_product=MaoC family domain-containing protein | location=TGGT1_chrVIII:43288-48332(-) | protein_length=324 | sequence_SO=chromosome | SO=protein_coding_gene | is_pseudo=false	TGGT1_229140-t26_1-p1		36 kDa		unknown	0	0	3
461	TRUE	Empty	| transcript=TGGT1_229180-t26_1 | gene=TGGT1_229180 | organism=Toxoplasma_gondii_GT1 | gene_product=HEAT repeat-containing protein | transcript_product=HEAT repeat-containing protein | location=TGGT1_chrVIII:71618-81573(-) | protein_length=1238 | sequence_SO=chromosome | SO=protein_coding_gene | is_pseudo=false	TGGT1_229180-t26_1-p1		136 kDa		unknown	0	0	12
1109	TRUE	Empty	| transcript=TGGT1_229210-t26_1 | gene=TGGT1_229210 | organism=Toxoplasma_gondii_GT1 | gene_product=putative small nuclear ribonucleoprotein polypeptide A' | transcript_product=putative small nuclear ribonucleoprotein polypeptide A' | location=TGGT1_chrVIII:92114-95816(-) | protein_length=254 | sequence_SO=chromosome | SO=protein_coding_gene | is_pseudo=false	TGGT1_229210-t26_1-p1		29 kDa		unknown	0	0	2
629	TRUE	Empty	| transcript=TGGT1_229360-t26_1 | gene=TGGT1_229360 | organism=Toxoplasma_gondii_GT1 | gene_product=transaldolase | transcript_product=transaldolase | location=TGGT1_chrVIII:196233-200460(-) | protein_length=550 | sequence_SO=chromosome | SO=protein_coding_gene | is_pseudo=false	TGGT1_229360-t26_1-p1		61 kDa		unknown	0	0	9
1609	TRUE	Empty	| transcript=TGGT1_229420-t26_1 | gene=TGGT1_229420 | organism=Toxoplasma_gondii_GT1 | gene_product=putative cytochrome c | transcript_product=putative cytochrome c | location=TGGT1_chrVIII:244283-245274(-) | protein_length=163 | sequence_SO=chromosome | SO=protein_coding_gene | is_pseudo=false	TGGT1_229420-t26_1-p1		18 kDa		unknown	0	0	2
1793	TRUE	Empty	| transcript=TGGT1_229650-t26_1 | gene=TGGT1_229650 | organism=Toxoplasma_gondii_GT1 | gene_product=josephin protein | transcript_product=josephin protein | location=TGGT1_chrVIII:358137-363690(-) | protein_length=412 | sequence_SO=chromosome | SO=protein_coding_gene | is_pseudo=false	TGGT1_229650-t26_1-p1		47 kDa		unknown	0	0	3
1045	TRUE	Empty	| transcript=TGGT1_230210-t26_1 | gene=TGGT1_230210 | organism=Toxoplasma_gondii_GT1 | gene_product=alveolin domain containing intermediate filament IMC10 | transcript_product=alveolin domain containing intermediate filament IMC10 | location=TGGT1_chrVIII:682439-685345(+) | protein_length=560 | sequence_SO=chromosome | SO=protein_coding_gene | is_pseudo=false	TGGT1_230210-t26_1-p1		61 kDa		unknown	0	0	5
1274	TRUE	Empty	| transcript=TGGT1_230380-t26_1 | gene=TGGT1_230380 | organism=Toxoplasma_gondii_GT1 | gene_product=protein translocation complex, SEC61 gamma subunit | transcript_product=protein translocation complex, SEC61 gamma subunit | location=TGGT1_chrVIII:734700-735864(-) | protein_length=149 | sequence_SO=chromosome | SO=protein_coding_gene | is_pseudo=false	TGGT1_230380-t26_1-p1		17 kDa		unknown	0	0	4
1436	TRUE	Empty	| transcript=TGGT1_230420-t26_1 | gene=TGGT1_230420 | organism=Toxoplasma_gondii_GT1 | gene_product=sarco/endoplasmic reticulum Ca2+-ATPase | transcript_product=sarco/endoplasmic reticulum Ca2+-ATPase | location=TGGT1_chrVIII:760295-772731(+) | protein_length=1093 | sequence_SO=chromosome | SO=protein_coding_gene | is_pseudo=false	TGGT1_230420-t26_1-p1		119 kDa		unknown	0	0	3
928	TRUE	Empty	| transcript=TGGT1_230450-t26_1 | gene=TGGT1_230450 | organism=Toxoplasma_gondii_GT1 | gene_product=bifunctional GMP synthase/glutamine amidotransferase protein | transcript_product=bifunctional GMP synthase/glutamine amidotransferase protein | location=TGGT1_chrVIII:791884-796519(+) | protein_length=569 | sequence_SO=chromosome | SO=protein_coding_gene | is_pseudo=false	TGGT1_230450-t26_1-p1		62 kDa	TRUE	unknown	0	0	6
1247	TRUE	Empty	| transcript=TGGT1_230520-t26_1 | gene=TGGT1_230520 | organism=Toxoplasma_gondii_GT1 | gene_product=putative cyclophilin 1 | transcript_product=putative cyclophilin 1 | location=TGGT1_chrVIII:844576-845289(+) | protein_length=237 | sequence_SO=chromosome | SO=protein_coding_gene | is_pseudo=false	TGGT1_230520-t26_1-p1		26 kDa		unknown	0	0	4
881	TRUE	Empty	| transcript=TGGT1_231140-t26_1 | gene=TGGT1_231140 | organism=Toxoplasma_gondii_GT1 | gene_product=ribosomal protein RPS25 | transcript_product=ribosomal protein RPS25 | location=TGGT1_chrVIII:1259763-1260788(+) | protein_length=161 | sequence_SO=chromosome | SO=protein_coding_gene | is_pseudo=false	TGGT1_231140-t26_1-p1		19 kDa		unknown	0	0	5
1821	TRUE	Empty	| transcript=TGGT1_231190-t26_1 | gene=TGGT1_231190 | organism=Toxoplasma_gondii_GT1 | gene_product=arsenite-activated ATPase family protein | transcript_product=arsenite-activated ATPase family protein | location=TGGT1_chrVIII:1301273-1305698(-) | protein_length=397 | sequence_SO=chromosome | SO=protein_coding_gene | is_pseudo=false	TGGT1_231190-t26_1-p1		44 kDa		unknown	0	0	2
1147	TRUE	Empty	| transcript=TGGT1_231210-t26_1 | gene=TGGT1_231210 | organism=Toxoplasma_gondii_GT1 | gene_product=sarcalumenin/eps15 family protein | transcript_product=sarcalumenin/eps15 family protein | location=TGGT1_chrVIII:1323693-1330562(-) | protein_length=594 | sequence_SO=chromosome | SO=protein_coding_gene | is_pseudo=false	TGGT1_231210-t26_1-p1		67 kDa		unknown	0	0	3
1101	TRUE	Empty	| transcript=TGGT1_231410-t26_1 | gene=TGGT1_231410 | organism=Toxoplasma_gondii_GT1 | gene_product=hypothetical protein | transcript_product=hypothetical protein | location=TGGT1_chrVIII:1401693-1406022(+) | protein_length=571 | sequence_SO=chromosome | SO=protein_coding_gene | is_pseudo=false	TGGT1_231410-t26_1-p1		65 kDa		unknown	0	0	5
1046	TRUE	Empty	| transcript=TGGT1_231630-t26_1 | gene=TGGT1_231630 | organism=Toxoplasma_gondii_GT1 | gene_product=alveolin domain containing intermediate filament IMC4 | transcript_product=alveolin domain containing intermediate filament IMC4 | location=TGGT1_chrVIII:1508307-1510463(-) | protein_length=452 | sequence_SO=chromosome | SO=protein_coding_gene | is_pseudo=false	TGGT1_231630-t26_1-p1		50 kDa		unknown	0	0	5
929	TRUE	Empty	| transcript=TGGT1_231640-t26_1 | gene=TGGT1_231640 | organism=Toxoplasma_gondii_GT1 | gene_product=alveolin domain containing intermediate filament IMC1 | transcript_product=alveolin domain containing intermediate filament IMC1 | location=TGGT1_chrVIII:1511977-1514752(+) | protein_length=609 | sequence_SO=chromosome | SO=protein_coding_gene | is_pseudo=false	TGGT1_231640-t26_1-p1		70 kDa		unknown	0	0	6
815	TRUE	Empty	| transcript=TGGT1_231970-t26_1 | gene=TGGT1_231970 | organism=Toxoplasma_gondii_GT1 | gene_product=pre-mRNA processing splicing factor PRP8 | transcript_product=pre-mRNA processing splicing factor PRP8 | location=TGGT1_chrVIII:1677402-1691932(+) | protein_length=2538 | sequence_SO=chromosome | SO=protein_coding_gene | is_pseudo=false	TGGT1_231970-t26_1-p1		292 kDa	TRUE	unknown	0	0	8
1804	TRUE	Empty	| transcript=TGGT1_232060-t26_1 | gene=TGGT1_232060 | organism=Toxoplasma_gondii_GT1 | gene_product=hypothetical protein | transcript_product=hypothetical protein | location=TGGT1_chrVIII:1797045-1802052(+) | protein_length=469 | sequence_SO=chromosome | SO=protein_coding_gene | is_pseudo=false	TGGT1_232060-t26_1-p1		48 kDa		unknown	0	0	2
1280	TRUE	Empty	| transcript=TGGT1_232130-t26_1 | gene=TGGT1_232130 | organism=Toxoplasma_gondii_GT1 | gene_product=hypothetical protein | transcript_product=hypothetical protein | location=TGGT1_chrVIII:1876792-1879382(+) | protein_length=456 | sequence_SO=chromosome | SO=protein_coding_gene | is_pseudo=false	TGGT1_232130-t26_1-p1		49 kDa		unknown	0	0	4
344	TRUE	Empty	| transcript=TGGT1_232250-t26_1 | gene=TGGT1_232250 | organism=Toxoplasma_gondii_GT1 | gene_product=catalase | transcript_product=catalase | location=TGGT1_chrVIII:1969434-1975537(-) | protein_length=502 | sequence_SO=chromosome | SO=protein_coding_gene | is_pseudo=false	TGGT1_232250-t26_1-p1		57 kDa		unknown	0	0	17
1389	TRUE	Empty	| transcript=TGGT1_232280-t26_1 | gene=TGGT1_232280 | organism=Toxoplasma_gondii_GT1 | gene_product=hypothetical protein | transcript_product=hypothetical protein | location=TGGT1_chrVIII:1988375-1990326(+) | protein_length=275 | sequence_SO=chromosome | SO=protein_coding_gene | is_pseudo=false	TGGT1_232280-t26_1-p1		30 kDa		unknown	0	0	4
469	TRUE	Empty	| transcript=TGGT1_232340-t26_1 | gene=TGGT1_232340 | organism=Toxoplasma_gondii_GT1 | gene_product=protein phosphatase 2C domain-containing protein | transcript_product=protein phosphatase 2C domain-containing protein | location=TGGT1_chrVIII:2014510-2019343(-) | protein_length=547 | sequence_SO=chromosome | SO=protein_coding_gene | is_pseudo=false	TGGT1_232340-t26_1-p1		60 kDa		unknown	0	0	12
930	TRUE	Empty	| transcript=TGGT1_232410-t26_1 | gene=TGGT1_232410 | organism=Toxoplasma_gondii_GT1 | gene_product=PDI family protein | transcript_product=PDI family protein | location=TGGT1_chrVIII:2074655-2076392(-) | protein_length=220 | sequence_SO=chromosome | SO=protein_coding_gene | is_pseudo=false	TGGT1_232410-t26_1-p1		25 kDa		unknown	0	0	6
1010	TRUE	Empty	| transcript=TGGT1_232600-t26_1 | gene=TGGT1_232600 | organism=Toxoplasma_gondii_GT1 | gene_product=phospholipase, patatin family protein | transcript_product=phospholipase, patatin family protein | location=TGGT1_chrVIII:2182196-2184854(+) | protein_length=665 | sequence_SO=chromosome | SO=protein_coding_gene | is_pseudo=false	TGGT1_232600-t26_1-p1		71 kDa		unknown	0	0	4
1466	TRUE	Empty	| transcript=TGGT1_232660-t26_1 | gene=TGGT1_232660 | organism=Toxoplasma_gondii_GT1 | gene_product=Hsp70 interacting protein HIP | transcript_product=Hsp70 interacting protein HIP | location=TGGT1_chrVIII:2206171-2208838(-) | protein_length=425 | sequence_SO=chromosome | SO=protein_coding_gene | is_pseudo=false	TGGT1_232660-t26_1-p1		45 kDa		unknown	0	0	3
1683	TRUE	Empty	| transcript=TGGT1_233100-t26_1 | gene=TGGT1_233100 | organism=Toxoplasma_gondii_GT1 | gene_product=SPFH domain / Band 7 family protein | transcript_product=SPFH domain / Band 7 family protein | location=TGGT1_chrVIII:2412652-2416916(-) | protein_length=290 | sequence_SO=chromosome | SO=protein_coding_gene | is_pseudo=false	TGGT1_233100-t26_1-p1		32 kDa		unknown	0	0	2
609	TRUE	Empty	| transcript=TGGT1_233110-t26_1 | gene=TGGT1_233110 | organism=Toxoplasma_gondii_GT1 | gene_product=IMP dehydrogenasa | transcript_product=IMP dehydrogenasa | location=TGGT1_chrVIII:2418359-2423494(+) | protein_length=551 | sequence_SO=chromosome | SO=protein_coding_gene | is_pseudo=false	TGGT1_233110-t26_1-p1		59 kDa		unknown	0	0	9
1047	TRUE	Empty	| transcript=TGGT1_233140-t26_1 | gene=TGGT1_233140 | organism=Toxoplasma_gondii_GT1 | gene_product=putative deoxyuridine 5'-triphosphate nucleotidohydrolase | transcript_product=putative deoxyuridine 5'-triphosphate nucleotidohydrolase | location=TGGT1_chrVIII:2445123-2446378(-) | protein_length=170 | sequence_SO=chromosome | SO=protein_coding_gene | is_pseudo=false	TGGT1_233140-t26_1-p1		18 kDa		unknown	0	0	5
1353	TRUE	Empty	| transcript=TGGT1_233230-t26_1 | gene=TGGT1_233230 | organism=Toxoplasma_gondii_GT1 | gene_product=RNA-binding protein 8A family protein | transcript_product=RNA-binding protein 8A family protein | location=TGGT1_chrVIII:2518761-2521941(+) | protein_length=162 | sequence_SO=chromosome | SO=protein_coding_gene | is_pseudo=false	TGGT1_233230-t26_1-p1		18 kDa		unknown	0	0	3
1534	TRUE	Empty	| transcript=TGGT1_233400-t26_1 | gene=TGGT1_233400 | organism=Toxoplasma_gondii_GT1 | gene_product=TAF9 RNA polymerase II, TATA box binding protein (TBP)-associated factor isoform 2 family protein | transcript_product=TAF9 RNA polymerase II, TATA box binding protein (TBP)-associated factor isoform 2 family protein | location=TGGT1_chrVIII:2622801-2623313(-) | protein_length=170 | sequence_SO=chr…	TGGT1_233400-t26_1-p1		20 kDa		unknown	0	0	2
722	TRUE	Empty	| transcript=TGGT1_233480-t26_1 | gene=TGGT1_233480 | organism=Toxoplasma_gondii_GT1 | gene_product=SAG-related sequence SRS29C | transcript_product=SAG-related sequence SRS29C | location=TGGT1_chrVIII:2667297-2668415(+) | protein_length=372 | sequence_SO=chromosome | SO=protein_coding_gene | is_pseudo=false	TGGT1_233480-t26_1-p1		39 kDa		unknown	0	0	5
1533	TRUE	Empty	| transcript=TGGT1_233500-t26_1 | gene=TGGT1_233500 | organism=Toxoplasma_gondii_GT1 | gene_product=triose-phosphate isomerase TPI-II | transcript_product=triose-phosphate isomerase TPI-II | location=TGGT1_chrVIII:2678566-2683488(-) | protein_length=375 | sequence_SO=chromosome | SO=protein_coding_gene | is_pseudo=false	TGGT1_233500-t26_1-p1		40 kDa		unknown	0	0	3
664	TRUE	Empty	| transcript=TGGT1_234190-t26_1 | gene=TGGT1_234190 | organism=Toxoplasma_gondii_GT1 | gene_product=putative serine hydroxymethyltransferase 2 | transcript_product=putative serine hydroxymethyltransferase 2 | location=TGGT1_chrX:4074410-4078362(-) | protein_length=595 | sequence_SO=chromosome | SO=protein_coding_gene | is_pseudo=false	TGGT1_234190-t26_1-p1		65 kDa		unknown	0	0	7
973	TRUE	Empty	| transcript=TGGT1_234505-t26_1 | gene=TGGT1_234505 | organism=Toxoplasma_gondii_GT1 | gene_product=putative phenylalanyl-tRNA synthetase alpha chain A | transcript_product=putative phenylalanyl-tRNA synthetase alpha chain A | location=TGGT1_chrX:4319172-4323950(+) | protein_length=525 | sequence_SO=chromosome | SO=protein_coding_gene | is_pseudo=false	TGGT1_234505-t26_1-p1		59 kDa		unknown	0	0	3
1384	TRUE	Empty	| transcript=TGGT1_235020-t26_1 | gene=TGGT1_235020 | organism=Toxoplasma_gondii_GT1 | gene_product=putative COPI protein | transcript_product=putative COPI protein | location=TGGT1_chrX:4501792-4518157(-) | protein_length=1256 | sequence_SO=chromosome | SO=protein_coding_gene | is_pseudo=false	TGGT1_235020-t26_1-p1		137 kDa		unknown	0	0	3
1768	TRUE	Empty	| transcript=TGGT1_235140-t26_1 | gene=TGGT1_235140 | organism=Toxoplasma_gondii_GT1 | gene_product=hypothetical protein | transcript_product=hypothetical protein | location=TGGT1_chrX:4531284-4533475(+) | protein_length=342 | sequence_SO=chromosome | SO=protein_coding_gene | is_pseudo=false	TGGT1_235140-t26_1-p1		37 kDa		unknown	0	0	2
1851	TRUE	Empty	| transcript=TGGT1_235160-t26_1 | gene=TGGT1_235160 | organism=Toxoplasma_gondii_GT1 | gene_product=hypothetical protein | transcript_product=hypothetical protein | location=TGGT1_chrX:4553113-4566152(-) | protein_length=1545 | sequence_SO=chromosome | SO=protein_coding_gene | is_pseudo=false	TGGT1_235160-t26_1-p1		168 kDa		unknown	0	0	2
1160	TRUE	Empty	| transcript=TGGT1_235450-t26_1 | gene=TGGT1_235450 | organism=Toxoplasma_gondii_GT1 | gene_product=ubiquitin-conjugating enzyme subfamily protein | transcript_product=ubiquitin-conjugating enzyme subfamily protein | location=TGGT1_chrX:4766427-4769516(-) | protein_length=231 | sequence_SO=chromosome | SO=protein_coding_gene | is_pseudo=false	TGGT1_235450-t26_1-p1		26 kDa		unknown	0	0	4
1343	TRUE	Empty	| transcript=TGGT1_235700-t26_1 | gene=TGGT1_235700 | organism=Toxoplasma_gondii_GT1 | gene_product=sedoheptulose-1,7-bisphosphatase | transcript_product=sedoheptulose-1,7-bisphosphatase | location=TGGT1_chrX:4954156-4957661(-) | protein_length=330 | sequence_SO=chromosome | SO=protein_coding_gene | is_pseudo=false	TGGT1_235700-t26_1-p1		36 kDa		unknown	0	0	3
654	TRUE	Empty	| transcript=TGGT1_235930-t26_1 | gene=TGGT1_235930 | organism=Toxoplasma_gondii_GT1 | gene_product=domain K- type RNA binding proteins family protein | transcript_product=domain K- type RNA binding proteins family protein | location=TGGT1_chrX:5075263-5081044(+) | protein_length=570 | sequence_SO=chromosome | SO=protein_coding_gene | is_pseudo=false	TGGT1_235930-t26_1-p1		64 kDa		unknown	0	0	6
1005	TRUE	Empty	| transcript=TGGT1_235970-t26_1 | gene=TGGT1_235970 | organism=Toxoplasma_gondii_GT1 | gene_product=putative eukaryotic initiation factor-2 gamma | transcript_product=putative eukaryotic initiation factor-2 gamma | location=TGGT1_chrX:5097473-5103737(+) | protein_length=465 | sequence_SO=chromosome | SO=protein_coding_gene | is_pseudo=false	TGGT1_235970-t26_1-p1		51 kDa		unknown	0	0	4
1575	TRUE	Empty	| transcript=TGGT1_236070-t26_1 | gene=TGGT1_236070 | organism=Toxoplasma_gondii_GT1 | gene_product=pyrroline-5-carboxylate reductase | transcript_product=pyrroline-5-carboxylate reductase | location=TGGT1_chrX:5149282-5154572(-) | protein_length=337 | sequence_SO=chromosome | SO=protein_coding_gene | is_pseudo=false	TGGT1_236070-t26_1-p1		36 kDa		unknown	0	0	2
1048	TRUE	Empty	| transcript=TGGT1_236210-t26_1 | gene=TGGT1_236210 | organism=Toxoplasma_gondii_GT1 | gene_product=putative peptidase M16 family potein | transcript_product=putative peptidase M16 family potein | location=TGGT1_chrX:5216353-5222014(+) | protein_length=509 | sequence_SO=chromosome | SO=protein_coding_gene | is_pseudo=false	TGGT1_236210-t26_1-p1		57 kDa		unknown	0	0	6
1385	TRUE	Empty	| transcript=TGGT1_236570-t26_1 | gene=TGGT1_236570 | organism=Toxoplasma_gondii_GT1 | gene_product=lysine decarboxylase family protein | transcript_product=lysine decarboxylase family protein | location=TGGT1_chrX:5322842-5325476(+) | protein_length=397 | sequence_SO=chromosome | SO=protein_coding_gene | is_pseudo=false	TGGT1_236570-t26_1-p1		44 kDa		unknown	0	0	3
1234	TRUE	Empty	| transcript=TGGT1_237180-t26_1 | gene=TGGT1_237180 | organism=Toxoplasma_gondii_GT1 | gene_product=hypothetical protein | transcript_product=hypothetical protein | location=TGGT1_chrX:5659103-5659870(-) | protein_length=255 | sequence_SO=chromosome | SO=protein_coding_gene | is_pseudo=false	TGGT1_237180-t26_1-p1		29 kDa		unknown	0	0	4
1387	TRUE	Empty	| transcript=TGGT1_237880-t26_1 | gene=TGGT1_237880 | organism=Toxoplasma_gondii_GT1 | gene_product=hypothetical protein | transcript_product=hypothetical protein | location=TGGT1_chrIV:2479036-2479530(-) | protein_length=164 | sequence_SO=chromosome | SO=protein_coding_gene | is_pseudo=false	TGGT1_237880-t26_1-p1		18 kDa		unknown	0	0	3
1212	TRUE	Empty	| transcript=TGGT1_238070-t26_1 | gene=TGGT1_238070 | organism=Toxoplasma_gondii_GT1 | gene_product=glutaredoxin domain-containing protein | transcript_product=glutaredoxin domain-containing protein | location=TGGT1_chrVI:45953-48446(+) | protein_length=238 | sequence_SO=chromosome | SO=protein_coding_gene | is_pseudo=false	TGGT1_238070-t26_1-p1		26 kDa		unknown	0	0	4
1818	TRUE	Empty	| transcript=TGGT1_238100-t26_1 | gene=TGGT1_238100 | organism=Toxoplasma_gondii_GT1 | gene_product=transmembrane protein | transcript_product=transmembrane protein | location=TGGT1_chrVI:63589-66092(-) | protein_length=240 | sequence_SO=chromosome | SO=protein_coding_gene | is_pseudo=false	TGGT1_238100-t26_1-p1		27 kDa		unknown	0	0	2
1503	TRUE	Empty	| transcript=TGGT1_239310-t26_1 | gene=TGGT1_239310 | organism=Toxoplasma_gondii_GT1 | gene_product=ribulose 5-phosphate isomerase | transcript_product=ribulose 5-phosphate isomerase | location=TGGT1_chrVI:535968-539245(+) | protein_length=259 | sequence_SO=chromosome | SO=protein_coding_gene | is_pseudo=false	TGGT1_239310-t26_1-p1		27 kDa		unknown	0	0	4
1481	TRUE	Empty	| transcript=TGGT1_239490-t26_1 | gene=TGGT1_239490 | organism=Toxoplasma_gondii_GT1 | gene_product=dehydrogenase E1 component family protein | transcript_product=dehydrogenase E1 component family protein | location=TGGT1_chrVI:705091-710904(-) | protein_length=571 | sequence_SO=chromosome | SO=protein_coding_gene | is_pseudo=false	TGGT1_239490-t26_1-p1		64 kDa		unknown	0	0	3
798	TRUE	Empty	| transcript=TGGT1_239500-t26_1 | gene=TGGT1_239500 | organism=Toxoplasma_gondii_GT1 | gene_product=putative proteasome subunit alpha type | transcript_product=putative proteasome subunit alpha type | location=TGGT1_chrVI:713977-716908(+) | protein_length=252 | sequence_SO=chromosome | SO=protein_coding_gene | is_pseudo=false	TGGT1_239500-t26_1-p1		28 kDa		unknown	0	0	7
1419	TRUE	Empty	| transcript=TGGT1_239530-t26_1 | gene=TGGT1_239530 | organism=Toxoplasma_gondii_GT1 | gene_product=alanine-glyoxylate aminotransferase | transcript_product=alanine-glyoxylate aminotransferase | location=TGGT1_chrVI:730926-732071(+) | protein_length=381 | sequence_SO=chromosome | SO=protein_coding_gene | is_pseudo=false	TGGT1_239530-t26_1-p1		42 kDa		unknown	0	0	3
666	TRUE	Empty	| transcript=TGGT1_239740-t26_1 | gene=TGGT1_239740 | organism=Toxoplasma_gondii_GT1 | gene_product=dense granule protein GRA14 | transcript_product=dense granule protein GRA14 | location=TGGT1_chrVI:875718-876944(-) | protein_length=408 | sequence_SO=chromosome | SO=protein_coding_gene | is_pseudo=false	TGGT1_239740-t26_1-p1		45 kDa		unknown	0	0	8
1297	TRUE	Empty	| transcript=TGGT1_239752-t26_1 | gene=TGGT1_239752 | organism=Toxoplasma_gondii_GT1 | gene_product=hypothetical protein | transcript_product=hypothetical protein | location=TGGT1_chrVI:884973-888129(+) | protein_length=905 | sequence_SO=chromosome | SO=protein_coding_gene | is_pseudo=false	TGGT1_239752-t26_1-p1		102 kDa		unknown	0	0	3
508	TRUE	Empty	| transcript=TGGT1_239820-t26_1 | gene=TGGT1_239820 | organism=Toxoplasma_gondii_GT1 | gene_product=D-3-phosphoglycerate dehydrogenase | transcript_product=D-3-phosphoglycerate dehydrogenase | location=TGGT1_chrVI:931789-940557(-) | protein_length=604 | sequence_SO=chromosome | SO=protein_coding_gene | is_pseudo=false	TGGT1_239820-t26_1-p1		65 kDa		unknown	0	0	9
1567	TRUE	Empty	| transcript=TGGT1_240280-t26_1 | gene=TGGT1_240280 | organism=Toxoplasma_gondii_GT1 | gene_product=S1/P1nuclease | transcript_product=S1/P1nuclease | location=TGGT1_chrVI:1125848-1133275(-) | protein_length=439 | sequence_SO=chromosome | SO=protein_coding_gene | is_pseudo=false	TGGT1_240280-t26_1-p1		49 kDa		unknown	0	0	2
1738	TRUE	Empty	| transcript=TGGT1_240640-t26_1 | gene=TGGT1_240640 | organism=Toxoplasma_gondii_GT1 | gene_product=casein kinase I | transcript_product=casein kinase I | location=TGGT1_chrVI:1321734-1325141(+) | protein_length=324 | sequence_SO=chromosome | SO=protein_coding_gene | is_pseudo=false	TGGT1_240640-t26_1-p1		38 kDa		unknown	0	0	2
1307	TRUE	Empty	| transcript=TGGT1_240650-t26_1 | gene=TGGT1_240650 | organism=Toxoplasma_gondii_GT1 | gene_product=putative coatomer protein complex, subunit alpha | transcript_product=putative coatomer protein complex, subunit alpha | location=TGGT1_chrVI:1326973-1343296(-) | protein_length=1300 | sequence_SO=chromosome | SO=protein_coding_gene | is_pseudo=false	TGGT1_240650-t26_1-p1		143 kDa		unknown	0	0	2
1629	TRUE	Empty	| transcript=TGGT1_240980-t26_1 | gene=TGGT1_240980 | organism=Toxoplasma_gondii_GT1 | gene_product=hypothetical protein | transcript_product=hypothetical protein | location=TGGT1_chrVI:1573378-1582470(+) | protein_length=1420 | sequence_SO=chromosome | SO=protein_coding_gene | is_pseudo=false	TGGT1_240980-t26_1-p1		152 kDa		unknown	0	0	2
760	TRUE	Empty	| transcript=TGGT1_242070-t26_1 | gene=TGGT1_242070 | organism=Toxoplasma_gondii_GT1 | gene_product=cAMP-dependent protein kinase regulatory subunit | transcript_product=cAMP-dependent protein kinase regulatory subunit | location=TGGT1_chrVI:1804976-1810461(-) | protein_length=385 | sequence_SO=chromosome | SO=protein_coding_gene | is_pseudo=false	TGGT1_242070-t26_1-p1		43 kDa		unknown	0	0	7
799	TRUE	Empty	| transcript=TGGT1_242290-t26_1 | gene=TGGT1_242290 | organism=Toxoplasma_gondii_GT1 | gene_product=putative proteasome subunit alpha1 | transcript_product=putative proteasome subunit alpha1 | location=TGGT1_chrVI:1851868-1857165(+) | protein_length=253 | sequence_SO=chromosome | SO=protein_coding_gene | is_pseudo=false	TGGT1_242290-t26_1-p1		28 kDa		unknown	0	0	7
1485	TRUE	Empty	| transcript=TGGT1_242660-t26_1 | gene=TGGT1_242660 | organism=Toxoplasma_gondii_GT1 | gene_product=putative vacuolar sorting protein 35 | transcript_product=putative vacuolar sorting protein 35 | location=TGGT1_chrVI:2073553-2082575(-) | protein_length=852 | sequence_SO=chromosome | SO=protein_coding_gene | is_pseudo=false	TGGT1_242660-t26_1-p1		96 kDa		unknown	0	0	3
1328	TRUE	Empty	| transcript=TGGT1_243200-t26_1 | gene=TGGT1_243200 | organism=Toxoplasma_gondii_GT1 | gene_product=hypothetical protein | transcript_product=hypothetical protein | location=TGGT1_chrVI:2355009-2359636(-) | protein_length=1258 | sequence_SO=chromosome | SO=protein_coding_gene | is_pseudo=false	TGGT1_243200-t26_1-p1		133 kDa		unknown	0	0	3
1711	TRUE	Empty	| transcript=TGGT1_243570-t26_1 | gene=TGGT1_243570 | organism=Toxoplasma_gondii_GT1 | gene_product=ribosomal protein RPS26 | transcript_product=ribosomal protein RPS26 | location=TGGT1_chrVI:2643618-2644858(-) | protein_length=112 | sequence_SO=chromosome | SO=protein_coding_gene | is_pseudo=false	TGGT1_243570-t26_1-p1		13 kDa		unknown	0	0	2
1741	TRUE	Empty	| transcript=TGGT1_243580-t26_1 | gene=TGGT1_243580 | organism=Toxoplasma_gondii_GT1 | gene_product=putative Hit family protein involved in cell-cycle regulation | transcript_product=putative Hit family protein involved in cell-cycle regulation | location=TGGT1_chrVI:2645473-2647229(+) | protein_length=276 | sequence_SO=chromosome | SO=protein_coding_gene | is_pseudo=false	TGGT1_243580-t26_1-p1		31 kDa		unknown	0	0	2
455	TRUE	Empty	| transcript=TGGT1_243730-t26_1 | gene=TGGT1_243730 | organism=Toxoplasma_gondii_GT1 | gene_product=rhoptry protein ROP9 | transcript_product=rhoptry protein ROP9 | location=TGGT1_chrVI:2733555-2736099(+) | protein_length=353 | sequence_SO=chromosome | SO=protein_coding_gene | is_pseudo=false	TGGT1_243730-t26_1-p1		38 kDa		unknown	0	0	11
1198	TRUE	Empty	| transcript=TGGT1_243910-t26_1 | gene=TGGT1_243910 | organism=Toxoplasma_gondii_GT1 | gene_product=Cof family hydrolase subfamily protein | transcript_product=Cof family hydrolase subfamily protein | location=TGGT1_chrVI:2792926-2794050(+) | protein_length=374 | sequence_SO=chromosome | SO=protein_coding_gene | is_pseudo=false	TGGT1_243910-t26_1-p1		41 kDa		unknown	0	0	4
509	TRUE	Empty	| transcript=TGGT1_243930-t26_1 | gene=TGGT1_243930 | organism=Toxoplasma_gondii_GT1 | gene_product=hypothetical protein | transcript_product=hypothetical protein | location=TGGT1_chrVI:2808395-2813397(-) | protein_length=943 | sequence_SO=chromosome | SO=protein_coding_gene | is_pseudo=false	TGGT1_243930-t26_1-p1		101 kDa		unknown	0	0	9
1011	TRUE	Empty	| transcript=TGGT1_243950-t26_1 | gene=TGGT1_243950 | organism=Toxoplasma_gondii_GT1 | gene_product=putative prohibitin | transcript_product=putative prohibitin | location=TGGT1_chrVI:2820162-2822544(+) | protein_length=271 | sequence_SO=chromosome | SO=protein_coding_gene | is_pseudo=false	TGGT1_243950-t26_1-p1		30 kDa		unknown	0	0	3
371	TRUE	Empty	| transcript=TGGT1_243960-t26_1 | gene=TGGT1_243960 | organism=Toxoplasma_gondii_GT1 | gene_product=nuclear transport factor 2 (ntf2) domain-containing protein | transcript_product=nuclear transport factor 2 (ntf2) domain-containing protein | location=TGGT1_chrVI:2828443-2833407(-) | protein_length=797 | sequence_SO=chromosome | SO=protein_coding_gene | is_pseudo=false	TGGT1_243960-t26_1-p1		84 kDa		unknown	0	0	12
800	TRUE	Empty	| transcript=TGGT1_244110-t26_1 | gene=TGGT1_244110 | organism=Toxoplasma_gondii_GT1 | gene_product=nucleosome assembly protein (nap) protein | transcript_product=nucleosome assembly protein (nap) protein | location=TGGT1_chrVI:2942300-2948890(+) | protein_length=738 | sequence_SO=chromosome | SO=protein_coding_gene | is_pseudo=false	TGGT1_244110-t26_1-p1		84 kDa		unknown	0	0	8
931	TRUE	Empty	| transcript=TGGT1_244200-t26_1 | gene=TGGT1_244200 | organism=Toxoplasma_gondii_GT1 | gene_product=putative 2-oxoglutarate dehydrogenase e1 component, mitochondrial precursor | transcript_product=putative 2-oxoglutarate dehydrogenase e1 component, mitochondrial precursor | location=TGGT1_chrVI:3022117-3029688(-) | protein_length=1116 | sequence_SO=chromosome | SO=protein_coding_gene | is_pseudo=…	TGGT1_244200-t26_1-p1		124 kDa		unknown	0	0	7
705	TRUE	Empty	| transcript=TGGT1_244250-t26_1 | gene=TGGT1_244250 | organism=Toxoplasma_gondii_GT1 | gene_product=hypothetical protein | transcript_product=hypothetical protein | location=TGGT1_chrVI:3053040-3055892(-) | protein_length=616 | sequence_SO=chromosome | SO=protein_coding_gene | is_pseudo=false	TGGT1_244250-t26_1-p1		63 kDa		unknown	0	0	8
706	TRUE	Empty	| transcript=TGGT1_244280-t26_1 | gene=TGGT1_244280 | organism=Toxoplasma_gondii_GT1 | gene_product=hypothetical protein | transcript_product=hypothetical protein | location=TGGT1_chrVI:3070946-3071335(+) | protein_length=129 | sequence_SO=chromosome | SO=protein_coding_gene | is_pseudo=false	TGGT1_244280-t26_1-p1		14 kDa		unknown	0	0	9
1237	TRUE	Empty	| transcript=TGGT1_244650-t26_1 | gene=TGGT1_244650 | organism=Toxoplasma_gondii_GT1 | gene_product=putative eukaryotic initiation factor-5 | transcript_product=putative eukaryotic initiation factor-5 | location=TGGT1_chrVI:3337752-3341085(+) | protein_length=414 | sequence_SO=chromosome | SO=protein_coding_gene | is_pseudo=false	TGGT1_244650-t26_1-p1		47 kDa		unknown	0	0	4
1049	TRUE	Empty	| transcript=TGGT1_244690-t26_1 | gene=TGGT1_244690 | organism=Toxoplasma_gondii_GT1 | gene_product=hypothetical protein | transcript_product=hypothetical protein | location=TGGT1_chrVI:3366510-3368381(+) | protein_length=623 | sequence_SO=chromosome | SO=protein_coding_gene | is_pseudo=false	TGGT1_244690-t26_1-p1		65 kDa		unknown	0	0	6
1444	TRUE	Empty	| transcript=TGGT1_245450-t26_1 | gene=TGGT1_245450 | organism=Toxoplasma_gondii_GT1 | gene_product=hypothetical protein | transcript_product=hypothetical protein | location=TGGT1_chrXII:2216329-2217608(+) | protein_length=134 | sequence_SO=chromosome | SO=protein_coding_gene | is_pseudo=false	TGGT1_245450-t26_1-p1		15 kDa		unknown	0	0	3
1394	TRUE	Empty	| transcript=TGGT1_245470-t26_1 | gene=TGGT1_245470 | organism=Toxoplasma_gondii_GT1 | gene_product=mitotic checkpoint protein, BUB3 family protein | transcript_product=mitotic checkpoint protein, BUB3 family protein | location=TGGT1_chrXII:2225657-2230112(+) | protein_length=332 | sequence_SO=chromosome | SO=protein_coding_gene | is_pseudo=false	TGGT1_245470-t26_1-p1		37 kDa		unknown	0	0	3
744	TRUE	Empty	| transcript=TGGT1_246130-t26_1 | gene=TGGT1_246130 | organism=Toxoplasma_gondii_GT1 | gene_product=serpin (serine proteinase inhibitor) superfamily protein | transcript_product=serpin (serine proteinase inhibitor) superfamily protein | location=TGGT1_chrXII:2610457-2612239(+) | protein_length=432 | sequence_SO=chromosome | SO=protein_coding_gene | is_pseudo=false	TGGT1_246130-t26_1-p1		47 kDa		unknown	0	0	6
1601	TRUE	Empty	| transcript=TGGT1_246330-t26_1 | gene=TGGT1_246330 | organism=Toxoplasma_gondii_GT1 | gene_product=CRAL/TRIO domain-containing protein | transcript_product=CRAL/TRIO domain-containing protein | location=TGGT1_chrXII:2692985-2696486(-) | protein_length=433 | sequence_SO=chromosome | SO=protein_coding_gene | is_pseudo=false	TGGT1_246330-t26_1-p1		49 kDa		unknown	0	0	2
1790	TRUE	Empty	| transcript=TGGT1_246540-t26_1 | gene=TGGT1_246540 | organism=Toxoplasma_gondii_GT1 | gene_product=cytochrome c1, heme protein | transcript_product=cytochrome c1, heme protein | location=TGGT1_chrXII:2770945-2774311(+) | protein_length=398 | sequence_SO=chromosome | SO=protein_coding_gene | is_pseudo=false	TGGT1_246540-t26_1-p1		46 kDa		unknown	0	0	2
1639	TRUE	Empty	| transcript=TGGT1_246560-t26_1 | gene=TGGT1_246560 | organism=Toxoplasma_gondii_GT1 | gene_product=putative vacuolar ATP synthase subunit g | transcript_product=putative vacuolar ATP synthase subunit g | location=TGGT1_chrXII:2787836-2789911(+) | protein_length=131 | sequence_SO=chromosome | SO=protein_coding_gene | is_pseudo=false	TGGT1_246560-t26_1-p1		15 kDa		unknown	0	0	2
1603	TRUE	Empty	| transcript=TGGT1_247000-t26_1 | gene=TGGT1_247000 | organism=Toxoplasma_gondii_GT1 | gene_product=tetratricopeptide repeat-containing protein | transcript_product=tetratricopeptide repeat-containing protein | location=TGGT1_chrXII:3025928-3029976(+) | protein_length=887 | sequence_SO=chromosome | SO=protein_coding_gene | is_pseudo=false	TGGT1_247000-t26_1-p1		97 kDa		unknown	0	0	2
1050	TRUE	Empty	| transcript=TGGT1_247350-t26_1 | gene=TGGT1_247350 | organism=Toxoplasma_gondii_GT1 | gene_product=thioredoxin domain-containing protein | transcript_product=thioredoxin domain-containing protein | location=TGGT1_chrXII:3207736-3209852(-) | protein_length=312 | sequence_SO=chromosome | SO=protein_coding_gene | is_pseudo=false	TGGT1_247350-t26_1-p1		34 kDa		unknown	0	0	5
1329	TRUE	Empty	| transcript=TGGT1_247460-t26_1 | gene=TGGT1_247460 | organism=Toxoplasma_gondii_GT1 | gene_product=proliferating cell nuclear antigen PCNA1 | transcript_product=proliferating cell nuclear antigen PCNA1 | location=TGGT1_chrXII:3286520-3289072(-) | protein_length=317 | sequence_SO=chromosome | SO=protein_coding_gene | is_pseudo=false	TGGT1_247460-t26_1-p1		35 kDa		unknown	0	0	3
753	TRUE	Empty	| transcript=TGGT1_247510-t26_1 | gene=TGGT1_247510 | organism=Toxoplasma_gondii_GT1 | gene_product=fructose-bisphospatase II | transcript_product=fructose-bisphospatase II | location=TGGT1_chrXII:3317257-3321142(+) | protein_length=381 | sequence_SO=chromosome | SO=protein_coding_gene | is_pseudo=false	TGGT1_247510-t26_1-p1		42 kDa		unknown	0	0	6
174	TRUE	Empty	| transcript=TGGT1_247550-t26_1 | gene=TGGT1_247550 | organism=Toxoplasma_gondii_GT1 | gene_product=heat shock protein HSP60 | transcript_product=heat shock protein HSP60 | location=TGGT1_chrXII:3342084-3346052(-) | protein_length=575 | sequence_SO=chromosome | SO=protein_coding_gene | is_pseudo=false	TGGT1_247550-t26_1-p1		61 kDa		unknown	0	0	24
1051	TRUE	Empty	| transcript=TGGT1_247760-t26_1 | gene=TGGT1_247760 | organism=Toxoplasma_gondii_GT1 | gene_product=AMP-binding enzyme domain-containing protein | transcript_product=AMP-binding enzyme domain-containing protein | location=TGGT1_chrXII:3496035-3507081(-) | protein_length=793 | sequence_SO=chromosome | SO=protein_coding_gene | is_pseudo=false	TGGT1_247760-t26_1-p1		87 kDa		unknown	0	0	5
1527	TRUE	Empty	| transcript=TGGT1_248240-t26_1 | gene=TGGT1_248240 | organism=Toxoplasma_gondii_GT1 | gene_product=leucine rich repeat-containing protein | transcript_product=leucine rich repeat-containing protein | location=TGGT1_chrXII:3686429-3692586(+) | protein_length=1294 | sequence_SO=chromosome | SO=protein_coding_gene | is_pseudo=false	TGGT1_248240-t26_1-p1		139 kDa		unknown	0	0	2
834	TRUE	Empty	| transcript=TGGT1_248390-t26_1 | gene=TGGT1_248390 | organism=Toxoplasma_gondii_GT1 | gene_product=ribosomal protein RPL26 | transcript_product=ribosomal protein RPL26 | location=TGGT1_chrXII:3763041-3764059(-) | protein_length=141 | sequence_SO=chromosome | SO=protein_coding_gene | is_pseudo=false	TGGT1_248390-t26_1-p1		16 kDa		unknown	0	0	3
1644	TRUE	Empty	| transcript=TGGT1_248740-t26_1 | gene=TGGT1_248740 | organism=Toxoplasma_gondii_GT1 | gene_product=hypothetical protein | transcript_product=hypothetical protein | location=TGGT1_chrXII:4066708-4074096(-) | protein_length=1283 | sequence_SO=chromosome | SO=protein_coding_gene | is_pseudo=false	TGGT1_248740-t26_1-p1		140 kDa		unknown	0	0	2
413	TRUE	Empty	| transcript=TGGT1_248810-t26_1 | gene=TGGT1_248810 | organism=Toxoplasma_gondii_GT1 | gene_product=nuclear factor NF7 | transcript_product=nuclear factor NF7 | location=TGGT1_chrXII:4119880-4123828(+) | protein_length=497 | sequence_SO=chromosome | SO=protein_coding_gene | is_pseudo=false	TGGT1_248810-t26_1-p1		54 kDa		unknown	0	0	11
1855	TRUE	Empty	| transcript=TGGT1_248850-t26_1 | gene=TGGT1_248850 | organism=Toxoplasma_gondii_GT1 | gene_product=methionine aminopeptidase | transcript_product=methionine aminopeptidase | location=TGGT1_chrXII:4154507-4159650(+) | protein_length=416 | sequence_SO=chromosome | SO=protein_coding_gene | is_pseudo=false	TGGT1_248850-t26_1-p1		47 kDa		unknown	0	0	2
949	TRUE	Empty	| transcript=TGGT1_248880-t26_1 | gene=TGGT1_248880 | organism=Toxoplasma_gondii_GT1 | gene_product=GTPase RAB7 | transcript_product=GTPase RAB7 | location=TGGT1_chrXII:4169929-4175109(-) | protein_length=432 | sequence_SO=chromosome | SO=protein_coding_gene | is_pseudo=false	TGGT1_248880-t26_1-p1		48 kDa		unknown	0	0	6
1344	TRUE	Empty	| transcript=TGGT1_249180-t26_1 | gene=TGGT1_249180 | organism=Toxoplasma_gondii_GT1 | gene_product=bifunctional dihydrofolate reductase-thymidylate synthase | transcript_product=bifunctional dihydrofolate reductase-thymidylate synthase | location=TGGT1_chrXII:4294324-4300363(-) | protein_length=610 | sequence_SO=chromosome | SO=protein_coding_gene | is_pseudo=false	TGGT1_249180-t26_1-p1		69 kDa		unknown	0	0	4
292	TRUE	Empty	| transcript=TGGT1_249390-t26_1 | gene=TGGT1_249390 | organism=Toxoplasma_gondii_GT1 | gene_product=glutamate/leucine/phenylalanine/valine dehydrogenase family protein | transcript_product=glutamate/leucine/phenylalanine/valine dehydrogenase family protein | location=TGGT1_chrXII:4441593-4452115(+) | protein_length=1206 | sequence_SO=chromosome | SO=protein_coding_gene | is_pseudo=false	TGGT1_249390-t26_1-p1		136 kDa		unknown	0	0	18
1230	TRUE	Empty	| transcript=TGGT1_249530-t26_1 | gene=TGGT1_249530 | organism=Toxoplasma_gondii_GT1 | gene_product=putative exportin 1 | transcript_product=putative exportin 1 | location=TGGT1_chrXII:4524784-4539887(+) | protein_length=1125 | sequence_SO=chromosome | SO=protein_coding_gene | is_pseudo=false	TGGT1_249530-t26_1-p1		129 kDa		unknown	0	0	4
1404	TRUE	Empty	| transcript=TGGT1_249590-t26_1 | gene=TGGT1_249590 | organism=Toxoplasma_gondii_GT1 | gene_product=putative proteasome subunit alpha type 5-2 | transcript_product=putative proteasome subunit alpha type 5-2 | location=TGGT1_chrXII:4602436-4606174(+) | protein_length=258 | sequence_SO=chromosome | SO=protein_coding_gene | is_pseudo=false	TGGT1_249590-t26_1-p1		28 kDa	TRUE	unknown	0	0	3
1456	TRUE	Empty	| transcript=TGGT1_249610-t26_1 | gene=TGGT1_249610 | organism=Toxoplasma_gondii_GT1 | gene_product=hypothetical protein | transcript_product=hypothetical protein | location=TGGT1_chrXII:4618068-4627870(-) | protein_length=1208 | sequence_SO=chromosome | SO=protein_coding_gene | is_pseudo=false	TGGT1_249610-t26_1-p1		137 kDa		unknown	0	0	3
932	TRUE	Empty	| transcript=TGGT1_249780-t26_1 | gene=TGGT1_249780 | organism=Toxoplasma_gondii_GT1 | gene_product=hypothetical protein | transcript_product=hypothetical protein | location=TGGT1_chrXII:4731604-4732590(-) | protein_length=328 | sequence_SO=chromosome | SO=protein_coding_gene | is_pseudo=false	TGGT1_249780-t26_1-p1		36 kDa		unknown	0	0	7
933	TRUE	Empty	| transcript=TGGT1_249900-t26_1 | gene=TGGT1_249900 | organism=Toxoplasma_gondii_GT1 | gene_product=putative adenine nucleotide translocator | transcript_product=putative adenine nucleotide translocator | location=TGGT1_chrXII:4873424-4874380(+) | protein_length=318 | sequence_SO=chromosome | SO=protein_coding_gene | is_pseudo=false	TGGT1_249900-t26_1-p1		35 kDa		unknown	0	0	6
993	TRUE	Empty	| transcript=TGGT1_249990-t26_1 | gene=TGGT1_249990 | organism=Toxoplasma_gondii_GT1 | gene_product=hypothetical protein | transcript_product=hypothetical protein | location=TGGT1_chrXII:4909167-4913985(-) | protein_length=838 | sequence_SO=chromosome | SO=protein_coding_gene | is_pseudo=false	TGGT1_249990-t26_1-p1		93 kDa		unknown	0	0	3
1222	TRUE	Empty	| transcript=TGGT1_250340-t26_1 | gene=TGGT1_250340 | organism=Toxoplasma_gondii_GT1 | gene_product=centrin 2 | transcript_product=centrin 2 | location=TGGT1_chrXII:4993747-4995535(-) | protein_length=170 | sequence_SO=chromosome | SO=protein_coding_gene | is_pseudo=false	TGGT1_250340-t26_1-p1		19 kDa		unknown	0	0	4
801	TRUE	Empty	| transcript=TGGT1_250710-t26_1 | gene=TGGT1_250710 | organism=Toxoplasma_gondii_GT1 | gene_product=microneme protein MIC10 | transcript_product=microneme protein MIC10 | location=TGGT1_chrXII:5071359-5071955(+) | protein_length=198 | sequence_SO=chromosome | SO=protein_coding_gene | is_pseudo=false	TGGT1_250710-t26_1-p1		23 kDa		unknown	0	0	7
1282	TRUE	Empty	| transcript=TGGT1_250810-t26_1 | gene=TGGT1_250810 | organism=Toxoplasma_gondii_GT1 | gene_product=ribosomal protein RPL35 | transcript_product=ribosomal protein RPL35 | location=TGGT1_chrXII:5165995-5168354(-) | protein_length=178 | sequence_SO=chromosome | SO=protein_coding_gene | is_pseudo=false	TGGT1_250810-t26_1-p1		20 kDa		unknown	0	0	4
1854	TRUE	Empty	| transcript=TGGT1_250830-t26_1 | gene=TGGT1_250830 | organism=Toxoplasma_gondii_GT1 | gene_product=SAC3/GANP family protein | transcript_product=SAC3/GANP family protein | location=TGGT1_chrXII:5179299-5183301(+) | protein_length=376 | sequence_SO=chromosome | SO=protein_coding_gene | is_pseudo=false	TGGT1_250830-t26_1-p1		41 kDa		unknown	0	0	2
587	TRUE	Empty	| transcript=TGGT1_251500-t26_1 | gene=TGGT1_251500 | organism=Toxoplasma_gondii_GT1 | gene_product=putative eukaryotic initiation factor-3, subunit 3 | transcript_product=putative eukaryotic initiation factor-3, subunit 3 | location=TGGT1_chrXII:5353371-5356184(+) | protein_length=600 | sequence_SO=chromosome | SO=protein_coding_gene | is_pseudo=false	TGGT1_251500-t26_1-p1		66 kDa		unknown	0	0	7
1091	TRUE	Empty	| transcript=TGGT1_251540-t26_1 | gene=TGGT1_251540 | organism=Toxoplasma_gondii_GT1 | gene_product=dense granule protein GRA9 | transcript_product=dense granule protein GRA9 | location=TGGT1_chrXII:5372511-5374084(+) | protein_length=318 | sequence_SO=chromosome | SO=protein_coding_gene | is_pseudo=false	TGGT1_251540-t26_1-p1		35 kDa		unknown	0	0	5
597	TRUE	Empty	| transcript=TGGT1_251680-t26_1 | gene=TGGT1_251680 | organism=Toxoplasma_gondii_GT1 | gene_product=putative histamine-releasing factor | transcript_product=putative histamine-releasing factor | location=TGGT1_chrXII:5449838-5451669(-) | protein_length=171 | sequence_SO=chromosome | SO=protein_coding_gene | is_pseudo=false	TGGT1_251680-t26_1-p1		19 kDa		unknown	0	0	7
1395	TRUE	Empty	| transcript=TGGT1_251760-t26_1 | gene=TGGT1_251760 | organism=Toxoplasma_gondii_GT1 | gene_product=putative subunit of proteaseome activator complex | transcript_product=putative subunit of proteaseome activator complex | location=TGGT1_chrXII:5486831-5490570(-) | protein_length=269 | sequence_SO=chromosome | SO=protein_coding_gene | is_pseudo=false	TGGT1_251760-t26_1-p1		31 kDa		unknown	0	0	3
728	TRUE	Empty	| transcript=TGGT1_251930-t26_1 | gene=TGGT1_251930 | organism=Toxoplasma_gondii_GT1 | gene_product=enoyl-acyl carrier reductase ENR | transcript_product=enoyl-acyl carrier reductase ENR | location=TGGT1_chrXII:5592481-5595811(+) | protein_length=417 | sequence_SO=chromosome | SO=protein_coding_gene | is_pseudo=false	TGGT1_251930-t26_1-p1		44 kDa		unknown	0	0	5
934	TRUE	Empty	| transcript=TGGT1_252220-t26_1 | gene=TGGT1_252220 | organism=Toxoplasma_gondii_GT1 | gene_product=tetratricopeptide repeat domain containing protein | transcript_product=tetratricopeptide repeat domain containing protein | location=TGGT1_chrIII:391134-397188(+) | protein_length=565 | sequence_SO=chromosome | SO=protein_coding_gene | is_pseudo=false	TGGT1_252220-t26_1-p1		63 kDa		unknown	0	0	6
1213	TRUE	Empty	| transcript=TGGT1_253290-t26_1 | gene=TGGT1_253290 | organism=Toxoplasma_gondii_GT1 | gene_product=valyl-tRNA synthetase | transcript_product=valyl-tRNA synthetase | location=TGGT1_chrIII:807307-819700(+) | protein_length=1106 | sequence_SO=chromosome | SO=protein_coding_gene | is_pseudo=false	TGGT1_253290-t26_1-p1		125 kDa		unknown	0	0	4
1214	TRUE	Empty	| transcript=TGGT1_253730-t26_1 | gene=TGGT1_253730 | organism=Toxoplasma_gondii_GT1 | gene_product=importin-beta N-terminal domain-containing protein | transcript_product=importin-beta N-terminal domain-containing protein | location=TGGT1_chrIII:1105477-1115300(-) | protein_length=1049 | sequence_SO=chromosome | SO=protein_coding_gene | is_pseudo=false	TGGT1_253730-t26_1-p1		115 kDa		unknown	0	0	4
1199	TRUE	Empty	| transcript=TGGT1_253820-t26_1 | gene=TGGT1_253820 | organism=Toxoplasma_gondii_GT1 | gene_product=hypothetical protein | transcript_product=hypothetical protein | location=TGGT1_chrIII:1203300-1205132(+) | protein_length=226 | sequence_SO=chromosome | SO=protein_coding_gene | is_pseudo=false	TGGT1_253820-t26_1-p1		25 kDa		unknown	0	0	4
1078	TRUE	Empty	| transcript=TGGT1_253900-t26_1 | gene=TGGT1_253900 | organism=Toxoplasma_gondii_GT1 | gene_product=parasite porphobilinogen synthase PBGS | transcript_product=parasite porphobilinogen synthase PBGS | location=TGGT1_chrIII:1265521-1273167(-) | protein_length=658 | sequence_SO=chromosome | SO=protein_coding_gene | is_pseudo=false	TGGT1_253900-t26_1-p1		71 kDa		unknown	0	0	5
1052	TRUE	Empty	| transcript=TGGT1_254470-t26_1 | gene=TGGT1_254470 | organism=Toxoplasma_gondii_GT1 | gene_product=hypothetical protein | transcript_product=hypothetical protein | location=TGGT1_chrIII:1739403-1743582(+) | protein_length=732 | sequence_SO=chromosome | SO=protein_coding_gene | is_pseudo=false	TGGT1_254470-t26_1-p1		80 kDa		unknown	0	0	5
1496	TRUE	Empty	| transcript=TGGT1_254520-t26_1 | gene=TGGT1_254520 | organism=Toxoplasma_gondii_GT1 | gene_product=mediator complex subunit MED11 | transcript_product=mediator complex subunit MED11 | location=TGGT1_chrIII:1782437-1785137(+) | protein_length=153 | sequence_SO=chromosome | SO=protein_coding_gene | is_pseudo=false	TGGT1_254520-t26_1-p1		16 kDa		unknown	0	0	3
1243	TRUE	Empty	| transcript=TGGT1_254570-t26_1 | gene=TGGT1_254570 | organism=Toxoplasma_gondii_GT1 | gene_product=hypothetical protein | transcript_product=hypothetical protein | location=TGGT1_chrIII:1812321-1825184(-) | protein_length=1997 | sequence_SO=chromosome | SO=protein_coding_gene | is_pseudo=false	TGGT1_254570-t26_1-p1		224 kDa		unknown	0	0	4
871	TRUE	Empty	| transcript=TGGT1_254720-t26_1 | gene=TGGT1_254720 | organism=Toxoplasma_gondii_GT1 | gene_product=dense granule protein GRA8 | transcript_product=dense granule protein GRA8 | location=TGGT1_chrIII:1884681-1885484(+) | protein_length=267 | sequence_SO=chromosome | SO=protein_coding_gene | is_pseudo=false	TGGT1_254720-t26_1-p1		29 kDa		unknown	0	0	5
1445	TRUE	Empty	| transcript=TGGT1_254900-t26_1 | gene=TGGT1_254900 | organism=Toxoplasma_gondii_GT1 | gene_product=putative proteasome subunit beta type 2 | transcript_product=putative proteasome subunit beta type 2 | location=TGGT1_chrIII:1997522-1998441(+) | protein_length=191 | sequence_SO=chromosome | SO=protein_coding_gene | is_pseudo=false	TGGT1_254900-t26_1-p1		22 kDa		unknown	0	0	3
1074	TRUE	Empty	| transcript=TGGT1_255260-t26_1 | gene=TGGT1_255260 | organism=Toxoplasma_gondii_GT1 | gene_product=apical membrane antigen AMA1 | transcript_product=apical membrane antigen AMA1 | location=TGGT1_chrVIIb:4856406-4860874(+) | protein_length=569 | sequence_SO=chromosome | SO=protein_coding_gene | is_pseudo=false	TGGT1_255260-t26_1-p1		63 kDa		unknown	0	0	5
606	TRUE	Empty	| transcript=TGGT1_256970-t26_1 | gene=TGGT1_256970 | organism=Toxoplasma_gondii_GT1 | gene_product=putative vacuolar ATP synthase subunit A | transcript_product=putative vacuolar ATP synthase subunit A | location=TGGT1_chrVIIb:4248002-4257516(-) | protein_length=616 | sequence_SO=chromosome | SO=protein_coding_gene | is_pseudo=false	TGGT1_256970-t26_1-p1		68 kDa		unknown	0	0	8
1510	TRUE	Empty	| transcript=TGGT1_257040-t26_1 | gene=TGGT1_257040 | organism=Toxoplasma_gondii_GT1 | gene_product=TB2/DP1, HVA22 family protein | transcript_product=TB2/DP1, HVA22 family protein | location=TGGT1_chrVIIb:4200936-4202881(+) | protein_length=217 | sequence_SO=chromosome | SO=protein_coding_gene | is_pseudo=false	TGGT1_257040-t26_1-p1		24 kDa		unknown	0	0	3
1712	TRUE	Empty	| transcript=TGGT1_257350-t26_1 | gene=TGGT1_257350 | organism=Toxoplasma_gondii_GT1 | gene_product=putative eukaryotic translation initiation factor | transcript_product=putative eukaryotic translation initiation factor | location=TGGT1_chrVIIb:4041436-4047384(+) | protein_length=824 | sequence_SO=chromosome | SO=protein_coding_gene | is_pseudo=false	TGGT1_257350-t26_1-p1		90 kDa		unknown	0	0	2
1267	TRUE	Empty	| transcript=TGGT1_257380-t26_1 | gene=TGGT1_257380 | organism=Toxoplasma_gondii_GT1 | gene_product=hypothetical protein | transcript_product=hypothetical protein | location=TGGT1_chrVIIb:4013607-4015889(+) | protein_length=218 | sequence_SO=chromosome | SO=protein_coding_gene | is_pseudo=false	TGGT1_257380-t26_1-p1		24 kDa		unknown	0	0	5
1572	TRUE	Empty	| transcript=TGGT1_257490-t26_1 | gene=TGGT1_257490 | organism=Toxoplasma_gondii_GT1 | gene_product=prefoldin subunit superfamily protein | transcript_product=prefoldin subunit superfamily protein | location=TGGT1_chrVIIb:3950985-3954827(+) | protein_length=218 | sequence_SO=chromosome | SO=protein_coding_gene | is_pseudo=false	TGGT1_257490-t26_1-p1		24 kDa		unknown	0	0	2
884	TRUE	Empty	| transcript=TGGT1_257680-t26_1 | gene=TGGT1_257680 | organism=Toxoplasma_gondii_GT1 | gene_product=myosin light chain MLC1 | transcript_product=myosin light chain MLC1 | location=TGGT1_chrVIIb:3843366-3845688(+) | protein_length=213 | sequence_SO=chromosome | SO=protein_coding_gene | is_pseudo=false	TGGT1_257680-t26_1-p1		24 kDa		unknown	0	0	5
848	TRUE	Empty	| transcript=TGGT1_257740-t26_1 | gene=TGGT1_257740 | organism=Toxoplasma_gondii_GT1 | gene_product=UMP-CMP kinase | transcript_product=UMP-CMP kinase | location=TGGT1_chrVIIb:3792151-3795188(-) | protein_length=462 | sequence_SO=chromosome | SO=protein_coding_gene | is_pseudo=false	TGGT1_257740-t26_1-p1		51 kDa		unknown	0	0	4
707	TRUE	Empty	| transcript=TGGT1_257990-t26_1 | gene=TGGT1_257990 | organism=Toxoplasma_gondii_GT1 | gene_product=putative heat shock protein 101 | transcript_product=putative heat shock protein 101 | location=TGGT1_chrVIIb:3637480-3646383(+) | protein_length=927 | sequence_SO=chromosome | SO=protein_coding_gene | is_pseudo=false	TGGT1_257990-t26_1-p1		104 kDa		unknown	0	0	8
1745	TRUE	Empty	| transcript=TGGT1_258060-t26_1 | gene=TGGT1_258060 | organism=Toxoplasma_gondii_GT1 | gene_product=putative myosin heavy chain | transcript_product=putative myosin heavy chain | location=TGGT1_chrVIIb:3580390-3584438(+) | protein_length=208 | sequence_SO=chromosome | SO=protein_coding_gene | is_pseudo=false	TGGT1_258060-t26_1-p1		23 kDa		unknown	0	0	2
1422	TRUE	Empty	| transcript=TGGT1_258150-t26_1 | gene=TGGT1_258150 | organism=Toxoplasma_gondii_GT1 | gene_product=putative proteasome subunit alpha type 7 | transcript_product=putative proteasome subunit alpha type 7 | location=TGGT1_chrVIIb:3513384-3517343(-) | protein_length=245 | sequence_SO=chromosome | SO=protein_coding_gene | is_pseudo=false	TGGT1_258150-t26_1-p1		27 kDa		unknown	0	0	3
1388	TRUE	Empty	| transcript=TGGT1_258170-t26_1 | gene=TGGT1_258170 | organism=Toxoplasma_gondii_GT1 | gene_product=hypothetical protein | transcript_product=hypothetical protein | location=TGGT1_chrVIIb:3499824-3505217(+) | protein_length=408 | sequence_SO=chromosome | SO=protein_coding_gene | is_pseudo=false	TGGT1_258170-t26_1-p1		44 kDa		unknown	0	0	3
802	TRUE	Empty	| transcript=TGGT1_258390-t26_1 | gene=TGGT1_258390 | organism=Toxoplasma_gondii_GT1 | gene_product=putative DnaJ protein | transcript_product=putative DnaJ protein | location=TGGT1_chrVIIb:3406355-3407941(-) | protein_length=397 | sequence_SO=chromosome | SO=protein_coding_gene | is_pseudo=false	TGGT1_258390-t26_1-p1		45 kDa		unknown	0	0	7
1316	TRUE	Empty	| transcript=TGGT1_258740-t26_1 | gene=TGGT1_258740 | organism=Toxoplasma_gondii_GT1 | gene_product=putative eukaryotic initiation factor-2A | transcript_product=putative eukaryotic initiation factor-2A | location=TGGT1_chrVIIb:3176493-3182737(-) | protein_length=594 | sequence_SO=chromosome | SO=protein_coding_gene | is_pseudo=false	TGGT1_258740-t26_1-p1		65 kDa		unknown	0	0	2
935	TRUE	Empty	| transcript=TGGT1_258870A-t26_1 | gene=TGGT1_258870A | organism=Toxoplasma_gondii_GT1 | gene_product=hypothetical protein | transcript_product=hypothetical protein | location=TGGT1_chrVIIb:3082018-3084228(-) | protein_length=557 | sequence_SO=chromosome | SO=protein_coding_gene | is_pseudo=false	TGGT1_258870A-t26_1-p1		61 kDa		unknown	0	0	6
1391	TRUE	Empty	| transcript=TGGT1_258950-t26_1 | gene=TGGT1_258950 | organism=Toxoplasma_gondii_GT1 | gene_product=lectin family protein | transcript_product=lectin family protein | location=TGGT1_chrVIIb:3040792-3044811(+) | protein_length=646 | sequence_SO=chromosome | SO=protein_coding_gene | is_pseudo=false	TGGT1_258950-t26_1-p1		70 kDa		unknown	0	0	3
1501	TRUE	Empty	| transcript=TGGT1_259040-t26_1 | gene=TGGT1_259040 | organism=Toxoplasma_gondii_GT1 | gene_product=hypothetical protein | transcript_product=hypothetical protein | location=TGGT1_chrVIIb:2955779-2958418(+) | protein_length=261 | sequence_SO=chromosome | SO=protein_coding_gene | is_pseudo=false	TGGT1_259040-t26_1-p1		29 kDa		unknown	0	0	4
1186	TRUE	Empty	| transcript=TGGT1_259660-t26_1 | gene=TGGT1_259660 | organism=Toxoplasma_gondii_GT1 | gene_product=orotate phosphoribosyltransferase | transcript_product=orotate phosphoribosyltransferase | location=TGGT1_chrVIIb:2701843-2703611(-) | protein_length=283 | sequence_SO=chromosome | SO=protein_coding_gene | is_pseudo=false	TGGT1_259660-t26_1-p1		32 kDa		unknown	0	0	4
1287	TRUE	Empty	| transcript=TGGT1_259710-t26_1 | gene=TGGT1_259710 | organism=Toxoplasma_gondii_GT1 | gene_product=protein kinase | transcript_product=protein kinase | location=TGGT1_chrVIIb:2674298-2677675(+) | protein_length=251 | sequence_SO=chromosome | SO=protein_coding_gene | is_pseudo=false	TGGT1_259710-t26_1-p1		29 kDa		unknown	0	0	2
1861	TRUE	Empty	| transcript=TGGT1_260500-t26_1 | gene=TGGT1_260500 | organism=Toxoplasma_gondii_GT1 | gene_product=putative COPI associated protein | transcript_product=putative COPI associated protein | location=TGGT1_chrVIIb:2175003-2177830(+) | protein_length=270 | sequence_SO=chromosome | SO=protein_coding_gene | is_pseudo=false	TGGT1_260500-t26_1-p1		30 kDa		unknown	0	0	2
1114	TRUE	Empty	| transcript=TGGT1_260600-t26_1 | gene=TGGT1_260600 | organism=Toxoplasma_gondii_GT1 | gene_product=Pumilio-family RNA binding repeat-containing protein | transcript_product=Pumilio-family RNA binding repeat-containing protein | location=TGGT1_chrVIIb:2104300-2113824(+) | protein_length=1676 | sequence_SO=chromosome | SO=protein_coding_gene | is_pseudo=false	TGGT1_260600-t26_1-p1		173 kDa		unknown	0	0	2
1726	TRUE	Empty	| transcript=TGGT1_261010-t26_1 | gene=TGGT1_261010 | organism=Toxoplasma_gondii_GT1 | gene_product=putative tat-binding family protein | transcript_product=putative tat-binding family protein | location=TGGT1_chrVIIb:1947162-1952503(-) | protein_length=409 | sequence_SO=chromosome | SO=protein_coding_gene | is_pseudo=false	TGGT1_261010-t26_1-p1		46 kDa		unknown	0	0	2
1323	TRUE	Empty	| transcript=TGGT1_261210-t26_1 | gene=TGGT1_261210 | organism=Toxoplasma_gondii_GT1 | gene_product=putative 26s proteasome subunit p55 | transcript_product=putative 26s proteasome subunit p55 | location=TGGT1_chrVIIb:1803646-1810703(+) | protein_length=485 | sequence_SO=chromosome | SO=protein_coding_gene | is_pseudo=false	TGGT1_261210-t26_1-p1		55 kDa		unknown	0	0	2
724	TRUE	Empty	| transcript=TGGT1_261240-t26_1 | gene=TGGT1_261240 | organism=Toxoplasma_gondii_GT1 | gene_product=histone H3 | transcript_product=histone H3 | location=TGGT1_chrVIIb:1780702-1781112(+) | protein_length=136 | sequence_SO=chromosome | SO=protein_coding_gene | is_pseudo=false	TGGT1_261240-t26_1-p1 (+1)		15 kDa	TRUE	unknown	0	0	3
1400	TRUE	Empty	| transcript=TGGT1_261600-t26_1 | gene=TGGT1_261600 | organism=Toxoplasma_gondii_GT1 | gene_product=creatinase domain-containing protein | transcript_product=creatinase domain-containing protein | location=TGGT1_chrVIIb:1611032-1618860(+) | protein_length=886 | sequence_SO=chromosome | SO=protein_coding_gene | is_pseudo=false	TGGT1_261600-t26_1-p1		96 kDa		unknown	0	0	3
184	TRUE	Empty	| transcript=TGGT1_261950-t26_1 | gene=TGGT1_261950 | organism=Toxoplasma_gondii_GT1 | gene_product=ATP synthase beta subunit ATP-B | transcript_product=ATP synthase beta subunit ATP-B | location=TGGT1_chrVIIb:1457013-1460114(-) | protein_length=560 | sequence_SO=chromosome | SO=protein_coding_gene | is_pseudo=false	TGGT1_261950-t26_1-p1		60 kDa	TRUE	unknown	0	0	24
1272	TRUE	Empty	| transcript=TGGT1_262040-t26_1 | gene=TGGT1_262040 | organism=Toxoplasma_gondii_GT1 | gene_product=SAC3/GANP family protein | transcript_product=SAC3/GANP family protein | location=TGGT1_chrVIIb:1387326-1388856(+) | protein_length=269 | sequence_SO=chromosome | SO=protein_coding_gene | is_pseudo=false	TGGT1_262040-t26_1-p1		30 kDa		unknown	0	0	4
827	TRUE	Empty	| transcript=TGGT1_262050-t26_1 | gene=TGGT1_262050 | organism=Toxoplasma_gondii_GT1 | gene_product=rhoptry kinase family protein ROP39 | transcript_product=rhoptry kinase family protein ROP39 | location=TGGT1_chrVIIb:1382528-1384294(+) | protein_length=588 | sequence_SO=chromosome | SO=protein_coding_gene | is_pseudo=false	TGGT1_262050-t26_1-p1		65 kDa		unknown	0	0	4
1390	TRUE	Empty	| transcript=TGGT1_262720-t26_1 | gene=TGGT1_262720 | organism=Toxoplasma_gondii_GT1 | gene_product=putative eukaryotic initiation factor-1A | transcript_product=putative eukaryotic initiation factor-1A | location=TGGT1_chrVIIb:1033429-1037458(-) | protein_length=159 | sequence_SO=chromosome | SO=protein_coding_gene | is_pseudo=false	TGGT1_262720-t26_1-p1		18 kDa		unknown	0	0	3
1506	TRUE	Empty	| transcript=TGGT1_262760-t26_1 | gene=TGGT1_262760 | organism=Toxoplasma_gondii_GT1 | gene_product=poly(ADP-ribose) glycohydrolase | transcript_product=poly(ADP-ribose) glycohydrolase | location=TGGT1_chrVIIb:1009693-1016070(+) | protein_length=1073 | sequence_SO=chromosome | SO=protein_coding_gene | is_pseudo=false	TGGT1_262760-t26_1-p1		117 kDa		unknown	0	0	3
1017	TRUE	Empty	| transcript=TGGT1_263060-t26_1 | gene=TGGT1_263060 | organism=Toxoplasma_gondii_GT1 | gene_product=Proteasome/cyclosome repeat-containing protein | transcript_product=Proteasome/cyclosome repeat-containing protein | location=TGGT1_chrVIIb:808221-820240(-) | protein_length=988 | sequence_SO=chromosome | SO=protein_coding_gene | is_pseudo=false	TGGT1_263060-t26_1-p1		107 kDa		unknown	0	0	6
1187	TRUE	Empty	| transcript=TGGT1_263070-t26_1 | gene=TGGT1_263070 | organism=Toxoplasma_gondii_GT1 | gene_product=CMGC kinase, CK2 family | transcript_product=CMGC kinase, CK2 family | location=TGGT1_chrVIIb:801033-806072(+) | protein_length=539 | sequence_SO=chromosome | SO=protein_coding_gene | is_pseudo=false	TGGT1_263070-t26_1-p1		60 kDa		unknown	0	0	4
1757	TRUE	Empty	| transcript=TGGT1_263080-t26_1 | gene=TGGT1_263080 | organism=Toxoplasma_gondii_GT1 | gene_product=hypothetical protein | transcript_product=hypothetical protein | location=TGGT1_chrVIIb:796791-797192(+) | protein_length=133 | sequence_SO=chromosome | SO=protein_coding_gene | is_pseudo=false	TGGT1_263080-t26_1-p1		14 kDa		unknown	0	0	2
936	TRUE	Empty	| transcript=TGGT1_263300-t26_1 | gene=TGGT1_263300 | organism=Toxoplasma_gondii_GT1 | gene_product=eukaryotic porin protein | transcript_product=eukaryotic porin protein | location=TGGT1_chrVIIb:618828-622551(-) | protein_length=290 | sequence_SO=chromosome | SO=protein_coding_gene | is_pseudo=false	TGGT1_263300-t26_1-p1		31 kDa		unknown	0	0	6
1617	TRUE	Empty	| transcript=TGGT1_263470-t26_1 | gene=TGGT1_263470 | organism=Toxoplasma_gondii_GT1 | gene_product=ubiquitin carboxyl-terminal hydrolase UCHL3 | transcript_product=ubiquitin carboxyl-terminal hydrolase UCHL3 | location=TGGT1_chrVIIb:514490-516281(-) | protein_length=264 | sequence_SO=chromosome | SO=protein_coding_gene | is_pseudo=false	TGGT1_263470-t26_1-p1		29 kDa		unknown	0	0	2
1108	TRUE	Empty	| transcript=TGGT1_263520-t26_1 | gene=TGGT1_263520 | organism=Toxoplasma_gondii_GT1 | gene_product=microtubule associated protein SPM1 | transcript_product=microtubule associated protein SPM1 | location=TGGT1_chrVIIb:473105-475119(+) | protein_length=351 | sequence_SO=chromosome | SO=protein_coding_gene | is_pseudo=false	TGGT1_263520-t26_1-p1		39 kDa		unknown	0	0	2
1383	TRUE	Empty	| transcript=TGGT1_263580-t26_1 | gene=TGGT1_263580 | organism=Toxoplasma_gondii_GT1 | gene_product=bromodomain-containing protein | transcript_product=bromodomain-containing protein | location=TGGT1_chrVIIb:436676-440888(+) | protein_length=714 | sequence_SO=chromosome | SO=protein_coding_gene | is_pseudo=false	TGGT1_263580-t26_1-p1		76 kDa		unknown	0	0	4
1505	TRUE	Empty	| transcript=TGGT1_263720-t26_1 | gene=TGGT1_263720 | organism=Toxoplasma_gondii_GT1 | gene_product=HMG (high mobility group) box domain-containing protein | transcript_product=HMG (high mobility group) box domain-containing protein | location=TGGT1_chrVIIb:341281-342669(+) | protein_length=145 | sequence_SO=chromosome | SO=protein_coding_gene | is_pseudo=false	TGGT1_263720-t26_1-p1		17 kDa	TRUE	unknown	0	0	4
1663	TRUE	Empty	| transcript=TGGT1_263810-t26_1 | gene=TGGT1_263810 | organism=Toxoplasma_gondii_GT1 | gene_product=hypothetical protein | transcript_product=hypothetical protein | location=TGGT1_chrVIIb:289697-292142(+) | protein_length=213 | sequence_SO=chromosome | SO=protein_coding_gene | is_pseudo=false	TGGT1_263810-t26_1-p1		24 kDa		unknown	0	0	2
1346	TRUE	Empty	| transcript=TGGT1_263850-t26_1 | gene=TGGT1_263850 | organism=Toxoplasma_gondii_GT1 | gene_product=hypothetical protein | transcript_product=hypothetical protein | location=TGGT1_chrVIIb:262257-265095(-) | protein_length=229 | sequence_SO=chromosome | SO=protein_coding_gene | is_pseudo=false	TGGT1_263850-t26_1-p1		25 kDa		unknown	0	0	4
680	TRUE	Empty	| transcript=TGGT1_263870-t26_1 | gene=TGGT1_263870 | organism=Toxoplasma_gondii_GT1 | gene_product=glutamate-tRNA ligase | transcript_product=glutamate-tRNA ligase | location=TGGT1_chrVIIb:247108-256643(-) | protein_length=828 | sequence_SO=chromosome | SO=protein_coding_gene | is_pseudo=false	TGGT1_263870-t26_1-p1		93 kDa		unknown	0	0	8
1371	TRUE	Empty	| transcript=TGGT1_264040-t26_1 | gene=TGGT1_264040 | organism=Toxoplasma_gondii_GT1 | gene_product=hypothetical protein | transcript_product=hypothetical protein | location=TGGT1_chrVIIb:194329-194991(-) | protein_length=220 | sequence_SO=chromosome | SO=protein_coding_gene | is_pseudo=false	TGGT1_264040-t26_1-p1		25 kDa		unknown	0	0	3
1405	TRUE	Empty	| transcript=TGGT1_264080-t26_1 | gene=TGGT1_264080 | organism=Toxoplasma_gondii_GT1 | gene_product=acyl carrier protein ACP | transcript_product=acyl carrier protein ACP | location=TGGT1_chrVIIb:176277-177755(-) | protein_length=183 | sequence_SO=chromosome | SO=protein_coding_gene | is_pseudo=false	TGGT1_264080-t26_1-p1		19 kDa		unknown	0	0	3
1620	TRUE	Empty	| transcript=TGGT1_264830-t26_1 | gene=TGGT1_264830 | organism=Toxoplasma_gondii_GT1 | gene_product=hypothetical protein | transcript_product=hypothetical protein | location=TGGT1_chrIX:1803969-1813789(+) | protein_length=1252 | sequence_SO=chromosome | SO=protein_coding_gene | is_pseudo=false	TGGT1_264830-t26_1-p1		137 kDa		unknown	0	0	2
1318	TRUE	Empty	| transcript=TGGT1_265330-t26_1 | gene=TGGT1_265330 | organism=Toxoplasma_gondii_GT1 | gene_product=putative cell-cycle-associated protein kinase GSK | transcript_product=putative cell-cycle-associated protein kinase GSK | location=TGGT1_chrIX:1430680-1432489(-) | protein_length=394 | sequence_SO=chromosome | SO=protein_coding_gene | is_pseudo=false	TGGT1_265330-t26_1-p1		44 kDa		unknown	0	0	3
565	TRUE	Empty	| transcript=TGGT1_265450-t26_1 | gene=TGGT1_265450 | organism=Toxoplasma_gondii_GT1 | gene_product=hexokinase | transcript_product=hexokinase | location=TGGT1_chrIX:1363173-1366449(-) | protein_length=468 | sequence_SO=chromosome | SO=protein_coding_gene | is_pseudo=false	TGGT1_265450-t26_1-p1		51 kDa		unknown	0	0	10
1826	TRUE	Empty	| transcript=TGGT1_266970-t26_1 | gene=TGGT1_266970 | organism=Toxoplasma_gondii_GT1 | gene_product=hypothetical protein | transcript_product=hypothetical protein | location=TGGT1_chrIX:700995-702987(+) | protein_length=306 | sequence_SO=chromosome | SO=protein_coding_gene | is_pseudo=false	TGGT1_266970-t26_1-p1		35 kDa		unknown	0	0	2
962	TRUE	Empty	| transcript=TGGT1_267060-t26_1 | gene=TGGT1_267060 | organism=Toxoplasma_gondii_GT1 | gene_product=ribosomal protein RPL14 | transcript_product=ribosomal protein RPL14 | location=TGGT1_chrIX:634719-636622(+) | protein_length=157 | sequence_SO=chromosome | SO=protein_coding_gene | is_pseudo=false	TGGT1_267060-t26_1-p1		18 kDa		unknown	0	0	3
505	TRUE	Empty	| transcript=TGGT1_267080-t26_1 | gene=TGGT1_267080 | organism=Toxoplasma_gondii_GT1 | gene_product=putative 26S protease regulatory subunit 4 | transcript_product=putative 26S protease regulatory subunit 4 | location=TGGT1_chrIX:625144-630490(+) | protein_length=441 | sequence_SO=chromosome | SO=protein_coding_gene | is_pseudo=false	TGGT1_267080-t26_1-p1		49 kDa	TRUE	unknown	0	0	9
1595	TRUE	Empty	| transcript=TGGT1_267140-t26_1 | gene=TGGT1_267140 | organism=Toxoplasma_gondii_GT1 | gene_product=SAG-related sequence SRS38B | transcript_product=SAG-related sequence SRS38B | location=TGGT1_chrIX:600940-602112(+) | protein_length=390 | sequence_SO=chromosome | SO=protein_coding_gene | is_pseudo=false	TGGT1_267140-t26_1-p1		41 kDa		unknown	0	0	2
894	TRUE	Empty	| transcript=TGGT1_267330-t26_1 | gene=TGGT1_267330 | organism=Toxoplasma_gondii_GT1 | gene_product=fumarate hydratase | transcript_product=fumarate hydratase | location=TGGT1_chrIX:545528-551285(+) | protein_length=775 | sequence_SO=chromosome | SO=protein_coding_gene | is_pseudo=false	TGGT1_267330-t26_1-p1		84 kDa		unknown	0	0	7
1743	TRUE	Empty	| transcript=TGGT1_267480-t26_1 | gene=TGGT1_267480 | organism=Toxoplasma_gondii_GT1 | gene_product=putative tRNA (guanine(26)-N(2))-dimethyltransferase | transcript_product=putative tRNA (guanine(26)-N(2))-dimethyltransferase | location=TGGT1_chrIX:450756-457443(-) | protein_length=697 | sequence_SO=chromosome | SO=protein_coding_gene | is_pseudo=false	TGGT1_267480-t26_1-p1		76 kDa		unknown	0	0	2
1624	TRUE	Empty	| transcript=TGGT1_268760-t26_1 | gene=TGGT1_268760 | organism=Toxoplasma_gondii_GT1 | gene_product=hypothetical protein | transcript_product=hypothetical protein | location=TGGT1_chrVIII:6327416-6328769(-) | protein_length=292 | sequence_SO=chromosome | SO=protein_coding_gene | is_pseudo=false	TGGT1_268760-t26_1-p1		32 kDa		unknown	0	0	2
1366	TRUE	Empty	| transcript=TGGT1_268835-t26_1 | gene=TGGT1_268835 | organism=Toxoplasma_gondii_GT1 | gene_product=hypothetical protein | transcript_product=hypothetical protein | location=TGGT1_chrVIII:6256688-6265329(+) | protein_length=669 | sequence_SO=chromosome | SO=protein_coding_gene | is_pseudo=false	TGGT1_268835-t26_1-p1		76 kDa		unknown	0	0	3
720	TRUE	Empty	| transcript=TGGT1_268950-t26_1 | gene=TGGT1_268950 | organism=Toxoplasma_gondii_GT1 | gene_product=hypothetical protein | transcript_product=hypothetical protein | location=TGGT1_chrVIII:6183799-6188591(-) | protein_length=543 | sequence_SO=chromosome | SO=protein_coding_gene | is_pseudo=false	TGGT1_268950-t26_1-p1		60 kDa		unknown	0	0	5
867	TRUE	Empty	| transcript=TGGT1_269190-t26_1 | gene=TGGT1_269190 | organism=Toxoplasma_gondii_GT1 | gene_product=glyceraldehyde-3-phosphate dehydrogenase GAPDH2 | transcript_product=glyceraldehyde-3-phosphate dehydrogenase GAPDH2 | location=TGGT1_chrVIII:6001367-6005276(-) | protein_length=995 | sequence_SO=chromosome | SO=protein_coding_gene | is_pseudo=false	TGGT1_269190-t26_1-p1		105 kDa		unknown	0	0	6
1355	TRUE	Empty	| transcript=TGGT1_269250-t26_1 | gene=TGGT1_269250 | organism=Toxoplasma_gondii_GT1 | gene_product=Mov34/MPN/PAD-1 family protein | transcript_product=Mov34/MPN/PAD-1 family protein | location=TGGT1_chrVIII:5961179-5966031(-) | protein_length=343 | sequence_SO=chromosome | SO=protein_coding_gene | is_pseudo=false	TGGT1_269250-t26_1-p1		38 kDa		unknown	0	0	3
1493	TRUE	Empty	| transcript=TGGT1_269442-t26_1 | gene=TGGT1_269442 | organism=Toxoplasma_gondii_GT1 | gene_product=putative calmodulin | transcript_product=putative calmodulin | location=TGGT1_chrVIII:5794616-5795668(-) | protein_length=87 | sequence_SO=chromosome | SO=protein_coding_gene | is_pseudo=false	TGGT1_269442-t26_1-p1		10 kDa		unknown	0	0	3
1847	TRUE	Empty	| transcript=TGGT1_269620-t26_1 | gene=TGGT1_269620 | organism=Toxoplasma_gondii_GT1 | gene_product=hypothetical protein | transcript_product=hypothetical protein | location=TGGT1_chrVIII:5739359-5741346(+) | protein_length=554 | sequence_SO=chromosome | SO=protein_coding_gene | is_pseudo=false	TGGT1_269620-t26_1-p1		59 kDa		unknown	0	0	2
1350	TRUE	Empty	| transcript=TGGT1_269650-t26_1 | gene=TGGT1_269650 | organism=Toxoplasma_gondii_GT1 | gene_product=FFD and TFG box motifs protein | transcript_product=FFD and TFG box motifs protein | location=TGGT1_chrVIII:5714889-5717952(+) | protein_length=492 | sequence_SO=chromosome | SO=protein_coding_gene | is_pseudo=false	TGGT1_269650-t26_1-p1		51 kDa		unknown	0	0	3
1593	TRUE	Empty	| transcript=TGGT1_269840-t26_1 | gene=TGGT1_269840 | organism=Toxoplasma_gondii_GT1 | gene_product=proteasome regulatory subunit | transcript_product=proteasome regulatory subunit | location=TGGT1_chrVIII:5579434-5582614(-) | protein_length=314 | sequence_SO=chromosome | SO=protein_coding_gene | is_pseudo=false	TGGT1_269840-t26_1-p1		35 kDa		unknown	0	0	2
1802	TRUE	Empty	| transcript=TGGT1_269885A-t26_1 | gene=TGGT1_269885A | organism=Toxoplasma_gondii_GT1 | gene_product=rhoptry metalloprotease toxolysin TLN1 | transcript_product=rhoptry metalloprotease toxolysin TLN1 | location=TGGT1_chrVIII:5561686-5568242(+) | protein_length=1291 | sequence_SO=chromosome | SO=protein_coding_gene | is_pseudo=false	TGGT1_269885A-t26_1-p1		142 kDa		unknown	0	0	2
604	TRUE	Empty	| transcript=TGGT1_269950-t26_1 | gene=TGGT1_269950 | organism=Toxoplasma_gondii_GT1 | gene_product=hypothetical protein | transcript_product=hypothetical protein | location=TGGT1_chrVIII:5501073-5504592(-) | protein_length=944 | sequence_SO=chromosome | SO=protein_coding_gene | is_pseudo=false	TGGT1_269950-t26_1-p1		105 kDa		unknown	0	0	9
1688	TRUE	Empty	| transcript=TGGT1_269980-t26_1 | gene=TGGT1_269980 | organism=Toxoplasma_gondii_GT1 | gene_product=putative preprotein translocase Sec61 | transcript_product=putative preprotein translocase Sec61 | location=TGGT1_chrVIII:5481592-5486135(-) | protein_length=473 | sequence_SO=chromosome | SO=protein_coding_gene | is_pseudo=false	TGGT1_269980-t26_1-p1		52 kDa		unknown	0	0	2
1188	TRUE	Empty	| transcript=TGGT1_270550-t26_1 | gene=TGGT1_270550 | organism=Toxoplasma_gondii_GT1 | gene_product=putative gamma-glutamyl phosphate reductase | transcript_product=putative gamma-glutamyl phosphate reductase | location=TGGT1_chrVIII:5192655-5194793(+) | protein_length=502 | sequence_SO=chromosome | SO=protein_coding_gene | is_pseudo=false	TGGT1_270550-t26_1-p1		54 kDa		unknown	0	0	4
1783	TRUE	Empty	| transcript=TGGT1_270830-t26_1 | gene=TGGT1_270830 | organism=Toxoplasma_gondii_GT1 | gene_product=small nuclear ribonucleoprotein | transcript_product=small nuclear ribonucleoprotein | location=TGGT1_chrVIII:4965286-4968969(-) | protein_length=155 | sequence_SO=chromosome | SO=protein_coding_gene | is_pseudo=false	TGGT1_270830-t26_1-p1		18 kDa		unknown	0	0	2
445	TRUE	Empty	| transcript=TGGT1_271810-t26_1 | gene=TGGT1_271810 | organism=Toxoplasma_gondii_GT1 | gene_product=putative lanp | transcript_product=putative lanp | location=TGGT1_chrVIII:4346960-4348612(-) | protein_length=283 | sequence_SO=chromosome | SO=protein_coding_gene | is_pseudo=false	TGGT1_271810-t26_1-p1		32 kDa		unknown	0	0	11
1672	TRUE	Empty	| transcript=TGGT1_271820-t26_1 | gene=TGGT1_271820 | organism=Toxoplasma_gondii_GT1 | gene_product=lipoyltransferase and lipoate-protein ligase subfamily protein | transcript_product=lipoyltransferase and lipoate-protein ligase subfamily protein | location=TGGT1_chrVIII:4339237-4344432(+) | protein_length=476 | sequence_SO=chromosome | SO=protein_coding_gene | is_pseudo=false	TGGT1_271820-t26_1-p1		53 kDa		unknown	0	0	2
1189	TRUE	Empty	| transcript=TGGT1_272660-t26_1 | gene=TGGT1_272660 | organism=Toxoplasma_gondii_GT1 | gene_product=hypothetical protein | transcript_product=hypothetical protein | location=TGGT1_chrVIII:3808733-3810272(+) | protein_length=258 | sequence_SO=chromosome | SO=protein_coding_gene | is_pseudo=false	TGGT1_272660-t26_1-p1		28 kDa		unknown	0	0	5
659	TRUE	Empty	| transcript=TGGT1_273460-t26_1 | gene=TGGT1_273460 | organism=Toxoplasma_gondii_GT1 | gene_product=eukaryotic translation initiation factor 3 subunit 6 interacting protein | transcript_product=eukaryotic translation initiation factor 3 subunit 6 interacting protein | location=TGGT1_chrVIII:3489847-3495730(-) | protein_length=639 | sequence_SO=chromosome | SO=protein_coding_gene | is_pseudo=false	TGGT1_273460-t26_1-p1		75 kDa		unknown	0	0	7
1190	TRUE	Empty	| transcript=TGGT1_273905-t26_1 | gene=TGGT1_273905 | organism=Toxoplasma_gondii_GT1 | gene_product=hypothetical protein | transcript_product=hypothetical protein | location=TGGT1_chrVIII:3178311-3184467(+) | protein_length=373 | sequence_SO=chromosome | SO=protein_coding_gene | is_pseudo=false	TGGT1_273905-t26_1-p1		41 kDa		unknown	0	0	4
1053	TRUE	Empty	| transcript=TGGT1_273960-t26_1 | gene=TGGT1_273960 | organism=Toxoplasma_gondii_GT1 | gene_product=chaperonin GroS protein | transcript_product=chaperonin GroS protein | location=TGGT1_chrVIII:3141275-3146091(+) | protein_length=374 | sequence_SO=chromosome | SO=protein_coding_gene | is_pseudo=false	TGGT1_273960-t26_1-p1		40 kDa		unknown	0	0	5
727	TRUE	Empty	| transcript=TGGT1_275440-t26_1 | gene=TGGT1_275440 | organism=Toxoplasma_gondii_GT1 | gene_product=dense granule protein GRA6 | transcript_product=dense granule protein GRA6 | location=TGGT1_chrX:7158307-7158999(-) | protein_length=223 | sequence_SO=chromosome | SO=protein_coding_gene | is_pseudo=false	TGGT1_275440-t26_1-p1		23 kDa		unknown	0	0	5
1054	TRUE	Empty	| transcript=TGGT1_275690-t26_1 | gene=TGGT1_275690 | organism=Toxoplasma_gondii_GT1 | gene_product=putative ClpB | transcript_product=putative ClpB | location=TGGT1_chrIII:255659-267189(+) | protein_length=1022 | sequence_SO=chromosome | SO=protein_coding_gene | is_pseudo=false	TGGT1_275690-t26_1-p1		115 kDa		unknown	0	0	5
1657	TRUE	Empty	| transcript=TGGT1_275802-t26_1 | gene=TGGT1_275802 | organism=Toxoplasma_gondii_GT1 | gene_product=SRP72 RNA-binding domain-containing protein | transcript_product=SRP72 RNA-binding domain-containing protein | location=TGGT1_chrIII:207327-214479(-) | protein_length=731 | sequence_SO=chromosome | SO=protein_coding_gene | is_pseudo=false	TGGT1_275802-t26_1-p1		80 kDa		unknown	0	0	2
431	TRUE	Empty	| transcript=TGGT1_277080-t26_1 | gene=TGGT1_277080 | organism=Toxoplasma_gondii_GT1 | gene_product=microneme protein MIC5 | transcript_product=microneme protein MIC5 | location=TGGT1_chrXII:6631512-6633486(-) | protein_length=181 | sequence_SO=chromosome | SO=protein_coding_gene | is_pseudo=false	TGGT1_277080-t26_1-p1		20 kDa		unknown	0	0	13
113	TRUE	Empty	| transcript=TGGT1_277270-t26_1 | gene=TGGT1_277270 | organism=Toxoplasma_gondii_GT1 | gene_product=NTPase II | transcript_product=NTPase II | location=AAQM03000418:1-4939(+) | protein_length=862 | sequence_SO=contig | SO=protein_coding_gene | is_pseudo=false	TGGT1_277270-t26_1-p1		96 kDa	TRUE	unknown	0	0	34
1474	TRUE	Empty	| transcript=TGGT1_277500-t26_1 | gene=TGGT1_277500 | organism=Toxoplasma_gondii_GT1 | gene_product=putative 26S proteasome regulatory subunit 7 | transcript_product=putative 26S proteasome regulatory subunit 7 | location=TGGT1_chrXII:6576106-6581002(+) | protein_length=476 | sequence_SO=chromosome | SO=protein_coding_gene | is_pseudo=false	TGGT1_277500-t26_1-p1		52 kDa		unknown	0	0	3
1729	TRUE	Empty	| transcript=TGGT1_277760-t26_1 | gene=TGGT1_277760 | organism=Toxoplasma_gondii_GT1 | gene_product=putative adenylosuccinate lyase | transcript_product=putative adenylosuccinate lyase | location=TGGT1_chrXII:6447199-6453543(+) | protein_length=662 | sequence_SO=chromosome | SO=protein_coding_gene | is_pseudo=false	TGGT1_277760-t26_1-p1		74 kDa		unknown	0	0	3
1215	TRUE	Empty	| transcript=TGGT1_278050-t26_1 | gene=TGGT1_278050 | organism=Toxoplasma_gondii_GT1 | gene_product=putative proteasome subunit alpha type 1 | transcript_product=putative proteasome subunit alpha type 1 | location=TGGT1_chrXII:6244565-6249677(-) | protein_length=247 | sequence_SO=chromosome | SO=protein_coding_gene | is_pseudo=false	TGGT1_278050-t26_1-p1		27 kDa		unknown	0	0	4
1447	TRUE	Empty	| transcript=TGGT1_278660-t26_1 | gene=TGGT1_278660 | organism=Toxoplasma_gondii_GT1 | gene_product=putative P-type ATPase4 | transcript_product=putative P-type ATPase4 | location=TGGT1_chrXII:5863040-5875230(+) | protein_length=1338 | sequence_SO=chromosome | SO=protein_coding_gene | is_pseudo=false	TGGT1_278660-t26_1-p1		145 kDa		unknown	0	0	3
1375	TRUE	Empty	| transcript=TGGT1_278830-t26_1 | gene=TGGT1_278830 | organism=Toxoplasma_gondii_GT1 | gene_product=glucose-6-phosphate 1-dehydrogenase | transcript_product=glucose-6-phosphate 1-dehydrogenase | location=TGGT1_chrXII:5748919-5762087(+) | protein_length=878 | sequence_SO=chromosome | SO=protein_coding_gene | is_pseudo=false	TGGT1_278830-t26_1-p1		98 kDa		unknown	0	0	3
1587	TRUE	Empty	| transcript=TGGT1_278990-t26_1 | gene=TGGT1_278990 | organism=Toxoplasma_gondii_GT1 | gene_product=putative phosphate carrier | transcript_product=putative phosphate carrier | location=TGGT1_chrXII:5622211-5625652(-) | protein_length=479 | sequence_SO=chromosome | SO=protein_coding_gene | is_pseudo=false	TGGT1_278990-t26_1-p1		53 kDa		unknown	0	0	2
937	TRUE	Empty	| transcript=TGGT1_279380-t26_1 | gene=TGGT1_279380 | organism=Toxoplasma_gondii_GT1 | gene_product=hypothetical protein | transcript_product=hypothetical protein | location=TGGT1_chrIX:50522-55380(+) | protein_length=320 | sequence_SO=chromosome | SO=protein_coding_gene | is_pseudo=false	TGGT1_279380-t26_1-p1		35 kDa		unknown	0	0	6
1664	TRUE	Empty	| transcript=TGGT1_279400-t26_1 | gene=TGGT1_279400 | organism=Toxoplasma_gondii_GT1 | gene_product=putative glutaredoxin | transcript_product=putative glutaredoxin | location=TGGT1_chrIX:38768-40339(+) | protein_length=146 | sequence_SO=chromosome | SO=protein_coding_gene | is_pseudo=false	TGGT1_279400-t26_1-p1		16 kDa		unknown	0	0	2
708	TRUE	Empty	| transcript=TGGT1_280380-t26_1 | gene=TGGT1_280380 | organism=Toxoplasma_gondii_GT1 | gene_product=poly(ADP-ribose) glycohydrolase | transcript_product=poly(ADP-ribose) glycohydrolase | location=TGGT1_chrVIIa:467123-469417(+) | protein_length=553 | sequence_SO=chromosome | SO=protein_coding_gene | is_pseudo=false	TGGT1_280380-t26_1-p1		62 kDa		unknown	0	0	8
1557	TRUE	Empty	| transcript=TGGT1_280490-t26_1 | gene=TGGT1_280490 | organism=Toxoplasma_gondii_GT1 | gene_product=U-box domain-containing protein | transcript_product=U-box domain-containing protein | location=TGGT1_chrVIIa:332194-348045(-) | protein_length=1089 | sequence_SO=chromosome | SO=protein_coding_gene | is_pseudo=false	TGGT1_280490-t26_1-p1		122 kDa		unknown	0	0	4
1242	TRUE	Empty	| transcript=TGGT1_280600-t26_1 | gene=TGGT1_280600 | organism=Toxoplasma_gondii_GT1 | gene_product=putative histidyl-tRNA synthetase (HisRS) | transcript_product=putative histidyl-tRNA synthetase (HisRS) | location=TGGT1_chrVIIa:251998-256202(-) | protein_length=1252 | sequence_SO=chromosome | SO=protein_coding_gene | is_pseudo=false	TGGT1_280600-t26_1-p1		135 kDa	TRUE	unknown	0	0	4
1427	TRUE	Empty	| transcript=TGGT1_280710-t26_1 | gene=TGGT1_280710 | organism=Toxoplasma_gondii_GT1 | gene_product=putative 20S proteasome subunit beta 7 | transcript_product=putative 20S proteasome subunit beta 7 | location=TGGT1_chrVIIa:136134-140480(-) | protein_length=266 | sequence_SO=chromosome | SO=protein_coding_gene | is_pseudo=false	TGGT1_280710-t26_1-p1		30 kDa		unknown	0	0	3
1838	TRUE	Empty	| transcript=TGGT1_280740-t26_1 | gene=TGGT1_280740 | organism=Toxoplasma_gondii_GT1 | gene_product=signal peptidase | transcript_product=signal peptidase | location=TGGT1_chrVIIa:110222-113066(-) | protein_length=223 | sequence_SO=chromosome | SO=protein_coding_gene | is_pseudo=false	TGGT1_280740-t26_1-p1		25 kDa		unknown	0	0	2
1432	TRUE	Empty	| transcript=TGGT1_282055-t26_1 | gene=TGGT1_282055 | organism=Toxoplasma_gondii_GT1 | gene_product=protein phosphatase PP2C-hn | transcript_product=protein phosphatase PP2C-hn | location=TGGT1_chrVIIa:4262456-4267234(-) | protein_length=478 | sequence_SO=chromosome | SO=protein_coding_gene | is_pseudo=false	TGGT1_282055-t26_1-p1		52 kDa		unknown	0	0	3
1521	TRUE	Empty	| transcript=TGGT1_282180-t26_1 | gene=TGGT1_282180 | organism=Toxoplasma_gondii_GT1 | gene_product=hypothetical protein | transcript_product=hypothetical protein | location=TGGT1_chrVIIa:4328496-4332200(-) | protein_length=310 | sequence_SO=chromosome | SO=protein_coding_gene | is_pseudo=false	TGGT1_282180-t26_1-p1		35 kDa		unknown	0	0	3
803	TRUE	Empty	| transcript=TGGT1_283780-t26_1 | gene=TGGT1_283780 | organism=Toxoplasma_gondii_GT1 | gene_product=glucose-6-phosphate isomerase GPI | transcript_product=glucose-6-phosphate isomerase GPI | location=TGGT1_chrV:2809762-2819876(-) | protein_length=661 | sequence_SO=chromosome | SO=protein_coding_gene | is_pseudo=false	TGGT1_283780-t26_1-p1		74 kDa		unknown	0	0	8
611	TRUE	Empty	| transcript=TGGT1_283850-t26_1 | gene=TGGT1_283850 | organism=Toxoplasma_gondii_GT1 | gene_product=peptidyl-prolyl cis-trans isomerase | transcript_product=peptidyl-prolyl cis-trans isomerase | location=TGGT1_chrV:2748825-2756049(-) | protein_length=503 | sequence_SO=chromosome | SO=protein_coding_gene | is_pseudo=false	TGGT1_283850-t26_1-p1		56 kDa	TRUE	unknown	0	0	7
1382	TRUE	Empty	| transcript=TGGT1_284540-t26_1 | gene=TGGT1_284540 | organism=Toxoplasma_gondii_GT1 | gene_product=ATP synthase F1, delta subunit protein | transcript_product=ATP synthase F1, delta subunit protein | location=TGGT1_chrV:2579034-2580826(-) | protein_length=252 | sequence_SO=chromosome | SO=protein_coding_gene | is_pseudo=false	TGGT1_284540-t26_1-p1		28 kDa		unknown	0	0	3
1714	TRUE	Empty	| transcript=TGGT1_286090-t26_1 | gene=TGGT1_286090 | organism=Toxoplasma_gondii_GT1 | gene_product=putative translation initiation factor SUI1 | transcript_product=putative translation initiation factor SUI1 | location=TGGT1_chrV:1856609-1857164(+) | protein_length=114 | sequence_SO=chromosome | SO=protein_coding_gene | is_pseudo=false	TGGT1_286090-t26_1-p1		12 kDa	TRUE	unknown	0	0	2
804	TRUE	Empty	| transcript=TGGT1_286120-t26_1 | gene=TGGT1_286120 | organism=Toxoplasma_gondii_GT1 | gene_product=prolyl endopeptidase | transcript_product=prolyl endopeptidase | location=TGGT1_chrV:1831629-1840693(-) | protein_length=825 | sequence_SO=chromosome | SO=protein_coding_gene | is_pseudo=false	TGGT1_286120-t26_1-p1		93 kDa		unknown	0	0	8
1286	TRUE	Empty	| transcript=TGGT1_286450-t26_1 | gene=TGGT1_286450 | organism=Toxoplasma_gondii_GT1 | gene_product=dense granule protein GRA5 | transcript_product=dense granule protein GRA5 | location=TGGT1_chrV:1680404-1680766(+) | protein_length=120 | sequence_SO=chromosome | SO=protein_coding_gene | is_pseudo=false	TGGT1_286450-t26_1-p1		13 kDa		unknown	0	0	2
1673	TRUE	Empty	| transcript=TGGT1_286630-t26_1 | gene=TGGT1_286630 | organism=Toxoplasma_gondii_GT1 | gene_product=redoxin domain-containing protein | transcript_product=redoxin domain-containing protein | location=TGGT1_chrV:1606591-1607469(+) | protein_length=292 | sequence_SO=chromosome | SO=protein_coding_gene | is_pseudo=false	TGGT1_286630-t26_1-p1		31 kDa		unknown	0	0	2
1789	TRUE	Empty	| transcript=TGGT1_286720-t26_1 | gene=TGGT1_286720 | organism=Toxoplasma_gondii_GT1 | gene_product=heat shock protein HSP28 | transcript_product=heat shock protein HSP28 | location=TGGT1_chrV:1565219-1566049(+) | protein_length=276 | sequence_SO=chromosome | SO=protein_coding_gene | is_pseudo=false	TGGT1_286720-t26_1-p1		31 kDa		unknown	0	0	2
1507	TRUE	Empty	| transcript=TGGT1_286750-t26_1 | gene=TGGT1_286750 | organism=Toxoplasma_gondii_GT1 | gene_product=MA3 domain-containing protein | transcript_product=MA3 domain-containing protein | location=TGGT1_chrV:1543494-1550842(+) | protein_length=515 | sequence_SO=chromosome | SO=protein_coding_gene | is_pseudo=false	TGGT1_286750-t26_1-p1		59 kDa		unknown	0	0	3
1229	TRUE	Empty	| transcript=TGGT1_287210-t26_1 | gene=TGGT1_287210 | organism=Toxoplasma_gondii_GT1 | gene_product=putative proteasome subunit alpha2 | transcript_product=putative proteasome subunit alpha2 | location=TGGT1_chrV:1378941-1381792(-) | protein_length=236 | sequence_SO=chromosome | SO=protein_coding_gene | is_pseudo=false	TGGT1_287210-t26_1-p1		26 kDa		unknown	0	0	4
891	TRUE	Empty	| transcript=TGGT1_288630-t26_1 | gene=TGGT1_288630 | organism=Toxoplasma_gondii_GT1 | gene_product=putative nucleosome assembly protein (NAP) | transcript_product=putative nucleosome assembly protein (NAP) | location=TGGT1_chrIX:2455396-2456752(+) | protein_length=281 | sequence_SO=chromosome | SO=protein_coding_gene | is_pseudo=false	TGGT1_288630-t26_1-p1		32 kDa		unknown	0	0	6
1055	TRUE	Empty	| transcript=TGGT1_289300-t26_1 | gene=TGGT1_289300 | organism=Toxoplasma_gondii_GT1 | gene_product=methionyl-tRNA synthetase | transcript_product=methionyl-tRNA synthetase | location=TGGT1_chrIX:2966904-2971258(+) | protein_length=976 | sequence_SO=chromosome | SO=protein_coding_gene | is_pseudo=false	TGGT1_289300-t26_1-p1		106 kDa		unknown	0	0	5
1292	TRUE	Empty	| transcript=TGGT1_289530-t26_1 | gene=TGGT1_289530 | organism=Toxoplasma_gondii_GT1 | gene_product=ribosomal protein RPL19 | transcript_product=ribosomal protein RPL19 | location=TGGT1_chrIX:3095967-3098521(-) | protein_length=187 | sequence_SO=chromosome | SO=protein_coding_gene | is_pseudo=false	TGGT1_289530-t26_1-p1		22 kDa		unknown	0	0	2
825	TRUE	Empty	| transcript=TGGT1_289600-t26_1 | gene=TGGT1_289600 | organism=Toxoplasma_gondii_GT1 | gene_product=heat shock protein HSP29 | transcript_product=heat shock protein HSP29 | location=TGGT1_chrIX:3148428-3149703(-) | protein_length=272 | sequence_SO=chromosome | SO=protein_coding_gene | is_pseudo=false	TGGT1_289600-t26_1-p1		30 kDa		unknown	0	0	4
1423	TRUE	Empty	| transcript=TGGT1_289830-t26_1 | gene=TGGT1_289830 | organism=Toxoplasma_gondii_GT1 | gene_product=putative eukaryotic initiation factor-3, delta subunit | transcript_product=putative eukaryotic initiation factor-3, delta subunit | location=TGGT1_chrIX:3281722-3286956(+) | protein_length=335 | sequence_SO=chromosome | SO=protein_coding_gene | is_pseudo=false	TGGT1_289830-t26_1-p1		38 kDa		unknown	0	0	3
938	TRUE	Empty	| transcript=TGGT1_290005-t26_1 | gene=TGGT1_290005 | organism=Toxoplasma_gondii_GT1 | gene_product=putative proteasome subunit beta type 1 | transcript_product=putative proteasome subunit beta type 1 | location=TGGT1_chrIX:3387292-3392148(-) | protein_length=359 | sequence_SO=chromosome | SO=protein_coding_gene | is_pseudo=false	TGGT1_290005-t26_1-p1		40 kDa		unknown	0	0	6
1351	TRUE	Empty	| transcript=TGGT1_290160-t26_1 | gene=TGGT1_290160 | organism=Toxoplasma_gondii_GT1 | gene_product=putative sortilin | transcript_product=putative sortilin | location=TGGT1_chrIX:3410442-3420211(-) | protein_length=1033 | sequence_SO=chromosome | SO=protein_coding_gene | is_pseudo=false	TGGT1_290160-t26_1-p1		114 kDa		unknown	0	0	3
453	TRUE	Empty	| transcript=TGGT1_290200-t26_1 | gene=TGGT1_290200 | organism=Toxoplasma_gondii_GT1 | gene_product=NAD/NADP octopine/nopaline dehydrogenase, alpha-helical domain-containing protein | transcript_product=NAD/NADP octopine/nopaline dehydrogenase, alpha-helical domain-containing protein | location=TGGT1_chrIX:3448166-3452814(-) | protein_length=435 | sequence_SO=chromosome | SO=protein_coding_gene |…	TGGT1_290200-t26_1-p1		48 kDa		unknown	0	0	13
337	TRUE	Empty	| transcript=TGGT1_290290-t26_1 | gene=TGGT1_290290 | organism=Toxoplasma_gondii_GT1 | gene_product=ubiquitin-activating enzyme E1 family protein | transcript_product=ubiquitin-activating enzyme E1 family protein | location=TGGT1_chrIX:3489378-3499339(+) | protein_length=1092 | sequence_SO=chromosome | SO=protein_coding_gene | is_pseudo=false	TGGT1_290290-t26_1-p1		120 kDa		unknown	0	0	12
1457	TRUE	Empty	| transcript=TGGT1_290300-t26_1 | gene=TGGT1_290300 | organism=Toxoplasma_gondii_GT1 | gene_product=hypothetical protein | transcript_product=hypothetical protein | location=TGGT1_chrIX:3500533-3501630(+) | protein_length=365 | sequence_SO=chromosome | SO=protein_coding_gene | is_pseudo=false	TGGT1_290300-t26_1-p1		38 kDa		unknown	0	0	3
245	TRUE	Empty	| transcript=TGGT1_290670-t26_1 | gene=TGGT1_290670 | organism=Toxoplasma_gondii_GT1 | gene_product=leucyl aminopeptidase LAP | transcript_product=leucyl aminopeptidase LAP | location=TGGT1_chrIX:3637150-3642271(+) | protein_length=781 | sequence_SO=chromosome | SO=protein_coding_gene | is_pseudo=false	TGGT1_290670-t26_1-p1		83 kDa	TRUE	unknown	0	0	18
1698	TRUE	Empty	| transcript=TGGT1_290890-t26_1 | gene=TGGT1_290890 | organism=Toxoplasma_gondii_GT1 | gene_product=putative carbonyl reductase 1 | transcript_product=putative carbonyl reductase 1 | location=TGGT1_chrIX:3727182-3731041(+) | protein_length=411 | sequence_SO=chromosome | SO=protein_coding_gene | is_pseudo=false	TGGT1_290890-t26_1-p1		45 kDa		unknown	0	0	2
311	TRUE	Empty	| transcript=TGGT1_291930-t26_1 | gene=TGGT1_291930 | organism=Toxoplasma_gondii_GT1 | gene_product=RNA recognition motif-containing protein | transcript_product=RNA recognition motif-containing protein | location=TGGT1_chrIX:4212023-4217780(+) | protein_length=705 | sequence_SO=chromosome | SO=protein_coding_gene | is_pseudo=false	TGGT1_291930-t26_1-p1		73 kDa		unknown	0	0	14
1779	TRUE	Empty	| transcript=TGGT1_291950-t26_1 | gene=TGGT1_291950 | organism=Toxoplasma_gondii_GT1 | gene_product=RNA recognition motif-containing protein | transcript_product=RNA recognition motif-containing protein | location=TGGT1_chrIX:4225895-4238503(-) | protein_length=725 | sequence_SO=chromosome | SO=protein_coding_gene | is_pseudo=false	TGGT1_291950-t26_1-p1		74 kDa		unknown	0	0	2
517	TRUE	Empty	| transcript=TGGT1_292920-t26_1 | gene=TGGT1_292920 | organism=Toxoplasma_gondii_GT1 | gene_product=putative heat shock protein 75 | transcript_product=putative heat shock protein 75 | location=TGGT1_chrIa:3979-11415(+) | protein_length=861 | sequence_SO=chromosome | SO=protein_coding_gene | is_pseudo=false	TGGT1_292920-t26_1-p1		95 kDa		unknown	0	0	11
518	TRUE	Empty	| transcript=TGGT1_293180-t26_1 | gene=TGGT1_293180 | organism=Toxoplasma_gondii_GT1 | gene_product=NADP-specific glutamate dehydrogenase | transcript_product=NADP-specific glutamate dehydrogenase | location=TGGT1_chrIa:124576-129868(-) | protein_length=578 | sequence_SO=chromosome | SO=protein_coding_gene | is_pseudo=false	TGGT1_293180-t26_1-p1		64 kDa		unknown	0	0	11
805	TRUE	Empty	| transcript=TGGT1_293340-t26_1 | gene=TGGT1_293340 | organism=Toxoplasma_gondii_GT1 | gene_product=putative ran binding family protein 1 | transcript_product=putative ran binding family protein 1 | location=TGGT1_chrIa:253878-256712(-) | protein_length=212 | sequence_SO=chromosome | SO=protein_coding_gene | is_pseudo=false	TGGT1_293340-t26_1-p1		24 kDa		unknown	0	0	7
1554	TRUE	Empty	| transcript=TGGT1_293470-t26_1 | gene=TGGT1_293470 | organism=Toxoplasma_gondii_GT1 | gene_product=hypothetical protein | transcript_product=hypothetical protein | location=TGGT1_chrIa:333691-336002(-) | protein_length=400 | sequence_SO=chromosome | SO=protein_coding_gene | is_pseudo=false	TGGT1_293470-t26_1-p1		43 kDa		unknown	0	0	2
1056	TRUE	Empty	| transcript=TGGT1_293580-t26_1 | gene=TGGT1_293580 | organism=Toxoplasma_gondii_GT1 | gene_product=prefoldin subunit protein | transcript_product=prefoldin subunit protein | location=TGGT1_chrIa:418038-419649(-) | protein_length=170 | sequence_SO=chromosome | SO=protein_coding_gene | is_pseudo=false	TGGT1_293580-t26_1-p1		18 kDa		unknown	0	0	6
1140	TRUE	Empty	| transcript=TGGT1_293670-t26_1 | gene=TGGT1_293670 | organism=Toxoplasma_gondii_GT1 | gene_product=transcription elongation factor A TFIIS | transcript_product=transcription elongation factor A TFIIS | location=TGGT1_chrIa:485194-486450(+) | protein_length=418 | sequence_SO=chromosome | SO=protein_coding_gene | is_pseudo=false	TGGT1_293670-t26_1-p1		46 kDa		unknown	0	0	2
264	TRUE	Empty	| transcript=TGGT1_293690-t26_1 | gene=TGGT1_293690 | organism=Toxoplasma_gondii_GT1 | gene_product=profilin PRF | transcript_product=profilin PRF | location=TGGT1_chrIa:496750-498091(-) | protein_length=165 | sequence_SO=chromosome | SO=protein_coding_gene | is_pseudo=false	TGGT1_293690-t26_1-p1		18 kDa		unknown	0	0	17
1589	TRUE	Empty	| transcript=TGGT1_293740-t26_1 | gene=TGGT1_293740 | organism=Toxoplasma_gondii_GT1 | gene_product=hypothetical protein | transcript_product=hypothetical protein | location=TGGT1_chrIa:526546-528232(+) | protein_length=96 | sequence_SO=chromosome | SO=protein_coding_gene | is_pseudo=false	TGGT1_293740-t26_1-p1		11 kDa		unknown	0	0	2
1581	TRUE	Empty	| transcript=TGGT1_293770-t26_1 | gene=TGGT1_293770 | organism=Toxoplasma_gondii_GT1 | gene_product=chitinase-like protein CLP1 | transcript_product=chitinase-like protein CLP1 | location=TGGT1_chrIa:535588-540898(+) | protein_length=714 | sequence_SO=chromosome | SO=protein_coding_gene | is_pseudo=false	TGGT1_293770-t26_1-p1		75 kDa		unknown	0	0	2
806	TRUE	Empty	| transcript=TGGT1_293870-t26_1 | gene=TGGT1_293870 | organism=Toxoplasma_gondii_GT1 | gene_product=putative thioredoxin | transcript_product=putative thioredoxin | location=TGGT1_chrIa:604538-605891(+) | protein_length=106 | sequence_SO=chromosome | SO=protein_coding_gene | is_pseudo=false	TGGT1_293870-t26_1-p1		12 kDa		unknown	0	0	8
313	TRUE	Empty	| transcript=TGGT1_294200-t26_1 | gene=TGGT1_294200 | organism=Toxoplasma_gondii_GT1 | gene_product=glucose-6-phosphate 1-dehydrogenase | transcript_product=glucose-6-phosphate 1-dehydrogenase | location=TGGT1_chrIa:683542-690397(+) | protein_length=560 | sequence_SO=chromosome | SO=protein_coding_gene | is_pseudo=false	TGGT1_294200-t26_1-p1		63 kDa		unknown	0	0	15
1828	TRUE	Empty	| transcript=TGGT1_294350-t26_1 | gene=TGGT1_294350 | organism=Toxoplasma_gondii_GT1 | gene_product=DEAD/DEAH box helicase domain-containing protein | transcript_product=DEAD/DEAH box helicase domain-containing protein | location=TGGT1_chrIa:802644-825713(-) | protein_length=2434 | sequence_SO=chromosome | SO=protein_coding_gene | is_pseudo=false	TGGT1_294350-t26_1-p1		274 kDa		unknown	0	0	2
459	TRUE	Empty	| transcript=TGGT1_294620-t26_1 | gene=TGGT1_294620 | organism=Toxoplasma_gondii_GT1 | gene_product=putative eukaryotic initiation factor-3, subunit 8 | transcript_product=putative eukaryotic initiation factor-3, subunit 8 | location=TGGT1_chrIa:989669-996523(-) | protein_length=971 | sequence_SO=chromosome | SO=protein_coding_gene | is_pseudo=false	TGGT1_294620-t26_1-p1		109 kDa		unknown	0	0	11
1057	TRUE	Empty	| transcript=TGGT1_294640-t26_1 | gene=TGGT1_294640 | organism=Toxoplasma_gondii_GT1 | gene_product=ribonucleoside-diphosphate reductase large chain | transcript_product=ribonucleoside-diphosphate reductase large chain | location=TGGT1_chrIa:1013691-1019168(+) | protein_length=877 | sequence_SO=chromosome | SO=protein_coding_gene | is_pseudo=false	TGGT1_294640-t26_1-p1		98 kDa		unknown	0	0	5
1058	TRUE	Empty	| transcript=TGGT1_294670-t26_1 | gene=TGGT1_294670 | organism=Toxoplasma_gondii_GT1 | gene_product=translation initiation factor 3 subunit | transcript_product=translation initiation factor 3 subunit | location=TGGT1_chrIa:1039815-1044413(-) | protein_length=277 | sequence_SO=chromosome | SO=protein_coding_gene | is_pseudo=false	TGGT1_294670-t26_1-p1		32 kDa		unknown	0	0	5
1075	TRUE	Empty	| transcript=TGGT1_294710-t26_1 | gene=TGGT1_294710 | organism=Toxoplasma_gondii_GT1 | gene_product=RNA recognition motif-containing protein | transcript_product=RNA recognition motif-containing protein | location=TGGT1_chrIa:1067961-1074404(-) | protein_length=1151 | sequence_SO=chromosome | SO=protein_coding_gene | is_pseudo=false	TGGT1_294710-t26_1-p1		122 kDa		unknown	0	0	5
55	TRUE	Empty	| transcript=TGGT1_294800B-t26_1 | gene=TGGT1_294800B | organism=Toxoplasma_gondii_GT1 | gene_product=putative elongation factor 1-alpha (EF-1-ALPHA) | transcript_product=putative elongation factor 1-alpha (EF-1-ALPHA) | location=TGGT1_chrIa:1133102-1134034(-) | protein_length=310 | sequence_SO=chromosome | SO=protein_coding_gene | is_pseudo=false	TGGT1_294800B-t26_1-p1		34 kDa	TRUE	unknown	0	0	55
1223	TRUE	Empty	| transcript=TGGT1_294898-t26_1 | gene=TGGT1_294898 | organism=Toxoplasma_gondii_GT1 | gene_product=tetratricopeptide repeat-containing protein | transcript_product=tetratricopeptide repeat-containing protein | location=TGGT1_chrIa:1236755-1244990(-) | protein_length=827 | sequence_SO=chromosome | SO=protein_coding_gene | is_pseudo=false	TGGT1_294898-t26_1-p1		89 kDa		unknown	0	0	4
939	TRUE	Empty	| transcript=TGGT1_295040-t26_1 | gene=TGGT1_295040 | organism=Toxoplasma_gondii_GT1 | gene_product=HEAT repeat-containing protein | transcript_product=HEAT repeat-containing protein | location=TGGT1_chrIa:1332125-1343550(-) | protein_length=971 | sequence_SO=chromosome | SO=protein_coding_gene | is_pseudo=false	TGGT1_295040-t26_1-p1		105 kDa		unknown	0	0	6
432	TRUE	Empty	| transcript=TGGT1_295110-t26_1 | gene=TGGT1_295110 | organism=Toxoplasma_gondii_GT1 | gene_product=rhoptry protein ROP7 | transcript_product=rhoptry protein ROP7 | location=AAQM03000462:293-2020(-) | protein_length=575 | sequence_SO=contig | SO=protein_coding_gene | is_pseudo=false	TGGT1_295110-t26_1-p1		63 kDa	TRUE	unknown	0	0	13
630	TRUE	Empty	| transcript=TGGT1_295350-t26_1 | gene=TGGT1_295350 | organism=Toxoplasma_gondii_GT1 | gene_product=putative nucleoside diphosphate kinase | transcript_product=putative nucleoside diphosphate kinase | location=TGGT1_chrIa:1794066-1795458(-) | protein_length=155 | sequence_SO=chromosome | SO=protein_coding_gene | is_pseudo=false	TGGT1_295350-t26_1-p1		18 kDa		unknown	0	0	10
566	TRUE	Empty	| transcript=TGGT1_297060-t26_1 | gene=TGGT1_297060 | organism=Toxoplasma_gondii_GT1 | gene_product=phosphoglycerate mutase PGMII | transcript_product=phosphoglycerate mutase PGMII | location=TGGT1_chrII:1486715-1490594(-) | protein_length=339 | sequence_SO=chromosome | SO=protein_coding_gene | is_pseudo=false	TGGT1_297060-t26_1-p1		38 kDa		unknown	0	0	12
1334	TRUE	Empty	| transcript=TGGT1_297070-t26_1 | gene=TGGT1_297070 | organism=Toxoplasma_gondii_GT1 | gene_product=hypothetical protein | transcript_product=hypothetical protein | location=TGGT1_chrII:1492810-1494671(-) | protein_length=519 | sequence_SO=chromosome | SO=protein_coding_gene | is_pseudo=false	TGGT1_297070-t26_1-p1		58 kDa		unknown	0	0	3
665	TRUE	Empty	| transcript=TGGT1_297430-t26_1 | gene=TGGT1_297430 | organism=Toxoplasma_gondii_GT1 | gene_product=hypothetical protein | transcript_product=hypothetical protein | location=TGGT1_chrII:1749482-1752364(+) | protein_length=248 | sequence_SO=chromosome | SO=protein_coding_gene | is_pseudo=false	TGGT1_297430-t26_1-p1		25 kDa		unknown	0	0	7
1870	TRUE	Empty	| transcript=TGGT1_297720-t26_1 | gene=TGGT1_297720 | organism=Toxoplasma_gondii_GT1 | gene_product=trehalose-phosphatase | transcript_product=trehalose-phosphatase | location=TGGT1_chrII:1916468-1928938(+) | protein_length=1222 | sequence_SO=chromosome | SO=protein_coding_gene | is_pseudo=false	TGGT1_297720-t26_1-p1		137 kDa		unknown	0	0	2
1345	TRUE	Empty	| transcript=TGGT1_297810-t26_1 | gene=TGGT1_297810 | organism=Toxoplasma_gondii_GT1 | gene_product=hypothetical protein | transcript_product=hypothetical protein | location=TGGT1_chrII:2012516-2015258(-) | protein_length=266 | sequence_SO=chromosome | SO=protein_coding_gene | is_pseudo=false	TGGT1_297810-t26_1-p1		30 kDa		unknown	0	0	3
1733	TRUE	Empty	| transcript=TGGT1_297970-t26_1 | gene=TGGT1_297970 | organism=Toxoplasma_gondii_GT1 | gene_product=aspartyl aminopeptidase | transcript_product=aspartyl aminopeptidase | location=TGGT1_chrII:2122080-2130718(+) | protein_length=508 | sequence_SO=chromosome | SO=protein_coding_gene | is_pseudo=false	TGGT1_297970-t26_1-p1		56 kDa		unknown	0	0	2
992	TRUE	Empty	| transcript=TGGT1_298610-t26_1 | gene=TGGT1_298610 | organism=Toxoplasma_gondii_GT1 | gene_product=GYF domain-containing protein | transcript_product=GYF domain-containing protein | location=TGGT1_chrXI:6511021-6521705(+) | protein_length=2331 | sequence_SO=chromosome | SO=protein_coding_gene | is_pseudo=false	TGGT1_298610-t26_1-p1		238 kDa		unknown	0	0	5
940	TRUE	Empty	| transcript=TGGT1_299210-t26_1 | gene=TGGT1_299210 | organism=Toxoplasma_gondii_GT1 | gene_product=CTP synthase | transcript_product=CTP synthase | location=TGGT1_chrIII:2095036-2100826(+) | protein_length=652 | sequence_SO=chromosome | SO=protein_coding_gene | is_pseudo=false	TGGT1_299210-t26_1-p1		71 kDa		unknown	0	0	6
1731	TRUE	Empty	| transcript=TGGT1_299780-t26_1 | gene=TGGT1_299780 | organism=Toxoplasma_gondii_GT1 | gene_product=hypothetical protein | transcript_product=hypothetical protein | location=TGGT1_chrXII:309236-312184(-) | protein_length=545 | sequence_SO=chromosome | SO=protein_coding_gene | is_pseudo=false	TGGT1_299780-t26_1-p1		59 kDa		unknown	0	0	2
807	TRUE	Empty	| transcript=TGGT1_299810-t26_1 | gene=TGGT1_299810 | organism=Toxoplasma_gondii_GT1 | gene_product=cysteine-tRNA synthetase (CysRS) | transcript_product=cysteine-tRNA synthetase (CysRS) | location=TGGT1_chrXII:289809-302095(-) | protein_length=898 | sequence_SO=chromosome | SO=protein_coding_gene | is_pseudo=false	TGGT1_299810-t26_1-p1		102 kDa		unknown	0	0	10
519	TRUE	Empty	| transcript=TGGT1_300100-t26_1 | gene=TGGT1_300100 | organism=Toxoplasma_gondii_GT1 | gene_product=rhoptry neck protein RON2 | transcript_product=rhoptry neck protein RON2 | location=TGGT1_chrXII:175560-186129(-) | protein_length=1479 | sequence_SO=chromosome | SO=protein_coding_gene | is_pseudo=false	TGGT1_300100-t26_1-p1		166 kDa		unknown	0	0	11
378	TRUE	Empty	| transcript=TGGT1_300260-t26_1 | gene=TGGT1_300260 | organism=Toxoplasma_gondii_GT1 | gene_product=threonyl-tRNA synthetase family protein | transcript_product=threonyl-tRNA synthetase family protein | location=TGGT1_chrXII:83727-88302(+) | protein_length=844 | sequence_SO=chromosome | SO=protein_coding_gene | is_pseudo=false	TGGT1_300260-t26_1-p1		96 kDa		unknown	0	0	13
1265	TRUE	Empty	| transcript=TGGT1_300310-t26_1 | gene=TGGT1_300310 | organism=Toxoplasma_gondii_GT1 | gene_product=26S proteasome regulatory subunit, S6a family AAA ATpase | transcript_product=26S proteasome regulatory subunit, S6a family AAA ATpase | location=TGGT1_chrXII:55218-62332(-) | protein_length=427 | sequence_SO=chromosome | SO=protein_coding_gene | is_pseudo=false	TGGT1_300310-t26_1-p1		48 kDa	TRUE	unknown	0	0	5
1461	TRUE	Empty	| transcript=TGGT1_301180-t26_1 | gene=TGGT1_301180 | organism=Toxoplasma_gondii_GT1 | gene_product=SAG-related sequence SRS19F | transcript_product=SAG-related sequence SRS19F | location=TGGT1_chrIV:2185215-2186390(-) | protein_length=391 | sequence_SO=chromosome | SO=protein_coding_gene | is_pseudo=false	TGGT1_301180-t26_1-p1		41 kDa	TRUE	unknown	0	0	3
1615	TRUE	Empty	| transcript=TGGT1_304710-t26_1 | gene=TGGT1_304710 | organism=Toxoplasma_gondii_GT1 | gene_product=putative eukaryotic peptide chain release factor | transcript_product=putative eukaryotic peptide chain release factor | location=TGGT1_chrVIIa:615815-622350(-) | protein_length=814 | sequence_SO=chromosome | SO=protein_coding_gene | is_pseudo=false	TGGT1_304710-t26_1-p1		90 kDa		unknown	0	0	2
875	TRUE	Empty	| transcript=TGGT1_304770-t26_1 | gene=TGGT1_304770 | organism=Toxoplasma_gondii_GT1 | gene_product=ubiquitin-conjugating enzyme subfamily protein | transcript_product=ubiquitin-conjugating enzyme subfamily protein | location=TGGT1_chrVIIa:677672-680044(-) | protein_length=155 | sequence_SO=chromosome | SO=protein_coding_gene | is_pseudo=false	TGGT1_304770-t26_1-p1		18 kDa	TRUE	unknown	0	0	5
1807	TRUE	Empty	| transcript=TGGT1_305040-t26_1 | gene=TGGT1_305040 | organism=Toxoplasma_gondii_GT1 | gene_product=HEAT repeat-containing protein | transcript_product=HEAT repeat-containing protein | location=TGGT1_chrIX:4965233-4980115(-) | protein_length=1173 | sequence_SO=chromosome | SO=protein_coding_gene | is_pseudo=false	TGGT1_305040-t26_1-p1		126 kDa		unknown	0	0	2
1341	TRUE	Empty	| transcript=TGGT1_305340-t26_1 | gene=TGGT1_305340 | organism=Toxoplasma_gondii_GT1 | gene_product=corepressor complex CRC230 | transcript_product=corepressor complex CRC230 | location=TGGT1_chrIX:5155746-5169422(+) | protein_length=1916 | sequence_SO=chromosome | SO=protein_coding_gene | is_pseudo=false	TGGT1_305340-t26_1-p1		207 kDa		unknown	0	0	4
1642	TRUE	Empty	| transcript=TGGT1_305460-t26_1 | gene=TGGT1_305460 | organism=Toxoplasma_gondii_GT1 | gene_product=putative methionine aminopeptidase 2 | transcript_product=putative methionine aminopeptidase 2 | location=TGGT1_chrIX:5179135-5184773(-) | protein_length=480 | sequence_SO=chromosome | SO=protein_coding_gene | is_pseudo=false	TGGT1_305460-t26_1-p1		52 kDa		unknown	0	0	2
1627	TRUE	Empty	| transcript=TGGT1_305780-t26_1 | gene=TGGT1_305780 | organism=Toxoplasma_gondii_GT1 | gene_product=putative 5'-3' exoribonuclease | transcript_product=putative 5'-3' exoribonuclease | location=TGGT1_chrIX:5351888-5361285(+) | protein_length=1239 | sequence_SO=chromosome | SO=protein_coding_gene | is_pseudo=false	TGGT1_305780-t26_1-p1		139 kDa		unknown	0	0	2
1306	TRUE	Empty	| transcript=TGGT1_305850-t26_1 | gene=TGGT1_305850 | organism=Toxoplasma_gondii_GT1 | gene_product=RNA recognition motif-containing protein | transcript_product=RNA recognition motif-containing protein | location=TGGT1_chrIX:5399604-5403723(-) | protein_length=372 | sequence_SO=chromosome | SO=protein_coding_gene | is_pseudo=false	TGGT1_305850-t26_1-p1		39 kDa		unknown	0	0	2
557	TRUE	Empty	| transcript=TGGT1_306060-t26_1 | gene=TGGT1_306060 | organism=Toxoplasma_gondii_GT1 | gene_product=rhoptry neck protein RON8 | transcript_product=rhoptry neck protein RON8 | location=TGGT1_chrIX:5560917-5575203(-) | protein_length=2980 | sequence_SO=chromosome | SO=protein_coding_gene | is_pseudo=false	TGGT1_306060-t26_1-p1		329 kDa		unknown	0	0	9
1200	TRUE	Empty	| transcript=TGGT1_306330-t26_1 | gene=TGGT1_306330 | organism=Toxoplasma_gondii_GT1 | gene_product=phospholipase | transcript_product=phospholipase | location=TGGT1_chrIX:5748642-5751422(+) | protein_length=582 | sequence_SO=chromosome | SO=protein_coding_gene | is_pseudo=false	TGGT1_306330-t26_1-p1		63 kDa		unknown	0	0	4
1374	TRUE	Empty	| transcript=TGGT1_306650-t26_1 | gene=TGGT1_306650 | organism=Toxoplasma_gondii_GT1 | gene_product=hypothetical protein | transcript_product=hypothetical protein | location=TGGT1_chrIX:6020484-6022587(-) | protein_length=286 | sequence_SO=chromosome | SO=protein_coding_gene | is_pseudo=false	TGGT1_306650-t26_1-p1		31 kDa		unknown	0	0	3
1646	TRUE	Empty	| transcript=TGGT1_306930-t26_1 | gene=TGGT1_306930 | organism=Toxoplasma_gondii_GT1 | gene_product=putative proteasome subunit beta type 7 precursor | transcript_product=putative proteasome subunit beta type 7 precursor | location=TGGT1_chrXI:157291-160542(-) | protein_length=368 | sequence_SO=chromosome | SO=protein_coding_gene | is_pseudo=false	TGGT1_306930-t26_1-p1		40 kDa		unknown	0	0	2
1294	TRUE	Empty	| transcript=TGGT1_307810-t26_1 | gene=TGGT1_307810 | organism=Toxoplasma_gondii_GT1 | gene_product=hypothetical protein | transcript_product=hypothetical protein | location=TGGT1_chrXII:366832-371762(-) | protein_length=433 | sequence_SO=chromosome | SO=protein_coding_gene | is_pseudo=false	TGGT1_307810-t26_1-p1		45 kDa		unknown	0	0	3
1717	TRUE	Empty	| transcript=TGGT1_307850-t26_1 | gene=TGGT1_307850 | organism=Toxoplasma_gondii_GT1 | gene_product=6-phosphogluconate dehydrogenase | transcript_product=6-phosphogluconate dehydrogenase | location=TGGT1_chrXII:390090-394283(-) | protein_length=505 | sequence_SO=chromosome | SO=protein_coding_gene | is_pseudo=false	TGGT1_307850-t26_1-p1		55 kDa		unknown	0	0	2
941	TRUE	Empty	| transcript=TGGT1_308020-t26_1 | gene=TGGT1_308020 | organism=Toxoplasma_gondii_GT1 | gene_product=SAG-related sequence SRS57 | transcript_product=SAG-related sequence SRS57 | location=TGGT1_chrXII:456740-457897(-) | protein_length=385 | sequence_SO=chromosome | SO=protein_coding_gene | is_pseudo=false	TGGT1_308020-t26_1-p1		42 kDa		unknown	0	0	6
1450	TRUE	Empty	| transcript=TGGT1_308810B-t26_1 | gene=TGGT1_308810B | organism=Toxoplasma_gondii_GT1 | gene_product=rhoptry neck protein RON9 | transcript_product=rhoptry neck protein RON9 | location=TGGT1_chrXI:240636-248425(+) | protein_length=1086 | sequence_SO=chromosome | SO=protein_coding_gene | is_pseudo=false	TGGT1_308810B-t26_1-p1		115 kDa		unknown	0	0	3
1007	TRUE	Empty	| transcript=TGGT1_308920-t26_1 | gene=TGGT1_308920 | organism=Toxoplasma_gondii_GT1 | gene_product=splicing factor U2AF protein | transcript_product=splicing factor U2AF protein | location=TGGT1_chrXI:318912-325751(-) | protein_length=770 | sequence_SO=chromosome | SO=protein_coding_gene | is_pseudo=false	TGGT1_308920-t26_1-p1		83 kDa		unknown	0	0	4
338	TRUE	Empty	| transcript=TGGT1_309210-t26_1 | gene=TGGT1_309210 | organism=Toxoplasma_gondii_GT1 | gene_product=putative peroxiredoxin 6 | transcript_product=putative peroxiredoxin 6 | location=TGGT1_chrXI:521482-524360(-) | protein_length=402 | sequence_SO=chromosome | SO=protein_coding_gene | is_pseudo=false	TGGT1_309210-t26_1-p1		44 kDa		unknown	0	0	13
540	TRUE	Empty	| transcript=TGGT1_309590-t26_1 | gene=TGGT1_309590 | organism=Toxoplasma_gondii_GT1 | gene_product=rhoptry protein ROP1 | transcript_product=rhoptry protein ROP1 | location=TGGT1_chrXI:707942-709312(+) | protein_length=456 | sequence_SO=chromosome | SO=protein_coding_gene | is_pseudo=false	TGGT1_309590-t26_1-p1		50 kDa		unknown	0	0	8
942	TRUE	Empty	| transcript=TGGT1_309730-t26_1 | gene=TGGT1_309730 | organism=Toxoplasma_gondii_GT1 | gene_product=thioredoxin reductase | transcript_product=thioredoxin reductase | location=TGGT1_chrXI:735920-743442(-) | protein_length=662 | sequence_SO=chromosome | SO=protein_coding_gene | is_pseudo=false	TGGT1_309730-t26_1-p1		71 kDa		unknown	0	0	6
757	TRUE	Empty	| transcript=TGGT1_309752-t26_1 | gene=TGGT1_309752 | organism=Toxoplasma_gondii_GT1 | gene_product=putative succinate-Coenzyme A ligase, beta subunit | transcript_product=putative succinate-Coenzyme A ligase, beta subunit | location=TGGT1_chrXI:749202-752425(+) | protein_length=498 | sequence_SO=chromosome | SO=protein_coding_gene | is_pseudo=false	TGGT1_309752-t26_1-p1		53 kDa		unknown	0	0	7
1583	TRUE	Empty	| transcript=TGGT1_309760-t26_1 | gene=TGGT1_309760 | organism=Toxoplasma_gondii_GT1 | gene_product=hypothetical protein | transcript_product=hypothetical protein | location=TGGT1_chrXI:754191-755138(-) | protein_length=315 | sequence_SO=chromosome | SO=protein_coding_gene | is_pseudo=false	TGGT1_309760-t26_1-p1		35 kDa		unknown	0	0	2
1704	TRUE	Empty	| transcript=TGGT1_309800-t26_1 | gene=TGGT1_309800 | organism=Toxoplasma_gondii_GT1 | gene_product=RNA recognition motif-containing protein | transcript_product=RNA recognition motif-containing protein | location=TGGT1_chrXI:784180-788238(-) | protein_length=385 | sequence_SO=chromosome | SO=protein_coding_gene | is_pseudo=false	TGGT1_309800-t26_1-p1		41 kDa		unknown	0	0	2
1082	TRUE	Empty	| transcript=TGGT1_310030-t26_1 | gene=TGGT1_310030 | organism=Toxoplasma_gondii_GT1 | gene_product=putative cyclase-associated protein | transcript_product=putative cyclase-associated protein | location=TGGT1_chrXI:977166-978111(-) | protein_length=203 | sequence_SO=chromosome | SO=protein_coding_gene | is_pseudo=false	TGGT1_310030-t26_1-p1		22 kDa		unknown	0	0	5
1093	TRUE	Empty	| transcript=TGGT1_310040-t26_1 | gene=TGGT1_310040 | organism=Toxoplasma_gondii_GT1 | gene_product=putative ubiquitin conjugating enzyme E2 | transcript_product=putative ubiquitin conjugating enzyme E2 | location=TGGT1_chrXI:980947-983303(-) | protein_length=199 | sequence_SO=chromosome | SO=protein_coding_gene | is_pseudo=false	TGGT1_310040-t26_1-p1		23 kDa		unknown	0	0	5
721	TRUE	Empty	| transcript=TGGT1_310050-t26_1 | gene=TGGT1_310050 | organism=Toxoplasma_gondii_GT1 | gene_product=RNA recognition motif-containing protein | transcript_product=RNA recognition motif-containing protein | location=TGGT1_chrXI:989100-995407(-) | protein_length=420 | sequence_SO=chromosome | SO=protein_coding_gene | is_pseudo=false	TGGT1_310050-t26_1-p1		45 kDa		unknown	0	0	3
1697	TRUE	Empty	| transcript=TGGT1_310060-t26_1 | gene=TGGT1_310060 | organism=Toxoplasma_gondii_GT1 | gene_product=small nuclease | transcript_product=small nuclease | location=TGGT1_chrXI:998254-999357(+) | protein_length=367 | sequence_SO=chromosome | SO=protein_coding_gene | is_pseudo=false	TGGT1_310060-t26_1-p1		41 kDa		unknown	0	0	2
808	TRUE	Empty	| transcript=TGGT1_310150-t26_1 | gene=TGGT1_310150 | organism=Toxoplasma_gondii_GT1 | gene_product=AMP-binding enzyme domain-containing protein | transcript_product=AMP-binding enzyme domain-containing protein | location=TGGT1_chrXI:1055873-1060273(-) | protein_length=866 | sequence_SO=chromosome | SO=protein_coding_gene | is_pseudo=false	TGGT1_310150-t26_1-p1		96 kDa	TRUE	unknown	0	0	7
1483	TRUE	Empty	| transcript=TGGT1_310490-t26_1 | gene=TGGT1_310490 | organism=Toxoplasma_gondii_GT1 | gene_product=ribosomal protein RPL27A | transcript_product=ribosomal protein RPL27A | location=TGGT1_chrXI:1345590-1346369(-) | protein_length=147 | sequence_SO=chromosome | SO=protein_coding_gene | is_pseudo=false	TGGT1_310490-t26_1-p1		16 kDa	TRUE	unknown	0	0	3
548	TRUE	Empty	| transcript=TGGT1_310640-t26_1 | gene=TGGT1_310640 | organism=Toxoplasma_gondii_GT1 | gene_product=phosphorylase family protein | transcript_product=phosphorylase family protein | location=TGGT1_chrXI:1460710-1463812(-) | protein_length=303 | sequence_SO=chromosome | SO=protein_coding_gene | is_pseudo=false	TGGT1_310640-t26_1-p1		33 kDa		unknown	0	0	8
829	TRUE	Empty	| transcript=TGGT1_310790-t26_1 | gene=TGGT1_310790 | organism=Toxoplasma_gondii_GT1 | gene_product=hypothetical protein | transcript_product=hypothetical protein | location=TGGT1_chrXI:1556574-1558606(+) | protein_length=219 | sequence_SO=chromosome | SO=protein_coding_gene | is_pseudo=false	TGGT1_310790-t26_1-p1		25 kDa		unknown	0	0	4
1401	TRUE	Empty	| transcript=TGGT1_310950-t26_1 | gene=TGGT1_310950 | organism=Toxoplasma_gondii_GT1 | gene_product=AP2 domain transcription factor AP2XI-3 | transcript_product=AP2 domain transcription factor AP2XI-3 | location=TGGT1_chrXI:1647960-1653648(+) | protein_length=1399 | sequence_SO=chromosome | SO=protein_coding_gene | is_pseudo=false	TGGT1_310950-t26_1-p1		135 kDa		unknown	0	0	3
1667	TRUE	Empty	| transcript=TGGT1_311090-t26_1 | gene=TGGT1_311090 | organism=Toxoplasma_gondii_GT1 | gene_product=ubiquitin carboxyl-terminal hydrolase | transcript_product=ubiquitin carboxyl-terminal hydrolase | location=TGGT1_chrXI:1762909-1768167(+) | protein_length=607 | sequence_SO=chromosome | SO=protein_coding_gene | is_pseudo=false	TGGT1_311090-t26_1-p1		67 kDa		unknown	0	0	2
667	TRUE	Empty	| transcript=TGGT1_311400-t26_1 | gene=TGGT1_311400 | organism=Toxoplasma_gondii_GT1 | gene_product=WD domain, G-beta repeat-containing protein | transcript_product=WD domain, G-beta repeat-containing protein | location=TGGT1_chrXI:2010353-2023624(-) | protein_length=1585 | sequence_SO=chromosome | SO=protein_coding_gene | is_pseudo=false	TGGT1_311400-t26_1-p1		166 kDa		unknown	0	0	7
731	TRUE	Empty	| transcript=TGGT1_311470-t26_1 | gene=TGGT1_311470 | organism=Toxoplasma_gondii_GT1 | gene_product=rhoptry neck protein RON5 | transcript_product=rhoptry neck protein RON5 | location=TGGT1_chrXI:2047692-2067010(-) | protein_length=1699 | sequence_SO=chromosome | SO=protein_coding_gene | is_pseudo=false	TGGT1_311470-t26_1-p1		187 kDa		unknown	0	0	6
1571	TRUE	Empty	| transcript=TGGT1_311690-t26_1 | gene=TGGT1_311690 | organism=Toxoplasma_gondii_GT1 | gene_product=UBA/TS-N domain-containing protein | transcript_product=UBA/TS-N domain-containing protein | location=TGGT1_chrXI:2169894-2173346(-) | protein_length=417 | sequence_SO=chromosome | SO=protein_coding_gene | is_pseudo=false	TGGT1_311690-t26_1-p1		46 kDa		unknown	0	0	2
1849	TRUE	Empty	| transcript=TGGT1_311860-t26_1 | gene=TGGT1_311860 | organism=Toxoplasma_gondii_GT1 | gene_product=hypothetical protein | transcript_product=hypothetical protein | location=TGGT1_chrXI:2284638-2295037(+) | protein_length=3209 | sequence_SO=chromosome | SO=protein_coding_gene | is_pseudo=false	TGGT1_311860-t26_1-p1		339 kDa		unknown	0	0	3
1612	TRUE	Empty	| transcript=TGGT1_311890-t26_1 | gene=TGGT1_311890 | organism=Toxoplasma_gondii_GT1 | gene_product=hypothetical protein | transcript_product=hypothetical protein | location=TGGT1_chrXI:2321183-2324126(+) | protein_length=394 | sequence_SO=chromosome | SO=protein_coding_gene | is_pseudo=false	TGGT1_311890-t26_1-p1		44 kDa		unknown	0	0	2
1201	TRUE	Empty	| transcript=TGGT1_312110-t26_1 | gene=TGGT1_312110 | organism=Toxoplasma_gondii_GT1 | gene_product=apicoplast-associated thioredoxin family protein Atrx1 | transcript_product=apicoplast-associated thioredoxin family protein Atrx1 | location=TGGT1_chrXI:2396639-2404968(-) | protein_length=790 | sequence_SO=chromosome | SO=protein_coding_gene | is_pseudo=false	TGGT1_312110-t26_1-p1		87 kDa		unknown	0	0	4
745	TRUE	Empty	| transcript=TGGT1_312200-t26_1 | gene=TGGT1_312200 | organism=Toxoplasma_gondii_GT1 | gene_product=serine/threonine protein phosphatase | transcript_product=serine/threonine protein phosphatase | location=TGGT1_chrXI:2457824-2462695(-) | protein_length=548 | sequence_SO=chromosome | SO=protein_coding_gene | is_pseudo=false	TGGT1_312200-t26_1-p1		62 kDa		unknown	0	0	7
1132	TRUE	Empty	| transcript=TGGT1_312270-t26_1 | gene=TGGT1_312270 | organism=Toxoplasma_gondii_GT1 | gene_product=rhoptry protein ROP13 | transcript_product=rhoptry protein ROP13 | location=TGGT1_chrXI:2519556-2520758(-) | protein_length=400 | sequence_SO=chromosome | SO=protein_coding_gene | is_pseudo=false	TGGT1_312270-t26_1-p1		45 kDa		unknown	0	0	3
1129	TRUE	Empty	| transcript=TGGT1_312600-t26_1 | gene=TGGT1_312600 | organism=Toxoplasma_gondii_GT1 | gene_product=heat shock protein HSP21 | transcript_product=heat shock protein HSP21 | location=TGGT1_chrXI:2781847-2783667(+) | protein_length=195 | sequence_SO=chromosome | SO=protein_coding_gene | is_pseudo=false	TGGT1_312600-t26_1-p1		21 kDa		unknown	0	0	3
131	TRUE	Empty	| transcript=TGGT1_312630-t26_1 | gene=TGGT1_312630 | organism=Toxoplasma_gondii_GT1 | gene_product=putative anonymous antigen-1 | transcript_product=putative anonymous antigen-1 | location=TGGT1_chrXI:2804165-2821550(-) | protein_length=2639 | sequence_SO=chromosome | SO=protein_coding_gene | is_pseudo=false	TGGT1_312630-t26_1-p1		286 kDa		unknown	0	0	30
746	TRUE	Empty	| transcript=TGGT1_313140-t26_1 | gene=TGGT1_313140 | organism=Toxoplasma_gondii_GT1 | gene_product=isocitrate dehydrogenase | transcript_product=isocitrate dehydrogenase | location=TGGT1_chrXI:3095680-3101525(-) | protein_length=621 | sequence_SO=chromosome | SO=protein_coding_gene | is_pseudo=false	TGGT1_313140-t26_1-p1		68 kDa		unknown	0	0	6
558	TRUE	Empty	| transcript=TGGT1_313230-t26_1 | gene=TGGT1_313230 | organism=Toxoplasma_gondii_GT1 | gene_product=eukaryotic initiation factor-2, alpha subunit | transcript_product=eukaryotic initiation factor-2, alpha subunit | location=TGGT1_chrXI:3161335-3165437(-) | protein_length=347 | sequence_SO=chromosome | SO=protein_coding_gene | is_pseudo=false	TGGT1_313230-t26_1-p1		39 kDa		unknown	0	0	9
1137	TRUE	Empty	| transcript=TGGT1_313270-t26_1 | gene=TGGT1_313270 | organism=Toxoplasma_gondii_GT1 | gene_product=hypothetical protein | transcript_product=hypothetical protein | location=TGGT1_chrXI:3183953-3196338(+) | protein_length=2799 | sequence_SO=chromosome | SO=protein_coding_gene | is_pseudo=false	TGGT1_313270-t26_1-p1		281 kDa		unknown	0	0	3
1139	TRUE	Empty	| transcript=TGGT1_313380-t26_1 | gene=TGGT1_313380 | organism=Toxoplasma_gondii_GT1 | gene_product=hypothetical protein | transcript_product=hypothetical protein | location=TGGT1_chrXI:3292372-3294103(+) | protein_length=274 | sequence_SO=chromosome | SO=protein_coding_gene | is_pseudo=false	TGGT1_313380-t26_1-p1		32 kDa		unknown	0	0	3
873	TRUE	Empty	| transcript=TGGT1_313640-t26_1 | gene=TGGT1_313640 | organism=Toxoplasma_gondii_GT1 | gene_product=hypothetical protein | transcript_product=hypothetical protein | location=TGGT1_chrXI:3542451-3543056(+) | protein_length=201 | sequence_SO=chromosome | SO=protein_coding_gene | is_pseudo=false	TGGT1_313640-t26_1-p1		22 kDa		unknown	0	0	5
1705	TRUE	Empty	| transcript=TGGT1_314070-t26_1 | gene=TGGT1_314070 | organism=Toxoplasma_gondii_GT1 | gene_product=hypothetical protein | transcript_product=hypothetical protein | location=TGGT1_chrXI:3869843-3870803(-) | protein_length=205 | sequence_SO=chromosome | SO=protein_coding_gene | is_pseudo=false	TGGT1_314070-t26_1-p1		23 kDa		unknown	0	0	2
1843	TRUE	Empty	| transcript=TGGT1_314090-t26_1 | gene=TGGT1_314090 | organism=Toxoplasma_gondii_GT1 | gene_product=proteasome beta subunit | transcript_product=proteasome beta subunit | location=TGGT1_chrXI:3875155-3879686(-) | protein_length=205 | sequence_SO=chromosome | SO=protein_coding_gene | is_pseudo=false	TGGT1_314090-t26_1-p1		22 kDa		unknown	0	0	2
890	TRUE	Empty	| transcript=TGGT1_314100-t26_1 | gene=TGGT1_314100 | organism=Toxoplasma_gondii_GT1 | gene_product=tetratricopeptide repeat-containing protein | transcript_product=tetratricopeptide repeat-containing protein | location=TGGT1_chrXI:3881643-3887836(+) | protein_length=580 | sequence_SO=chromosome | SO=protein_coding_gene | is_pseudo=false	TGGT1_314100-t26_1-p1		64 kDa		unknown	0	0	6
1833	TRUE	Empty	| transcript=TGGT1_314410-t26_1 | gene=TGGT1_314410 | organism=Toxoplasma_gondii_GT1 | gene_product=putative aquarius | transcript_product=putative aquarius | location=TGGT1_chrXI:4032614-4045800(+) | protein_length=2247 | sequence_SO=chromosome | SO=protein_coding_gene | is_pseudo=false	TGGT1_314410-t26_1-p1		251 kDa		unknown	0	0	3
546	TRUE	Empty	| transcript=TGGT1_314810-t26_1 | gene=TGGT1_314810 | organism=Toxoplasma_gondii_GT1 | gene_product=ribosomal protein RPL7 | transcript_product=ribosomal protein RPL7 | location=TGGT1_chrXI:4256933-4260657(+) | protein_length=258 | sequence_SO=chromosome | SO=protein_coding_gene | is_pseudo=false	TGGT1_314810-t26_1-p1		30 kDa		unknown	0	0	10
1268	TRUE	Empty	| transcript=TGGT1_315320-t26_1 | gene=TGGT1_315320 | organism=Toxoplasma_gondii_GT1 | gene_product=SAG-related sequence SRS52A | transcript_product=SAG-related sequence SRS52A | location=TGGT1_chrXI:4594837-4596241(+) | protein_length=329 | sequence_SO=chromosome | SO=protein_coding_gene | is_pseudo=false	TGGT1_315320-t26_1-p1		34 kDa		unknown	0	0	4
1803	TRUE	Empty	| transcript=TGGT1_315690-t26_1 | gene=TGGT1_315690 | organism=Toxoplasma_gondii_GT1 | gene_product=DnaJ domain-containing protein | transcript_product=DnaJ domain-containing protein | location=TGGT1_chrXI:4848691-4851649(+) | protein_length=294 | sequence_SO=chromosome | SO=protein_coding_gene | is_pseudo=false	TGGT1_315690-t26_1-p1		34 kDa		unknown	0	0	2
1784	TRUE	Empty	| transcript=TGGT1_315770-t26_1 | gene=TGGT1_315770 | organism=Toxoplasma_gondii_GT1 | gene_product=cytochrome p450 superfamily protein | transcript_product=cytochrome p450 superfamily protein | location=TGGT1_chrXI:4913385-4919784(-) | protein_length=553 | sequence_SO=chromosome | SO=protein_coding_gene | is_pseudo=false	TGGT1_315770-t26_1-p1		63 kDa		unknown	0	0	2
1674	TRUE	Empty	| transcript=TGGT1_316140-t26_1 | gene=TGGT1_316140 | organism=Toxoplasma_gondii_GT1 | gene_product=hypothetical protein | transcript_product=hypothetical protein | location=TGGT1_chrXI:5094944-5098981(-) | protein_length=263 | sequence_SO=chromosome | SO=protein_coding_gene | is_pseudo=false	TGGT1_316140-t26_1-p1		28 kDa		unknown	0	0	2
1254	TRUE	Empty	| transcript=TGGT1_316330-t26_1 | gene=TGGT1_316330 | organism=Toxoplasma_gondii_GT1 | gene_product=superoxide dismutase SOD2 | transcript_product=superoxide dismutase SOD2 | location=TGGT1_chrXI:5187948-5189870(-) | protein_length=287 | sequence_SO=chromosome | SO=protein_coding_gene | is_pseudo=false	TGGT1_316330-t26_1-p1		31 kDa		unknown	0	0	4
1844	TRUE	Empty	| transcript=TGGT1_316530-t26_1 | gene=TGGT1_316530 | organism=Toxoplasma_gondii_GT1 | gene_product=putative myosin heavy chain | transcript_product=putative myosin heavy chain | location=TGGT1_chrXI:5324284-5333125(+) | protein_length=830 | sequence_SO=chromosome | SO=protein_coding_gene | is_pseudo=false	TGGT1_316530-t26_1-p1		93 kDa		unknown	0	0	2
1659	TRUE	Empty	| transcript=TGGT1_318160-t26_1 | gene=TGGT1_318160 | organism=Toxoplasma_gondii_GT1 | gene_product=MSP (Major sperm protein) domain-containing protein | transcript_product=MSP (Major sperm protein) domain-containing protein | location=TGGT1_chrIV:1459846-1460565(+) | protein_length=239 | sequence_SO=chromosome | SO=protein_coding_gene | is_pseudo=false	TGGT1_318160-t26_1-p1		26 kDa		unknown	0	0	2
101	TRUE	Empty	| transcript=TGGT1_318230-t26_1 | gene=TGGT1_318230 | organism=Toxoplasma_gondii_GT1 | gene_product=phosphoglycerate kinase PGKI | transcript_product=phosphoglycerate kinase PGKI | location=TGGT1_chrIV:1413955-1416908(+) | protein_length=417 | sequence_SO=chromosome | SO=protein_coding_gene | is_pseudo=false	TGGT1_318230-t26_1-p1		45 kDa	TRUE	unknown	0	0	35
1059	TRUE	Empty	| transcript=TGGT1_318310-t26_1 | gene=TGGT1_318310 | organism=Toxoplasma_gondii_GT1 | gene_product=transketolase | transcript_product=transketolase | location=TGGT1_chrIV:1364235-1371398(-) | protein_length=699 | sequence_SO=chromosome | SO=protein_coding_gene | is_pseudo=false	TGGT1_318310-t26_1-p1		77 kDa		unknown	0	0	5
387	TRUE	Empty	| transcript=TGGT1_318430-t26_1 | gene=TGGT1_318430 | organism=Toxoplasma_gondii_GT1 | gene_product=malate dehydrogenase MDH | transcript_product=malate dehydrogenase MDH | location=TGGT1_chrIV:1282502-1286316(-) | protein_length=511 | sequence_SO=chromosome | SO=protein_coding_gene | is_pseudo=false	TGGT1_318430-t26_1-p1		55 kDa		unknown	0	0	14
1759	TRUE	Empty	| transcript=TGGT1_318510-t26_1 | gene=TGGT1_318510 | organism=Toxoplasma_gondii_GT1 | gene_product=putative N-ethylmaleimide-sensitive fusion protein | transcript_product=putative N-ethylmaleimide-sensitive fusion protein | location=TGGT1_chrIV:1205264-1217814(-) | protein_length=751 | sequence_SO=chromosome | SO=protein_coding_gene | is_pseudo=false	TGGT1_318510-t26_1-p1		83 kDa		unknown	0	0	3
868	TRUE	Empty	| transcript=TGGT1_319530-t26_1 | gene=TGGT1_319530 | organism=Toxoplasma_gondii_GT1 | gene_product=splicing factor SF2 | transcript_product=splicing factor SF2 | location=TGGT1_chrIV:876124-882127(+) | protein_length=450 | sequence_SO=chromosome | SO=protein_coding_gene | is_pseudo=false	TGGT1_319530-t26_1-p1		54 kDa		unknown	0	0	5
1434	TRUE	Empty	| transcript=TGGT1_319850-t26_1 | gene=TGGT1_319850 | organism=Toxoplasma_gondii_GT1 | gene_product=splicing factor U2AF family SnRNP auxilary factor large subunit, RRM domain-containing protein | transcript_product=splicing factor U2AF family SnRNP auxilary factor large subunit, RRM domain-containing protein | location=TGGT1_chrIV:689661-691811(+) | protein_length=495 | sequence_SO=chromosome | …	TGGT1_319850-t26_1-p1		52 kDa		unknown	0	0	3
1148	TRUE	Empty	| transcript=TGGT1_319870-t26_1 | gene=TGGT1_319870 | organism=Toxoplasma_gondii_GT1 | gene_product=ubiquitin-conjugating enzyme subfamily protein | transcript_product=ubiquitin-conjugating enzyme subfamily protein | location=TGGT1_chrIV:656858-661140(-) | protein_length=311 | sequence_SO=chromosome | SO=protein_coding_gene | is_pseudo=false	TGGT1_319870-t26_1-p1		35 kDa		unknown	0	0	4
1224	TRUE	Empty	| transcript=TGGT1_319920-t26_1 | gene=TGGT1_319920 | organism=Toxoplasma_gondii_GT1 | gene_product=2-oxo acid dehydrogenases acyltransferase (catalytic domain) domain-containing protein | transcript_product=2-oxo acid dehydrogenases acyltransferase (catalytic domain) domain-containing protein | location=TGGT1_chrIV:604302-610675(-) | protein_length=669 | sequence_SO=chromosome | SO=protein_codin…	TGGT1_319920-t26_1-p1		70 kDa		unknown	0	0	4
1786	TRUE	Empty	| transcript=TGGT1_320110-t26_1 | gene=TGGT1_320110 | organism=Toxoplasma_gondii_GT1 | gene_product=proliferating cell nuclear antigen PCNA2 | transcript_product=proliferating cell nuclear antigen PCNA2 | location=TGGT1_chrIV:429993-434208(-) | protein_length=287 | sequence_SO=chromosome | SO=protein_coding_gene | is_pseudo=false	TGGT1_320110-t26_1-p1		32 kDa		unknown	0	0	2
1376	TRUE	Empty	| transcript=TGGT1_320210-t26_1 | gene=TGGT1_320210 | organism=Toxoplasma_gondii_GT1 | gene_product=WD domain, G-beta repeat domain containing protein | transcript_product=WD domain, G-beta repeat domain containing protein | location=TGGT1_chrIV:376406-380420(+) | protein_length=515 | sequence_SO=chromosome | SO=protein_coding_gene | is_pseudo=false	TGGT1_320210-t26_1-p1		56 kDa		unknown	0	0	3
1257	TRUE	Empty	| transcript=TGGT1_320220-t26_1 | gene=TGGT1_320220 | organism=Toxoplasma_gondii_GT1 | gene_product=putative ubiquinol cytochrome c oxidoreductase | transcript_product=putative ubiquinol cytochrome c oxidoreductase | location=TGGT1_chrIV:370998-374481(-) | protein_length=487 | sequence_SO=chromosome | SO=protein_coding_gene | is_pseudo=false	TGGT1_320220-t26_1-p1		55 kDa		unknown	0	0	5
1060	TRUE	Empty	| transcript=TGGT1_320570-t26_1 | gene=TGGT1_320570 | organism=Toxoplasma_gondii_GT1 | gene_product=putative elongation factor Tu | transcript_product=putative elongation factor Tu | location=TGGT1_chrIV:197431-203338(+) | protein_length=586 | sequence_SO=chromosome | SO=protein_coding_gene | is_pseudo=false	TGGT1_320570-t26_1-p1		64 kDa	TRUE	unknown	0	0	5
1504	TRUE	Empty	| transcript=TGGT1_320630-t26_1 | gene=TGGT1_320630 | organism=Toxoplasma_gondii_GT1 | gene_product=phosphotransferase enzyme family protein | transcript_product=phosphotransferase enzyme family protein | location=TGGT1_chrIV:132580-137996(+) | protein_length=630 | sequence_SO=chromosome | SO=protein_coding_gene | is_pseudo=false	TGGT1_320630-t26_1-p1		69 kDa		unknown	0	0	3
809	TRUE	Empty	| transcript=TGGT1_321500-t26_1 | gene=TGGT1_321500 | organism=Toxoplasma_gondii_GT1 | gene_product=RNA recognition motif-containing protein | transcript_product=RNA recognition motif-containing protein | location=TGGT1_chrIb:1771014-1773404(+) | protein_length=475 | sequence_SO=chromosome | SO=protein_coding_gene | is_pseudo=false	TGGT1_321500-t26_1-p1		51 kDa		unknown	0	0	8
1848	TRUE	Empty	| transcript=TGGT1_321570-t26_1 | gene=TGGT1_321570 | organism=Toxoplasma_gondii_GT1 | gene_product=beta-hydroxyacyl-acyl carrier protein dehydratase (FABZ) | transcript_product=beta-hydroxyacyl-acyl carrier protein dehydratase (FABZ) | location=TGGT1_chrIb:1733019-1733808(-) | protein_length=231 | sequence_SO=chromosome | SO=protein_coding_gene | is_pseudo=false	TGGT1_321570-t26_1-p1		25 kDa		unknown	0	0	2
878	TRUE	Empty	| transcript=TGGT1_321680-t26_1 | gene=TGGT1_321680 | organism=Toxoplasma_gondii_GT1 | gene_product=hypothetical protein | transcript_product=hypothetical protein | location=TGGT1_chrIb:1645852-1649258(-) | protein_length=372 | sequence_SO=chromosome | SO=protein_coding_gene | is_pseudo=false	TGGT1_321680-t26_1-p1		41 kDa		unknown	0	0	4
810	TRUE	Empty	| transcript=TGGT1_324600-t26_1 | gene=TGGT1_324600 | organism=Toxoplasma_gondii_GT1 | gene_product=heat shock protein | transcript_product=heat shock protein | location=TGGT1_chrVIII:2284363-2285174(-) | protein_length=185 | sequence_SO=chromosome | SO=protein_coding_gene | is_pseudo=false	TGGT1_324600-t26_1-p1		20 kDa		unknown	0	0	7
520	TRUE	Empty	| transcript=TGGT1_410370-t26_1 | gene=TGGT1_410370 | organism=Toxoplasma_gondii_GT1 | gene_product=putative transmembrane protein | transcript_product=putative transmembrane protein | location=AAQM03000265:733-2584(+) | protein_length=435 | sequence_SO=contig | SO=protein_coding_gene | is_pseudo=false	TGGT1_410370-t26_1-p1		48 kDa	TRUE	unknown	0	0	11
209	TRUE	Empty	| transcript=TGGT1_411430-t26_1 | gene=TGGT1_411430 | organism=Toxoplasma_gondii_GT1 | gene_product=rhoptry protein ROP5 | transcript_product=rhoptry protein ROP5 | location=AAQM03000489:189-1624(+) | protein_length=461 | sequence_SO=contig | SO=protein_coding_gene | is_pseudo=false	TGGT1_411430-t26_1-p1		52 kDa	TRUE	unknown	0	0	22
358	TRUE	Empty	| transcript=TGGT1_262690-t26_1 | gene=TGGT1_262690 | organism=Toxoplasma_gondii_GT1 | gene_product=ribosomal protein RPL27 | transcript_product=ribosomal protein RPL27 | location=TGGT1_chrVIIb:1055303-1056255(+) | protein_length=142 | sequence_SO=chromosome | SO=protein_coding_gene | is_pseudo=false	TGGT1_262690-t26_1-p1		16 kDa	TRUE	unknown	4	2	9
572	TRUE	Empty	| transcript=TGGT1_209290-t26_1 | gene=TGGT1_209290 | organism=Toxoplasma_gondii_GT1 | gene_product=ribosomal protein RPS28 | transcript_product=ribosomal protein RPS28 | location=TGGT1_chrIb:1207027-1207383(-) | protein_length=118 | sequence_SO=chromosome | SO=protein_coding_gene | is_pseudo=false	TGGT1_209290-t26_1-p1		13 kDa		unknown	3	2	4
641	TRUE	Empty	| transcript=TGGT1_229990-t26_1 | gene=TGGT1_229990 | organism=Toxoplasma_gondii_GT1 | gene_product=putative T-complex protein 1 subunit alpha | transcript_product=putative T-complex protein 1 subunit alpha | location=TGGT1_chrVIII:493249-499968(-) | protein_length=548 | sequence_SO=chromosome | SO=protein_coding_gene | is_pseudo=false	TGGT1_229990-t26_1-p1		59 kDa		unknown	3	2	3
440	TRUE	Empty	| transcript=TGGT1_219320-t26_1 | gene=TGGT1_219320 | organism=Toxoplasma_gondii_GT1 | gene_product=acid phosphatase GAP50 | transcript_product=acid phosphatase GAP50 | location=TGGT1_chrXII:907511-910397(-) | protein_length=431 | sequence_SO=chromosome | SO=protein_coding_gene | is_pseudo=false	TGGT1_219320-t26_1-p1		47 kDa		unknown	2	2	8
978	TRUE	Empty	| transcript=TGGT1_232230-t26_1 | gene=TGGT1_232230 | organism=Toxoplasma_gondii_GT1 | gene_product=ribosomal protein RPL30 | transcript_product=ribosomal protein RPL30 | location=TGGT1_chrVIII:1959965-1961788(-) | protein_length=108 | sequence_SO=chromosome | SO=protein_coding_gene | is_pseudo=false	TGGT1_232230-t26_1-p1		12 kDa		unknown	2	2	0
965	TRUE	Empty	| transcript=TGGT1_249250-t26_1 | gene=TGGT1_249250 | organism=Toxoplasma_gondii_GT1 | gene_product=ribosomal protein RPL35A | transcript_product=ribosomal protein RPL35A | location=TGGT1_chrXII:4329155-4330881(+) | protein_length=112 | sequence_SO=chromosome | SO=protein_coding_gene | is_pseudo=false	TGGT1_249250-t26_1-p1		13 kDa		unknown	2	2	0
573	TRUE	Empty	| transcript=TGGT1_251870-t26_1 | gene=TGGT1_251870 | organism=Toxoplasma_gondii_GT1 | gene_product=histone H2Bb | transcript_product=histone H2Bb | location=TGGT1_chrXII:5555742-5556089(+) | protein_length=115 | sequence_SO=chromosome | SO=protein_coding_gene | is_pseudo=false	TGGT1_251870-t26_1-p1 (+1)		13 kDa	TRUE	unknown	2	2	5
258	TRUE	Empty	| transcript=TGGT1_253430-t26_1 | gene=TGGT1_253430 | organism=Toxoplasma_gondii_GT1 | gene_product=putative asparagine synthetase | transcript_product=putative asparagine synthetase | location=TGGT1_chrIII:924367-930594(+) | protein_length=588 | sequence_SO=chromosome | SO=protein_coding_gene | is_pseudo=false	TGGT1_253430-t26_1-p1		66 kDa		unknown	2	2	15
196	TRUE	Empty	| transcript=TGGT1_256760-t26_1 | gene=TGGT1_256760 | organism=Toxoplasma_gondii_GT1 | gene_product=pyruvate kinase PyK1 | transcript_product=pyruvate kinase PyK1 | location=TGGT1_chrVIIb:4413512-4417055(-) | protein_length=531 | sequence_SO=chromosome | SO=protein_coding_gene | is_pseudo=false	TGGT1_256760-t26_1-p1		58 kDa		unknown	2	2	19
725	TRUE	Empty	| transcript=TGGT1_256770-t26_1 | gene=TGGT1_256770 | organism=Toxoplasma_gondii_GT1 | gene_product=putative eukaryotic translation initiation factor 4A, isoform 3 | transcript_product=putative eukaryotic translation initiation factor 4A, isoform 3 | location=TGGT1_chrVIIb:4408455-4411451(+) | protein_length=395 | sequence_SO=chromosome | SO=protein_coding_gene | is_pseudo=false	TGGT1_256770-t26_1-p1		45 kDa	TRUE	unknown	2	2	0
401	TRUE	Empty	| transcript=TGGT1_264610-t26_1 | gene=TGGT1_264610 | organism=Toxoplasma_gondii_GT1 | gene_product=RNA recognition motif-containing protein | transcript_product=RNA recognition motif-containing protein | location=TGGT1_chrIX:1992388-1998489(-) | protein_length=430 | sequence_SO=chromosome | SO=protein_coding_gene | is_pseudo=false	TGGT1_264610-t26_1-p1		45 kDa		unknown	2	2	9
715	TRUE	Empty	| transcript=TGGT1_266070-t26_1 | gene=TGGT1_266070 | organism=Toxoplasma_gondii_GT1 | gene_product=ribosomal protein RPL31 | transcript_product=ribosomal protein RPL31 | location=TGGT1_chrIX:1142823-1144192(+) | protein_length=120 | sequence_SO=chromosome | SO=protein_coding_gene | is_pseudo=false	TGGT1_266070-t26_1-p1		14 kDa		unknown	2	2	3
403	TRUE	Empty	| transcript=TGGT1_273520-t26_1 | gene=TGGT1_273520 | organism=Toxoplasma_gondii_GT1 | gene_product=PCI domain-containing protein | transcript_product=PCI domain-containing protein | location=TGGT1_chrVIII:3416534-3423842(+) | protein_length=601 | sequence_SO=chromosome | SO=protein_coding_gene | is_pseudo=false	TGGT1_273520-t26_1-p1		67 kDa		unknown	2	2	9
479	TRUE	Empty	| transcript=TGGT1_287500-t26_1 | gene=TGGT1_287500 | organism=Toxoplasma_gondii_GT1 | gene_product=putative T complex chaperonin | transcript_product=putative T complex chaperonin | location=TGGT1_chrV:438209-443517(-) | protein_length=556 | sequence_SO=chromosome | SO=protein_coding_gene | is_pseudo=false	TGGT1_287500-t26_1-p1		59 kDa		unknown	2	2	8
528	TRUE	Empty	| transcript=TGGT1_305290-t26_1 | gene=TGGT1_305290 | organism=Toxoplasma_gondii_GT1 | gene_product=putative vacuolar atp synthase subunit e | transcript_product=putative vacuolar atp synthase subunit e | location=TGGT1_chrIX:5114879-5118006(-) | protein_length=345 | sequence_SO=chromosome | SO=protein_coding_gene | is_pseudo=false	TGGT1_305290-t26_1-p1		39 kDa		unknown	2	2	6
822	TRUE	Empty	| transcript=TGGT1_309600-t26_1 | gene=TGGT1_309600 | organism=Toxoplasma_gondii_GT1 | gene_product=hypothetical protein | transcript_product=hypothetical protein | location=TGGT1_chrXI:713110-720853(+) | protein_length=960 | sequence_SO=chromosome | SO=protein_coding_gene | is_pseudo=false	TGGT1_309600-t26_1-p1		107 kDa		unknown	2	2	3
1542	TRUE	Empty	| transcript=TGGT1_204160-t26_1 | gene=TGGT1_204160 | organism=Toxoplasma_gondii_GT1 | gene_product=GYF domain-containing protein | transcript_product=GYF domain-containing protein | location=TGGT1_chrVIIa:1837535-1846323(-) | protein_length=1797 | sequence_SO=chromosome | SO=protein_coding_gene | is_pseudo=false	TGGT1_204160-t26_1-p1		188 kDa		unknown	0	2	0
542	TRUE	Empty	| transcript=TGGT1_205340-t26_1 | gene=TGGT1_205340 | organism=Toxoplasma_gondii_GT1 | gene_product=ribosomal protein RPS12 | transcript_product=ribosomal protein RPS12 | location=TGGT1_chrVIIa:1379775-1380954(+) | protein_length=142 | sequence_SO=chromosome | SO=protein_coding_gene | is_pseudo=false	TGGT1_205340-t26_1-p1		15 kDa		unknown	0	2	7
421	TRUE	Empty	| transcript=TGGT1_209600-t26_1 | gene=TGGT1_209600 | organism=Toxoplasma_gondii_GT1 | gene_product=hypothetical protein | transcript_product=hypothetical protein | location=TGGT1_chrIb:1372263-1374087(-) | protein_length=451 | sequence_SO=chromosome | SO=protein_coding_gene | is_pseudo=false	TGGT1_209600-t26_1-p1		50 kDa		unknown	0	2	11
739	TRUE	Empty	| transcript=TGGT1_212300-t26_1 | gene=TGGT1_212300 | organism=Toxoplasma_gondii_GT1 | gene_product=hypothetical protein | transcript_product=hypothetical protein | location=TGGT1_chrX:3837742-3842895(+) | protein_length=683 | sequence_SO=chromosome | SO=protein_coding_gene | is_pseudo=false	TGGT1_212300-t26_1-p1		76 kDa		unknown	0	2	5
958	TRUE	Empty	| transcript=TGGT1_213800-t26_1 | gene=TGGT1_213800 | organism=Toxoplasma_gondii_GT1 | gene_product=putative protein phosphatase 2b regulatory subunit | transcript_product=putative protein phosphatase 2b regulatory subunit | location=TGGT1_chrV:1211677-1214305(-) | protein_length=177 | sequence_SO=chromosome | SO=protein_coding_gene | is_pseudo=false	TGGT1_213800-t26_1-p1		20 kDa		unknown	0	2	2
1310	TRUE	Empty	| transcript=TGGT1_215060-t26_1 | gene=TGGT1_215060 | organism=Toxoplasma_gondii_GT1 | gene_product=putative small GTP-binding protein sar1 | transcript_product=putative small GTP-binding protein sar1 | location=TGGT1_chrX:6612856-6615947(-) | protein_length=192 | sequence_SO=chromosome | SO=protein_coding_gene | is_pseudo=false	TGGT1_215060-t26_1-p1		22 kDa		unknown	0	2	0
858	TRUE	Empty	| transcript=TGGT1_216650-t26_1 | gene=TGGT1_216650 | organism=Toxoplasma_gondii_GT1 | gene_product=S15 sporozoite-expressed protein | transcript_product=S15 sporozoite-expressed protein | location=TGGT1_chrXI:5902644-5904672(-) | protein_length=400 | sequence_SO=chromosome | SO=protein_coding_gene | is_pseudo=false	TGGT1_216650-t26_1-p1		45 kDa		unknown	0	2	4
181	TRUE	Empty	| transcript=TGGT1_219310-t26_1 | gene=TGGT1_219310 | organism=Toxoplasma_gondii_GT1 | gene_product=DnaK family protein | transcript_product=DnaK family protein | location=TGGT1_chrXII:915528-922343(+) | protein_length=818 | sequence_SO=chromosome | SO=protein_coding_gene | is_pseudo=false	TGGT1_219310-t26_1-p1		90 kDa		unknown	0	2	22
982	TRUE	Empty	| transcript=TGGT1_219800-t26_1 | gene=TGGT1_219800 | organism=Toxoplasma_gondii_GT1 | gene_product=putative vacuolar ATP synthase subunit b | transcript_product=putative vacuolar ATP synthase subunit b | location=TGGT1_chrXII:574692-577426(+) | protein_length=505 | sequence_SO=chromosome | SO=protein_coding_gene | is_pseudo=false	TGGT1_219800-t26_1-p1		57 kDa		unknown	0	2	3
985	TRUE	Empty	| transcript=TGGT1_223410-t26_1 | gene=TGGT1_223410 | organism=Toxoplasma_gondii_GT1 | gene_product=putative eukaryotic initiation factor-4E | transcript_product=putative eukaryotic initiation factor-4E | location=TGGT1_chrX:3763701-3766447(+) | protein_length=225 | sequence_SO=chromosome | SO=protein_coding_gene | is_pseudo=false	TGGT1_223410-t26_1-p1		26 kDa		unknown	0	2	4
841	TRUE	Empty	| transcript=TGGT1_227280-t26_1 | gene=TGGT1_227280 | organism=Toxoplasma_gondii_GT1 | gene_product=dense granule protein GRA3 | transcript_product=dense granule protein GRA3 | location=TGGT1_chrX:956231-956899(-) | protein_length=222 | sequence_SO=chromosome | SO=protein_coding_gene | is_pseudo=false	TGGT1_227280-t26_1-p1		24 kDa		unknown	0	2	3
1116	TRUE	Empty	| transcript=TGGT1_227810-t26_1 | gene=TGGT1_227810 | organism=Toxoplasma_gondii_GT1 | gene_product=rhoptry kinase family protein ROP11 (incomplete catalytic triad) | transcript_product=rhoptry kinase family protein ROP11 (incomplete catalytic triad) | location=TGGT1_chrX:715479-717059(+) | protein_length=526 | sequence_SO=chromosome | SO=protein_coding_gene | is_pseudo=false	TGGT1_227810-t26_1-p1		58 kDa		unknown	0	2	0
662	TRUE	Empty	| transcript=TGGT1_228170-t26_1 | gene=TGGT1_228170 | organism=Toxoplasma_gondii_GT1 | gene_product=inner membrane complex protein IMC2A | transcript_product=inner membrane complex protein IMC2A | location=TGGT1_chrX:431147-436956(-) | protein_length=1596 | sequence_SO=chromosome | SO=protein_coding_gene | is_pseudo=false	TGGT1_228170-t26_1-p1		182 kDa		unknown	0	2	6
452	TRUE	Empty	| transcript=TGGT1_234380-t26_1 | gene=TGGT1_234380 | organism=Toxoplasma_gondii_GT1 | gene_product=hypothetical protein | transcript_product=hypothetical protein | location=TGGT1_chrX:4225477-4226948(+) | protein_length=347 | sequence_SO=chromosome | SO=protein_coding_gene | is_pseudo=false	TGGT1_234380-t26_1-p1		39 kDa		unknown	0	2	10
419	TRUE	Empty	| transcript=TGGT1_235470-t26_1 | gene=TGGT1_235470 | organism=Toxoplasma_gondii_GT1 | gene_product=myosin A | transcript_product=myosin A | location=TGGT1_chrX:4773284-4778894(+) | protein_length=831 | sequence_SO=chromosome | SO=protein_coding_gene | is_pseudo=false	TGGT1_235470-t26_1-p1		93 kDa		unknown	0	2	12
730	TRUE	Empty	| transcript=TGGT1_235540-t26_1 | gene=TGGT1_235540 | organism=Toxoplasma_gondii_GT1 | gene_product=putative eukaryotic initiation factor-2 beta | transcript_product=putative eukaryotic initiation factor-2 beta | location=TGGT1_chrX:4824505-4828067(-) | protein_length=231 | sequence_SO=chromosome | SO=protein_coding_gene | is_pseudo=false	TGGT1_235540-t26_1-p1		26 kDa		unknown	0	2	4
377	TRUE	Empty	| transcript=TGGT1_236540-t26_1 | gene=TGGT1_236540 | organism=Toxoplasma_gondii_GT1 | gene_product=RNA recognition motif-containing protein | transcript_product=RNA recognition motif-containing protein | location=TGGT1_chrX:5301444-5305442(+) | protein_length=508 | sequence_SO=chromosome | SO=protein_coding_gene | is_pseudo=false	TGGT1_236540-t26_1-p1		53 kDa		unknown	0	2	12
416	TRUE	Empty	| transcript=TGGT1_238050-t26_1 | gene=TGGT1_238050 | organism=Toxoplasma_gondii_GT1 | gene_product=nuclease and tudor domain-containing protein | transcript_product=nuclease and tudor domain-containing protein | location=TGGT1_chrVI:31087-39926(+) | protein_length=1024 | sequence_SO=chromosome | SO=protein_coding_gene | is_pseudo=false	TGGT1_238050-t26_1-p1		114 kDa		unknown	0	2	10
984	TRUE	Empty	| transcript=TGGT1_239760-t26_1 | gene=TGGT1_239760 | organism=Toxoplasma_gondii_GT1 | gene_product=ribosomal protein RPL22 | transcript_product=ribosomal protein RPL22 | location=TGGT1_chrVI:893982-895795(-) | protein_length=133 | sequence_SO=chromosome | SO=protein_coding_gene | is_pseudo=false	TGGT1_239760-t26_1-p1		15 kDa		unknown	0	2	3
603	TRUE	Empty	| transcript=TGGT1_240600-t26_1 | gene=TGGT1_240600 | organism=Toxoplasma_gondii_GT1 | gene_product=putative chaperonin cpn60 | transcript_product=putative chaperonin cpn60 | location=TGGT1_chrVI:1306402-1309981(+) | protein_length=667 | sequence_SO=chromosome | SO=protein_coding_gene | is_pseudo=false	TGGT1_240600-t26_1-p1		72 kDa		unknown	0	2	7
737	TRUE	Empty	| transcript=TGGT1_247470-t26_1 | gene=TGGT1_247470 | organism=Toxoplasma_gondii_GT1 | gene_product=putative nucleolar protein | transcript_product=putative nucleolar protein | location=TGGT1_chrXII:3291010-3295334(+) | protein_length=536 | sequence_SO=chromosome | SO=protein_coding_gene | is_pseudo=false	TGGT1_247470-t26_1-p1		60 kDa		unknown	0	2	5
307	TRUE	Empty	| transcript=TGGT1_251690-t26_1 | gene=TGGT1_251690 | organism=Toxoplasma_gondii_GT1 | gene_product=putative seryl-tRNA synthetase, cytoplasmic | transcript_product=putative seryl-tRNA synthetase, cytoplasmic | location=TGGT1_chrXII:5452731-5454179(+) | protein_length=482 | sequence_SO=chromosome | SO=protein_coding_gene | is_pseudo=false	TGGT1_251690-t26_1-p1		54 kDa		unknown	0	2	13
957	TRUE	Empty	| transcript=TGGT1_254440-t26_1 | gene=TGGT1_254440 | organism=Toxoplasma_gondii_GT1 | gene_product=ribosomal protein RPL12 | transcript_product=ribosomal protein RPL12 | location=TGGT1_chrIII:1720222-1723221(-) | protein_length=165 | sequence_SO=chromosome | SO=protein_coding_gene | is_pseudo=false	TGGT1_254440-t26_1-p1		18 kDa		unknown	0	2	2
495	TRUE	Empty	| transcript=TGGT1_256990-t26_1 | gene=TGGT1_256990 | organism=Toxoplasma_gondii_GT1 | gene_product=glycyl-tRNA synthetase | transcript_product=glycyl-tRNA synthetase | location=TGGT1_chrVIIb:4226828-4230134(+) | protein_length=771 | sequence_SO=chromosome | SO=protein_coding_gene | is_pseudo=false	TGGT1_256990-t26_1-p1		86 kDa		unknown	0	2	8
857	TRUE	Empty	| transcript=TGGT1_260440-t26_1 | gene=TGGT1_260440 | organism=Toxoplasma_gondii_GT1 | gene_product=nuclear factor NF3 | transcript_product=nuclear factor NF3 | location=TGGT1_chrVIIb:2242975-2247472(-) | protein_length=312 | sequence_SO=chromosome | SO=protein_coding_gene | is_pseudo=false	TGGT1_260440-t26_1-p1		34 kDa		unknown	0	2	4
821	TRUE	Empty	| transcript=TGGT1_262920-t26_1 | gene=TGGT1_262920 | organism=Toxoplasma_gondii_GT1 | gene_product=trypsin domain-containing protein | transcript_product=trypsin domain-containing protein | location=TGGT1_chrVIIb:896939-905694(+) | protein_length=972 | sequence_SO=chromosome | SO=protein_coding_gene | is_pseudo=false	TGGT1_262920-t26_1-p1		105 kDa		unknown	0	2	3
837	TRUE	Empty	| transcript=TGGT1_265530-t26_1 | gene=TGGT1_265530 | organism=Toxoplasma_gondii_GT1 | gene_product=RNA recognition motif-containing protein | transcript_product=RNA recognition motif-containing protein | location=TGGT1_chrIX:1315868-1318933(-) | protein_length=492 | sequence_SO=chromosome | SO=protein_coding_gene | is_pseudo=false	TGGT1_265530-t26_1-p1		51 kDa		unknown	0	2	3
716	TRUE	Empty	| transcript=TGGT1_278870-t26_1 | gene=TGGT1_278870 | organism=Toxoplasma_gondii_GT1 | gene_product=myosin F | transcript_product=myosin F | location=TGGT1_chrXII:5709485-5725053(+) | protein_length=1953 | sequence_SO=chromosome | SO=protein_coding_gene | is_pseudo=false	TGGT1_278870-t26_1-p1		216 kDa		unknown	0	2	5
738	TRUE	Empty	| transcript=TGGT1_279420-t26_1 | gene=TGGT1_279420 | organism=Toxoplasma_gondii_GT1 | gene_product=hypothetical protein | transcript_product=hypothetical protein | location=TGGT1_chrIX:26421-30410(+) | protein_length=1329 | sequence_SO=chromosome | SO=protein_coding_gene | is_pseudo=false	TGGT1_279420-t26_1-p1		145 kDa		unknown	0	2	5
1524	TRUE	Empty	| transcript=TGGT1_288860-t26_1 | gene=TGGT1_288860 | organism=Toxoplasma_gondii_GT1 | gene_product=RuvB family 2 protein | transcript_product=RuvB family 2 protein | location=TGGT1_chrIX:2586575-2593961(-) | protein_length=508 | sequence_SO=chromosome | SO=protein_coding_gene | is_pseudo=false	TGGT1_288860-t26_1-p1		55 kDa		unknown	0	2	0
661	TRUE	Empty	| transcript=TGGT1_289650-t26_1 | gene=TGGT1_289650 | organism=Toxoplasma_gondii_GT1 | gene_product=PEP-carboxykinase I | transcript_product=PEP-carboxykinase I | location=TGGT1_chrIX:3173228-3176423(+) | protein_length=677 | sequence_SO=chromosome | SO=protein_coding_gene | is_pseudo=false	TGGT1_289650-t26_1-p1		75 kDa		unknown	0	2	6
736	TRUE	Empty	| transcript=TGGT1_289680-t26_1 | gene=TGGT1_289680 | organism=Toxoplasma_gondii_GT1 | gene_product=Ras-related protein Rab11 | transcript_product=Ras-related protein Rab11 | location=TGGT1_chrIX:3181746-3185073(-) | protein_length=219 | sequence_SO=chromosome | SO=protein_coding_gene | is_pseudo=false	TGGT1_289680-t26_1-p1		25 kDa		unknown	0	2	5
501	TRUE	Empty	| transcript=TGGT1_291890-t26_1 | gene=TGGT1_291890 | organism=Toxoplasma_gondii_GT1 | gene_product=microneme protein MIC1 | transcript_product=microneme protein MIC1 | location=TGGT1_chrIX:4200849-4203191(-) | protein_length=456 | sequence_SO=chromosome | SO=protein_coding_gene | is_pseudo=false	TGGT1_291890-t26_1-p1		49 kDa		unknown	0	2	11
585	TRUE	Empty	| transcript=TGGT1_292220-t26_1 | gene=TGGT1_292220 | organism=Toxoplasma_gondii_GT1 | gene_product=PCI domain-containing protein | transcript_product=PCI domain-containing protein | location=TGGT1_chrIX:4423653-4430460(+) | protein_length=561 | sequence_SO=chromosome | SO=protein_coding_gene | is_pseudo=false	TGGT1_292220-t26_1-p1		62 kDa		unknown	0	2	6
1526	TRUE	Empty	| transcript=TGGT1_309220-t26_1 | gene=TGGT1_309220 | organism=Toxoplasma_gondii_GT1 | gene_product=GTPase activating protein for Arf protein | transcript_product=GTPase activating protein for Arf protein | location=TGGT1_chrXI:525668-532349(-) | protein_length=557 | sequence_SO=chromosome | SO=protein_coding_gene | is_pseudo=false	TGGT1_309220-t26_1-p1		57 kDa		unknown	0	2	0
315	TRUE	Empty	| transcript=TGGT1_310670-t26_1 | gene=TGGT1_310670 | organism=Toxoplasma_gondii_GT1 | gene_product=putative glycogen phosphorylase 1 | transcript_product=putative glycogen phosphorylase 1 | location=TGGT1_chrXI:1474522-1478513(+) | protein_length=912 | sequence_SO=chromosome | SO=protein_coding_gene | is_pseudo=false	TGGT1_310670-t26_1-p1		105 kDa		unknown	0	2	15
959	TRUE	Empty	| transcript=TGGT1_310780-t26_1 | gene=TGGT1_310780 | organism=Toxoplasma_gondii_GT1 | gene_product=dense granule protein GRA4 | transcript_product=dense granule protein GRA4 | location=TGGT1_chrXI:1552761-1553798(-) | protein_length=345 | sequence_SO=chromosome | SO=protein_coding_gene | is_pseudo=false	TGGT1_310780-t26_1-p1		36 kDa		unknown	0	2	2
974	TRUE	Empty	| transcript=TGGT1_311430-t26_1 | gene=TGGT1_311430 | organism=Toxoplasma_gondii_GT1 | gene_product=fibrillarin | transcript_product=fibrillarin | location=TGGT1_chrXI:2031325-2032910(-) | protein_length=303 | sequence_SO=chromosome | SO=protein_coding_gene | is_pseudo=false	TGGT1_311430-t26_1-p1		32 kDa		unknown	0	2	2
420	TRUE	Empty	| transcript=TGGT1_313410-t26_1 | gene=TGGT1_313410 | organism=Toxoplasma_gondii_GT1 | gene_product=proteasome 26S regulatory subunit | transcript_product=proteasome 26S regulatory subunit | location=TGGT1_chrXI:3312986-3323185(+) | protein_length=1091 | sequence_SO=chromosome | SO=protein_coding_gene | is_pseudo=false	TGGT1_313410-t26_1-p1		118 kDa		unknown	0	2	11
496	TRUE	Empty	| transcript=TGGT1_316310-t26_1 | gene=TGGT1_316310 | organism=Toxoplasma_gondii_GT1 | gene_product=superoxide dismutase | transcript_product=superoxide dismutase | location=TGGT1_chrXI:5175968-5177674(-) | protein_length=201 | sequence_SO=chromosome | SO=protein_coding_gene | is_pseudo=false	TGGT1_316310-t26_1-p1		23 kDa		unknown	0	2	9
373	TRUE	Empty	| transcript=TGGT1_320050-t26_1 | gene=TGGT1_320050 | organism=Toxoplasma_gondii_GT1 | gene_product=ribosomal protein RPL5 | transcript_product=ribosomal protein RPL5 | location=TGGT1_chrIV:494655-497683(+) | protein_length=310 | sequence_SO=chromosome | SO=protein_coding_gene | is_pseudo=false	TGGT1_320050-t26_1-p1		35 kDa		unknown	0	2	11
534	TRUE	Empty	| transcript=TGGT1_320600-t26_1 | gene=TGGT1_320600 | organism=Toxoplasma_gondii_GT1 | gene_product=cold-shock DNA-binding domain-containing protein | transcript_product=cold-shock DNA-binding domain-containing protein | location=TGGT1_chrIV:154209-155894(+) | protein_length=209 | sequence_SO=chromosome | SO=protein_coding_gene | is_pseudo=false	TGGT1_320600-t26_1-p1		23 kDa		unknown	0	2	7
261	TRUE	Empty	| transcript=TGGT1_363030-t26_1 | gene=TGGT1_363030 | organism=Toxoplasma_gondii_GT1 | gene_product=rhoptry protein ROP8 | transcript_product=rhoptry protein ROP8 | location=AAQM03000199:1511-3196(+) | protein_length=561 | sequence_SO=contig | SO=protein_coding_gene | is_pseudo=false	TGGT1_363030-t26_1-p1		64 kDa		unknown	0	2	15
589	TRUE	Empty	| transcript=TGGT1_408800-t26_1 | gene=TGGT1_408800 | organism=Toxoplasma_gondii_GT1 | gene_product=NTPase | transcript_product=NTPase | location=TGGT1_chrXII:6592331-6592894(+) | protein_length=188 | sequence_SO=chromosome | SO=protein_coding_gene | is_pseudo=false	TGGT1_408800-t26_1-p1		21 kDa	TRUE	unknown	0	2	0
263	TRUE	Empty	| transcript=TGGT1_410360-t26_1 | gene=TGGT1_410360 | organism=Toxoplasma_gondii_GT1 | gene_product=putative transmembrane protein | transcript_product=putative transmembrane protein | location=TGGT1_chrII:71310-72374(+) | protein_length=354 | sequence_SO=chromosome | SO=protein_coding_gene | is_pseudo=false	TGGT1_410360-t26_1-p1 (+1)		38 kDa	TRUE	unknown	0	2	15
302	TRUE	Empty	| transcript=TGGT1_205440-t26_1 | gene=TGGT1_205440 | organism=Toxoplasma_gondii_GT1 | gene_product=CCT chaperonin gamma subunit | transcript_product=CCT chaperonin gamma subunit | location=TGGT1_chrVIIa:1309659-1315491(+) | protein_length=556 | sequence_SO=chromosome | SO=protein_coding_gene | is_pseudo=false	TGGT1_205440-t26_1-p1		61 kDa		unknown	4	3	11
275	TRUE	Empty	| transcript=TGGT1_205558-t26_1 | gene=TGGT1_205558 | organism=Toxoplasma_gondii_GT1 | gene_product=NAC domain-containing protein | transcript_product=NAC domain-containing protein | location=TGGT1_chrVIIa:1246583-1248351(+) | protein_length=189 | sequence_SO=chromosome | SO=protein_coding_gene | is_pseudo=false	TGGT1_205558-t26_1-p1		21 kDa		unknown	4	3	11
193	TRUE	Empty	| transcript=TGGT1_216860-t26_1 | gene=TGGT1_216860 | organism=Toxoplasma_gondii_GT1 | gene_product=DEAD (Asp-Glu-Ala-Asp) box polypeptide DDX39 | transcript_product=DEAD (Asp-Glu-Ala-Asp) box polypeptide DDX39 | location=TGGT1_chrXI:5764687-5768776(+) | protein_length=434 | sequence_SO=chromosome | SO=protein_coding_gene | is_pseudo=false	TGGT1_216860-t26_1-p1		49 kDa		unknown	4	3	17
494	TRUE	Empty	| transcript=TGGT1_242330-t26_1 | gene=TGGT1_242330 | organism=Toxoplasma_gondii_GT1 | gene_product=ribosomal protein RPS5 | transcript_product=ribosomal protein RPS5 | location=TGGT1_chrVI:1882939-1884008(-) | protein_length=192 | sequence_SO=chromosome | SO=protein_coding_gene | is_pseudo=false	TGGT1_242330-t26_1-p1		22 kDa	TRUE	unknown	4	3	0
347	TRUE	Empty	| transcript=TGGT1_248340-t26_1 | gene=TGGT1_248340 | organism=Toxoplasma_gondii_GT1 | gene_product=GTP-binding nuclear protein ran/tc4 | transcript_product=GTP-binding nuclear protein ran/tc4 | location=TGGT1_chrXII:3749189-3752256(+) | protein_length=229 | sequence_SO=chromosome | SO=protein_coding_gene | is_pseudo=false	TGGT1_248340-t26_1-p1		26 kDa		unknown	4	3	7
436	TRUE	Empty	| transcript=TGGT1_263040-t26_1 | gene=TGGT1_263040 | organism=Toxoplasma_gondii_GT1 | gene_product=ribosomal protein RPS16 | transcript_product=ribosomal protein RPS16 | location=TGGT1_chrVIIb:830975-832663(+) | protein_length=211 | sequence_SO=chromosome | SO=protein_coding_gene | is_pseudo=false	TGGT1_263040-t26_1-p1		24 kDa		unknown	4	3	5
282	TRUE	Empty	| transcript=TGGT1_318410-t26_1 | gene=TGGT1_318410 | organism=Toxoplasma_gondii_GT1 | gene_product=putative TCP-1 chaperonin | transcript_product=putative TCP-1 chaperonin | location=TGGT1_chrIV:1295296-1300413(+) | protein_length=537 | sequence_SO=chromosome | SO=protein_coding_gene | is_pseudo=false	TGGT1_318410-t26_1-p1		59 kDa		unknown	4	3	11
318	TRUE	Empty	| transcript=TGGT1_207840-t26_1 | gene=TGGT1_207840 | organism=Toxoplasma_gondii_GT1 | gene_product=ribosomal protein RPS17 | transcript_product=ribosomal protein RPS17 | location=TGGT1_chrIb:342658-344358(-) | protein_length=132 | sequence_SO=chromosome | SO=protein_coding_gene | is_pseudo=false	TGGT1_207840-t26_1-p1		15 kDa		unknown	3	3	9
350	TRUE	Empty	| transcript=TGGT1_215460-t26_1 | gene=TGGT1_215460 | organism=Toxoplasma_gondii_GT1 | gene_product=ribosomal protein RPS24 | transcript_product=ribosomal protein RPS24 | location=TGGT1_chrX:6863478-6865141(-) | protein_length=267 | sequence_SO=chromosome | SO=protein_coding_gene | is_pseudo=false	TGGT1_215460-t26_1-p1		30 kDa		unknown	3	3	8
134	TRUE	Empty	| transcript=TGGT1_231850-t26_1 | gene=TGGT1_231850 | organism=Toxoplasma_gondii_GT1 | gene_product=serine-threonine phosophatase 2C (PP2C) | transcript_product=serine-threonine phosophatase 2C (PP2C) | location=TGGT1_chrVIII:1583236-1586735(+) | protein_length=331 | sequence_SO=chromosome | SO=protein_coding_gene | is_pseudo=false	TGGT1_231850-t26_1-p1		37 kDa		unknown	3	3	23
435	TRUE	Empty	| transcript=TGGT1_270320-t26_1 | gene=TGGT1_270320 | organism=Toxoplasma_gondii_GT1 | gene_product=protein phosphatase 2C domain-containing protein | transcript_product=protein phosphatase 2C domain-containing protein | location=TGGT1_chrVIII:5274953-5280379(+) | protein_length=538 | sequence_SO=chromosome | SO=protein_coding_gene | is_pseudo=false	TGGT1_270320-t26_1-p1		59 kDa		unknown	3	3	6
568	TRUE	Empty	| transcript=TGGT1_289540-t26_1 | gene=TGGT1_289540 | organism=Toxoplasma_gondii_GT1 | gene_product=hypothetical protein | transcript_product=hypothetical protein | location=TGGT1_chrIX:3100902-3103715(+) | protein_length=937 | sequence_SO=chromosome | SO=protein_coding_gene | is_pseudo=false	TGGT1_289540-t26_1-p1		101 kDa		unknown	3	3	3
578	TRUE	Empty	| transcript=TGGT1_224900-t26_1 | gene=TGGT1_224900 | organism=Toxoplasma_gondii_GT1 | gene_product=putative adenylate kinase | transcript_product=putative adenylate kinase | location=TGGT1_chrX:2611933-2614564(+) | protein_length=257 | sequence_SO=chromosome | SO=protein_coding_gene | is_pseudo=false	TGGT1_224900-t26_1-p1		29 kDa		unknown	2	3	4
98	TRUE	Empty	| transcript=TGGT1_229480-t26_1 | gene=TGGT1_229480 | organism=Toxoplasma_gondii_GT1 | gene_product=putative calcium binding protein precursor | transcript_product=putative calcium binding protein precursor | location=TGGT1_chrVIII:289042-291582(-) | protein_length=335 | sequence_SO=chromosome | SO=protein_coding_gene | is_pseudo=false	TGGT1_229480-t26_1-p1		38 kDa		unknown	2	3	30
842	TRUE	Empty	| transcript=TGGT1_238250-t26_1 | gene=TGGT1_238250 | organism=Toxoplasma_gondii_GT1 | gene_product=ribosomal protein RPL36 | transcript_product=ribosomal protein RPL36 | location=TGGT1_chrVI:154936-156110(+) | protein_length=101 | sequence_SO=chromosome | SO=protein_coding_gene | is_pseudo=false	TGGT1_238250-t26_1-p1		11 kDa		unknown	2	3	0
642	TRUE	Empty	| transcript=TGGT1_243800-t26_1 | gene=TGGT1_243800 | organism=Toxoplasma_gondii_GT1 | gene_product=putative long-chain fatty acid CoA ligase | transcript_product=putative long-chain fatty acid CoA ligase | location=TGGT1_chrVI:2778396-2788707(-) | protein_length=758 | sequence_SO=chromosome | SO=protein_coding_gene | is_pseudo=false	TGGT1_243800-t26_1-p1		84 kDa		unknown	2	3	4
474	TRUE	Empty	| transcript=TGGT1_252290-t26_1 | gene=TGGT1_252290 | organism=Toxoplasma_gondii_GT1 | gene_product=putative importin alpha | transcript_product=putative importin alpha | location=TGGT1_chrIII:450884-460151(+) | protein_length=545 | sequence_SO=chromosome | SO=protein_coding_gene | is_pseudo=false	TGGT1_252290-t26_1-p1		59 kDa		unknown	2	3	7
473	TRUE	Empty	| transcript=TGGT1_264660-t26_1 | gene=TGGT1_264660 | organism=Toxoplasma_gondii_GT1 | gene_product=SAG-related sequence SRS44 | transcript_product=SAG-related sequence SRS44 | location=TGGT1_chrIX:1955976-1963333(+) | protein_length=2359 | sequence_SO=chromosome | SO=protein_coding_gene | is_pseudo=false	TGGT1_264660-t26_1-p1		252 kDa		unknown	2	3	6
632	TRUE	Empty	| transcript=TGGT1_268200-t26_1 | gene=TGGT1_268200 | organism=Toxoplasma_gondii_GT1 | gene_product=RNA recognition motif-containing protein | transcript_product=RNA recognition motif-containing protein | location=TGGT1_chrVIII:6648500-6651532(+) | protein_length=648 | sequence_SO=chromosome | SO=protein_coding_gene | is_pseudo=false	TGGT1_268200-t26_1-p1		66 kDa		unknown	2	3	3
475	TRUE	Empty	| transcript=TGGT1_271050-t26_1 | gene=TGGT1_271050 | organism=Toxoplasma_gondii_GT1 | gene_product=SAG-related sequence SRS34A | transcript_product=SAG-related sequence SRS34A | location=TGGT1_chrVIII:4754604-4755164(+) | protein_length=186 | sequence_SO=chromosome | SO=protein_coding_gene | is_pseudo=false	TGGT1_271050-t26_1-p1		19 kDa		unknown	2	3	6
281	TRUE	Empty	| transcript=TGGT1_279390-t26_1 | gene=TGGT1_279390 | organism=Toxoplasma_gondii_GT1 | gene_product=putative proliferation-associated protein 2G4 | transcript_product=putative proliferation-associated protein 2G4 | location=TGGT1_chrIX:43752-48368(-) | protein_length=462 | sequence_SO=chromosome | SO=protein_coding_gene | is_pseudo=false	TGGT1_279390-t26_1-p1		50 kDa		unknown	2	3	12
533	TRUE	Empty	| transcript=TGGT1_288500-t26_1 | gene=TGGT1_288500 | organism=Toxoplasma_gondii_GT1 | gene_product=FAD Malate-dehydrogenase (MDH-FAD) | transcript_product=FAD Malate-dehydrogenase (MDH-FAD) | location=TGGT1_chrIX:2391742-2395938(-) | protein_length=550 | sequence_SO=chromosome | SO=protein_coding_gene | is_pseudo=false	TGGT1_288500-t26_1-p1		60 kDa		unknown	2	3	5
638	TRUE	Empty	| transcript=TGGT1_288720-t26_1 | gene=TGGT1_288720 | organism=Toxoplasma_gondii_GT1 | gene_product=ribosomal protein RPL10 | transcript_product=ribosomal protein RPL10 | location=TGGT1_chrIX:2518172-2520490(-) | protein_length=221 | sequence_SO=chromosome | SO=protein_coding_gene | is_pseudo=false	TGGT1_288720-t26_1-p1		25 kDa		unknown	2	3	5
714	TRUE	Empty	| transcript=TGGT1_289380-t26_1 | gene=TGGT1_289380 | organism=Toxoplasma_gondii_GT1 | gene_product=hypothetical protein | transcript_product=hypothetical protein | location=TGGT1_chrIX:3052104-3057458(+) | protein_length=921 | sequence_SO=chromosome | SO=protein_coding_gene | is_pseudo=false	TGGT1_289380-t26_1-p1		100 kDa		unknown	2	3	3
526	TRUE	Empty	| transcript=TGGT1_300000-t26_1 | gene=TGGT1_300000 | organism=Toxoplasma_gondii_GT1 | gene_product=ribosomal protein RPL18 | transcript_product=ribosomal protein RPL18 | location=TGGT1_chrXII:251803-254851(+) | protein_length=187 | sequence_SO=chromosome | SO=protein_coding_gene | is_pseudo=false	TGGT1_300000-t26_1-p1		21 kDa		unknown	2	3	5
582	TRUE	Empty	| transcript=TGGT1_204530-t26_1 | gene=TGGT1_204530 | organism=Toxoplasma_gondii_GT1 | gene_product=microneme protein MIC11 | transcript_product=microneme protein MIC11 | location=TGGT1_chrVIIa:1632334-1633282(-) | protein_length=204 | sequence_SO=chromosome | SO=protein_coding_gene | is_pseudo=false	TGGT1_204530-t26_1-p1		22 kDa		unknown	0	3	4
588	TRUE	Empty	| transcript=TGGT1_214790-t26_1 | gene=TGGT1_214790 | organism=Toxoplasma_gondii_GT1 | gene_product=glycoprotein | transcript_product=glycoprotein | location=TGGT1_chrX:6386376-6388397(+) | protein_length=283 | sequence_SO=chromosome | SO=protein_coding_gene | is_pseudo=false	TGGT1_214790-t26_1-p1		31 kDa		unknown	0	3	6
594	TRUE	Empty	| transcript=TGGT1_223050-t26_1 | gene=TGGT1_223050 | organism=Toxoplasma_gondii_GT1 | gene_product=ribosomal protein RPS20 | transcript_product=ribosomal protein RPS20 | location=TGGT1_chrII:1366681-1368519(+) | protein_length=233 | sequence_SO=chromosome | SO=protein_coding_gene | is_pseudo=false	TGGT1_223050-t26_1-p1		26 kDa		unknown	0	3	5
375	TRUE	Empty	| transcript=TGGT1_225050-t26_1 | gene=TGGT1_225050 | organism=Toxoplasma_gondii_GT1 | gene_product=putative adenosylhomocysteinase | transcript_product=putative adenosylhomocysteinase | location=TGGT1_chrX:2464799-2467238(-) | protein_length=588 | sequence_SO=chromosome | SO=protein_coding_gene | is_pseudo=false	TGGT1_225050-t26_1-p1		64 kDa		unknown	0	3	11
1146	TRUE	Empty	| transcript=TGGT1_229670-t26_1 | gene=TGGT1_229670 | organism=Toxoplasma_gondii_GT1 | gene_product=ribosomal protein RPS23 | transcript_product=ribosomal protein RPS23 | location=TGGT1_chrVIII:368147-371053(+) | protein_length=143 | sequence_SO=chromosome | SO=protein_coding_gene | is_pseudo=false	TGGT1_229670-t26_1-p1		16 kDa		unknown	0	3	0
241	TRUE	Empty	| transcript=TGGT1_230940-t26_1 | gene=TGGT1_230940 | organism=Toxoplasma_gondii_GT1 | gene_product=hypothetical protein | transcript_product=hypothetical protein | location=TGGT1_chrVIII:1112065-1119747(+) | protein_length=1523 | sequence_SO=chromosome | SO=protein_coding_gene | is_pseudo=false	TGGT1_230940-t26_1-p1		155 kDa		unknown	0	3	15
554	TRUE	Empty	| transcript=TGGT1_231600-t26_1 | gene=TGGT1_231600 | organism=Toxoplasma_gondii_GT1 | gene_product=HEAT repeat-containing protein | transcript_product=HEAT repeat-containing protein | location=TGGT1_chrVIII:1475035-1486295(-) | protein_length=1169 | sequence_SO=chromosome | SO=protein_coding_gene | is_pseudo=false	TGGT1_231600-t26_1-p1		128 kDa		unknown	0	3	8
408	TRUE	Empty	| transcript=TGGT1_249270-t26_1 | gene=TGGT1_249270 | organism=Toxoplasma_gondii_GT1 | gene_product=putative protein disulfide isomerase-related protein (provisional) | transcript_product=putative protein disulfide isomerase-related protein (provisional) | location=TGGT1_chrXII:4348987-4354246(+) | protein_length=547 | sequence_SO=chromosome | SO=protein_coding_gene | is_pseudo=false	TGGT1_249270-t26_1-p1		60 kDa		unknown	0	3	9
498	TRUE	Empty	| transcript=TGGT1_259550-t26_1 | gene=TGGT1_259550 | organism=Toxoplasma_gondii_GT1 | gene_product=dihydropteroate synthase | transcript_product=dihydropteroate synthase | location=TGGT1_chrVIIb:2750606-2755609(-) | protein_length=748 | sequence_SO=chromosome | SO=protein_coding_gene | is_pseudo=false	TGGT1_259550-t26_1-p1		83 kDa		unknown	0	3	8
733	TRUE	Empty	| transcript=TGGT1_262380-t26_1 | gene=TGGT1_262380 | organism=Toxoplasma_gondii_GT1 | gene_product=putative elongation factor Tu | transcript_product=putative elongation factor Tu | location=TGGT1_chrVIIb:1291090-1294751(-) | protein_length=552 | sequence_SO=chromosome | SO=protein_coding_gene | is_pseudo=false	TGGT1_262380-t26_1-p1		60 kDa	TRUE	unknown	0	3	4
849	TRUE	Empty	| transcript=TGGT1_263530-t26_1 | gene=TGGT1_263530 | organism=Toxoplasma_gondii_GT1 | gene_product=putative chaperonin | transcript_product=putative chaperonin | location=TGGT1_chrVIIb:467499-469545(-) | protein_length=127 | sequence_SO=chromosome | SO=protein_coding_gene | is_pseudo=false	TGGT1_263530-t26_1-p1		14 kDa		unknown	0	3	2
660	TRUE	Empty	| transcript=TGGT1_265310-t26_1 | gene=TGGT1_265310 | organism=Toxoplasma_gondii_GT1 | gene_product=putative heat shock protein 40 | transcript_product=putative heat shock protein 40 | location=TGGT1_chrIX:1440716-1446749(+) | protein_length=336 | sequence_SO=chromosome | SO=protein_coding_gene | is_pseudo=false	TGGT1_265310-t26_1-p1		37 kDa		unknown	0	3	5
1525	TRUE	Empty	| transcript=TGGT1_267810-t26_1 | gene=TGGT1_267810 | organism=Toxoplasma_gondii_GT1 | gene_product=Rab 5 | transcript_product=Rab 5 | location=TGGT1_chrIX:174026-177378(+) | protein_length=241 | sequence_SO=chromosome | SO=protein_coding_gene | is_pseudo=false	TGGT1_267810-t26_1-p1		27 kDa		unknown	0	3	0
229	TRUE	Empty	| transcript=TGGT1_290950-t26_1 | gene=TGGT1_290950 | organism=Toxoplasma_gondii_GT1 | gene_product=putative clathrin heavy chain | transcript_product=putative clathrin heavy chain | location=TGGT1_chrIX:3770246-3782423(-) | protein_length=1731 | sequence_SO=chromosome | SO=protein_coding_gene | is_pseudo=false	TGGT1_290950-t26_1-p1		194 kDa		unknown	0	3	17
220	TRUE	Empty	| transcript=TGGT1_292080-t26_1 | gene=TGGT1_292080 | organism=Toxoplasma_gondii_GT1 | gene_product=leucyl-tRNA synthetase | transcript_product=leucyl-tRNA synthetase | location=TGGT1_chrIX:4343158-4354677(+) | protein_length=1261 | sequence_SO=chromosome | SO=protein_coding_gene | is_pseudo=false	TGGT1_292080-t26_1-p1		141 kDa		unknown	0	3	16
486	TRUE	Empty	| transcript=TGGT1_295125-t26_1 | gene=TGGT1_295125 | organism=Toxoplasma_gondii_GT1 | gene_product=rhoptry protein ROP4 | transcript_product=rhoptry protein ROP4 | location=TGGT1_chrIa:1394541-1396277(-) | protein_length=365 | sequence_SO=chromosome | SO=protein_coding_gene | is_pseudo=false	TGGT1_295125-t26_1-p1 (+1)		40 kDa		unknown	0	3	7
330	TRUE	Empty	| transcript=TGGT1_309120-t26_1 | gene=TGGT1_309120 | organism=Toxoplasma_gondii_GT1 | gene_product=ribosomal protein RPL4 | transcript_product=ribosomal protein RPL4 | location=TGGT1_chrXI:476484-477734(-) | protein_length=416 | sequence_SO=chromosome | SO=protein_coding_gene | is_pseudo=false	TGGT1_309120-t26_1-p1		46 kDa		unknown	0	3	12
308	TRUE	Empty	| transcript=TGGT1_310080-t26_1 | gene=TGGT1_310080 | organism=Toxoplasma_gondii_GT1 | gene_product=AMP-binding enzyme domain-containing protein | transcript_product=AMP-binding enzyme domain-containing protein | location=TGGT1_chrXI:1008086-1011664(-) | protein_length=789 | sequence_SO=chromosome | SO=protein_coding_gene | is_pseudo=false	TGGT1_310080-t26_1-p1		88 kDa	TRUE	unknown	0	3	11
289	TRUE	Empty	| transcript=TGGT1_321620-t26_1 | gene=TGGT1_321620 | organism=Toxoplasma_gondii_GT1 | gene_product=dynamin-related protein DRPB | transcript_product=dynamin-related protein DRPB | location=TGGT1_chrIb:1696372-1706596(+) | protein_length=860 | sequence_SO=chromosome | SO=protein_coding_gene | is_pseudo=false	TGGT1_321620-t26_1-p1		96 kDa		unknown	0	3	15
478	TRUE	Empty	| transcript=TGGT1_228470-t26_1 | gene=TGGT1_228470 | organism=Toxoplasma_gondii_GT1 | gene_product=ribosomal protein RPL15 | transcript_product=ribosomal protein RPL15 | location=TGGT1_chrX:205832-208062(+) | protein_length=205 | sequence_SO=chromosome | SO=protein_coding_gene | is_pseudo=false	TGGT1_228470-t26_1-p1		24 kDa		unknown	5	4	2
328	TRUE	Empty	| transcript=TGGT1_263050-t26_1 | gene=TGGT1_263050 | organism=Toxoplasma_gondii_GT1 | gene_product=ribosomal protein RPL13 | transcript_product=ribosomal protein RPL13 | location=TGGT1_chrVIIb:826699-830544(-) | protein_length=355 | sequence_SO=chromosome | SO=protein_coding_gene | is_pseudo=false	TGGT1_263050-t26_1-p1		40 kDa	TRUE	unknown	5	4	6
472	TRUE	Empty	| transcript=TGGT1_234450-t26_1 | gene=TGGT1_234450 | organism=Toxoplasma_gondii_GT1 | gene_product=ribosomal protein RPS15A | transcript_product=ribosomal protein RPS15A | location=TGGT1_chrX:4292801-4294683(+) | protein_length=231 | sequence_SO=chromosome | SO=protein_coding_gene | is_pseudo=false	TGGT1_234450-t26_1-p1		27 kDa		unknown	4	4	3
238	TRUE	Empty	| transcript=TGGT1_236650-t26_1 | gene=TGGT1_236650 | organism=Toxoplasma_gondii_GT1 | gene_product=DEAD (Asp-Glu-Ala-Asp) box polypeptide 17 | transcript_product=DEAD (Asp-Glu-Ala-Asp) box polypeptide 17 | location=TGGT1_chrX:5362273-5365892(-) | protein_length=550 | sequence_SO=chromosome | SO=protein_coding_gene | is_pseudo=false	TGGT1_236650-t26_1-p1		60 kDa	TRUE	unknown	4	4	11
298	TRUE	Empty	| transcript=TGGT1_238010-t26_1 | gene=TGGT1_238010 | organism=Toxoplasma_gondii_GT1 | gene_product=ribosomal protein RPL23A | transcript_product=ribosomal protein RPL23A | location=TGGT1_chrVI:8631-10722(+) | protein_length=167 | sequence_SO=chromosome | SO=protein_coding_gene | is_pseudo=false	TGGT1_238010-t26_1-p1		19 kDa		unknown	4	4	9
272	TRUE	Empty	| transcript=TGGT1_259240-t26_1 | gene=TGGT1_259240 | organism=Toxoplasma_gondii_GT1 | gene_product=ribosomal protein RPS21 | transcript_product=ribosomal protein RPS21 | location=TGGT1_chrVIIb:2808644-2809838(-) | protein_length=82 | sequence_SO=chromosome | SO=protein_coding_gene | is_pseudo=false	TGGT1_259240-t26_1-p1		9 kDa		unknown	4	4	9
270	TRUE	Empty	| transcript=TGGT1_266060-t26_1 | gene=TGGT1_266060 | organism=Toxoplasma_gondii_GT1 | gene_product=ribosomal protein RPSA | transcript_product=ribosomal protein RPSA | location=TGGT1_chrIX:1148543-1150882(-) | protein_length=287 | sequence_SO=chromosome | SO=protein_coding_gene | is_pseudo=false	TGGT1_266060-t26_1-p1		32 kDa		unknown	4	4	10
357	TRUE	Empty	| transcript=TGGT1_201780-t26_1 | gene=TGGT1_201780 | organism=Toxoplasma_gondii_GT1 | gene_product=microneme protein MIC2 | transcript_product=microneme protein MIC2 | location=TGGT1_chrVIIa:3693727-3696991(-) | protein_length=769 | sequence_SO=chromosome | SO=protein_coding_gene | is_pseudo=false	TGGT1_201780-t26_1-p1		83 kDa		unknown	3	4	7
362	TRUE	Empty	| transcript=TGGT1_212290-t26_1 | gene=TGGT1_212290 | organism=Toxoplasma_gondii_GT1 | gene_product=ribosomal protein RPS19 | transcript_product=ribosomal protein RPS19 | location=TGGT1_chrX:3845925-3847625(-) | protein_length=313 | sequence_SO=chromosome | SO=protein_coding_gene | is_pseudo=false	TGGT1_212290-t26_1-p1		35 kDa		unknown	3	4	7
352	TRUE	Empty	| transcript=TGGT1_230410-t26_1 | gene=TGGT1_230410 | organism=Toxoplasma_gondii_GT1 | gene_product=peroxiredoxin PRX3 | transcript_product=peroxiredoxin PRX3 | location=TGGT1_chrVIII:753559-755687(-) | protein_length=283 | sequence_SO=chromosome | SO=protein_coding_gene | is_pseudo=false	TGGT1_230410-t26_1-p1		30 kDa		unknown	3	4	7
527	TRUE	Empty	| transcript=TGGT1_239260-t26_1 | gene=TGGT1_239260 | organism=Toxoplasma_gondii_GT1 | gene_product=histone H4 | transcript_product=histone H4 | location=TGGT1_chrVI:491746-492057(-) | protein_length=103 | sequence_SO=chromosome | SO=protein_coding_gene | is_pseudo=false	TGGT1_239260-t26_1-p1		11 kDa		unknown	3	4	3
437	TRUE	Empty	| transcript=TGGT1_263700-t26_1 | gene=TGGT1_263700 | organism=Toxoplasma_gondii_GT1 | gene_product=ribosomal protein RPS14 | transcript_product=ribosomal protein RPS14 | location=TGGT1_chrVIIb:359504-361231(+) | protein_length=156 | sequence_SO=chromosome | SO=protein_coding_gene | is_pseudo=false	TGGT1_263700-t26_1-p1		16 kDa	TRUE	unknown	3	4	5
116	TRUE	Empty	| transcript=TGGT1_288360-t26_1 | gene=TGGT1_288360 | organism=Toxoplasma_gondii_GT1 | gene_product=tryptophanyl-tRNA synthetase (TrpRS2) | transcript_product=tryptophanyl-tRNA synthetase (TrpRS2) | location=TGGT1_chrIX:2284649-2289081(+) | protein_length=689 | sequence_SO=chromosome | SO=protein_coding_gene | is_pseudo=false	TGGT1_288360-t26_1-p1		77 kDa		unknown	3	4	25
191	TRUE	Empty	| transcript=TGGT1_201680-t26_1 | gene=TGGT1_201680 | organism=Toxoplasma_gondii_GT1 | gene_product=putative eukaryotic initiation factor-3 subunit 10 | transcript_product=putative eukaryotic initiation factor-3 subunit 10 | location=TGGT1_chrVIIa:3754116-3762345(+) | protein_length=1031 | sequence_SO=chromosome | SO=protein_coding_gene | is_pseudo=false	TGGT1_201680-t26_1-p1		119 kDa		unknown	2	4	18
240	TRUE	Empty	| transcript=TGGT1_224850-t26_1 | gene=TGGT1_224850 | organism=Toxoplasma_gondii_GT1 | gene_product=putative polyadenylate binding protein | transcript_product=putative polyadenylate binding protein | location=TGGT1_chrX:2687512-2689821(+) | protein_length=769 | sequence_SO=chromosome | SO=protein_coding_gene | is_pseudo=false	TGGT1_224850-t26_1-p1		83 kDa		unknown	2	4	14
438	TRUE	Empty	| transcript=TGGT1_232300-t26_1 | gene=TGGT1_232300 | organism=Toxoplasma_gondii_GT1 | gene_product=ribosomal protein RPS3 | transcript_product=ribosomal protein RPS3 | location=TGGT1_chrVIII:1993673-1994649(-) | protein_length=255 | sequence_SO=chromosome | SO=protein_coding_gene | is_pseudo=false	TGGT1_232300-t26_1-p1		29 kDa		unknown	2	4	6
569	TRUE	Empty	| transcript=TGGT1_284560-t26_1 | gene=TGGT1_284560 | organism=Toxoplasma_gondii_GT1 | gene_product=ribosomal protein RPL9 | transcript_product=ribosomal protein RPL9 | location=TGGT1_chrV:2561959-2564374(+) | protein_length=190 | sequence_SO=chromosome | SO=protein_coding_gene | is_pseudo=false	TGGT1_284560-t26_1-p1		21 kDa		unknown	2	4	3
481	TRUE	Empty	| transcript=TGGT1_291960-t26_1 | gene=TGGT1_291960 | organism=Toxoplasma_gondii_GT1 | gene_product=rhoptry kinase family protein ROP40 (incomplete catalytic triad) | transcript_product=rhoptry kinase family protein ROP40 (incomplete catalytic triad) | location=TGGT1_chrIX:4241532-4244563(+) | protein_length=525 | sequence_SO=chromosome | SO=protein_coding_gene | is_pseudo=false	TGGT1_291960-t26_1-p1		58 kDa		unknown	2	4	5
198	TRUE	Empty	| transcript=TGGT1_219540-t26_1 | gene=TGGT1_219540 | organism=Toxoplasma_gondii_GT1 | gene_product=cytosolic tRNA-Ala synthetase | transcript_product=cytosolic tRNA-Ala synthetase | location=TGGT1_chrXII:800723-814444(-) | protein_length=1280 | sequence_SO=chromosome | SO=protein_coding_gene | is_pseudo=false	TGGT1_219540-t26_1-p1		139 kDa	TRUE	unknown	0	4	21
596	TRUE	Empty	| transcript=TGGT1_269180-t26_1 | gene=TGGT1_269180 | organism=Toxoplasma_gondii_GT1 | gene_product=MIF4G domain-containing protein | transcript_product=MIF4G domain-containing protein | location=TGGT1_chrVIII:6008955-6021323(-) | protein_length=2668 | sequence_SO=chromosome | SO=protein_coding_gene | is_pseudo=false	TGGT1_269180-t26_1-p1		273 kDa		unknown	0	4	4
95	TRUE	Empty	| transcript=TGGT1_273090-t26_1 | gene=TGGT1_273090 | organism=Toxoplasma_gondii_GT1 | gene_product=cell division protein CDC48CY | transcript_product=cell division protein CDC48CY | location=TGGT1_chrVIII:3661986-3671254(-) | protein_length=811 | sequence_SO=chromosome | SO=protein_coding_gene | is_pseudo=false	TGGT1_273090-t26_1-p1		89 kDa	TRUE	unknown	0	4	34
446	TRUE	Empty	| transcript=TGGT1_319340-t26_1 | gene=TGGT1_319340 | organism=Toxoplasma_gondii_GT1 | gene_product=hypothetical protein | transcript_product=hypothetical protein | location=TGGT1_chrIV:962742-964670(+) | protein_length=481 | sequence_SO=chromosome | SO=protein_coding_gene | is_pseudo=false	TGGT1_319340-t26_1-p1		52 kDa		unknown	0	4	7
183	TRUE	Empty	| transcript=TGGT1_360830-t26_1 | gene=TGGT1_360830 | organism=Toxoplasma_gondii_GT1 | gene_product=nucleoside-triphosphatase | transcript_product=nucleoside-triphosphatase | location=AAQM03000066:41-1153(+) | protein_length=370 | sequence_SO=contig | SO=protein_coding_gene | is_pseudo=false	TGGT1_360830-t26_1-p1		41 kDa	TRUE	unknown	0	4	21
271	TRUE	Empty	| transcript=TGGT1_311240-t26_1 | gene=TGGT1_311240 | organism=Toxoplasma_gondii_GT1 | gene_product=putative DnaJ family chaperone | transcript_product=putative DnaJ family chaperone | location=TGGT1_chrXI:1865804-1870827(-) | protein_length=426 | sequence_SO=chromosome | SO=protein_coding_gene | is_pseudo=false	TGGT1_311240-t26_1-p1		47 kDa		unknown	6	5	7
297	TRUE	Empty	| transcript=TGGT1_204020-t26_1 | gene=TGGT1_204020 | organism=Toxoplasma_gondii_GT1 | gene_product=ribosomal protein RPL8 | transcript_product=ribosomal protein RPL8 | location=TGGT1_chrVIIa:1947745-1950214(+) | protein_length=260 | sequence_SO=chromosome | SO=protein_coding_gene | is_pseudo=false	TGGT1_204020-t26_1-p1		28 kDa		unknown	5	5	6
349	TRUE	Empty	| transcript=TGGT1_248480-t26_1 | gene=TGGT1_248480 | organism=Toxoplasma_gondii_GT1 | gene_product=ribosomal protein RPS9 | transcript_product=ribosomal protein RPS9 | location=TGGT1_chrXII:3816916-3818776(+) | protein_length=188 | sequence_SO=chromosome | SO=protein_coding_gene | is_pseudo=false	TGGT1_248480-t26_1-p1		22 kDa		unknown	5	5	5
249	TRUE	Empty	| transcript=TGGT1_210690-t26_1 | gene=TGGT1_210690 | organism=Toxoplasma_gondii_GT1 | gene_product=ribosomal protein RPS6 | transcript_product=ribosomal protein RPS6 | location=TGGT1_chrIV:2087216-2087986(+) | protein_length=256 | sequence_SO=chromosome | SO=protein_coding_gene | is_pseudo=false	TGGT1_210690-t26_1-p1		29 kDa		unknown	4	5	9
200	TRUE	Empty	| transcript=TGGT1_223920-t26_1 | gene=TGGT1_223920 | organism=Toxoplasma_gondii_GT1 | gene_product=rhoptry neck protein RON3 | transcript_product=rhoptry neck protein RON3 | location=TGGT1_chrX:3357300-3367973(+) | protein_length=1958 | sequence_SO=chromosome | SO=protein_coding_gene | is_pseudo=false	TGGT1_223920-t26_1-p1		223 kDa		unknown	4	5	14
248	TRUE	Empty	| transcript=TGGT1_225080-t26_1 | gene=TGGT1_225080 | organism=Toxoplasma_gondii_GT1 | gene_product=ribosomal protein RPS18 | transcript_product=ribosomal protein RPS18 | location=TGGT1_chrX:2450681-2451929(+) | protein_length=156 | sequence_SO=chromosome | SO=protein_coding_gene | is_pseudo=false	TGGT1_225080-t26_1-p1		18 kDa		unknown	4	5	9
399	TRUE	Empty	| transcript=TGGT1_317720-t26_1 | gene=TGGT1_317720 | organism=Toxoplasma_gondii_GT1 | gene_product=putative eukaryotic translation initiation factor 3 subunit 7 | transcript_product=putative eukaryotic translation initiation factor 3 subunit 7 | location=TGGT1_chrIV:2518527-2525070(+) | protein_length=609 | sequence_SO=chromosome | SO=protein_coding_gene | is_pseudo=false	TGGT1_317720-t26_1-p1		69 kDa	TRUE	unknown	4	5	6
151	TRUE	Empty	| transcript=TGGT1_214080-t26_1 | gene=TGGT1_214080 | organism=Toxoplasma_gondii_GT1 | gene_product=toxofilin | transcript_product=toxofilin | location=TGGT1_chrX:5904318-5905055(+) | protein_length=245 | sequence_SO=chromosome | SO=protein_coding_gene | is_pseudo=false	TGGT1_214080-t26_1-p1		27 kDa		unknown	3	5	19
93	TRUE	Empty	| transcript=TGGT1_232350-t26_1 | gene=TGGT1_232350 | organism=Toxoplasma_gondii_GT1 | gene_product=lactate dehydrogenase LDH1 | transcript_product=lactate dehydrogenase LDH1 | location=TGGT1_chrVIII:2023599-2025126(+) | protein_length=329 | sequence_SO=chromosome | SO=protein_coding_gene | is_pseudo=false	TGGT1_232350-t26_1-p1		36 kDa		unknown	3	5	28
300	TRUE	Empty	| transcript=TGGT1_232440-t26_1 | gene=TGGT1_232440 | organism=Toxoplasma_gondii_GT1 | gene_product=Brf1p family coiled coil protein | transcript_product=Brf1p family coiled coil protein | location=TGGT1_chrVIII:2091405-2096025(+) | protein_length=468 | sequence_SO=chromosome | SO=protein_coding_gene | is_pseudo=false	TGGT1_232440-t26_1-p1		54 kDa		unknown	3	5	9
170	TRUE	Empty	| transcript=TGGT1_233460-t26_1 | gene=TGGT1_233460 | organism=Toxoplasma_gondii_GT1 | gene_product=SAG-related sequence SRS29B | transcript_product=SAG-related sequence SRS29B | location=TGGT1_chrVIII:2660455-2661465(+) | protein_length=336 | sequence_SO=chromosome | SO=protein_coding_gene | is_pseudo=false	TGGT1_233460-t26_1-p1		35 kDa		unknown	3	5	18
235	TRUE	Empty	| transcript=TGGT1_270240-t26_1 | gene=TGGT1_270240 | organism=Toxoplasma_gondii_GT1 | gene_product=MAG1 protein | transcript_product=MAG1 protein | location=TGGT1_chrVIII:5310162-5311630(+) | protein_length=452 | sequence_SO=chromosome | SO=protein_coding_gene | is_pseudo=false	TGGT1_270240-t26_1-p1		49 kDa		unknown	3	5	11
356	TRUE	Empty	| transcript=TGGT1_270380-t26_1 | gene=TGGT1_270380 | organism=Toxoplasma_gondii_GT1 | gene_product=ribosomal protein RPS13 | transcript_product=ribosomal protein RPS13 | location=TGGT1_chrVIII:5238468-5240728(-) | protein_length=151 | sequence_SO=chromosome | SO=protein_coding_gene | is_pseudo=false	TGGT1_270380-t26_1-p1		17 kDa		unknown	3	5	6
239	TRUE	Empty	| transcript=TGGT1_315270-t26_1 | gene=TGGT1_315270 | organism=Toxoplasma_gondii_GT1 | gene_product=hypothetical protein | transcript_product=hypothetical protein | location=TGGT1_chrXI:4558433-4565813(-) | protein_length=780 | sequence_SO=chromosome | SO=protein_coding_gene | is_pseudo=false	TGGT1_315270-t26_1-p1		85 kDa		unknown	3	5	11
476	TRUE	Empty	| transcript=TGGT1_226250-t26_1 | gene=TGGT1_226250 | organism=Toxoplasma_gondii_GT1 | gene_product=DEAD (Asp-Glu-Ala-Asp) box polypeptide DDX3X | transcript_product=DEAD (Asp-Glu-Ala-Asp) box polypeptide DDX3X | location=TGGT1_chrX:1667417-1670378(+) | protein_length=734 | sequence_SO=chromosome | SO=protein_coding_gene | is_pseudo=false	TGGT1_226250-t26_1-p1		79 kDa		unknown	2	5	4
217	TRUE	Empty	| transcript=TGGT1_227360-t26_1 | gene=TGGT1_227360 | organism=Toxoplasma_gondii_GT1 | gene_product=ribosomal protein RPL3 | transcript_product=ribosomal protein RPL3 | location=TGGT1_chrX:901297-903989(-) | protein_length=389 | sequence_SO=chromosome | SO=protein_coding_gene | is_pseudo=false	TGGT1_227360-t26_1-p1		44 kDa	TRUE	unknown	2	5	14
277	TRUE	Empty	| transcript=TGGT1_251810-t26_1 | gene=TGGT1_251810 | organism=Toxoplasma_gondii_GT1 | gene_product=putative translation initiation factor eIF-5A | transcript_product=putative translation initiation factor eIF-5A | location=TGGT1_chrXII:5518720-5519205(-) | protein_length=161 | sequence_SO=chromosome | SO=protein_coding_gene | is_pseudo=false	TGGT1_251810-t26_1-p1		17 kDa		unknown	2	5	10
393	TRUE	Empty	| transcript=TGGT1_290660-t26_1 | gene=TGGT1_290660 | organism=Toxoplasma_gondii_GT1 | gene_product=RNA recognition motif-containing protein | transcript_product=RNA recognition motif-containing protein | location=TGGT1_chrIX:3628759-3632147(-) | protein_length=446 | sequence_SO=chromosome | SO=protein_coding_gene | is_pseudo=false	TGGT1_290660-t26_1-p1		48 kDa		unknown	2	5	6
242	TRUE	Empty	| transcript=TGGT1_204400-t26_1 | gene=TGGT1_204400 | organism=Toxoplasma_gondii_GT1 | gene_product=putative ATPase synthase subunit alpha | transcript_product=putative ATPase synthase subunit alpha | location=TGGT1_chrVIIa:1716199-1723634(+) | protein_length=577 | sequence_SO=chromosome | SO=protein_coding_gene | is_pseudo=false	TGGT1_204400-t26_1-p1		62 kDa	TRUE	unknown	0	5	10
329	TRUE	Empty	| transcript=TGGT1_229010-t26_1 | gene=TGGT1_229010 | organism=Toxoplasma_gondii_GT1 | gene_product=rhoptry neck protein RON4 | transcript_product=rhoptry neck protein RON4 | location=TGGT1_chrVIII:18238-24970(+) | protein_length=984 | sequence_SO=chromosome | SO=protein_coding_gene | is_pseudo=false	TGGT1_229010-t26_1-p1		107 kDa		unknown	0	5	9
168	TRUE	Empty	| transcript=TGGT1_292130-t26_1 | gene=TGGT1_292130 | organism=Toxoplasma_gondii_GT1 | gene_product=ribosomal protein RPL13A | transcript_product=ribosomal protein RPL13A | location=TGGT1_chrIX:4373947-4376715(-) | protein_length=286 | sequence_SO=chromosome | SO=protein_coding_gene | is_pseudo=false	TGGT1_292130-t26_1-p1		33 kDa		unknown	7	6	12
214	TRUE	Empty	| transcript=TGGT1_245460-t26_1 | gene=TGGT1_245460 | organism=Toxoplasma_gondii_GT1 | gene_product=ribosomal protein RPS8 | transcript_product=ribosomal protein RPS8 | location=TGGT1_chrXII:2220293-2224095(-) | protein_length=205 | sequence_SO=chromosome | SO=protein_coding_gene | is_pseudo=false	TGGT1_245460-t26_1-p1		23 kDa		unknown	6	6	9
91	TRUE	Empty	| transcript=TGGT1_203310-t26_1 | gene=TGGT1_203310 | organism=Toxoplasma_gondii_GT1 | gene_product=dense granule protein GRA7 | transcript_product=dense granule protein GRA7 | location=TGGT1_chrVIIa:2502941-2503651(+) | protein_length=236 | sequence_SO=chromosome | SO=protein_coding_gene | is_pseudo=false	TGGT1_203310-t26_1-p1		26 kDa		unknown	5	6	28
395	TRUE	Empty	| transcript=TGGT1_207440-t26_1 | gene=TGGT1_207440 | organism=Toxoplasma_gondii_GT1 | gene_product=ribosomal protein RPS4 | transcript_product=ribosomal protein RPS4 | location=TGGT1_chrIb:77395-80548(-) | protein_length=312 | sequence_SO=chromosome | SO=protein_coding_gene | is_pseudo=false	TGGT1_207440-t26_1-p1		36 kDa		unknown	5	6	4
233	TRUE	Empty	| transcript=TGGT1_300140-t26_1 | gene=TGGT1_300140 | organism=Toxoplasma_gondii_GT1 | gene_product=putative elongation factor 1-gamma | transcript_product=putative elongation factor 1-gamma | location=TGGT1_chrXII:146844-149444(+) | protein_length=394 | sequence_SO=chromosome | SO=protein_coding_gene | is_pseudo=false	TGGT1_300140-t26_1-p1		44 kDa		unknown	5	6	9
276	TRUE	Empty	| transcript=TGGT1_213350-t26_1 | gene=TGGT1_213350 | organism=Toxoplasma_gondii_GT1 | gene_product=ribosomal protein RPS15 | transcript_product=ribosomal protein RPS15 | location=TGGT1_chrV:820008-821446(-) | protein_length=150 | sequence_SO=chromosome | SO=protein_coding_gene | is_pseudo=false	TGGT1_213350-t26_1-p1		17 kDa		unknown	4	6	9
178	TRUE	Empty	| transcript=TGGT1_215470-t26_1 | gene=TGGT1_215470 | organism=Toxoplasma_gondii_GT1 | gene_product=ribosomal protein RPL10A | transcript_product=ribosomal protein RPL10A | location=TGGT1_chrX:6865357-6867300(+) | protein_length=217 | sequence_SO=chromosome | SO=protein_coding_gene | is_pseudo=false	TGGT1_215470-t26_1-p1		25 kDa		unknown	4	6	14
299	TRUE	Empty	| transcript=TGGT1_262670-t26_1 | gene=TGGT1_262670 | organism=Toxoplasma_gondii_GT1 | gene_product=ribosomal protein RPL18A | transcript_product=ribosomal protein RPL18A | location=TGGT1_chrVIIb:1067095-1069205(+) | protein_length=183 | sequence_SO=chromosome | SO=protein_coding_gene | is_pseudo=false	TGGT1_262670-t26_1-p1		21 kDa		unknown	4	6	7
273	TRUE	Empty	| transcript=TGGT1_299050-t26_1 | gene=TGGT1_299050 | organism=Toxoplasma_gondii_GT1 | gene_product=ribosomal protein RPL17 | transcript_product=ribosomal protein RPL17 | location=TGGT1_chrIII:2205438-2207707(-) | protein_length=195 | sequence_SO=chromosome | SO=protein_coding_gene | is_pseudo=false	TGGT1_299050-t26_1-p1		22 kDa		unknown	4	6	7
124	TRUE	Empty	| transcript=TGGT1_316400B-t26_1 | gene=TGGT1_316400B | organism=Toxoplasma_gondii_GT1 | gene_product=alpha tubulin TUBA1 | transcript_product=alpha tubulin TUBA1 | location=TGGT1_chrXI:5219470-5220918(+) | protein_length=432 | sequence_SO=chromosome | SO=protein_coding_gene | is_pseudo=false	TGGT1_316400B-t26_1-p1		48 kDa	TRUE	unknown	4	6	20
97	TRUE	Empty	| transcript=TGGT1_270510-t26_1 | gene=TGGT1_270510 | organism=Toxoplasma_gondii_GT1 | gene_product=asparaginyl-tRNA synthetase (NOB+tRNA synthase) | transcript_product=asparaginyl-tRNA synthetase (NOB+tRNA synthase) | location=TGGT1_chrVIII:5218409-5221722(+) | protein_length=676 | sequence_SO=chromosome | SO=protein_coding_gene | is_pseudo=false	TGGT1_270510-t26_1-p1		75 kDa		unknown	3	6	26
301	TRUE	Empty	| transcript=TGGT1_297880-t26_1 | gene=TGGT1_297880 | organism=Toxoplasma_gondii_GT1 | gene_product=dense granule protein DG32 | transcript_product=dense granule protein DG32 | location=TGGT1_chrII:2069382-2070384(-) | protein_length=219 | sequence_SO=chromosome | SO=protein_coding_gene | is_pseudo=false	TGGT1_297880-t26_1-p1		24 kDa		unknown	3	6	7
126	TRUE	Empty	| transcript=TGGT1_275650-t26_1 | gene=TGGT1_275650 | organism=Toxoplasma_gondii_GT1 | gene_product=hypothetical protein | transcript_product=hypothetical protein | location=TGGT1_chrIII:288290-290923(+) | protein_length=877 | sequence_SO=chromosome | SO=protein_coding_gene | is_pseudo=false	TGGT1_275650-t26_1-p1		101 kDa		unknown	2	6	22
201	TRUE	Empty	| transcript=TGGT1_305520-t26_1 | gene=TGGT1_305520 | organism=Toxoplasma_gondii_GT1 | gene_product=ribosomal protein RPS2 | transcript_product=ribosomal protein RPS2 | location=TGGT1_chrIX:5229307-5231745(+) | protein_length=269 | sequence_SO=chromosome | SO=protein_coding_gene | is_pseudo=false	TGGT1_305520-t26_1-p1		29 kDa		unknown	7	7	10
176	TRUE	Empty	| transcript=TGGT1_232710-t26_1 | gene=TGGT1_232710 | organism=Toxoplasma_gondii_GT1 | gene_product=ribosomal protein RPS3A | transcript_product=ribosomal protein RPS3A | location=TGGT1_chrVIII:2231374-2232762(+) | protein_length=259 | sequence_SO=chromosome | SO=protein_coding_gene | is_pseudo=false	TGGT1_232710-t26_1-p1		29 kDa	TRUE	unknown	6	7	12
59	TRUE	Empty	| transcript=TGGT1_250770-t26_1 | gene=TGGT1_250770 | organism=Toxoplasma_gondii_GT1 | gene_product=putative eukaryotic initiation factor-4A | transcript_product=putative eukaryotic initiation factor-4A | location=TGGT1_chrXII:5123731-5125767(-) | protein_length=412 | sequence_SO=chromosome | SO=protein_coding_gene | is_pseudo=false	TGGT1_250770-t26_1-p1		47 kDa	TRUE	unknown	6	7	36
152	TRUE	Empty	| transcript=TGGT1_262620-t26_1 | gene=TGGT1_262620 | organism=Toxoplasma_gondii_GT1 | gene_product=RNA recognition motif-containing protein | transcript_product=RNA recognition motif-containing protein | location=TGGT1_chrVIIb:1093901-1096823(+) | protein_length=293 | sequence_SO=chromosome | SO=protein_coding_gene | is_pseudo=false	TGGT1_262620-t26_1-p1		32 kDa		unknown	6	7	15
81	TRUE	Empty	| transcript=TGGT1_251780-t26_1 | gene=TGGT1_251780 | organism=Toxoplasma_gondii_GT1 | gene_product=heat shock protein | transcript_product=heat shock protein | location=TGGT1_chrXII:5504595-5509577(-) | protein_length=728 | sequence_SO=chromosome | SO=protein_coding_gene | is_pseudo=false	TGGT1_251780-t26_1-p1		78 kDa		unknown	5	7	28
155	TRUE	Empty	| transcript=TGGT1_260260-t26_1 | gene=TGGT1_260260 | organism=Toxoplasma_gondii_GT1 | gene_product=ribosomal protein RPP1 | transcript_product=ribosomal protein RPP1 | location=TGGT1_chrVIIb:2389422-2391225(-) | protein_length=179 | sequence_SO=chromosome | SO=protein_coding_gene | is_pseudo=false	TGGT1_260260-t26_1-p1		19 kDa		unknown	4	7	18
215	TRUE	Empty	| transcript=TGGT1_313390-t26_1 | gene=TGGT1_313390 | organism=Toxoplasma_gondii_GT1 | gene_product=ribosomal protein RPL6 | transcript_product=ribosomal protein RPL6 | location=TGGT1_chrXI:3299999-3300967(+) | protein_length=322 | sequence_SO=chromosome | SO=protein_coding_gene | is_pseudo=false	TGGT1_313390-t26_1-p1		36 kDa		unknown	4	7	10
262	TRUE	Empty	| transcript=TGGT1_276140-t26_1 | gene=TGGT1_276140 | organism=Toxoplasma_gondii_GT1 | gene_product=ADP ribosylation factor ARF1 | transcript_product=ADP ribosylation factor ARF1 | location=TGGT1_chrIII:108590-111506(-) | protein_length=551 | sequence_SO=chromosome | SO=protein_coding_gene | is_pseudo=false	TGGT1_276140-t26_1-p1		62 kDa	TRUE	unknown	0	7	6
53	TRUE	Empty	| transcript=TGGT1_244560-t26_1 | gene=TGGT1_244560 | organism=Toxoplasma_gondii_GT1 | gene_product=putative heat shock protein 90 | transcript_product=putative heat shock protein 90 | location=TGGT1_chrVI:3273039-3276701(+) | protein_length=853 | sequence_SO=chromosome | SO=protein_coding_gene | is_pseudo=false	TGGT1_244560-t26_1-p1		98 kDa	TRUE	unknown	7	8	44
56	TRUE	Empty	| transcript=TGGT1_211680-t26_1 | gene=TGGT1_211680 | organism=Toxoplasma_gondii_GT1 | gene_product=protein disulfide isomerase | transcript_product=protein disulfide isomerase | location=TGGT1_chrIV:1556190-1558014(+) | protein_length=471 | sequence_SO=chromosome | SO=protein_coding_gene | is_pseudo=false	TGGT1_211680-t26_1-p1		53 kDa		unknown	6	8	41
75	TRUE	Empty	| transcript=TGGT1_236040-t26_1 | gene=TGGT1_236040 | organism=Toxoplasma_gondii_GT1 | gene_product=fructose-1,6-bisphosphate aldolase | transcript_product=fructose-1,6-bisphosphate aldolase | location=TGGT1_chrX:5139351-5141389(+) | protein_length=433 | sequence_SO=chromosome | SO=protein_coding_gene | is_pseudo=false	TGGT1_236040-t26_1-p1		47 kDa	TRUE	unknown	6	8	30
73	TRUE	Empty	| transcript=TGGT1_263090-t26_1 | gene=TGGT1_263090 | organism=Toxoplasma_gondii_GT1 | gene_product=14-3-3 protein | transcript_product=14-3-3 protein | location=TGGT1_chrVIIb:786880-789511(+) | protein_length=323 | sequence_SO=chromosome | SO=protein_coding_gene | is_pseudo=false	TGGT1_263090-t26_1-p1		37 kDa	TRUE	unknown	5	8	31
253	TRUE	Empty	| transcript=TGGT1_267400-t26_1 | gene=TGGT1_267400 | organism=Toxoplasma_gondii_GT1 | gene_product=ribosomal protein RPL32 | transcript_product=ribosomal protein RPL32 | location=TGGT1_chrIX:508439-508944(-) | protein_length=134 | sequence_SO=chromosome | SO=protein_coding_gene | is_pseudo=false	TGGT1_267400-t26_1-p1		16 kDa		unknown	5	8	5
127	TRUE	Empty	| transcript=TGGT1_226960-t26_1 | gene=TGGT1_226960 | organism=Toxoplasma_gondii_GT1 | gene_product=phosphofructokinase PFKII | transcript_product=phosphofructokinase PFKII | location=TGGT1_chrX:1093641-1104060(-) | protein_length=1225 | sequence_SO=chromosome | SO=protein_coding_gene | is_pseudo=false	TGGT1_226960-t26_1-p1		131 kDa	TRUE	unknown	3	8	20
161	TRUE	Empty	| transcript=TGGT1_261570-t26_1 | gene=TGGT1_261570 | organism=Toxoplasma_gondii_GT1 | gene_product=ribosomal protein RPL7A | transcript_product=ribosomal protein RPL7A | location=TGGT1_chrVIIb:1628077-1630958(+) | protein_length=276 | sequence_SO=chromosome | SO=protein_coding_gene | is_pseudo=false	TGGT1_261570-t26_1-p1		31 kDa		unknown	9	9	8
77	TRUE	Empty	| transcript=TGGT1_288650-t26_1 | gene=TGGT1_288650 | organism=Toxoplasma_gondii_GT1 | gene_product=dense granule protein GRA12 | transcript_product=dense granule protein GRA12 | location=TGGT1_chrIX:2467879-2469672(-) | protein_length=436 | sequence_SO=chromosome | SO=protein_coding_gene | is_pseudo=false	TGGT1_288650-t26_1-p1		48 kDa	TRUE	unknown	8	9	25
48	TRUE	Empty	| transcript=TGGT1_311720-t26_1 | gene=TGGT1_311720 | organism=Toxoplasma_gondii_GT1 | gene_product=chaperonin protein BiP | transcript_product=chaperonin protein BiP | location=TGGT1_chrXI:2188121-2191497(-) | protein_length=668 | sequence_SO=chromosome | SO=protein_coding_gene | is_pseudo=false	TGGT1_311720-t26_1-p1		73 kDa		unknown	8	9	42
96	TRUE	Empty	| transcript=TGGT1_270250-t26_1 | gene=TGGT1_270250 | organism=Toxoplasma_gondii_GT1 | gene_product=dense granule protein GRA1 | transcript_product=dense granule protein GRA1 | location=TGGT1_chrVIII:5308049-5308756(-) | protein_length=190 | sequence_SO=chromosome | SO=protein_coding_gene | is_pseudo=false	TGGT1_270250-t26_1-p1		20 kDa		unknown	7	9	19
115	TRUE	Empty	| transcript=TGGT1_216670-t26_1 | gene=TGGT1_216670 | organism=Toxoplasma_gondii_GT1 | gene_product=FUSE-binding protein 2 / KH-type splicing regulatory protein | transcript_product=FUSE-binding protein 2 / KH-type splicing regulatory protein | location=TGGT1_chrXI:5891708-5895741(-) | protein_length=941 | sequence_SO=chromosome | SO=protein_coding_gene | is_pseudo=false	TGGT1_216670-t26_1-p1		100 kDa		unknown	6	9	19
162	TRUE	Empty	| transcript=TGGT1_301440-t26_1 | gene=TGGT1_301440 | organism=Toxoplasma_gondii_GT1 | gene_product=calcium-dependent protein kinase CDPK1 | transcript_product=calcium-dependent protein kinase CDPK1 | location=TGGT1_chrIV:2366836-2372193(+) | protein_length=582 | sequence_SO=chromosome | SO=protein_coding_gene | is_pseudo=false	TGGT1_301440-t26_1-p1		65 kDa	TRUE	unknown	6	9	11
46	TRUE	Empty	| transcript=TGGT1_268850-t26_1 | gene=TGGT1_268850 | organism=Toxoplasma_gondii_GT1 | gene_product=enolase 2 | transcript_product=enolase 2 | location=TGGT1_chrVIII:6248823-6250901(-) | protein_length=475 | sequence_SO=chromosome | SO=protein_coding_gene | is_pseudo=false	TGGT1_268850-t26_1-p1		52 kDa	TRUE	unknown	5	9	46
359	TRUE	Empty	| transcript=TGGT1_275810-t26_1 | gene=TGGT1_275810 | organism=Toxoplasma_gondii_GT1 | gene_product=ribosomal protein RPS10 | transcript_product=ribosomal protein RPS10 | location=TGGT1_chrIII:201999-204232(+) | protein_length=152 | sequence_SO=chromosome | SO=protein_coding_gene | is_pseudo=false	TGGT1_275810-t26_1-p1		17 kDa		unknown	4	9	4
105	TRUE	Empty	| transcript=TGGT1_218410-t26_1 | gene=TGGT1_218410 | organism=Toxoplasma_gondii_GT1 | gene_product=ribosomal protein RPP0 | transcript_product=ribosomal protein RPP0 | location=TGGT1_chrXII:1471598-1473146(+) | protein_length=314 | sequence_SO=chromosome | SO=protein_coding_gene | is_pseudo=false	TGGT1_218410-t26_1-p1		34 kDa		unknown	10	10	15
177	TRUE	Empty	| transcript=TGGT1_239100-t26_1 | gene=TGGT1_239100 | organism=Toxoplasma_gondii_GT1 | gene_product=ribosomal protein RPS7 | transcript_product=ribosomal protein RPS7 | location=TGGT1_chrVI:457170-458270(+) | protein_length=196 | sequence_SO=chromosome | SO=protein_coding_gene | is_pseudo=false	TGGT1_239100-t26_1-p1		23 kDa		unknown	5	10	9
68	TRUE	Empty	| transcript=TGGT1_266960-t26_1 | gene=TGGT1_266960 | organism=Toxoplasma_gondii_GT1 | gene_product=beta-tubulin | transcript_product=beta-tubulin | location=TGGT1_chrIX:705551-707606(-) | protein_length=449 | sequence_SO=chromosome | SO=protein_coding_gene | is_pseudo=false	TGGT1_266960-t26_1-p1		50 kDa		unknown	8	11	28
42	TRUE	Empty	| transcript=TGGT1_288380-t26_1 | gene=TGGT1_288380 | organism=Toxoplasma_gondii_GT1 | gene_product=heat shock protein HSP90 | transcript_product=heat shock protein HSP90 | location=TGGT1_chrIX:2294323-2298742(+) | protein_length=708 | sequence_SO=chromosome | SO=protein_coding_gene | is_pseudo=false	TGGT1_288380-t26_1-p1		82 kDa	TRUE	unknown	5	11	49
69	TRUE	Empty	| transcript=TGGT1_289690-t26_1 | gene=TGGT1_289690 | organism=Toxoplasma_gondii_GT1 | gene_product=glyceraldehyde-3-phosphate dehydrogenase GAPDH1 | transcript_product=glyceraldehyde-3-phosphate dehydrogenase GAPDH1 | location=TGGT1_chrIX:3189155-3191218(-) | protein_length=489 | sequence_SO=chromosome | SO=protein_coding_gene | is_pseudo=false	TGGT1_289690-t26_1-p1		53 kDa		unknown	11	13	23
27	TRUE	Empty	| transcript=TGGT1_273760-t26_1 | gene=TGGT1_273760 | organism=Toxoplasma_gondii_GT1 | gene_product=heat shock protein HSP70 | transcript_product=heat shock protein HSP70 | location=TGGT1_chrVIII:3285695-3287698(-) | protein_length=667 | sequence_SO=chromosome | SO=protein_coding_gene | is_pseudo=false	TGGT1_273760-t26_1-p1		72 kDa	TRUE	unknown	11	14	58
66	TRUE	Empty	| transcript=TGGT1_219850-t26_1 | gene=TGGT1_219850 | organism=Toxoplasma_gondii_GT1 | gene_product=prolyl-tRNA synthetase (ProRS) | transcript_product=prolyl-tRNA synthetase (ProRS) | location=TGGT1_chrXII:529404-538395(-) | protein_length=830 | sequence_SO=chromosome | SO=protein_coding_gene | is_pseudo=false	TGGT1_219850-t26_1-p1		93 kDa	TRUE	unknown	19	15	14
83	TRUE	Empty	| transcript=TGGT1_309810-t26_1 | gene=TGGT1_309810 | organism=Toxoplasma_gondii_GT1 | gene_product=ribosomal protein RPP2 | transcript_product=ribosomal protein RPP2 | location=TGGT1_chrXI:791021-791848(-) | protein_length=113 | sequence_SO=chromosome | SO=protein_coding_gene | is_pseudo=false	TGGT1_309810-t26_1-p1		12 kDa		unknown	10	15	16
24	TRUE	Empty	| transcript=TGGT1_205470-t26_1 | gene=TGGT1_205470 | organism=Toxoplasma_gondii_GT1 | gene_product=putative translation elongation factor 2 family protein | transcript_product=putative translation elongation factor 2 family protein | location=TGGT1_chrVIIa:1297616-1301283(+) | protein_length=832 | sequence_SO=chromosome | SO=protein_coding_gene | is_pseudo=false	TGGT1_205470-t26_1-p1		93 kDa		unknown	5	15	66
38	TRUE	Empty	| transcript=TGGT1_308090-t26_1 | gene=TGGT1_308090 | organism=Toxoplasma_gondii_GT1 | gene_product=rhoptry protein ROP5 | transcript_product=rhoptry protein ROP5 | location=AAQM03000031:206-1855(-) | protein_length=549 | sequence_SO=contig | SO=protein_coding_gene | is_pseudo=false	TGGT1_308090-t26_1-p1		61 kDa	TRUE	unknown	14	18	38
21	TRUE	Empty	| transcript=TGGT1_209030-t26_1 | gene=TGGT1_209030 | organism=Toxoplasma_gondii_GT1 | gene_product=actin ACT1 | transcript_product=actin ACT1 | location=TGGT1_chrIb:1014618-1016180(+) | protein_length=376 | sequence_SO=chromosome | SO=protein_coding_gene | is_pseudo=false	TGGT1_209030-t26_1-p1		42 kDa	TRUE	unknown	16	20	53
11	TRUE	Empty	| transcript=TGGT1_286420A-t26_1 | gene=TGGT1_286420A | organism=Toxoplasma_gondii_GT1 | gene_product=putative elongation factor 1-alpha (EF-1-ALPHA) | transcript_product=putative elongation factor 1-alpha (EF-1-ALPHA) | location=TGGT1_chrV:1692242-1694172(-) | protein_length=448 | sequence_SO=chromosome | SO=protein_coding_gene | is_pseudo=false	TGGT1_286420A-t26_1-p1		50 kDa	TRUE	unknown	30	33	81
Column1	Column2	Column3	Column4	Column5	Column6	Column7	Column8	Column9	Column10	Column11	Column12
1032	TRUE	Empty	1,4-alpha-glucan-branching enzyme OS=Homo sapiens OX=9606 GN=GBE1 PE=1 SV=3	Q04446		80 kDa		unknown	0	0	5
779	TRUE	Empty	10 kDa heat shock protein, mitochondrial OS=Homo sapiens OX=9606 GN=HSPE1 PE=1 SV=2	P61604		11 kDa		unknown	0	0	7
598	TRUE	Empty	116 kDa U5 small nuclear ribonucleoprotein component OS=Homo sapiens OX=9606 GN=EFTUD2 PE=1 SV=1	Q15029		109 kDa	TRUE	unknown	0	0	7
144	TRUE	Empty	14-3-3 protein beta/alpha OS=Homo sapiens OX=9606 GN=YWHAB PE=1 SV=3	P31946		28 kDa		unknown	3	5	20
92	TRUE	Empty	14-3-3 protein epsilon OS=Homo sapiens OX=9606 GN=YWHAE PE=1 SV=1	P62258		29 kDa	TRUE	unknown	3	6	29
433	TRUE	Empty	14-3-3 protein eta OS=Homo sapiens OX=9606 GN=YWHAH PE=1 SV=4	Q04917		28 kDa	TRUE	unknown	0	0	13
195	TRUE	Empty	14-3-3 protein gamma OS=Homo sapiens OX=9606 GN=YWHAG PE=1 SV=2	P61981		28 kDa	TRUE	unknown	3	6	15
192	TRUE	Empty	14-3-3 protein theta OS=Homo sapiens OX=9606 GN=YWHAQ PE=1 SV=1	P27348		28 kDa	TRUE	unknown	4	5	14
106	TRUE	Empty	14-3-3 protein zeta/delta OS=Homo sapiens OX=9606 GN=YWHAZ PE=1 SV=1	P63104		28 kDa	TRUE	unknown	4	6	23
1208	TRUE	Empty	182 kDa tankyrase-1-binding protein OS=Homo sapiens OX=9606 GN=TNKS1BP1 PE=1 SV=4	Q9C0C2		182 kDa		unknown	0	0	4
901	TRUE	Empty	2',3'-cyclic-nucleotide 3'-phosphodiesterase OS=Homo sapiens OX=9606 GN=CNP PE=1 SV=2	P09543		48 kDa		unknown	0	0	6
1678	TRUE	Empty	2,4-dienoyl-CoA reductase [(3E)-enoyl-CoA-producing], mitochondrial OS=Homo sapiens OX=9606 GN=DECR1 PE=1 SV=1	Q16698		36 kDa		unknown	0	0	2
677	TRUE	Empty	26S proteasome non-ATPase regulatory subunit 1 OS=Homo sapiens OX=9606 GN=PSMD1 PE=1 SV=2	Q99460		106 kDa		unknown	0	0	9
422	TRUE	Empty	26S proteasome non-ATPase regulatory subunit 11 OS=Homo sapiens OX=9606 GN=PSMD11 PE=1 SV=3	O00231		47 kDa		unknown	0	2	11
1398	TRUE	Empty	26S proteasome non-ATPase regulatory subunit 12 OS=Homo sapiens OX=9606 GN=PSMD12 PE=1 SV=3	O00232		53 kDa		unknown	0	0	3
616	TRUE	Empty	26S proteasome non-ATPase regulatory subunit 13 OS=Homo sapiens OX=9606 GN=PSMD13 PE=1 SV=2	Q9UNM6		43 kDa		unknown	0	0	8
1695	TRUE	Empty	26S proteasome non-ATPase regulatory subunit 14 OS=Homo sapiens OX=9606 GN=PSMD14 PE=1 SV=1	O00487		35 kDa		unknown	0	0	2
234	TRUE	Empty	26S proteasome non-ATPase regulatory subunit 2 OS=Homo sapiens OX=9606 GN=PSMD2 PE=1 SV=3	Q13200		100 kDa		unknown	3	6	10
850	TRUE	Empty	26S proteasome non-ATPase regulatory subunit 3 OS=Homo sapiens OX=9606 GN=PSMD3 PE=1 SV=2	O43242		61 kDa		unknown	2	0	3
1446	TRUE	Empty	26S proteasome non-ATPase regulatory subunit 4 OS=Homo sapiens OX=9606 GN=PSMD4 PE=1 SV=1	P55036		41 kDa		unknown	0	0	3
1368	TRUE	Empty	26S proteasome non-ATPase regulatory subunit 6 OS=Homo sapiens OX=9606 GN=PSMD6 PE=1 SV=1	Q15008		46 kDa		unknown	0	0	3
747	TRUE	Empty	26S proteasome non-ATPase regulatory subunit 8 OS=Homo sapiens OX=9606 GN=PSMD8 PE=1 SV=2	P48556		40 kDa		unknown	0	0	6
1031	TRUE	Empty	26S proteasome regulatory subunit 10B OS=Homo sapiens OX=9606 GN=PSMC6 PE=1 SV=1	P62333		44 kDa		unknown	0	0	5
1096	TRUE	Empty	26S proteasome regulatory subunit 4 OS=Homo sapiens OX=9606 GN=PSMC1 PE=1 SV=1	P62191		49 kDa	TRUE	unknown	0	0	5
513	TRUE	Empty	26S proteasome regulatory subunit 6A OS=Homo sapiens OX=9606 GN=PSMC3 PE=1 SV=3	P17980		49 kDa	TRUE	unknown	0	0	13
718	TRUE	Empty	26S proteasome regulatory subunit 6B OS=Homo sapiens OX=9606 GN=PSMC4 PE=1 SV=2	P43686 (+1)		47 kDa		unknown	0	0	6
644	TRUE	Empty	26S proteasome regulatory subunit 7 OS=Homo sapiens OX=9606 GN=PSMC2 PE=1 SV=3	P35998		49 kDa		unknown	0	0	8
1823	TRUE	Empty	26S proteasome regulatory subunit 8 OS=Homo sapiens OX=9606 GN=PSMC5 PE=1 SV=1	P62195		46 kDa		unknown	0	0	3
1852	TRUE	Empty	28 kDa heat- and acid-stable phosphoprotein OS=Homo sapiens OX=9606 GN=PDAP1 PE=1 SV=1	Q13442		21 kDa		unknown	0	0	2
1641	TRUE	Empty	28S ribosomal protein S27, mitochondrial OS=Homo sapiens OX=9606 GN=MRPS27 PE=1 SV=3	Q92552		48 kDa		unknown	0	0	2
1085	TRUE	Empty	2-oxoglutarate dehydrogenase, mitochondrial OS=Homo sapiens OX=9606 GN=OGDH PE=1 SV=3	Q02218		116 kDa	TRUE	unknown	0	0	5
1608	TRUE	Empty	39S ribosomal protein L12, mitochondrial OS=Homo sapiens OX=9606 GN=MRPL12 PE=1 SV=2	P52815		21 kDa		unknown	0	0	2
946	TRUE	Empty	3-hydroxyacyl-CoA dehydrogenase type-2 OS=Homo sapiens OX=9606 GN=HSD17B10 PE=1 SV=3	Q99714		27 kDa		unknown	0	0	6
771	TRUE	Empty	3-hydroxyisobutyrate dehydrogenase, mitochondrial OS=Homo sapiens OX=9606 GN=HIBADH PE=1 SV=2	P31937		35 kDa		unknown	0	0	7
1693	TRUE	Empty	3-ketoacyl-CoA thiolase, mitochondrial OS=Homo sapiens OX=9606 GN=ACAA2 PE=1 SV=2	P42765		42 kDa		unknown	0	0	2
1468	TRUE	Empty	3-ketoacyl-CoA thiolase, peroxisomal OS=Homo sapiens OX=9606 GN=ACAA1 PE=1 SV=2	P09110		44 kDa		unknown	0	0	3
355	TRUE	Empty	40S ribosomal protein S10 OS=Homo sapiens OX=9606 GN=RPS10 PE=1 SV=1	P46783		19 kDa		unknown	3	3	9
1008	TRUE	Empty	40S ribosomal protein S11 OS=Homo sapiens OX=9606 GN=RPS11 PE=1 SV=3	P62280		18 kDa	TRUE	unknown	0	0	4
817	TRUE	Empty	40S ribosomal protein S12 OS=Homo sapiens OX=9606 GN=RPS12 PE=1 SV=3	P25398		15 kDa		unknown	2	2	2
523	TRUE	Empty	40S ribosomal protein S13 OS=Homo sapiens OX=9606 GN=RPS13 PE=1 SV=2	P62277		17 kDa		unknown	4	3	5
1288	TRUE	Empty	40S ribosomal protein S14 OS=Homo sapiens OX=9606 GN=RPS14 PE=1 SV=3	P62263		16 kDa	TRUE	unknown	0	2	0
163	TRUE	Empty	40S ribosomal protein S15 OS=Homo sapiens OX=9606 GN=RPS15 PE=1 SV=2	P62841		17 kDa		unknown	9	8	9
838	TRUE	Empty	40S ribosomal protein S15a OS=Homo sapiens OX=9606 GN=RPS15A PE=1 SV=2	P62244		15 kDa		unknown	2	0	0
636	TRUE	Empty	40S ribosomal protein S16 OS=Homo sapiens OX=9606 GN=RPS16 PE=1 SV=2	P62249		16 kDa		unknown	2	3	3
555	TRUE	Empty	40S ribosomal protein S17 OS=Homo sapiens OX=9606 GN=RPS17 PE=1 SV=2	P08708		16 kDa		unknown	0	0	9
346	TRUE	Empty	40S ribosomal protein S18 OS=Homo sapiens OX=9606 GN=RPS18 PE=1 SV=3	P62269		18 kDa		unknown	3	3	8
471	TRUE	Empty	40S ribosomal protein S19 OS=Homo sapiens OX=9606 GN=RPS19 PE=1 SV=2	P39019		16 kDa		unknown	3	3	6
139	TRUE	Empty	40S ribosomal protein S2 OS=Homo sapiens OX=9606 GN=RPS2 PE=1 SV=2	P15880		31 kDa		unknown	7	6	16
643	TRUE	Empty	40S ribosomal protein S20 OS=Homo sapiens OX=9606 GN=RPS20 PE=1 SV=1	P60866		13 kDa	TRUE	unknown	0	2	5
525	TRUE	Empty	40S ribosomal protein S21 OS=Homo sapiens OX=9606 GN=RPS21 PE=1 SV=1	P63220		9 kDa		unknown	2	2	6
536	TRUE	Empty	40S ribosomal protein S24 OS=Homo sapiens OX=9606 GN=RPS24 PE=1 SV=1	P62847		15 kDa		unknown	4	0	5
521	TRUE	Empty	40S ribosomal protein S25 OS=Homo sapiens OX=9606 GN=RPS25 PE=1 SV=1	P62851		14 kDa		unknown	3	3	4
1115	TRUE	Empty	40S ribosomal protein S26 OS=Homo sapiens OX=9606 GN=RPS26 PE=1 SV=3	P62854 (+1)		13 kDa		unknown	0	0	2
828	TRUE	Empty	40S ribosomal protein S27 OS=Homo sapiens OX=9606 GN=RPS27 PE=1 SV=3	P42677 (+1)		9 kDa	TRUE	unknown	0	0	4
649	TRUE	Empty	40S ribosomal protein S28 OS=Homo sapiens OX=9606 GN=RPS28 PE=1 SV=1	P62857		8 kDa		unknown	0	0	6
88	TRUE	Empty	40S ribosomal protein S3 OS=Homo sapiens OX=9606 GN=RPS3 PE=1 SV=2	P23396		27 kDa	TRUE	unknown	12	10	16
211	TRUE	Empty	40S ribosomal protein S3a OS=Homo sapiens OX=9606 GN=RPS3A PE=1 SV=2	P61247		30 kDa		unknown	6	5	11
251	TRUE	Empty	40S ribosomal protein S4, X isoform OS=Homo sapiens OX=9606 GN=RPS4X PE=1 SV=2	P62701		30 kDa	TRUE	unknown	4	3	12
581	TRUE	Empty	40S ribosomal protein S5 OS=Homo sapiens OX=9606 GN=RPS5 PE=1 SV=4	P46782		23 kDa	TRUE	unknown	0	4	4
392	TRUE	Empty	40S ribosomal protein S6 OS=Homo sapiens OX=9606 GN=RPS6 PE=1 SV=1	P62753		29 kDa		unknown	3	2	8
571	TRUE	Empty	40S ribosomal protein S7 OS=Homo sapiens OX=9606 GN=RPS7 PE=1 SV=1	P62081		22 kDa		unknown	2	2	6
320	TRUE	Empty	40S ribosomal protein S8 OS=Homo sapiens OX=9606 GN=RPS8 PE=1 SV=2	P62241		24 kDa		unknown	5	3	7
321	TRUE	Empty	40S ribosomal protein S9 OS=Homo sapiens OX=9606 GN=RPS9 PE=1 SV=3	P46781		23 kDa		unknown	3	5	7
278	TRUE	Empty	40S ribosomal protein SA OS=Homo sapiens OX=9606 GN=RPSA PE=1 SV=4	P08865		33 kDa		unknown	2	3	14
1552	TRUE	Empty	45 kDa calcium-binding protein OS=Homo sapiens OX=9606 GN=SDF4 PE=1 SV=1	Q9BRK5		42 kDa		unknown	0	0	2
1632	TRUE	Empty	4F2 cell-surface antigen heavy chain OS=Homo sapiens OX=9606 GN=SLC3A2 PE=1 SV=3	P08195		68 kDa		unknown	0	0	2
514	TRUE	Empty	5'-nucleotidase OS=Homo sapiens OX=9606 GN=NT5E PE=1 SV=1	P21589		63 kDa		unknown	0	0	11
13	TRUE	Empty	60 kDa heat shock protein, mitochondrial OS=Homo sapiens OX=9606 GN=HSPD1 PE=1 SV=2	P10809		61 kDa		unknown	24	28	57
226	TRUE	Empty	60S acidic ribosomal protein P0 OS=Homo sapiens OX=9606 GN=RPLP0 PE=1 SV=1	P05388 (+1)		34 kDa		unknown	3	3	14
831	TRUE	Empty	60S acidic ribosomal protein P1 OS=Homo sapiens OX=9606 GN=RPLP1 PE=1 SV=1	P05386		12 kDa		unknown	0	0	4
293	TRUE	Empty	60S acidic ribosomal protein P2 OS=Homo sapiens OX=9606 GN=RPLP2 PE=1 SV=1	P05387		12 kDa		unknown	5	5	6
865	TRUE	Empty	60S ribosomal protein L10 OS=Homo sapiens OX=9606 GN=RPL10 PE=1 SV=5	P27635		25 kDa		unknown	0	0	4
295	TRUE	Empty	60S ribosomal protein L10a OS=Homo sapiens OX=9606 GN=RPL10A PE=1 SV=2	P62906		25 kDa		unknown	4	4	8
856	TRUE	Empty	60S ribosomal protein L11 OS=Homo sapiens OX=9606 GN=RPL11 PE=1 SV=2	P62913		20 kDa		unknown	0	2	4
400	TRUE	Empty	60S ribosomal protein L12 OS=Homo sapiens OX=9606 GN=RPL12 PE=1 SV=1	P30050		18 kDa		unknown	2	4	8
402	TRUE	Empty	60S ribosomal protein L13 OS=Homo sapiens OX=9606 GN=RPL13 PE=1 SV=4	P26373		24 kDa		unknown	4	3	6
1112	TRUE	Empty	60S ribosomal protein L13a OS=Homo sapiens OX=9606 GN=RPL13A PE=1 SV=2	P40429 (+1)		24 kDa		unknown	0	0	2
639	TRUE	Empty	60S ribosomal protein L14 OS=Homo sapiens OX=9606 GN=RPL14 PE=1 SV=4	P50914		23 kDa		unknown	2	3	3
579	TRUE	Empty	60S ribosomal protein L15 OS=Homo sapiens OX=9606 GN=RPL15 PE=1 SV=2	P61313		24 kDa		unknown	2	2	5
236	TRUE	Empty	60S ribosomal protein L17 OS=Homo sapiens OX=9606 GN=RPL17 PE=1 SV=3	P18621		21 kDa		unknown	5	5	9
824	TRUE	Empty	60S ribosomal protein L18 OS=Homo sapiens OX=9606 GN=RPL18 PE=1 SV=2	Q07020		22 kDa		unknown	0	0	4
1791	TRUE	Empty	60S ribosomal protein L18a OS=Homo sapiens OX=9606 GN=RPL18A PE=1 SV=2	Q02543		21 kDa		unknown	0	0	2
830	TRUE	Empty	60S ribosomal protein L19 OS=Homo sapiens OX=9606 GN=RPL19 PE=1 SV=1	P84098		23 kDa		unknown	0	0	2
652	TRUE	Empty	60S ribosomal protein L21 OS=Homo sapiens OX=9606 GN=RPL21 PE=1 SV=2	P46778		19 kDa		unknown	3	3	0
956	TRUE	Empty	60S ribosomal protein L22 OS=Homo sapiens OX=9606 GN=RPL22 PE=1 SV=2	P35268		15 kDa		unknown	0	2	2
979	TRUE	Empty	60S ribosomal protein L22-like 1 OS=Homo sapiens OX=9606 GN=RPL22L1 PE=1 SV=2	Q6P5R6		15 kDa		unknown	2	2	0
529	TRUE	Empty	60S ribosomal protein L23 OS=Homo sapiens OX=9606 GN=RPL23 PE=1 SV=1	P62829		15 kDa		unknown	2	2	6
294	TRUE	Empty	60S ribosomal protein L23a OS=Homo sapiens OX=9606 GN=RPL23A PE=1 SV=1	P62750		18 kDa		unknown	6	5	5
574	TRUE	Empty	60S ribosomal protein L24 OS=Homo sapiens OX=9606 GN=RPL24 PE=1 SV=1	P83731		18 kDa		unknown	2	4	3
530	TRUE	Empty	60S ribosomal protein L26 OS=Homo sapiens OX=9606 GN=RPL26 PE=1 SV=1	P61254 (+1)		17 kDa		unknown	2	2	6
576	TRUE	Empty	60S ribosomal protein L27 OS=Homo sapiens OX=9606 GN=RPL27 PE=1 SV=2	P61353		16 kDa		unknown	4	3	2
820	TRUE	Empty	60S ribosomal protein L27a OS=Homo sapiens OX=9606 GN=RPL27A PE=1 SV=2	P46776		17 kDa	TRUE	unknown	0	2	3
210	TRUE	Empty	60S ribosomal protein L3 OS=Homo sapiens OX=9606 GN=RPL3 PE=1 SV=2	P39023		46 kDa	TRUE	unknown	4	5	13
983	TRUE	Empty	60S ribosomal protein L30 OS=Homo sapiens OX=9606 GN=RPL30 PE=1 SV=2	P62888		13 kDa		unknown	3	0	3
442	TRUE	Empty	60S ribosomal protein L31 OS=Homo sapiens OX=9606 GN=RPL31 PE=1 SV=1	P62899		14 kDa		unknown	0	3	7
977	TRUE	Empty	60S ribosomal protein L34 OS=Homo sapiens OX=9606 GN=RPL34 PE=1 SV=3	P49207		13 kDa		unknown	2	0	2
948	TRUE	Empty	60S ribosomal protein L36 OS=Homo sapiens OX=9606 GN=RPL36 PE=1 SV=3	Q9Y3U8		12 kDa		unknown	0	0	6
580	TRUE	Empty	60S ribosomal protein L38 OS=Homo sapiens OX=9606 GN=RPL38 PE=1 SV=2	P63173		8 kDa		unknown	2	2	5
404	TRUE	Empty	60S ribosomal protein L4 OS=Homo sapiens OX=9606 GN=RPL4 PE=1 SV=5	P36578		48 kDa		unknown	2	4	8
171	TRUE	Empty	60S ribosomal protein L5 OS=Homo sapiens OX=9606 GN=RPL5 PE=1 SV=3	P46777		34 kDa		unknown	3	3	22
141	TRUE	Empty	60S ribosomal protein L6 OS=Homo sapiens OX=9606 GN=RPL6 PE=1 SV=3	Q02878		33 kDa		unknown	6	7	15
140	TRUE	Empty	60S ribosomal protein L7 OS=Homo sapiens OX=9606 GN=RPL7 PE=1 SV=1	P18124		29 kDa		unknown	8	10	10
269	TRUE	Empty	60S ribosomal protein L7a OS=Homo sapiens OX=9606 GN=RPL7A PE=1 SV=2	P62424		30 kDa	TRUE	unknown	4	4	9
489	TRUE	Empty	60S ribosomal protein L8 OS=Homo sapiens OX=9606 GN=RPL8 PE=1 SV=2	P62917		28 kDa		unknown	0	0	7
268	TRUE	Empty	60S ribosomal protein L9 OS=Homo sapiens OX=9606 GN=RPL9 PE=1 SV=1	P32969		22 kDa		unknown	6	5	7
883	TRUE	Empty	6-phosphogluconate dehydrogenase, decarboxylating OS=Homo sapiens OX=9606 GN=PGD PE=1 SV=3	P52209		53 kDa		unknown	0	0	6
907	TRUE	Empty	Acetyl-CoA acetyltransferase, mitochondrial OS=Homo sapiens OX=9606 GN=ACAT1 PE=1 SV=1	P24752		45 kDa		unknown	0	0	6
1762	TRUE	Empty	Acetyl-CoA carboxylase 1 OS=Homo sapiens OX=9606 GN=ACACA PE=1 SV=2	Q13085		266 kDa		unknown	0	0	2
1170	TRUE	Empty	Acidic leucine-rich nuclear phosphoprotein 32 family member A OS=Homo sapiens OX=9606 GN=ANP32A PE=1 SV=1	P39687		29 kDa	TRUE	unknown	0	0	4
1277	TRUE	Empty	Acidic leucine-rich nuclear phosphoprotein 32 family member B OS=Homo sapiens OX=9606 GN=ANP32B PE=1 SV=1	Q92688		29 kDa	TRUE	unknown	0	0	4
790	TRUE	Empty	Aconitate hydratase, mitochondrial OS=Homo sapiens OX=9606 GN=ACO2 PE=1 SV=2	Q99798		85 kDa		unknown	0	0	7
26	TRUE	Empty	Actin, alpha cardiac muscle 1 OS=Homo sapiens OX=9606 GN=ACTC1 PE=1 SV=1	P68032 (+1)		42 kDa	TRUE	unknown	15	18	49
10	TRUE	Empty	Actin, cytoplasmic 1 OS=Homo sapiens OX=9606 GN=ACTB PE=1 SV=1	P60709 (+1)		42 kDa	TRUE	unknown	24	29	94
1579	TRUE	Empty	Actin-like protein 6A OS=Homo sapiens OX=9606 GN=ACTL6A PE=1 SV=1	O96019		47 kDa		unknown	0	0	2
755	TRUE	Empty	Actin-related protein 2 OS=Homo sapiens OX=9606 GN=ACTR2 PE=1 SV=1	P61160		45 kDa		unknown	0	0	6
1260	TRUE	Empty	Actin-related protein 2/3 complex subunit 1B OS=Homo sapiens OX=9606 GN=ARPC1B PE=1 SV=3	O15143		41 kDa		unknown	0	0	4
895	TRUE	Empty	Actin-related protein 2/3 complex subunit 2 OS=Homo sapiens OX=9606 GN=ARPC2 PE=1 SV=1	O15144		34 kDa		unknown	0	0	6
1537	TRUE	Empty	Actin-related protein 2/3 complex subunit 3 OS=Homo sapiens OX=9606 GN=ARPC3 PE=1 SV=3	O15145		21 kDa		unknown	0	0	2
847	TRUE	Empty	Actin-related protein 2/3 complex subunit 4 OS=Homo sapiens OX=9606 GN=ARPC4 PE=1 SV=3	P59998		20 kDa		unknown	0	2	3
1492	TRUE	Empty	Actin-related protein 2/3 complex subunit 5 OS=Homo sapiens OX=9606 GN=ARPC5 PE=1 SV=3	O15511		16 kDa		unknown	0	0	3
485	TRUE	Empty	Actin-related protein 3 OS=Homo sapiens OX=9606 GN=ACTR3 PE=1 SV=3	P61158 (+2)		47 kDa		unknown	2	0	8
1266	TRUE	Empty	Activated RNA polymerase II transcriptional coactivator p15 OS=Homo sapiens OX=9606 GN=SUB1 PE=1 SV=3	P53999		14 kDa		unknown	0	0	4
950	TRUE	Empty	Acyl-CoA-binding protein OS=Homo sapiens OX=9606 GN=DBI PE=1 SV=2	P07108		10 kDa		unknown	0	0	6
1774	TRUE	Empty	Adapter molecule crk OS=Homo sapiens OX=9606 GN=CRK PE=1 SV=2	P46108		34 kDa		unknown	0	0	2
1522	TRUE	Empty	Adenosine kinase OS=Homo sapiens OX=9606 GN=ADK PE=1 SV=2	P55263		41 kDa		unknown	0	0	3
1549	TRUE	Empty	Adenosylhomocysteinase OS=Homo sapiens OX=9606 GN=AHCY PE=1 SV=4	P23526		48 kDa		unknown	0	0	2
608	TRUE	Empty	Adenylate kinase 2, mitochondrial OS=Homo sapiens OX=9606 GN=AK2 PE=1 SV=2	P54819		26 kDa		unknown	0	0	8
1191	TRUE	Empty	Adenylate kinase isoenzyme 1 OS=Homo sapiens OX=9606 GN=AK1 PE=1 SV=3	P00568		22 kDa		unknown	0	0	5
1370	TRUE	Empty	Adenylosuccinate synthetase isozyme 2 OS=Homo sapiens OX=9606 GN=ADSS2 PE=1 SV=3	P30520		50 kDa		unknown	0	0	3
157	TRUE	Empty	Adenylyl cyclase-associated protein 1 OS=Homo sapiens OX=9606 GN=CAP1 PE=1 SV=5	Q01518		52 kDa		unknown	2	3	23
1471	TRUE	Empty	Adipocyte plasma membrane-associated protein OS=Homo sapiens OX=9606 GN=APMAP PE=1 SV=2	Q9HDC9		46 kDa		unknown	0	0	4
1193	TRUE	Empty	ADP/ATP translocase 3 OS=Homo sapiens OX=9606 GN=SLC25A6 PE=1 SV=4	P12236		33 kDa	TRUE	unknown	0	0	4
150	TRUE	Empty	ADP-ribosylation factor 3 OS=Homo sapiens OX=9606 GN=ARF3 PE=1 SV=2	P61204 (+1)		21 kDa	TRUE	unknown	10	10	8
372	TRUE	Empty	ADP-ribosylation factor 4 OS=Homo sapiens OX=9606 GN=ARF4 PE=1 SV=3	P18085		21 kDa	TRUE	unknown	0	7	0
1735	TRUE	Empty	ADP-ribosylation factor-like protein 3 OS=Homo sapiens OX=9606 GN=ARL3 PE=1 SV=2	P36405		20 kDa		unknown	0	0	2
1363	TRUE	Empty	ADP-sugar pyrophosphatase OS=Homo sapiens OX=9606 GN=NUDT5 PE=1 SV=1	Q9UKK9		24 kDa		unknown	0	0	3
418	TRUE	Empty	A-kinase anchor protein 12 OS=Homo sapiens OX=9606 GN=AKAP12 PE=1 SV=4	Q02952		191 kDa		unknown	0	0	12
1018	TRUE	Empty	A-kinase anchor protein 2 OS=Homo sapiens OX=9606 GN=AKAP2 PE=1 SV=3	Q9Y2D5		95 kDa		unknown	0	0	5
556	TRUE	Empty	Alanine--tRNA ligase, cytoplasmic OS=Homo sapiens OX=9606 GN=AARS1 PE=1 SV=2	P49588		107 kDa		unknown	0	0	10
128	TRUE	Empty	Albumin OS=Homo sapiens OX=9606 GN=ALB PE=1 SV=2	P02768		69 kDa	TRUE	unknown	4	5	23
1476	TRUE	Empty	Alcohol dehydrogenase class-3 OS=Homo sapiens OX=9606 GN=ADH5 PE=1 SV=4	P11766		40 kDa		unknown	0	0	3
462	TRUE	Empty	Aldehyde dehydrogenase 1A1 OS=Homo sapiens OX=9606 GN=ALDH1A1 PE=1 SV=2	P00352		55 kDa	TRUE	unknown	0	0	12
1089	TRUE	Empty	Aldehyde dehydrogenase X, mitochondrial OS=Homo sapiens OX=9606 GN=ALDH1B1 PE=1 SV=4	P30837		57 kDa	TRUE	unknown	0	0	5
688	TRUE	Empty	Aldo-keto reductase family 1 member B1 OS=Homo sapiens OX=9606 GN=AKR1B1 PE=1 SV=3	P15121		36 kDa		unknown	0	0	9
250	TRUE	Empty	Alpha-2-macroglobulin OS=Homo sapiens OX=9606 GN=A2M PE=1 SV=3	P01023		163 kDa		unknown	6	4	8
1080	TRUE	Empty	Alpha-2-macroglobulin receptor-associated protein OS=Homo sapiens OX=9606 GN=LRPAP1 PE=1 SV=1	P30533		41 kDa		unknown	0	0	5
30	TRUE	Empty	Alpha-actinin-1 OS=Homo sapiens OX=9606 GN=ACTN1 PE=1 SV=2	P12814		103 kDa	TRUE	unknown	5	9	63
44	TRUE	Empty	Alpha-actinin-4 OS=Homo sapiens OX=9606 GN=ACTN4 PE=1 SV=2	O43707		105 kDa	TRUE	unknown	0	7	54
1782	TRUE	Empty	Alpha-adducin OS=Homo sapiens OX=9606 GN=ADD1 PE=1 SV=2	P35611		81 kDa		unknown	0	0	2
909	TRUE	Empty	Alpha-aminoadipic semialdehyde dehydrogenase OS=Homo sapiens OX=9606 GN=ALDH7A1 PE=1 SV=5	P49419		58 kDa		unknown	0	0	6
1071	TRUE	Empty	Alpha-centractin OS=Homo sapiens OX=9606 GN=ACTR1A PE=1 SV=1	P61163		43 kDa		unknown	0	0	5
20	TRUE	Empty	Alpha-enolase OS=Homo sapiens OX=9606 GN=ENO1 PE=1 SV=2	P06733		47 kDa	TRUE	unknown	5	9	73
813	TRUE	Empty	Alpha-internexin OS=Homo sapiens OX=9606 GN=INA PE=1 SV=2	Q16352		55 kDa	TRUE	unknown	0	0	7
1339	TRUE	Empty	Alpha-mannosidase 2 OS=Homo sapiens OX=9606 GN=MAN2A1 PE=1 SV=2	Q16706		131 kDa		unknown	0	0	3
1660	TRUE	Empty	Alpha-N-acetylglucosaminidase OS=Homo sapiens OX=9606 GN=NAGLU PE=1 SV=2	P54802		82 kDa		unknown	0	0	2
826	TRUE	Empty	Alpha-parvin OS=Homo sapiens OX=9606 GN=PARVA PE=1 SV=1	Q9NVD7		42 kDa		unknown	0	0	4
1172	TRUE	Empty	Alpha-soluble NSF attachment protein OS=Homo sapiens OX=9606 GN=NAPA PE=1 SV=3	P54920		33 kDa		unknown	0	0	4
1424	TRUE	Empty	Alpha-taxilin OS=Homo sapiens OX=9606 GN=TXLNA PE=1 SV=3	P40222		62 kDa		unknown	0	0	3
1273	TRUE	Empty	Aminoacyl tRNA synthase complex-interacting multifunctional protein 1 OS=Homo sapiens OX=9606 GN=AIMP1 PE=1 SV=2	Q12904		34 kDa		unknown	0	0	4
34	TRUE	Empty	Aminopeptidase N OS=Homo sapiens OX=9606 GN=ANPEP PE=1 SV=4	P15144		110 kDa		unknown	4	5	62
1840	TRUE	Empty	Anaphase-promoting complex subunit 7 OS=Homo sapiens OX=9606 GN=ANAPC7 PE=1 SV=5	Q9UJX3		63 kDa		unknown	0	0	2
699	TRUE	Empty	Ankycorbin OS=Homo sapiens OX=9606 GN=RAI14 PE=1 SV=2	Q9P0K7		110 kDa		unknown	0	0	8
49	TRUE	Empty	Annexin A1 OS=Homo sapiens OX=9606 GN=ANXA1 PE=1 SV=2	P04083		39 kDa		unknown	8	9	38
623	TRUE	Empty	Annexin A11 OS=Homo sapiens OX=9606 GN=ANXA11 PE=1 SV=1	P50995		54 kDa		unknown	0	0	9
50	TRUE	Empty	Annexin A2 OS=Homo sapiens OX=9606 GN=ANXA2 PE=1 SV=2	P07355		39 kDa	TRUE	unknown	6	8	42
382	TRUE	Empty	Annexin A4 OS=Homo sapiens OX=9606 GN=ANXA4 PE=1 SV=4	P09525		36 kDa		unknown	0	0	14
43	TRUE	Empty	Annexin A5 OS=Homo sapiens OX=9606 GN=ANXA5 PE=1 SV=2	P08758		36 kDa		unknown	9	7	52
84	TRUE	Empty	Annexin A6 OS=Homo sapiens OX=9606 GN=ANXA6 PE=1 SV=3	P08133		76 kDa	TRUE	unknown	0	0	38
1026	TRUE	Empty	Annexin A7 OS=Homo sapiens OX=9606 GN=ANXA7 PE=1 SV=3	P20073		53 kDa		unknown	0	0	5
532	TRUE	Empty	AP-2 complex subunit alpha-1 OS=Homo sapiens OX=9606 GN=AP2A1 PE=1 SV=3	O95782		108 kDa		unknown	3	2	6
434	TRUE	Empty	AP-2 complex subunit beta OS=Homo sapiens OX=9606 GN=AP2B1 PE=1 SV=1	P63010		105 kDa	TRUE	unknown	4	4	4
972	TRUE	Empty	AP-2 complex subunit mu OS=Homo sapiens OX=9606 GN=AP2M1 PE=1 SV=2	Q96CW1		50 kDa		unknown	2	2	0
1811	TRUE	Empty	AP-3 complex subunit beta-1 OS=Homo sapiens OX=9606 GN=AP3B1 PE=1 SV=3	O00203		121 kDa		unknown	0	0	2
1858	TRUE	Empty	AP-3 complex subunit delta-1 OS=Homo sapiens OX=9606 GN=AP3D1 PE=1 SV=1	O14617		130 kDa		unknown	0	0	2
1331	TRUE	Empty	Apolipoprotein B-100 OS=Homo sapiens OX=9606 GN=APOB PE=1 SV=2	P04114		516 kDa		unknown	0	0	3
1692	TRUE	Empty	Apolipoprotein E OS=Homo sapiens OX=9606 GN=APOE PE=1 SV=1	P02649		36 kDa		unknown	0	0	2
1606	TRUE	Empty	Apoptosis regulator BAX OS=Homo sapiens OX=9606 GN=BAX PE=1 SV=1	Q07812		21 kDa		unknown	0	0	2
1426	TRUE	Empty	Apoptotic chromatin condensation inducer in the nucleus OS=Homo sapiens OX=9606 GN=ACIN1 PE=1 SV=2	Q9UKV3		152 kDa		unknown	0	0	3
449	TRUE	Empty	Arginine--tRNA ligase, cytoplasmic OS=Homo sapiens OX=9606 GN=RARS1 PE=1 SV=2	P54136		75 kDa		unknown	0	2	9
1133	TRUE	Empty	Argininosuccinate synthase OS=Homo sapiens OX=9606 GN=ASS1 PE=1 SV=2	P00966		47 kDa		unknown	0	0	4
1022	TRUE	Empty	Asparagine--tRNA ligase, cytoplasmic OS=Homo sapiens OX=9606 GN=NARS1 PE=1 SV=1	O43776		63 kDa		unknown	0	0	5
897	TRUE	Empty	Aspartate aminotransferase, mitochondrial OS=Homo sapiens OX=9606 GN=GOT2 PE=1 SV=3	P00505		48 kDa		unknown	0	0	6
410	TRUE	Empty	Aspartate--tRNA ligase, cytoplasmic OS=Homo sapiens OX=9606 GN=DARS1 PE=1 SV=2	P14868		57 kDa		unknown	0	0	12
423	TRUE	Empty	Aspartyl/asparaginyl beta-hydroxylase OS=Homo sapiens OX=9606 GN=ASPH PE=1 SV=3	Q12797		86 kDa		unknown	0	0	12
1453	TRUE	Empty	Ataxin-2-like protein OS=Homo sapiens OX=9606 GN=ATXN2L PE=1 SV=2	Q8WWM7		113 kDa		unknown	0	0	3
986	TRUE	Empty	Atlastin-3 OS=Homo sapiens OX=9606 GN=ATL3 PE=1 SV=1	Q6DD88		61 kDa		unknown	0	2	3
89	TRUE	Empty	ATP synthase subunit alpha, mitochondrial OS=Homo sapiens OX=9606 GN=ATP5F1A PE=1 SV=1	P25705		60 kDa	TRUE	unknown	11	11	15
109	TRUE	Empty	ATP synthase subunit beta, mitochondrial OS=Homo sapiens OX=9606 GN=ATP5F1B PE=1 SV=3	P06576		57 kDa	TRUE	unknown	0	2	31
1418	TRUE	Empty	ATP synthase subunit d, mitochondrial OS=Homo sapiens OX=9606 GN=ATP5PD PE=1 SV=3	O75947		18 kDa		unknown	0	0	4
1864	TRUE	Empty	ATP-binding cassette sub-family D member 3 OS=Homo sapiens OX=9606 GN=ABCD3 PE=1 SV=1	P28288		75 kDa		unknown	0	0	2
1107	TRUE	Empty	ATP-binding cassette sub-family F member 1 OS=Homo sapiens OX=9606 GN=ABCF1 PE=1 SV=2	Q8NE71		96 kDa		unknown	0	0	2
118	TRUE	Empty	ATP-citrate synthase OS=Homo sapiens OX=9606 GN=ACLY PE=1 SV=3	P53396		121 kDa		unknown	2	3	28
914	TRUE	Empty	ATP-dependent 6-phosphofructokinase, platelet type OS=Homo sapiens OX=9606 GN=PFKP PE=1 SV=2	Q01813		86 kDa		unknown	0	0	6
1777	TRUE	Empty	ATP-dependent DNA helicase Q1 OS=Homo sapiens OX=9606 GN=RECQL PE=1 SV=3	P46063		73 kDa		unknown	0	0	3
90	TRUE	Empty	ATP-dependent RNA helicase A OS=Homo sapiens OX=9606 GN=DHX9 PE=1 SV=4	Q08211		141 kDa		unknown	9	7	23
409	TRUE	Empty	ATP-dependent RNA helicase DDX1 OS=Homo sapiens OX=9606 GN=DDX1 PE=1 SV=2	Q92499		82 kDa		unknown	0	0	10
274	TRUE	Empty	ATP-dependent RNA helicase DDX3X OS=Homo sapiens OX=9606 GN=DDX3X PE=1 SV=3	O00571 (+1)		73 kDa	TRUE	unknown	3	4	10
863	TRUE	Empty	ATP-dependent RNA helicase DHX15 OS=Homo sapiens OX=9606 GN=DHX15 PE=1 SV=2	O43143		91 kDa		unknown	0	0	6
968	TRUE	Empty	BAG family molecular chaperone regulator 2 OS=Homo sapiens OX=9606 GN=BAG2 PE=1 SV=1	O95816		24 kDa		unknown	0	0	3
1498	TRUE	Empty	Band 4.1-like protein 2 OS=Homo sapiens OX=9606 GN=EPB41L2 PE=1 SV=1	O43491		113 kDa		unknown	0	0	3
791	TRUE	Empty	Band 4.1-like protein 3 OS=Homo sapiens OX=9606 GN=EPB41L3 PE=1 SV=2	Q9Y2J2		121 kDa		unknown	0	0	8
1607	TRUE	Empty	Basement membrane-specific heparan sulfate proteoglycan core protein OS=Homo sapiens OX=9606 GN=HSPG2 PE=1 SV=4	P98160		469 kDa		unknown	0	0	2
1470	TRUE	Empty	Basigin OS=Homo sapiens OX=9606 GN=BSG PE=1 SV=2	P35613		42 kDa		unknown	0	0	3
1570	TRUE	Empty	B-cell receptor-associated protein 31 OS=Homo sapiens OX=9606 GN=BCAP31 PE=1 SV=3	P51572		28 kDa		unknown	0	0	2
1333	TRUE	Empty	Beta-casein OS=Bos taurus GN=CSN2 PE=1 SV=2	P02666		25 kDa		unknown	0	0	3
1871	TRUE	Empty	Beta-catenin-like protein 1 OS=Homo sapiens OX=9606 GN=CTNNBL1 PE=1 SV=1	Q8WYA6		65 kDa		unknown	0	0	2
687	TRUE	Empty	Beta-hexosaminidase subunit beta OS=Homo sapiens OX=9606 GN=HEXB PE=1 SV=4	P07686		63 kDa		unknown	0	0	8
1512	TRUE	Empty	Bifunctional 3'-phosphoadenosine 5'-phosphosulfate synthase 2 OS=Homo sapiens OX=9606 GN=PAPSS2 PE=1 SV=2	O95340		70 kDa		unknown	0	0	3
463	TRUE	Empty	Bifunctional glutamate/proline--tRNA ligase OS=Homo sapiens OX=9606 GN=EPRS1 PE=1 SV=5	P07814		171 kDa		unknown	0	0	12
836	TRUE	Empty	Bifunctional methylenetetrahydrofolate dehydrogenase/cyclohydrolase, mitochondrial OS=Homo sapiens OX=9606 GN=MTHFD2 PE=1 SV=2	P13995		38 kDa		unknown	0	0	4
342	TRUE	Empty	Bifunctional purine biosynthesis protein ATIC OS=Homo sapiens OX=9606 GN=ATIC PE=1 SV=3	P31939		65 kDa		unknown	0	0	16
1792	TRUE	Empty	Biliverdin reductase A OS=Homo sapiens OX=9606 GN=BLVRA PE=1 SV=2	P53004		33 kDa		unknown	0	0	2
515	TRUE	Empty	Brain acid soluble protein 1 OS=Homo sapiens OX=9606 GN=BASP1 PE=1 SV=2	P80723		23 kDa		unknown	0	0	11
1084	TRUE	Empty	BTB/POZ domain-containing protein KCTD12 OS=Homo sapiens OX=9606 GN=KCTD12 PE=1 SV=1	Q96CX2		36 kDa		unknown	0	0	5
366	TRUE	Empty	C-1-tetrahydrofolate synthase, cytoplasmic OS=Homo sapiens OX=9606 GN=MTHFD1 PE=1 SV=4	P11586		102 kDa		unknown	2	2	10
1168	TRUE	Empty	CAD protein OS=Homo sapiens OX=9606 GN=CAD PE=1 SV=3	P27708		243 kDa		unknown	0	0	5
1736	TRUE	Empty	Calcineurin subunit B type 1 OS=Homo sapiens OX=9606 GN=PPP3R1 PE=1 SV=2	P63098		19 kDa		unknown	0	0	2
1238	TRUE	Empty	Calcium/calmodulin-dependent protein kinase type II subunit delta OS=Homo sapiens OX=9606 GN=CAMK2D PE=1 SV=3	Q13557		56 kDa		unknown	0	0	4
1491	TRUE	Empty	Calcium-binding protein 39 OS=Homo sapiens OX=9606 GN=CAB39 PE=1 SV=1	Q9Y376		40 kDa	TRUE	unknown	0	0	3
322	TRUE	Empty	Caldesmon OS=Homo sapiens OX=9606 GN=CALD1 PE=1 SV=3	Q05682		93 kDa		unknown	3	2	10
843	TRUE	Empty	Calmodulin-1 OS=Homo sapiens OX=9606 GN=CALM1 PE=1 SV=1	P0DP23 (+4)		17 kDa		unknown	0	0	4
280	TRUE	Empty	Calnexin OS=Homo sapiens OX=9606 GN=CANX PE=1 SV=2	P27824		68 kDa		unknown	2	2	14
480	TRUE	Empty	Calpain small subunit 1 OS=Homo sapiens OX=9606 GN=CAPNS1 PE=1 SV=1	P04632		28 kDa		unknown	2	2	7
1016	TRUE	Empty	Calpain-1 catalytic subunit OS=Homo sapiens OX=9606 GN=CAPN1 PE=1 SV=1	P07384		82 kDa		unknown	0	0	4
590	TRUE	Empty	Calpain-2 catalytic subunit OS=Homo sapiens OX=9606 GN=CAPN2 PE=1 SV=6	P17655		80 kDa		unknown	0	0	6
1560	TRUE	Empty	Calpastatin OS=Homo sapiens OX=9606 GN=CAST PE=1 SV=4	P20810		77 kDa		unknown	0	0	2
602	TRUE	Empty	Calponin-3 OS=Homo sapiens OX=9606 GN=CNN3 PE=1 SV=1	Q15417		36 kDa	TRUE	unknown	0	2	7
996	TRUE	Empty	Calponin-3 OS=Homo sapiens OX=9606 GN=CNN3 PE=1 SV=1	Q15417 (+1)		36 kDa		unknown	0	0	4
47	TRUE	Empty	Calreticulin OS=Homo sapiens OX=9606 GN=CALR PE=1 SV=1	P27797		48 kDa		unknown	5	4	53
82	TRUE	Empty	Calumenin OS=Homo sapiens OX=9606 GN=CALU PE=1 SV=2	O43852		37 kDa	TRUE	unknown	4	7	28
1546	TRUE	Empty	cAMP-dependent protein kinase type I-alpha regulatory subunit OS=Homo sapiens OX=9606 GN=PRKAR1A PE=1 SV=1	P10644		43 kDa		unknown	0	0	3
1723	TRUE	Empty	cAMP-dependent protein kinase type II-alpha regulatory subunit OS=Homo sapiens OX=9606 GN=PRKAR2A PE=1 SV=2	P13861		46 kDa		unknown	0	0	2
1529	TRUE	Empty	CAP-Gly domain-containing linker protein 2 OS=Homo sapiens OX=9606 GN=CLIP2 PE=1 SV=1	Q9UDT6		116 kDa		unknown	0	0	2
892	TRUE	Empty	Caprin-1 OS=Homo sapiens OX=9606 GN=CAPRIN1 PE=1 SV=2	Q14444		78 kDa		unknown	0	0	6
1337	TRUE	Empty	Carbonyl reductase [NADPH] 1 OS=Homo sapiens OX=9606 GN=CBR1 PE=1 SV=3	P16152		30 kDa	TRUE	unknown	0	0	3
763	TRUE	Empty	Cartilage-associated protein OS=Homo sapiens OX=9606 GN=CRTAP PE=1 SV=1	O75718		47 kDa		unknown	0	0	8
1769	TRUE	Empty	Caspase-3 OS=Homo sapiens OX=9606 GN=CASP3 PE=1 SV=2	P42574		32 kDa		unknown	0	0	2
898	TRUE	Empty	Catalase OS=Homo sapiens OX=9606 GN=CAT PE=1 SV=3	P04040		60 kDa		unknown	0	0	6
675	TRUE	Empty	Catenin alpha-1 OS=Homo sapiens OX=9606 GN=CTNNA1 PE=1 SV=1	P35221		100 kDa	TRUE	unknown	0	0	7
1518	TRUE	Empty	Catenin alpha-2 OS=Homo sapiens OX=9606 GN=CTNNA2 PE=1 SV=5	P26232		105 kDa	TRUE	unknown	0	0	3
396	TRUE	Empty	Cathepsin B OS=Homo sapiens OX=9606 GN=CTSB PE=1 SV=3	P07858		38 kDa		unknown	4	4	5
510	TRUE	Empty	Cathepsin D OS=Homo sapiens OX=9606 GN=CTSD PE=1 SV=1	P07339		45 kDa		unknown	0	0	11
114	TRUE	Empty	Caveolae-associated protein 1 OS=Homo sapiens OX=9606 GN=CAVIN1 PE=1 SV=1	Q6NZI2		43 kDa		unknown	6	7	21
407	TRUE	Empty	Caveolae-associated protein 3 OS=Homo sapiens OX=9606 GN=CAVIN3 PE=1 SV=3	Q969G5		28 kDa		unknown	0	3	10
915	TRUE	Empty	Caveolin-1 OS=Homo sapiens OX=9606 GN=CAV1 PE=1 SV=4	Q03135		20 kDa		unknown	0	0	6
1520	TRUE	Empty	CD109 antigen OS=Homo sapiens OX=9606 GN=CD109 PE=1 SV=2	Q6YHK3		162 kDa		unknown	0	0	3
1721	TRUE	Empty	CD166 antigen OS=Homo sapiens OX=9606 GN=ALCAM PE=1 SV=2	Q13740		65 kDa		unknown	0	0	2
397	TRUE	Empty	CD44 antigen OS=Homo sapiens OX=9606 GN=CD44 PE=1 SV=3	P16070		82 kDa		unknown	2	2	10
600	TRUE	Empty	CD63 antigen OS=Homo sapiens OX=9606 GN=CD63 PE=1 SV=2	P08962		26 kDa		unknown	2	0	0
1771	TRUE	Empty	CD9 antigen OS=Homo sapiens OX=9606 GN=CD9 PE=1 SV=4	P21926		25 kDa		unknown	0	0	2
1508	TRUE	Empty	CDGSH iron-sulfur domain-containing protein 2 OS=Homo sapiens OX=9606 GN=CISD2 PE=1 SV=1	Q8N5K1		15 kDa		unknown	0	0	3
1808	TRUE	Empty	Cell cycle and apoptosis regulator protein 2 OS=Homo sapiens OX=9606 GN=CCAR2 PE=1 SV=2	Q8N163		103 kDa		unknown	0	0	2
861	TRUE	Empty	Cellular retinoic acid-binding protein 2 OS=Homo sapiens OX=9606 GN=CRABP2 PE=1 SV=2	P29373		16 kDa		unknown	0	2	4
1540	TRUE	Empty	CENPF_HUMAN-DECOY	CENPF_HUMAN-DECOY		?		unknown	0	0	2
735	TRUE	Empty	Ceruloplasmin OS=Homo sapiens OX=9606 GN=CP PE=1 SV=1	P00450		122 kDa		unknown	4	3	0
412	TRUE	Empty	Chloride intracellular channel protein 1 OS=Homo sapiens OX=9606 GN=CLIC1 PE=1 SV=4	O00299		27 kDa		unknown	0	0	12
627	TRUE	Empty	Chloride intracellular channel protein 4 OS=Homo sapiens OX=9606 GN=CLIC4 PE=1 SV=4	Q9Y696		29 kDa		unknown	0	0	9
1462	TRUE	Empty	Chondroitin sulfate proteoglycan 4 OS=Homo sapiens OX=9606 GN=CSPG4 PE=1 SV=2	Q6UVK1		251 kDa		unknown	0	0	3
1141	TRUE	Empty	Chromobox protein homolog 1 OS=Homo sapiens OX=9606 GN=CBX1 PE=1 SV=1	P83916 (+1)		21 kDa		unknown	0	0	3
1240	TRUE	Empty	Citrate synthase, mitochondrial OS=Homo sapiens OX=9606 GN=CS PE=1 SV=2	O75390		52 kDa		unknown	0	0	4
45	TRUE	Empty	Clathrin heavy chain 1 OS=Homo sapiens OX=9606 GN=CLTC PE=1 SV=5	Q00610		192 kDa	TRUE	unknown	9	9	44
1216	TRUE	Empty	Clathrin light chain A OS=Homo sapiens OX=9606 GN=CLTA PE=1 SV=1	P09496		27 kDa		unknown	0	0	4
1568	TRUE	Empty	Clathrin light chain B OS=Homo sapiens OX=9606 GN=CLTB PE=1 SV=1	P09497		25 kDa		unknown	0	0	2
851	TRUE	Empty	Cleavage and polyadenylation specificity factor subunit 5 OS=Homo sapiens OX=9606 GN=NUDT21 PE=1 SV=1	O43809		26 kDa		unknown	0	0	4
1118	TRUE	Empty	Cleavage and polyadenylation specificity factor subunit 7 OS=Homo sapiens OX=9606 GN=CPSF7 PE=1 SV=1	Q8N684		52 kDa		unknown	0	0	2
1827	TRUE	Empty	CMYA5_HUMAN-DECOY	CMYA5_HUMAN-DECOY		?		unknown	0	0	2
1258	TRUE	Empty	Coactosin-like protein OS=Homo sapiens OX=9606 GN=COTL1 PE=1 SV=3	Q14019		16 kDa		unknown	0	0	4
283	TRUE	Empty	Coatomer subunit alpha OS=Homo sapiens OX=9606 GN=COPA PE=1 SV=2	P53621		138 kDa		unknown	2	2	13
694	TRUE	Empty	Coatomer subunit beta OS=Homo sapiens OX=9606 GN=COPB1 PE=1 SV=3	P53618		107 kDa		unknown	0	0	8
1029	TRUE	Empty	Coatomer subunit beta' OS=Homo sapiens OX=9606 GN=COPB2 PE=1 SV=2	P35606		102 kDa		unknown	0	0	5
693	TRUE	Empty	Coatomer subunit delta OS=Homo sapiens OX=9606 GN=ARCN1 PE=1 SV=1	P48444		57 kDa		unknown	0	0	8
1143	TRUE	Empty	Coatomer subunit epsilon OS=Homo sapiens OX=9606 GN=COPE PE=1 SV=3	O14579		34 kDa		unknown	0	0	3
477	TRUE	Empty	Coatomer subunit gamma-1 OS=Homo sapiens OX=9606 GN=COPG1 PE=1 SV=1	Q9Y678		98 kDa		unknown	2	3	6
167	TRUE	Empty	Cofilin-1 OS=Homo sapiens OX=9606 GN=CFL1 PE=1 SV=3	P23528		19 kDa	TRUE	unknown	5	7	13
631	TRUE	Empty	Cofilin-2 OS=Homo sapiens OX=9606 GN=CFL2 PE=1 SV=1	Q9Y281		19 kDa	TRUE	unknown	0	0	9
1722	TRUE	Empty	Coiled-coil domain-containing protein 124 OS=Homo sapiens OX=9606 GN=CCDC124 PE=1 SV=1	Q96CT7		26 kDa		unknown	0	0	2
685	TRUE	Empty	Cold shock domain-containing protein E1 OS=Homo sapiens OX=9606 GN=CSDE1 PE=1 SV=2	O75534		89 kDa		unknown	0	0	8
1244	TRUE	Empty	Cold-inducible RNA-binding protein OS=Homo sapiens OX=9606 GN=CIRBP PE=1 SV=1	Q14011		19 kDa		unknown	0	0	4
503	TRUE	Empty	Collagen alpha-1(I) chain OS=Homo sapiens OX=9606 GN=COL1A1 PE=1 SV=6	P02452		139 kDa		unknown	0	0	10
944	TRUE	Empty	Collagen alpha-1(III) chain OS=Homo sapiens OX=9606 GN=COL3A1 PE=1 SV=4	P02461		139 kDa		unknown	0	0	6
121	TRUE	Empty	Collagen alpha-1(VI) chain OS=Homo sapiens OX=9606 GN=COL6A1 PE=1 SV=3	P12109		109 kDa		unknown	5	7	19
918	TRUE	Empty	Collagen alpha-1(XII) chain OS=Homo sapiens OX=9606 GN=COL12A1 PE=1 SV=2	Q99715		333 kDa	TRUE	unknown	0	0	6
561	TRUE	Empty	Collagen alpha-2(I) chain OS=Homo sapiens OX=9606 GN=COL1A2 PE=1 SV=7	P08123		129 kDa		unknown	0	0	10
142	TRUE	Empty	Collagen alpha-2(VI) chain OS=Homo sapiens OX=9606 GN=COL6A2 PE=1 SV=4	P12110		109 kDa		unknown	6	4	21
39	TRUE	Empty	Collagen alpha-3(VI) chain OS=Homo sapiens OX=9606 GN=COL6A3 PE=1 SV=5	P12111		344 kDa	TRUE	unknown	3	4	62
1124	TRUE	Empty	Complement C3 OS=Homo sapiens OX=9606 GN=C3 PE=1 SV=2	P01024		187 kDa		unknown	2	2	0
981	TRUE	Empty	Complement C4-A OS=Homo sapiens OX=9606 GN=C4A PE=1 SV=2	P0C0L4 (+1)		193 kDa		unknown	2	0	0
564	TRUE	Empty	Complement component 1 Q subcomponent-binding protein, mitochondrial OS=Homo sapiens OX=9606 GN=C1QBP PE=1 SV=1	Q07021		31 kDa		unknown	0	0	10
1680	TRUE	Empty	Constitutive coactivator of PPAR-gamma-like protein 1 OS=Homo sapiens OX=9606 GN=FAM120A PE=1 SV=2	Q9NZB2		122 kDa		unknown	0	0	2
1787	TRUE	Empty	COP9 signalosome complex subunit 3 OS=Homo sapiens OX=9606 GN=COPS3 PE=1 SV=3	Q9UNS2		48 kDa		unknown	0	0	3
919	TRUE	Empty	COP9 signalosome complex subunit 4 OS=Homo sapiens OX=9606 GN=COPS4 PE=1 SV=1	Q9BT78		46 kDa		unknown	0	0	6
1482	TRUE	Empty	Copine-1 OS=Homo sapiens OX=9606 GN=CPNE1 PE=1 SV=1	Q99829		59 kDa		unknown	0	0	3
1746	TRUE	Empty	Copine-3 OS=Homo sapiens OX=9606 GN=CPNE3 PE=1 SV=1	O75131		60 kDa		unknown	0	0	3
889	TRUE	Empty	Core histone macro-H2A.1 OS=Homo sapiens OX=9606 GN=MACROH2A1 PE=1 SV=4	O75367		40 kDa		unknown	0	0	6
1156	TRUE	Empty	Coronin-1B OS=Homo sapiens OX=9606 GN=CORO1B PE=1 SV=1	Q9BR76		54 kDa		unknown	0	0	4
998	TRUE	Empty	Coronin-1C OS=Homo sapiens OX=9606 GN=CORO1C PE=1 SV=1	Q9ULV4		53 kDa		unknown	0	0	4
1590	TRUE	Empty	C-terminal-binding protein 2 OS=Homo sapiens OX=9606 GN=CTBP2 PE=1 SV=1	P56545		49 kDa		unknown	0	0	2
583	TRUE	Empty	CTP synthase 1 OS=Homo sapiens OX=9606 GN=CTPS1 PE=1 SV=2	P17812		67 kDa		unknown	3	0	4
1020	TRUE	Empty	Cullin-associated NEDD8-dissociated protein 1 OS=Homo sapiens OX=9606 GN=CAND1 PE=1 SV=2	Q86VP6		136 kDa		unknown	0	0	5
1380	TRUE	Empty	Cystatin-B OS=Homo sapiens OX=9606 GN=CSTB PE=1 SV=2	P04080		11 kDa		unknown	0	0	3
1569	TRUE	Empty	Cysteine and glycine-rich protein 1 OS=Homo sapiens OX=9606 GN=CSRP1 PE=1 SV=3	P21291		21 kDa		unknown	0	0	2
910	TRUE	Empty	Cysteine--tRNA ligase, cytoplasmic OS=Homo sapiens OX=9606 GN=CARS1 PE=1 SV=3	P49589		85 kDa		unknown	0	0	6
1547	TRUE	Empty	Cytochrome b5 OS=Homo sapiens OX=9606 GN=CYB5A PE=1 SV=2	P00167		15 kDa		unknown	0	0	2
1545	TRUE	Empty	Cytochrome b5 type B OS=Homo sapiens OX=9606 GN=CYB5B PE=1 SV=3	O43169		17 kDa		unknown	0	0	3
1718	TRUE	Empty	Cytochrome b-c1 complex subunit 1, mitochondrial OS=Homo sapiens OX=9606 GN=UQCRC1 PE=1 SV=3	P31930		53 kDa		unknown	0	0	2
1630	TRUE	Empty	Cytochrome b-c1 complex subunit 2, mitochondrial OS=Homo sapiens OX=9606 GN=UQCRC2 PE=1 SV=3	P22695		48 kDa		unknown	0	0	3
1487	TRUE	Empty	Cytochrome c OS=Homo sapiens OX=9606 GN=CYCS PE=1 SV=2	P99999		12 kDa		unknown	0	0	3
1406	TRUE	Empty	Cytochrome c oxidase subunit 2 OS=Homo sapiens OX=9606 GN=MT-CO2 PE=1 SV=1	P00403		26 kDa		unknown	0	0	3
1061	TRUE	Empty	Cytochrome c oxidase subunit 4 isoform 1, mitochondrial OS=Homo sapiens OX=9606 GN=COX4I1 PE=1 SV=1	P13073		20 kDa		unknown	0	0	5
1837	TRUE	Empty	Cytochrome c oxidase subunit 6C OS=Homo sapiens OX=9606 GN=COX6C PE=1 SV=2	P09669		9 kDa		unknown	0	0	2
1625	TRUE	Empty	Cytoplasmic aconitate hydratase OS=Homo sapiens OX=9606 GN=ACO1 PE=1 SV=3	P21399		98 kDa		unknown	0	0	2
58	TRUE	Empty	Cytoplasmic dynein 1 heavy chain 1 OS=Homo sapiens OX=9606 GN=DYNC1H1 PE=1 SV=5	Q14204		532 kDa	TRUE	unknown	5	11	42
916	TRUE	Empty	Cytoplasmic dynein 1 intermediate chain 2 OS=Homo sapiens OX=9606 GN=DYNC1I2 PE=1 SV=3	Q13409		71 kDa		unknown	0	0	6
1809	TRUE	Empty	Cytoplasmic dynein 1 light intermediate chain 1 OS=Homo sapiens OX=9606 GN=DYNC1LI1 PE=1 SV=3	Q9Y6G9		57 kDa		unknown	0	0	2
1296	TRUE	Empty	Cytoplasmic dynein 1 light intermediate chain 2 OS=Homo sapiens OX=9606 GN=DYNC1LI2 PE=1 SV=1	O43237		54 kDa		unknown	0	0	2
130	TRUE	Empty	Cytoskeleton-associated protein 4 OS=Homo sapiens OX=9606 GN=CKAP4 PE=1 SV=2	Q07065		66 kDa		unknown	0	2	28
621	TRUE	Empty	Cytosol aminopeptidase OS=Homo sapiens OX=9606 GN=LAP3 PE=1 SV=3	P28838		56 kDa		unknown	0	0	10
1037	TRUE	Empty	Cytosolic non-specific dipeptidase OS=Homo sapiens OX=9606 GN=CNDP2 PE=1 SV=2	Q96KP4		53 kDa		unknown	0	0	6
547	TRUE	Empty	D-3-phosphoglycerate dehydrogenase OS=Homo sapiens OX=9606 GN=PHGDH PE=1 SV=4	O43175		57 kDa		unknown	0	4	5
1694	TRUE	Empty	DAZ-associated protein 1 OS=Homo sapiens OX=9606 GN=DAZAP1 PE=1 SV=1	Q96EP5		43 kDa		unknown	0	0	3
1810	TRUE	Empty	DBH-like monooxygenase protein 1 OS=Homo sapiens OX=9606 GN=MOXD1 PE=1 SV=1	Q6UVY6		70 kDa		unknown	0	0	2
1455	TRUE	Empty	DDRGK domain-containing protein 1 OS=Homo sapiens OX=9606 GN=DDRGK1 PE=1 SV=2	Q96HY6		36 kDa		unknown	0	0	3
1270	TRUE	Empty	Decorin OS=Homo sapiens OX=9606 GN=DCN PE=1 SV=1	P07585		40 kDa		unknown	0	0	4
1835	TRUE	Empty	Dehydrogenase/reductase SDR family member 4 OS=Homo sapiens OX=9606 GN=DHRS4 PE=1 SV=3	Q9BTZ2		30 kDa		unknown	0	0	2
1701	TRUE	Empty	Delta(3,5)-Delta(2,4)-dienoyl-CoA isomerase, mitochondrial OS=Homo sapiens OX=9606 GN=ECH1 PE=1 SV=2	Q13011		36 kDa		unknown	0	0	2
361	TRUE	Empty	Delta-1-pyrroline-5-carboxylate synthase OS=Homo sapiens OX=9606 GN=ALDH18A1 PE=1 SV=2	P54886		87 kDa		unknown	2	3	9
1584	TRUE	Empty	Density-regulated protein OS=Homo sapiens OX=9606 GN=DENR PE=1 SV=2	O43583		22 kDa		unknown	0	0	2
1477	TRUE	Empty	Deoxyuridine 5'-triphosphate nucleotidohydrolase, mitochondrial OS=Homo sapiens OX=9606 GN=DUT PE=1 SV=4	P33316		27 kDa		unknown	0	0	3
1561	TRUE	Empty	Dermcidin OS=Homo sapiens OX=9606 GN=DCD PE=1 SV=2	P81605		11 kDa		unknown	0	0	2
324	TRUE	Empty	Destrin OS=Homo sapiens OX=9606 GN=DSTN PE=1 SV=3	P60981		19 kDa		unknown	2	3	10
1799	TRUE	Empty	Developmentally-regulated GTP-binding protein 1 OS=Homo sapiens OX=9606 GN=DRG1 PE=1 SV=1	Q9Y295		41 kDa		unknown	0	0	2
1585	TRUE	Empty	Diablo IAP-binding mitochondrial protein OS=Homo sapiens OX=9606 GN=DIABLO PE=1 SV=1	Q9NR28		27 kDa		unknown	0	0	2
398	TRUE	Empty	Dihydrolipoyllysine-residue acetyltransferase component of pyruvate dehydrogenase complex, mitochondrial OS=Homo sapiens OX=9606 GN=DLAT PE=1 SV=3	P10515		69 kDa		unknown	5	6	2
1135	TRUE	Empty	Dihydrolipoyllysine-residue succinyltransferase component of 2-oxoglutarate dehydrogenase complex, mitochondrial OS=Homo sapiens OX=9606 GN=DLST PE=1 SV=4	P36957		49 kDa		unknown	0	0	3
138	TRUE	Empty	Dihydropyrimidinase-related protein 2 OS=Homo sapiens OX=9606 GN=DPYSL2 PE=1 SV=1	Q16555		62 kDa	TRUE	unknown	0	2	28
384	TRUE	Empty	Dihydropyrimidinase-related protein 3 OS=Homo sapiens OX=9606 GN=DPYSL3 PE=1 SV=1	Q14195		62 kDa	TRUE	unknown	0	0	14
1269	TRUE	Empty	Dipeptidyl peptidase 3 OS=Homo sapiens OX=9606 GN=DPP3 PE=1 SV=2	Q9NY33		83 kDa		unknown	0	0	4
1027	TRUE	Empty	Dipeptidyl peptidase 4 OS=Homo sapiens OX=9606 GN=DPP4 PE=1 SV=2	P27487		88 kDa		unknown	0	0	5
1511	TRUE	Empty	DNA damage-binding protein 1 OS=Homo sapiens OX=9606 GN=DDB1 PE=1 SV=1	Q16531		127 kDa		unknown	0	0	3
1825	TRUE	Empty	DNA replication licensing factor MCM2 OS=Homo sapiens OX=9606 GN=MCM2 PE=1 SV=4	P49736		102 kDa		unknown	0	0	2
866	TRUE	Empty	DNA replication licensing factor MCM3 OS=Homo sapiens OX=9606 GN=MCM3 PE=1 SV=3	P25205		91 kDa		unknown	0	0	7
1062	TRUE	Empty	DNA replication licensing factor MCM7 OS=Homo sapiens OX=9606 GN=MCM7 PE=1 SV=4	P33993		81 kDa		unknown	0	0	5
976	TRUE	Empty	DNA topoisomerase 1 OS=Homo sapiens OX=9606 GN=TOP1 PE=1 SV=2	P11387		91 kDa		unknown	3	0	2
1202	TRUE	Empty	DNA-(apurinic or apyrimidinic site) endonuclease OS=Homo sapiens OX=9606 GN=APEX1 PE=1 SV=2	P27695		36 kDa		unknown	0	0	4
110	TRUE	Empty	DNA-dependent protein kinase catalytic subunit OS=Homo sapiens OX=9606 GN=PRKDC PE=1 SV=3	P78527		469 kDa		unknown	0	3	32
844	TRUE	Empty	DnaJ homolog subfamily A member 1 OS=Homo sapiens OX=9606 GN=DNAJA1 PE=1 SV=2	P31689		45 kDa		unknown	0	0	4
1358	TRUE	Empty	DnaJ homolog subfamily A member 2 OS=Homo sapiens OX=9606 GN=DNAJA2 PE=1 SV=1	O60884		46 kDa		unknown	0	0	3
1327	TRUE	Empty	DnaJ homolog subfamily B member 11 OS=Homo sapiens OX=9606 GN=DNAJB11 PE=1 SV=1	Q9UBS4		41 kDa		unknown	0	0	3
1578	TRUE	Empty	DnaJ homolog subfamily B member 6 OS=Homo sapiens OX=9606 GN=DNAJB6 PE=1 SV=2	O75190		36 kDa		unknown	0	0	2
717	TRUE	Empty	DnaJ homolog subfamily C member 3 OS=Homo sapiens OX=9606 GN=DNAJC3 PE=1 SV=1	Q13217		58 kDa		unknown	2	3	3
691	TRUE	Empty	Dolichyl-diphosphooligosaccharide--protein glycosyltransferase 48 kDa subunit OS=Homo sapiens OX=9606 GN=DDOST PE=1 SV=4	P39656		51 kDa		unknown	0	0	8
339	TRUE	Empty	Dolichyl-diphosphooligosaccharide--protein glycosyltransferase subunit 1 OS=Homo sapiens OX=9606 GN=RPN1 PE=1 SV=1	P04843		69 kDa		unknown	0	0	14
586	TRUE	Empty	Dolichyl-diphosphooligosaccharide--protein glycosyltransferase subunit 2 OS=Homo sapiens OX=9606 GN=RPN2 PE=1 SV=3	P04844		69 kDa		unknown	0	0	7
1690	TRUE	Empty	Dolichyl-diphosphooligosaccharide--protein glycosyltransferase subunit STT3A OS=Homo sapiens OX=9606 GN=STT3A PE=1 SV=2	P46977		81 kDa		unknown	0	0	2
1565	TRUE	Empty	Double-stranded RNA-binding protein Staufen homolog 1 OS=Homo sapiens OX=9606 GN=STAU1 PE=1 SV=2	O95793		63 kDa		unknown	0	0	2
1235	TRUE	Empty	Double-stranded RNA-specific adenosine deaminase OS=Homo sapiens OX=9606 GN=ADAR PE=1 SV=4	P55265		136 kDa		unknown	0	0	4
872	TRUE	Empty	Drebrin OS=Homo sapiens OX=9606 GN=DBN1 PE=1 SV=4	Q16643		71 kDa		unknown	0	0	7
1040	TRUE	Empty	Drebrin-like protein OS=Homo sapiens OX=9606 GN=DBNL PE=1 SV=1	Q9UJU6		48 kDa		unknown	0	0	5
749	TRUE	Empty	Dynactin subunit 1 OS=Homo sapiens OX=9606 GN=DCTN1 PE=1 SV=3	Q14203		142 kDa		unknown	0	0	6
456	TRUE	Empty	Dynactin subunit 2 OS=Homo sapiens OX=9606 GN=DCTN2 PE=1 SV=4	Q13561		44 kDa	TRUE	unknown	0	0	11
1357	TRUE	Empty	Dynein light chain roadblock-type 1 OS=Homo sapiens OX=9606 GN=DYNLRB1 PE=1 SV=3	Q9NP97		11 kDa		unknown	0	0	3
1798	TRUE	Empty	E3 ubiquitin/ISG15 ligase TRIM25 OS=Homo sapiens OX=9606 GN=TRIM25 PE=1 SV=2	Q14258		71 kDa		unknown	0	0	2
1516	TRUE	Empty	E3 ubiquitin-protein ligase HUWE1 OS=Homo sapiens OX=9606 GN=HUWE1 PE=1 SV=3	Q7Z6Z7		482 kDa		unknown	0	0	3
1528	TRUE	Empty	E3 ubiquitin-protein ligase Jade-2 OS=Homo sapiens OX=9606 GN=JADE2 PE=1 SV=2	Q9NQC1		87 kDa		unknown	0	0	2
1473	TRUE	Empty	E3 ubiquitin-protein ligase UBR4 OS=Homo sapiens OX=9606 GN=UBR4 PE=1 SV=1	Q5T4S7		574 kDa		unknown	0	0	3
231	TRUE	Empty	Early endosome antigen 1 OS=Homo sapiens OX=9606 GN=EEA1 PE=1 SV=2	Q15075		162 kDa		unknown	0	0	22
182	TRUE	Empty	EH domain-containing protein 1 OS=Homo sapiens OX=9606 GN=EHD1 PE=1 SV=2	Q9H4M9		61 kDa		unknown	0	5	19
483	TRUE	Empty	EH domain-containing protein 2 OS=Homo sapiens OX=9606 GN=EHD2 PE=1 SV=2	Q9NZN4		61 kDa	TRUE	unknown	0	4	7
682	TRUE	Empty	EH domain-containing protein 3 OS=Homo sapiens OX=9606 GN=EHD3 PE=1 SV=2	Q9NZN3		61 kDa	TRUE	unknown	0	0	8
681	TRUE	Empty	eIF-2-alpha kinase activator GCN1 OS=Homo sapiens OX=9606 GN=GCN1 PE=1 SV=7	Q92616		293 kDa		unknown	0	0	8
650	TRUE	Empty	eIF5-mimic protein 2 OS=Homo sapiens OX=9606 GN=BZW1 PE=1 SV=1	Q7L1Q6		48 kDa		unknown	2	4	0
1110	TRUE	Empty	ELAV-like protein 1 OS=Homo sapiens OX=9606 GN=ELAVL1 PE=1 SV=2	Q15717		36 kDa		unknown	0	0	2
391	TRUE	Empty	Electron transfer flavoprotein subunit alpha, mitochondrial OS=Homo sapiens OX=9606 GN=ETFA PE=1 SV=1	P13804		35 kDa		unknown	2	3	8
637	TRUE	Empty	Electron transfer flavoprotein subunit beta OS=Homo sapiens OX=9606 GN=ETFB PE=1 SV=3	P38117		28 kDa		unknown	2	2	4
22	TRUE	Empty	Elongation factor 1-alpha 1 OS=Homo sapiens OX=9606 GN=EEF1A1 PE=1 SV=1	P68104 (+1)		50 kDa	TRUE	unknown	22	30	33
148	TRUE	Empty	Elongation factor 1-beta OS=Homo sapiens OX=9606 GN=EEF1B2 PE=1 SV=3	P24534		25 kDa	TRUE	unknown	6	6	15
102	TRUE	Empty	Elongation factor 1-delta OS=Homo sapiens OX=9606 GN=EEF1D PE=1 SV=5	P29692		31 kDa	TRUE	unknown	7	7	19
122	TRUE	Empty	Elongation factor 1-gamma OS=Homo sapiens OX=9606 GN=EEF1G PE=1 SV=3	P26641		50 kDa		unknown	5	6	20
29	TRUE	Empty	Elongation factor 2 OS=Homo sapiens OX=9606 GN=EEF2 PE=1 SV=4	P13639		95 kDa	TRUE	unknown	12	15	52
1637	TRUE	Empty	Elongation factor Ts, mitochondrial OS=Homo sapiens OX=9606 GN=TSFM PE=1 SV=2	P43897		35 kDa		unknown	0	0	2
232	TRUE	Empty	Elongation factor Tu, mitochondrial OS=Homo sapiens OX=9606 GN=TUFM PE=1 SV=2	P49411		50 kDa	TRUE	unknown	4	5	10
1362	TRUE	Empty	Elongin-B OS=Homo sapiens OX=9606 GN=ELOB PE=1 SV=1	Q15370		13 kDa		unknown	0	0	3
1788	TRUE	Empty	EMILIN-1 OS=Homo sapiens OX=9606 GN=EMILIN1 PE=1 SV=3	Q9Y6C2		107 kDa		unknown	0	0	2
1658	TRUE	Empty	Endoglin OS=Homo sapiens OX=9606 GN=ENG PE=1 SV=2	P17813		71 kDa		unknown	0	0	2
1369	TRUE	Empty	Endoplasmic reticulum aminopeptidase 1 OS=Homo sapiens OX=9606 GN=ERAP1 PE=1 SV=3	Q9NZ08		107 kDa		unknown	0	0	3
17	TRUE	Empty	Endoplasmic reticulum chaperone BiP OS=Homo sapiens OX=9606 GN=HSPA5 PE=1 SV=2	P11021		72 kDa	TRUE	unknown	11	14	74
363	TRUE	Empty	Endoplasmic reticulum resident protein 29 OS=Homo sapiens OX=9606 GN=ERP29 PE=1 SV=4	P30040		29 kDa		unknown	2	2	11
1038	TRUE	Empty	Endoplasmic reticulum resident protein 44 OS=Homo sapiens OX=9606 GN=ERP44 PE=1 SV=1	Q9BS26		47 kDa		unknown	0	0	6
1800	TRUE	Empty	Endoplasmic reticulum-Golgi intermediate compartment protein 1 OS=Homo sapiens OX=9606 GN=ERGIC1 PE=1 SV=1	Q969X5		33 kDa		unknown	0	0	2
36	TRUE	Empty	Endoplasmin OS=Homo sapiens OX=9606 GN=HSP90B1 PE=1 SV=1	P14625		92 kDa	TRUE	unknown	9	8	54
1514	TRUE	Empty	Enoyl-CoA hydratase, mitochondrial OS=Homo sapiens OX=9606 GN=ECHS1 PE=1 SV=4	P30084		31 kDa		unknown	0	0	3
86	TRUE	Empty	Epidermal growth factor receptor substrate 15 OS=Homo sapiens OX=9606 GN=EPS15 PE=1 SV=2	P42566		99 kDa		unknown	20	18	0
1015	TRUE	Empty	Erlin-1 OS=Homo sapiens OX=9606 GN=ERLIN1 PE=1 SV=2	O75477		39 kDa	TRUE	unknown	0	0	4
1163	TRUE	Empty	Erlin-2 OS=Homo sapiens OX=9606 GN=ERLIN2 PE=1 SV=1	O94905		38 kDa	TRUE	unknown	0	0	4
626	TRUE	Empty	ERO1-like protein alpha OS=Homo sapiens OX=9606 GN=ERO1A PE=1 SV=2	Q96HE7		54 kDa	TRUE	unknown	0	0	9
137	TRUE	Empty	Eukaryotic initiation factor 4A-I OS=Homo sapiens OX=9606 GN=EIF4A1 PE=1 SV=1	P60842		46 kDa	TRUE	unknown	0	7	24
773	TRUE	Empty	Eukaryotic initiation factor 4A-III OS=Homo sapiens OX=9606 GN=EIF4A3 PE=1 SV=4	P38919		47 kDa	TRUE	unknown	0	0	8
980	TRUE	Empty	Eukaryotic peptide chain release factor GTP-binding subunit ERF3A OS=Homo sapiens OX=9606 GN=GSPT1 PE=1 SV=1	P15170 (+1)		56 kDa	TRUE	unknown	0	0	3
1204	TRUE	Empty	Eukaryotic peptide chain release factor subunit 1 OS=Homo sapiens OX=9606 GN=ETF1 PE=1 SV=3	P62495		49 kDa		unknown	0	0	4
1106	TRUE	Empty	Eukaryotic translation initiation factor 1b OS=Homo sapiens OX=9606 GN=EIF1B PE=1 SV=2	O60739 (+1)		13 kDa		unknown	0	0	2
767	TRUE	Empty	Eukaryotic translation initiation factor 2 subunit 1 OS=Homo sapiens OX=9606 GN=EIF2S1 PE=1 SV=3	P05198		36 kDa		unknown	0	0	7
1025	TRUE	Empty	Eukaryotic translation initiation factor 2 subunit 2 OS=Homo sapiens OX=9606 GN=EIF2S2 PE=1 SV=2	P20042		38 kDa		unknown	0	0	5
846	TRUE	Empty	Eukaryotic translation initiation factor 2 subunit 3 OS=Homo sapiens OX=9606 GN=EIF2S3 PE=1 SV=3	P41091 (+1)		51 kDa		unknown	2	0	4
492	TRUE	Empty	Eukaryotic translation initiation factor 3 subunit A OS=Homo sapiens OX=9606 GN=EIF3A PE=1 SV=1	Q14152		167 kDa		unknown	0	2	8
777	TRUE	Empty	Eukaryotic translation initiation factor 3 subunit B OS=Homo sapiens OX=9606 GN=EIF3B PE=1 SV=3	P55884		92 kDa		unknown	0	0	7
943	TRUE	Empty	Eukaryotic translation initiation factor 3 subunit C-like protein OS=Homo sapiens OX=9606 GN=EIF3CL PE=1 SV=1	B5ME19 (+1)		105 kDa		unknown	0	0	6
1006	TRUE	Empty	Eukaryotic translation initiation factor 3 subunit D OS=Homo sapiens OX=9606 GN=EIF3D PE=1 SV=1	O15371		64 kDa		unknown	0	0	4
610	TRUE	Empty	Eukaryotic translation initiation factor 3 subunit E OS=Homo sapiens OX=9606 GN=EIF3E PE=1 SV=1	P60228		52 kDa		unknown	0	0	8
570	TRUE	Empty	Eukaryotic translation initiation factor 3 subunit F OS=Homo sapiens OX=9606 GN=EIF3F PE=1 SV=1	O00303		38 kDa		unknown	3	3	4
1596	TRUE	Empty	Eukaryotic translation initiation factor 3 subunit G OS=Homo sapiens OX=9606 GN=EIF3G PE=1 SV=2	O75821		36 kDa		unknown	0	0	2
1842	TRUE	Empty	Eukaryotic translation initiation factor 3 subunit H OS=Homo sapiens OX=9606 GN=EIF3H PE=1 SV=1	O15372		40 kDa		unknown	0	0	2
482	TRUE	Empty	Eukaryotic translation initiation factor 3 subunit I OS=Homo sapiens OX=9606 GN=EIF3I PE=1 SV=1	Q13347		37 kDa		unknown	2	2	7
1628	TRUE	Empty	Eukaryotic translation initiation factor 3 subunit J OS=Homo sapiens OX=9606 GN=EIF3J PE=1 SV=2	O75822		29 kDa		unknown	0	0	2
1760	TRUE	Empty	Eukaryotic translation initiation factor 3 subunit K OS=Homo sapiens OX=9606 GN=EIF3K PE=1 SV=1	Q9UBQ5		25 kDa		unknown	0	0	2
491	TRUE	Empty	Eukaryotic translation initiation factor 3 subunit L OS=Homo sapiens OX=9606 GN=EIF3L PE=1 SV=1	Q9Y262		67 kDa	TRUE	unknown	0	2	9
237	TRUE	Empty	Eukaryotic translation initiation factor 4 gamma 1 OS=Homo sapiens OX=9606 GN=EIF4G1 PE=1 SV=4	Q04637		175 kDa	TRUE	unknown	2	4	14
966	TRUE	Empty	Eukaryotic translation initiation factor 4E OS=Homo sapiens OX=9606 GN=EIF4E PE=1 SV=2	P06730		25 kDa		unknown	0	0	3
633	TRUE	Empty	Eukaryotic translation initiation factor 4H OS=Homo sapiens OX=9606 GN=EIF4H PE=1 SV=5	Q15056		27 kDa		unknown	2	3	3
1484	TRUE	Empty	Eukaryotic translation initiation factor 5 OS=Homo sapiens OX=9606 GN=EIF5 PE=1 SV=2	P55010		49 kDa		unknown	0	0	3
303	TRUE	Empty	Eukaryotic translation initiation factor 5A-1 OS=Homo sapiens OX=9606 GN=EIF5A PE=1 SV=2	P63241		17 kDa		unknown	2	4	10
896	TRUE	Empty	Eukaryotic translation initiation factor 5B OS=Homo sapiens OX=9606 GN=EIF5B PE=1 SV=4	O60841		139 kDa		unknown	0	0	6
696	TRUE	Empty	Eukaryotic translation initiation factor 6 OS=Homo sapiens OX=9606 GN=EIF6 PE=1 SV=1	P56537		27 kDa		unknown	0	0	8
969	TRUE	Empty	Exportin-1 OS=Homo sapiens OX=9606 GN=XPO1 PE=1 SV=1	O14980		123 kDa		unknown	0	0	4
549	TRUE	Empty	Exportin-2 OS=Homo sapiens OX=9606 GN=CSE1L PE=1 SV=3	P55060		110 kDa		unknown	0	0	7
507	TRUE	Empty	Extended synaptotagmin-1 OS=Homo sapiens OX=9606 GN=ESYT1 PE=1 SV=1	Q9BSJ8		123 kDa		unknown	0	0	11
1708	TRUE	Empty	Extracellular glycoprotein lacritin OS=Homo sapiens OX=9606 GN=LACRT PE=1 SV=1	Q9GZZ8		14 kDa		unknown	0	0	2
1463	TRUE	Empty	Extracellular matrix protein 1 OS=Homo sapiens OX=9606 GN=ECM1 PE=1 SV=2	Q16610		61 kDa		unknown	0	0	3
380	TRUE	Empty	Ezrin OS=Homo sapiens OX=9606 GN=EZR PE=1 SV=4	P15311		69 kDa	TRUE	unknown	0	0	11
1586	TRUE	Empty	FACT complex subunit SPT16 OS=Homo sapiens OX=9606 GN=SUPT16H PE=1 SV=1	Q9Y5B9		120 kDa		unknown	0	0	2
488	TRUE	Empty	F-actin-capping protein subunit alpha-1 OS=Homo sapiens OX=9606 GN=CAPZA1 PE=1 SV=3	P52907 (+1)		33 kDa		unknown	0	0	9
692	TRUE	Empty	F-actin-capping protein subunit alpha-2 OS=Homo sapiens OX=9606 GN=CAPZA2 PE=1 SV=3	P47755		33 kDa	TRUE	unknown	0	0	8
719	TRUE	Empty	F-actin-capping protein subunit beta OS=Homo sapiens OX=9606 GN=CAPZB PE=1 SV=4	P47756		31 kDa		unknown	0	0	5
647	TRUE	Empty	Far upstream element-binding protein 1 OS=Homo sapiens OX=9606 GN=FUBP1 PE=1 SV=3	Q96AE4		68 kDa	TRUE	unknown	2	0	5
484	TRUE	Empty	Far upstream element-binding protein 2 OS=Homo sapiens OX=9606 GN=KHSRP PE=1 SV=4	Q92945		73 kDa		unknown	2	0	9
903	TRUE	Empty	Farnesyl pyrophosphate synthase OS=Homo sapiens OX=9606 GN=FDPS PE=1 SV=4	P14324		48 kDa		unknown	0	0	6
697	TRUE	Empty	Fascin OS=Homo sapiens OX=9606 GN=FSCN1 PE=1 SV=3	Q16658		55 kDa		unknown	0	0	8
18	TRUE	Empty	Fatty acid synthase OS=Homo sapiens OX=9606 GN=FASN PE=1 SV=3	P49327		273 kDa		unknown	12	14	68
1013	TRUE	Empty	Fatty acid-binding protein 5 OS=Homo sapiens OX=9606 GN=FABP5 PE=1 SV=3	Q01469		15 kDa	TRUE	unknown	0	0	4
900	TRUE	Empty	Fatty acid-binding protein, heart OS=Homo sapiens OX=9606 GN=FABP3 PE=1 SV=4	P05413		15 kDa		unknown	0	0	6
1241	TRUE	Empty	Ferritin heavy chain OS=Homo sapiens OX=9606 GN=FTH1 PE=1 SV=2	P02794		21 kDa		unknown	0	0	4
1559	TRUE	Empty	Ferritin light chain OS=Homo sapiens OX=9606 GN=FTL PE=1 SV=2	P02792		20 kDa		unknown	0	0	3
1348	TRUE	Empty	Fibroblast growth factor 2 OS=Homo sapiens OX=9606 GN=FGF2 PE=1 SV=3	P09038		31 kDa		unknown	0	0	3
107	TRUE	Empty	Fibronectin OS=Homo sapiens OX=9606 GN=FN1 PE=1 SV=5	P02751		272 kDa		unknown	3	7	23
1765	TRUE	Empty	Fibulin-1 OS=Homo sapiens OX=9606 GN=FBLN1 PE=1 SV=4	P23142		77 kDa		unknown	0	0	3
1761	TRUE	Empty	Fibulin-2 OS=Homo sapiens OX=9606 GN=FBLN2 PE=1 SV=2	P98095		127 kDa		unknown	0	0	2
9	TRUE	Empty	Filamin-A OS=Homo sapiens OX=9606 GN=FLNA PE=1 SV=4	P21333		281 kDa	TRUE	unknown	33	33	127
87	TRUE	Empty	Filamin-B OS=Homo sapiens OX=9606 GN=FLNB PE=1 SV=2	O75369		278 kDa	TRUE	unknown	0	0	42
14	TRUE	Empty	Filamin-C OS=Homo sapiens OX=9606 GN=FLNC PE=1 SV=3	Q14315		291 kDa	TRUE	unknown	11	17	82
1437	TRUE	Empty	Flavin reductase (NADPH) OS=Homo sapiens OX=9606 GN=BLVRB PE=1 SV=3	P30043		22 kDa		unknown	0	0	3
1613	TRUE	Empty	Flotillin-1 OS=Homo sapiens OX=9606 GN=FLOT1 PE=1 SV=3	O75955		47 kDa		unknown	0	0	2
1195	TRUE	Empty	Flotillin-2 OS=Homo sapiens OX=9606 GN=FLOT2 PE=1 SV=2	Q14254		47 kDa		unknown	0	0	4
1686	TRUE	Empty	Fragile X mental retardation syndrome-related protein 2 OS=Homo sapiens OX=9606 GN=FXR2 PE=1 SV=2	P51116		74 kDa	TRUE	unknown	0	0	2
57	TRUE	Empty	Fructose-bisphosphate aldolase A OS=Homo sapiens OX=9606 GN=ALDOA PE=1 SV=2	P04075		39 kDa	TRUE	unknown	3	5	44
1100	TRUE	Empty	Fructose-bisphosphate aldolase C OS=Homo sapiens OX=9606 GN=ALDOC PE=1 SV=2	P09972		39 kDa	TRUE	unknown	0	0	5
618	TRUE	Empty	Fumarate hydratase, mitochondrial OS=Homo sapiens OX=9606 GN=FH PE=1 SV=3	P07954		55 kDa		unknown	0	0	9
120	TRUE	Empty	Galectin-1 OS=Homo sapiens OX=9606 GN=LGALS1 PE=1 SV=2	P09382		15 kDa		unknown	6	8	16
818	TRUE	Empty	Galectin-3 OS=Homo sapiens OX=9606 GN=LGALS3 PE=1 SV=5	P17931		26 kDa		unknown	2	2	2
1655	TRUE	Empty	Gamma-aminobutyric acid receptor-associated protein-like 2 OS=Homo sapiens OX=9606 GN=GABARAPL2 PE=1 SV=1	P60520		14 kDa		unknown	0	0	2
388	TRUE	Empty	Gamma-enolase OS=Homo sapiens OX=9606 GN=ENO2 PE=1 SV=3	P09104		47 kDa	TRUE	unknown	0	0	14
764	TRUE	Empty	GDH/6PGL endoplasmic bifunctional protein OS=Homo sapiens OX=9606 GN=H6PD PE=1 SV=2	O95479		89 kDa		unknown	0	0	7
203	TRUE	Empty	Gelsolin OS=Homo sapiens OX=9606 GN=GSN PE=1 SV=1	P06396		86 kDa		unknown	3	3	16
71	TRUE	Empty	General transcription factor II-I OS=Homo sapiens OX=9606 GN=GTF2I PE=1 SV=2	P78347		112 kDa		unknown	21	25	2
862	TRUE	Empty	General vesicular transport factor p115 OS=Homo sapiens OX=9606 GN=USO1 PE=1 SV=2	O60763		108 kDa		unknown	0	0	5
1647	TRUE	Empty	Glia maturation factor beta OS=Homo sapiens OX=9606 GN=GMFB PE=1 SV=2	P60983		17 kDa		unknown	0	0	2
190	TRUE	Empty	Glia-derived nexin OS=Homo sapiens OX=9606 GN=SERPINE2 PE=1 SV=1	P07093		44 kDa		unknown	4	4	15
457	TRUE	Empty	Glucose-6-phosphate 1-dehydrogenase OS=Homo sapiens OX=9606 GN=G6PD PE=1 SV=4	P11413		59 kDa		unknown	0	0	10
291	TRUE	Empty	Glucose-6-phosphate isomerase OS=Homo sapiens OX=9606 GN=GPI PE=1 SV=4	P06744		63 kDa		unknown	0	0	17
228	TRUE	Empty	Glucosidase 2 subunit beta OS=Homo sapiens OX=9606 GN=PRKCSH PE=1 SV=2	P14314		59 kDa	TRUE	unknown	2	3	15
424	TRUE	Empty	Glutamate dehydrogenase 1, mitochondrial OS=Bos taurus GN=GLUD1 PE=1 SV=2	P00366 (+2)		62 kDa		unknown	0	0	12
1478	TRUE	Empty	Glutamate--cysteine ligase regulatory subunit OS=Homo sapiens OX=9606 GN=GCLM PE=1 SV=1	P48507		31 kDa		unknown	0	0	3
640	TRUE	Empty	Glutaminase kidney isoform, mitochondrial OS=Homo sapiens OX=9606 GN=GLS PE=1 SV=1	O94925		73 kDa		unknown	2	2	4
376	TRUE	Empty	Glutamine--fructose-6-phosphate aminotransferase [isomerizing] 1 OS=Homo sapiens OX=9606 GN=GFPT1 PE=1 SV=3	Q06210		79 kDa		unknown	3	0	11
756	TRUE	Empty	Glutamine--tRNA ligase OS=Homo sapiens OX=9606 GN=QARS1 PE=1 SV=1	P47897		88 kDa		unknown	0	0	6
1166	TRUE	Empty	Glutathione S-transferase Mu 3 OS=Homo sapiens OX=9606 GN=GSTM3 PE=1 SV=3	P21266		27 kDa		unknown	0	0	6
443	TRUE	Empty	Glutathione S-transferase omega-1 OS=Homo sapiens OX=9606 GN=GSTO1 PE=1 SV=2	P78417		28 kDa	TRUE	unknown	0	2	9
340	TRUE	Empty	Glutathione S-transferase P OS=Homo sapiens OX=9606 GN=GSTP1 PE=1 SV=2	P09211		23 kDa		unknown	0	0	16
1669	TRUE	Empty	Glutathione S-transferase theta-2 OS=Homo sapiens OX=9606 GN=GSTT2 PE=1 SV=1	P0CG29 (+1)		28 kDa		unknown	0	0	2
32	TRUE	Empty	Glyceraldehyde-3-phosphate dehydrogenase OS=Homo sapiens OX=9606 GN=GAPDH PE=1 SV=3	P04406		36 kDa		unknown	0	0	73
441	TRUE	Empty	Glycine--tRNA ligase OS=Homo sapiens OX=9606 GN=GARS1 PE=1 SV=3	P41250		83 kDa		unknown	0	3	8
1336	TRUE	Empty	Glycogen phosphorylase, brain form OS=Homo sapiens OX=9606 GN=PYGB PE=1 SV=5	P11216		97 kDa		unknown	0	0	3
1604	TRUE	Empty	Glycylpeptide N-tetradecanoyltransferase 1 OS=Homo sapiens OX=9606 GN=NMT1 PE=1 SV=2	P30419		57 kDa		unknown	0	0	2
1785	TRUE	Empty	Glyoxylate reductase/hydroxypyruvate reductase OS=Homo sapiens OX=9606 GN=GRHPR PE=1 SV=1	Q9UBQ7		36 kDa		unknown	0	0	2
1232	TRUE	Empty	GMP synthase [glutamine-hydrolyzing] OS=Homo sapiens OX=9606 GN=GMPS PE=1 SV=1	P49915		77 kDa		unknown	0	0	4
1410	TRUE	Empty	Golgi apparatus protein 1 OS=Homo sapiens OX=9606 GN=GLG1 PE=1 SV=2	Q92896		135 kDa		unknown	0	0	3
1677	TRUE	Empty	Golgi integral membrane protein 4 OS=Homo sapiens OX=9606 GN=GOLIM4 PE=1 SV=1	O00461		82 kDa		unknown	0	0	2
1377	TRUE	Empty	Golgi reassembly-stacking protein 2 OS=Homo sapiens OX=9606 GN=GORASP2 PE=1 SV=3	Q9H8Y8		47 kDa		unknown	0	0	3
1021	TRUE	Empty	Golgin subfamily B member 1 OS=Homo sapiens OX=9606 GN=GOLGB1 PE=1 SV=2	Q14789		376 kDa		unknown	0	0	6
1727	TRUE	Empty	Golgi-resident adenosine 3',5'-bisphosphate 3'-phosphatase OS=Homo sapiens OX=9606 GN=BPNT2 PE=1 SV=1	Q9NX62		39 kDa		unknown	0	0	2
1209	TRUE	Empty	GrpE protein homolog 1, mitochondrial OS=Homo sapiens OX=9606 GN=GRPEL1 PE=1 SV=2	Q9HAV7		24 kDa		unknown	0	0	4
860	TRUE	Empty	GTP:AMP phosphotransferase AK3, mitochondrial OS=Homo sapiens OX=9606 GN=AK3 PE=1 SV=4	Q9UIJ7		26 kDa		unknown	0	2	4
524	TRUE	Empty	GTP-binding nuclear protein Ran OS=Homo sapiens OX=9606 GN=RAN PE=1 SV=3	P62826		24 kDa		unknown	3	5	4
1429	TRUE	Empty	GTP-binding protein 4 OS=Homo sapiens OX=9606 GN=GTPBP4 PE=1 SV=3	Q9BZE4		74 kDa		unknown	0	0	3
1177	TRUE	Empty	GTP-binding protein SAR1a OS=Homo sapiens OX=9606 GN=SAR1A PE=1 SV=1	Q9NR31		22 kDa	TRUE	unknown	0	0	5
1123	TRUE	Empty	GTP-binding protein SAR1b OS=Homo sapiens OX=9606 GN=SAR1B PE=1 SV=1	Q9Y6B6		22 kDa	TRUE	unknown	2	3	0
899	TRUE	Empty	Guanine nucleotide-binding protein G(i) subunit alpha-2 OS=Homo sapiens OX=9606 GN=GNAI2 PE=1 SV=3	P04899		40 kDa	TRUE	unknown	0	0	6
1502	TRUE	Empty	Guanine nucleotide-binding protein G(s) subunit alpha isoforms short OS=Homo sapiens OX=9606 GN=GNAS PE=1 SV=1	P63092 (+1)		46 kDa	TRUE	unknown	0	0	3
1403	TRUE	Empty	Guanylate-binding protein 1 OS=Homo sapiens OX=9606 GN=GBP1 PE=1 SV=2	P32455		68 kDa		unknown	0	0	3
1440	TRUE	Empty	H/ACA ribonucleoprotein complex subunit DKC1 OS=Homo sapiens OX=9606 GN=DKC1 PE=1 SV=3	O60832		58 kDa		unknown	0	0	3
1867	TRUE	Empty	HBS1-like protein OS=Homo sapiens OX=9606 GN=HBS1L PE=1 SV=1	Q9Y450		75 kDa		unknown	0	0	2
1541	TRUE	Empty	Heat shock 70 kDa protein 13 OS=Homo sapiens OX=9606 GN=HSPA13 PE=1 SV=1	P48723		52 kDa		unknown	0	0	2
85	TRUE	Empty	Heat shock 70 kDa protein 1A OS=Homo sapiens OX=9606 GN=HSPA1A PE=1 SV=1	P0DMV8 (+1)		70 kDa	TRUE	unknown	0	8	28
244	TRUE	Empty	Heat shock 70 kDa protein 4 OS=Homo sapiens OX=9606 GN=HSPA4 PE=1 SV=4	P34932		94 kDa		unknown	0	0	19
1479	TRUE	Empty	Heat shock 70 kDa protein 4L OS=Homo sapiens OX=9606 GN=HSPA4L PE=1 SV=3	O95757		95 kDa	TRUE	unknown	0	0	3
158	TRUE	Empty	Heat shock 70 kDa protein 6 OS=Homo sapiens OX=9606 GN=HSPA6 PE=1 SV=2	P17066		71 kDa	TRUE	unknown	0	0	17
16	TRUE	Empty	Heat shock cognate 71 kDa protein OS=Homo sapiens OX=9606 GN=HSPA8 PE=1 SV=1	P11142		71 kDa	TRUE	unknown	21	20	63
467	TRUE	Empty	Heat shock protein 105 kDa OS=Homo sapiens OX=9606 GN=HSPH1 PE=1 SV=1	Q92598		97 kDa	TRUE	unknown	0	0	12
1614	TRUE	Empty	Heat shock protein 75 kDa, mitochondrial OS=Homo sapiens OX=9606 GN=TRAP1 PE=1 SV=3	Q12931		80 kDa		unknown	0	0	2
199	TRUE	Empty	Heat shock protein beta-1 OS=Homo sapiens OX=9606 GN=HSPB1 PE=1 SV=2	P04792		23 kDa		unknown	3	5	14
35	TRUE	Empty	Heat shock protein HSP 90-alpha OS=Homo sapiens OX=9606 GN=HSP90AA1 PE=1 SV=5	P07900		85 kDa	TRUE	unknown	0	0	51
25	TRUE	Empty	Heat shock protein HSP 90-beta OS=Homo sapiens OX=9606 GN=HSP90AB1 PE=1 SV=4	P08238		83 kDa	TRUE	unknown	17	17	50
225	TRUE	Empty	Heat shock-related 70 kDa protein 2 OS=Homo sapiens OX=9606 GN=HSPA2 PE=1 SV=1	P54652		70 kDa		unknown	0	0	22
1598	TRUE	Empty	Heme oxygenase 1 OS=Homo sapiens OX=9606 GN=HMOX1 PE=1 SV=1	P09601		33 kDa		unknown	0	0	2
1319	TRUE	Empty	Heme-binding protein 1 OS=Homo sapiens OX=9606 GN=HEBP1 PE=1 SV=1	Q9NRV9		21 kDa		unknown	0	0	2
327	TRUE	Empty	Hemoglobin subunit alpha OS=Homo sapiens OX=9606 GN=HBA1 PE=1 SV=2	P69905		15 kDa		unknown	5	5	6
967	TRUE	Empty	Hemoglobin subunit delta OS=Homo sapiens OX=9606 GN=HBD PE=1 SV=2	P02042 (+4)		16 kDa		unknown	2	2	0
663	TRUE	Empty	Hemopexin OS=Homo sapiens OX=9606 GN=HPX PE=1 SV=2	P02790		52 kDa		unknown	4	4	0
776	TRUE	Empty	Hepatoma-derived growth factor OS=Homo sapiens OX=9606 GN=HDGF PE=1 SV=1	P51858		27 kDa		unknown	0	0	8
1425	TRUE	Empty	Hepatoma-derived growth factor-related protein 2 OS=Homo sapiens OX=9606 GN=HDGFL2 PE=1 SV=1	Q7Z4V5		74 kDa		unknown	0	0	3
1256	TRUE	Empty	Heterochromatin protein 1-binding protein 3 OS=Homo sapiens OX=9606 GN=HP1BP3 PE=1 SV=1	Q5SSJ5		61 kDa		unknown	0	0	4
499	TRUE	Empty	Heterogeneous nuclear ribonucleoprotein A/B OS=Homo sapiens OX=9606 GN=HNRNPAB PE=1 SV=2	Q99729		36 kDa	TRUE	unknown	0	2	9
1117	TRUE	Empty	Heterogeneous nuclear ribonucleoprotein A0 OS=Homo sapiens OX=9606 GN=HNRNPA0 PE=1 SV=1	Q13151		31 kDa		unknown	0	0	2
304	TRUE	Empty	Heterogeneous nuclear ribonucleoprotein A1 OS=Homo sapiens OX=9606 GN=HNRNPA1 PE=1 SV=5	P09651 (+2)		39 kDa		unknown	2	3	11
394	TRUE	Empty	Heterogeneous nuclear ribonucleoprotein A3 OS=Homo sapiens OX=9606 GN=HNRNPA3 PE=1 SV=2	P51991		40 kDa		unknown	2	3	9
154	TRUE	Empty	Heterogeneous nuclear ribonucleoprotein C-like 2 OS=Homo sapiens OX=9606 GN=HNRNPCL2 PE=1 SV=1	B2RXH8 (+4)		32 kDa		unknown	2	6	19
365	TRUE	Empty	Heterogeneous nuclear ribonucleoprotein D0 OS=Homo sapiens OX=9606 GN=HNRNPD PE=1 SV=1	Q14103		38 kDa	TRUE	unknown	0	2	10
319	TRUE	Empty	Heterogeneous nuclear ribonucleoprotein D-like OS=Homo sapiens OX=9606 GN=HNRNPDL PE=1 SV=3	O14979		46 kDa	TRUE	unknown	3	3	9
306	TRUE	Empty	Heterogeneous nuclear ribonucleoprotein F OS=Homo sapiens OX=9606 GN=HNRNPF PE=1 SV=3	P52597		46 kDa	TRUE	unknown	0	4	11
205	TRUE	Empty	Heterogeneous nuclear ribonucleoprotein H OS=Homo sapiens OX=9606 GN=HNRNPH1 PE=1 SV=4	P31943		49 kDa	TRUE	unknown	3	5	15
439	TRUE	Empty	Heterogeneous nuclear ribonucleoprotein H3 OS=Homo sapiens OX=9606 GN=HNRNPH3 PE=1 SV=2	P31942		37 kDa	TRUE	unknown	2	4	7
67	TRUE	Empty	Heterogeneous nuclear ribonucleoprotein K OS=Homo sapiens OX=9606 GN=HNRNPK PE=1 SV=1	P61978		51 kDa		unknown	7	7	33
470	TRUE	Empty	Heterogeneous nuclear ribonucleoprotein L OS=Homo sapiens OX=9606 GN=HNRNPL PE=1 SV=2	P14866		64 kDa		unknown	3	3	6
180	TRUE	Empty	Heterogeneous nuclear ribonucleoprotein M OS=Homo sapiens OX=9606 GN=HNRNPM PE=1 SV=3	P52272		78 kDa		unknown	2	6	17
166	TRUE	Empty	Heterogeneous nuclear ribonucleoprotein Q OS=Homo sapiens OX=9606 GN=SYNCRIP PE=1 SV=2	O60506		70 kDa	TRUE	unknown	5	4	16
512	TRUE	Empty	Heterogeneous nuclear ribonucleoprotein R OS=Homo sapiens OX=9606 GN=HNRNPR PE=1 SV=1	O43390		71 kDa	TRUE	unknown	0	0	12
197	TRUE	Empty	Heterogeneous nuclear ribonucleoprotein U OS=Homo sapiens OX=9606 GN=HNRNPU PE=1 SV=6	Q00839		91 kDa		unknown	0	3	19
1472	TRUE	Empty	Heterogeneous nuclear ribonucleoprotein U-like protein 1 OS=Homo sapiens OX=9606 GN=HNRNPUL1 PE=1 SV=2	Q9BUJ2		96 kDa		unknown	0	0	3
787	TRUE	Empty	Heterogeneous nuclear ribonucleoprotein U-like protein 2 OS=Homo sapiens OX=9606 GN=HNRNPUL2 PE=1 SV=1	Q1KMD3		85 kDa		unknown	0	0	7
279	TRUE	Empty	Heterogeneous nuclear ribonucleoproteins A2/B1 OS=Homo sapiens OX=9606 GN=HNRNPA2B1 PE=1 SV=2	P22626		37 kDa		unknown	2	2	13
1255	TRUE	Empty	Hexokinase-1 OS=Homo sapiens OX=9606 GN=HK1 PE=1 SV=3	P19367		102 kDa		unknown	0	0	4
1098	TRUE	Empty	High mobility group protein HMG-I/HMG-Y OS=Homo sapiens OX=9606 GN=HMGA1 PE=1 SV=3	P17096		12 kDa		unknown	0	0	5
768	TRUE	Empty	Histidine--tRNA ligase, cytoplasmic OS=Homo sapiens OX=9606 GN=HARS1 PE=1 SV=2	P12081		57 kDa	TRUE	unknown	0	0	7
1806	TRUE	Empty	Histone deacetylase 1 OS=Homo sapiens OX=9606 GN=HDAC1 PE=1 SV=1	Q13547		55 kDa		unknown	0	0	2
577	TRUE	Empty	Histone H1.4 OS=Homo sapiens OX=9606 GN=H1-4 PE=1 SV=2	P10412 (+2)		22 kDa		unknown	3	2	4
389	TRUE	Empty	Histone H1.5 OS=Homo sapiens OX=9606 GN=H1-5 PE=1 SV=3	P16401		23 kDa		unknown	4	4	5
189	TRUE	Empty	Histone H2A type 2-C OS=Homo sapiens OX=9606 GN=H2AC20 PE=1 SV=4	Q16777 (+1)		14 kDa	TRUE	unknown	6	6	11
411	TRUE	Empty	Histone H2A.Z OS=Homo sapiens OX=9606 GN=H2AZ1 PE=1 SV=2	P0C0S5 (+1)		14 kDa	TRUE	unknown	4	3	0
125	TRUE	Empty	Histone H2B type 1-K OS=Homo sapiens OX=9606 GN=H2BC12 PE=1 SV=3	O60814 (+13)		14 kDa	TRUE	unknown	5	7	18
1003	TRUE	Empty	Histone H3.2 OS=Homo sapiens OX=9606 GN=H3C15 PE=1 SV=3	Q71DI3		15 kDa	TRUE	unknown	0	3	0
188	TRUE	Empty	Histone H4 OS=Homo sapiens OX=9606 GN=H4C1 PE=1 SV=2	P62805		11 kDa		unknown	8	6	9
655	TRUE	Empty	Histone-binding protein RBBP4 OS=Homo sapiens OX=9606 GN=RBBP4 PE=1 SV=3	Q09028 (+1)		48 kDa		unknown	0	0	6
1105	TRUE	Empty	Histone-binding protein RBBP7 OS=Homo sapiens OX=9606 GN=RBBP7 PE=1 SV=1	Q16576		48 kDa	TRUE	unknown	0	0	5
1192	TRUE	Empty	HLA class I histocompatibility antigen, A alpha chain OS=Homo sapiens OX=9606 GN=HLA-A PE=1 SV=2	P04439		41 kDa	TRUE	unknown	0	0	4
1317	TRUE	Empty	Hsc70-interacting protein OS=Homo sapiens OX=9606 GN=ST13 PE=1 SV=2	P50502 (+2)		41 kDa		unknown	0	0	4
673	TRUE	Empty	Hsp90 co-chaperone Cdc37 OS=Homo sapiens OX=9606 GN=CDC37 PE=1 SV=1	Q16543		44 kDa		unknown	0	0	7
1443	TRUE	Empty	Hydroxyacyl-coenzyme A dehydrogenase, mitochondrial OS=Homo sapiens OX=9606 GN=HADH PE=1 SV=3	Q16836		34 kDa		unknown	0	0	3
1829	TRUE	Empty	Hydroxyacylglutathione hydrolase, mitochondrial OS=Homo sapiens OX=9606 GN=HAGH PE=1 SV=2	Q16775		34 kDa		unknown	0	0	2
999	TRUE	Empty	Hydroxymethylglutaryl-CoA synthase, cytoplasmic OS=Homo sapiens OX=9606 GN=HMGCS1 PE=1 SV=2	Q01581		57 kDa		unknown	0	0	4
145	TRUE	Empty	Hypoxia up-regulated protein 1 OS=Homo sapiens OX=9606 GN=HYOU1 PE=1 SV=1	Q9Y4L1		111 kDa		unknown	2	2	27
3	TRUE	Empty	Ig gamma-1 chain C region secreted form OS=Mus musculus OX=10090 GN=Ighg1 PE=1 SV=1	P01868		36 kDa	TRUE	unknown	196	190	0
1	TRUE	Empty	Immunoglobulin G-binding protein A OS=Staphylococcus aureus (strain NCTC 8325) OX=93061 GN=spa PE=1 SV=3	P02976		56 kDa		unknown	1359	1437	0
230	TRUE	Empty	Immunoglobulin kappa variable 2D-29 OS=Homo sapiens OX=9606 GN=IGKV2D-29 PE=3 SV=1	A0A075B6S2 (+2)		13 kDa		unknown	10	11	0
754	TRUE	Empty	Importin subunit alpha-1 OS=Homo sapiens OX=9606 GN=KPNA2 PE=1 SV=1	P52292		58 kDa		unknown	0	0	6
1299	TRUE	Empty	Importin subunit alpha-3 OS=Homo sapiens OX=9606 GN=KPNA4 PE=1 SV=1	O00629		58 kDa		unknown	0	0	2
1754	TRUE	Empty	Importin subunit alpha-4 OS=Homo sapiens OX=9606 GN=KPNA3 PE=1 SV=2	O00505		58 kDa		unknown	0	0	2
133	TRUE	Empty	Importin subunit beta-1 OS=Homo sapiens OX=9606 GN=KPNB1 PE=1 SV=2	Q14974		97 kDa		unknown	4	3	23
286	TRUE	Empty	Importin-5 OS=Homo sapiens OX=9606 GN=IPO5 PE=1 SV=4	O00410		124 kDa	TRUE	unknown	0	0	15
537	TRUE	Empty	Importin-7 OS=Homo sapiens OX=9606 GN=IPO7 PE=1 SV=1	O95373		120 kDa		unknown	0	3	5
1643	TRUE	Empty	Inactive C-alpha-formylglycine-generating enzyme 2 OS=Homo sapiens OX=9606 GN=SUMF2 PE=1 SV=2	Q8NBJ7		34 kDa		unknown	0	0	2
615	TRUE	Empty	Inhibitor of nuclear factor kappa-B kinase-interacting protein OS=Homo sapiens OX=9606 GN=IKBIP PE=1 SV=1	Q70UQ0		39 kDa		unknown	0	0	8
1679	TRUE	Empty	Inorganic pyrophosphatase 2, mitochondrial OS=Homo sapiens OX=9606 GN=PPA2 PE=1 SV=2	Q9H2U2		38 kDa		unknown	0	0	2
613	TRUE	Empty	Inorganic pyrophosphatase OS=Homo sapiens OX=9606 GN=PPA1 PE=1 SV=2	Q15181		33 kDa	TRUE	unknown	0	0	8
522	TRUE	Empty	Inosine-5'-monophosphate dehydrogenase 2 OS=Homo sapiens OX=9606 GN=IMPDH2 PE=1 SV=2	P12268		56 kDa		unknown	3	3	4
922	TRUE	Empty	Insulin-like growth factor 2 mRNA-binding protein 2 OS=Homo sapiens OX=9606 GN=IGF2BP2 PE=1 SV=2	Q9Y6M1		66 kDa		unknown	0	0	6
1859	TRUE	Empty	Integrin alpha-1 OS=Homo sapiens OX=9606 GN=ITGA1 PE=1 SV=2	P56199		131 kDa		unknown	0	0	2
1449	TRUE	Empty	Integrin alpha-2 OS=Homo sapiens OX=9606 GN=ITGA2 PE=1 SV=2	P17301		129 kDa		unknown	0	0	3
1499	TRUE	Empty	Integrin alpha-5 OS=Homo sapiens OX=9606 GN=ITGA5 PE=1 SV=2	P08648		115 kDa		unknown	0	0	4
952	TRUE	Empty	Integrin alpha-V OS=Homo sapiens OX=9606 GN=ITGAV PE=1 SV=2	P06756		116 kDa		unknown	0	0	6
487	TRUE	Empty	Integrin beta-1 OS=Homo sapiens OX=9606 GN=ITGB1 PE=1 SV=2	P05556		88 kDa		unknown	0	0	9
1548	TRUE	Empty	Integrin beta-3 OS=Homo sapiens OX=9606 GN=ITGB3 PE=1 SV=2	P05106		87 kDa		unknown	0	0	2
859	TRUE	Empty	Inter-alpha-trypsin inhibitor heavy chain H3 OS=Homo sapiens OX=9606 GN=ITIH3 PE=1 SV=2	Q06033		100 kDa		unknown	3	3	0
1523	TRUE	Empty	Inter-alpha-trypsin inhibitor heavy chain H4 OS=Homo sapiens OX=9606 GN=ITIH4 PE=1 SV=4	Q14624		103 kDa		unknown	2	0	0
1164	TRUE	Empty	Intercellular adhesion molecule 1 OS=Homo sapiens OX=9606 GN=ICAM1 PE=1 SV=2	P05362		58 kDa		unknown	0	0	4
840	TRUE	Empty	Interferon-induced, double-stranded RNA-activated protein kinase OS=Homo sapiens OX=9606 GN=EIF2AK2 PE=1 SV=2	P19525		62 kDa		unknown	2	0	3
351	TRUE	Empty	Interleukin enhancer-binding factor 2 OS=Homo sapiens OX=9606 GN=ILF2 PE=1 SV=2	Q12905		43 kDa		unknown	3	3	8
123	TRUE	Empty	Interleukin enhancer-binding factor 3 OS=Homo sapiens OX=9606 GN=ILF3 PE=1 SV=3	Q12906		95 kDa	TRUE	unknown	4	6	20
1245	TRUE	Empty	Interstitial collagenase OS=Homo sapiens OX=9606 GN=MMP1 PE=1 SV=3	P03956		54 kDa		unknown	0	0	4
1748	TRUE	Empty	Inverted formin-2 OS=Homo sapiens OX=9606 GN=INF2 PE=1 SV=2	Q27J81		136 kDa		unknown	0	0	2
1158	TRUE	Empty	Isocitrate dehydrogenase [NAD] subunit alpha, mitochondrial OS=Homo sapiens OX=9606 GN=IDH3A PE=1 SV=1	P50213		40 kDa		unknown	0	0	4
686	TRUE	Empty	Isocitrate dehydrogenase [NADP] cytoplasmic OS=Homo sapiens OX=9606 GN=IDH1 PE=1 SV=2	O75874		47 kDa	TRUE	unknown	0	0	8
502	TRUE	Empty	Isocitrate dehydrogenase [NADP], mitochondrial OS=Homo sapiens OX=9606 GN=IDH2 PE=1 SV=2	P48735		51 kDa	TRUE	unknown	0	0	10
679	TRUE	Empty	Isoleucine--tRNA ligase, cytoplasmic OS=Homo sapiens OX=9606 GN=IARS1 PE=1 SV=2	P41252 (+1)		145 kDa		unknown	0	0	9
1454	TRUE	Empty	Isoleucine--tRNA ligase, mitochondrial OS=Homo sapiens OX=9606 GN=IARS2 PE=1 SV=2	Q9NSE4		114 kDa		unknown	0	0	4
1689	TRUE	Empty	Isopentenyl-diphosphate Delta-isomerase 1 OS=Homo sapiens OX=9606 GN=IDI1 PE=1 SV=2	Q13907		26 kDa		unknown	0	0	2
61	TRUE	Empty	Keratin, type I cytoskeletal 10 OS=Homo sapiens GN=KRT10 PE=1 SV=6	P13645		59 kDa	TRUE	unknown	5	4	40
765	TRUE	Empty	Keratin, type I cytoskeletal 14 OS=Homo sapiens OX=9606 GN=KRT14 PE=1 SV=4	P02533		52 kDa	TRUE	unknown	0	0	7
100	TRUE	Empty	Keratin, type I cytoskeletal 9 OS=Homo sapiens GN=KRT9 PE=1 SV=3	P35527		62 kDa		unknown	3	6	27
60	TRUE	Empty	Keratin, type II cytoskeletal 1 OS=Homo sapiens GN=KRT1 PE=1 SV=6	P04264		66 kDa	TRUE	unknown	7	6	35
870	TRUE	Empty	Keratin, type II cytoskeletal 1b OS=Homo sapiens OX=9606 GN=KRT77 PE=1 SV=3	Q7Z794		62 kDa	TRUE	unknown	0	0	4
159	TRUE	Empty	Keratin, type II cytoskeletal 2 epidermal OS=Homo sapiens GN=KRT2 PE=1 SV=2	P35908		65 kDa	TRUE	unknown	0	0	27
954	TRUE	Empty	Keratin, type II cytoskeletal 5 OS=Homo sapiens OX=9606 GN=KRT5 PE=1 SV=3	P13647		62 kDa	TRUE	unknown	0	0	7
709	TRUE	Empty	Keratin, type II cytoskeletal 6A OS=Homo sapiens OX=9606 GN=KRT6A PE=1 SV=3	P02538 (+1)		60 kDa	TRUE	unknown	0	0	8
1131	TRUE	Empty	KH domain-containing, RNA-binding, signal transduction-associated protein 1 OS=Homo sapiens OX=9606 GN=KHDRBS1 PE=1 SV=1	Q07666		48 kDa		unknown	0	0	3
466	TRUE	Empty	Kinectin OS=Homo sapiens OX=9606 GN=KTN1 PE=1 SV=1	Q86UP2		156 kDa		unknown	0	0	13
656	TRUE	Empty	Kinesin light chain 1 OS=Homo sapiens OX=9606 GN=KLC1 PE=1 SV=2	Q07866 (+1)		65 kDa		unknown	0	0	6
343	TRUE	Empty	Kinesin-1 heavy chain OS=Homo sapiens OX=9606 GN=KIF5B PE=1 SV=1	P33176		110 kDa		unknown	0	0	15
1081	TRUE	Empty	Lactoylglutathione lyase OS=Homo sapiens OX=9606 GN=GLO1 PE=1 SV=4	Q04760		21 kDa		unknown	0	0	5
1354	TRUE	Empty	Lamina-associated polypeptide 2, isoforms beta/gamma OS=Homo sapiens OX=9606 GN=TMPO PE=1 SV=2	P42167		51 kDa		unknown	0	0	3
464	TRUE	Empty	Lamin-B1 OS=Homo sapiens OX=9606 GN=LMNB1 PE=1 SV=2	P20700		66 kDa		unknown	0	0	13
886	TRUE	Empty	Lamin-B2 OS=Homo sapiens OX=9606 GN=LMNB2 PE=1 SV=4	Q03252		70 kDa		unknown	0	0	5
1165	TRUE	Empty	Laminin subunit beta-1 OS=Homo sapiens OX=9606 GN=LAMB1 PE=1 SV=2	P07942		198 kDa		unknown	0	0	4
1251	TRUE	Empty	Laminin subunit gamma-1 OS=Homo sapiens OX=9606 GN=LAMC1 PE=1 SV=3	P11047		178 kDa		unknown	0	0	4
1295	TRUE	Empty	Lanosterol 14-alpha demethylase OS=Homo sapiens OX=9606 GN=CYP51A1 PE=1 SV=4	Q16850		57 kDa		unknown	0	0	3
1831	TRUE	Empty	Lanosterol synthase OS=Homo sapiens OX=9606 GN=LSS PE=1 SV=1	P48449		83 kDa		unknown	0	0	2
1325	TRUE	Empty	La-related protein 1 OS=Homo sapiens OX=9606 GN=LARP1 PE=1 SV=2	Q6PKG0		124 kDa		unknown	0	0	2
1467	TRUE	Empty	La-related protein 4 OS=Homo sapiens OX=9606 GN=LARP4 PE=1 SV=3	Q71RC2		81 kDa		unknown	0	0	3
221	TRUE	Empty	Leucine-rich PPR motif-containing protein, mitochondrial OS=Homo sapiens OX=9606 GN=LRPPRC PE=1 SV=3	P42704		158 kDa		unknown	3	0	16
742	TRUE	Empty	Leucine-rich repeat flightless-interacting protein 1 OS=Homo sapiens OX=9606 GN=LRRFIP1 PE=1 SV=2	Q32MZ4		89 kDa		unknown	0	0	6
759	TRUE	Empty	Leucine-rich repeat-containing protein 59 OS=Homo sapiens OX=9606 GN=LRRC59 PE=1 SV=1	Q96AG4		35 kDa		unknown	0	0	6
1039	TRUE	Empty	Leucine--tRNA ligase, cytoplasmic OS=Homo sapiens OX=9606 GN=LARS1 PE=1 SV=2	Q9P2J5		134 kDa		unknown	0	0	5
1770	TRUE	Empty	Leukocyte surface antigen CD47 OS=Homo sapiens OX=9606 GN=CD47 PE=1 SV=1	Q08722		35 kDa		unknown	0	0	2
1742	TRUE	Empty	LIM and cysteine-rich domains protein 1 OS=Homo sapiens OX=9606 GN=LMCD1 PE=1 SV=1	Q9NZU5		41 kDa		unknown	0	0	2
917	TRUE	Empty	LIM and SH3 domain protein 1 OS=Homo sapiens OX=9606 GN=LASP1 PE=1 SV=2	Q14847		30 kDa		unknown	0	0	6
460	TRUE	Empty	LIM domain and actin-binding protein 1 OS=Homo sapiens OX=9606 GN=LIMA1 PE=1 SV=1	Q9UHB6		85 kDa		unknown	0	0	13
1263	TRUE	Empty	LIM domain only protein 7 OS=Homo sapiens OX=9606 GN=LMO7 PE=1 SV=3	Q8WWI1		193 kDa		unknown	0	0	4
1857	TRUE	Empty	Lipoma-preferred partner OS=Homo sapiens OX=9606 GN=LPP PE=1 SV=1	Q93052		66 kDa		unknown	0	0	2
72	TRUE	Empty	L-lactate dehydrogenase A chain OS=Homo sapiens OX=9606 GN=LDHA PE=1 SV=2	P00338		37 kDa		unknown	6	9	31
204	TRUE	Empty	L-lactate dehydrogenase B chain OS=Homo sapiens OX=9606 GN=LDHB PE=1 SV=2	P07195		37 kDa	TRUE	unknown	3	2	17
1330	TRUE	Empty	Lon protease homolog, mitochondrial OS=Homo sapiens OX=9606 GN=LONP1 PE=1 SV=2	P36776		106 kDa		unknown	0	0	3
348	TRUE	Empty	Long-chain-fatty-acid--CoA ligase 4 OS=Homo sapiens OX=9606 GN=ACSL4 PE=1 SV=2	O60488		79 kDa		unknown	4	3	8
1416	TRUE	Empty	Low molecular weight phosphotyrosine protein phosphatase OS=Homo sapiens OX=9606 GN=ACP1 PE=1 SV=3	P24666		18 kDa		unknown	0	0	3
1092	TRUE	Empty	LRP chaperone MESD OS=Homo sapiens OX=9606 GN=MESD PE=1 SV=2	Q14696		26 kDa		unknown	0	0	5
1300	TRUE	Empty	Luc7-like protein 3 OS=Homo sapiens OX=9606 GN=LUC7L3 PE=1 SV=2	O95232		51 kDa		unknown	0	0	2
406	TRUE	Empty	Lupus La protein OS=Homo sapiens OX=9606 GN=SSB PE=1 SV=2	P05455		47 kDa		unknown	0	2	11
516	TRUE	Empty	Lysine--tRNA ligase OS=Homo sapiens OX=9606 GN=KARS1 PE=1 SV=3	Q15046		68 kDa		unknown	0	0	11
766	TRUE	Empty	Lysosomal acid glucosylceramidase OS=Homo sapiens OX=9606 GN=GBA PE=1 SV=3	P04062		60 kDa		unknown	0	0	7
1801	TRUE	Empty	Lysosomal protective protein OS=Homo sapiens OX=9606 GN=CTSA PE=1 SV=2	P10619		54 kDa		unknown	0	0	2
1480	TRUE	Empty	Lysosomal Pro-X carboxypeptidase OS=Homo sapiens OX=9606 GN=PRCP PE=1 SV=1	P42785		56 kDa		unknown	0	0	3
783	TRUE	Empty	Lysosome membrane protein 2 OS=Homo sapiens OX=9606 GN=SCARB2 PE=1 SV=2	Q14108		54 kDa		unknown	0	0	7
902	TRUE	Empty	Lysosome-associated membrane glycoprotein 1 OS=Homo sapiens OX=9606 GN=LAMP1 PE=1 SV=3	P11279		45 kDa	TRUE	unknown	0	0	6
1069	TRUE	Empty	Lysosome-associated membrane glycoprotein 2 OS=Homo sapiens OX=9606 GN=LAMP2 PE=1 SV=2	P13473		45 kDa		unknown	0	0	5
1320	TRUE	Empty	Lysozyme C OS=Gallus gallus GN=LYZ PE=1 SV=1	P00698		16 kDa		unknown	0	0	2
1289	TRUE	Empty	Macrophage migration inhibitory factor OS=Homo sapiens OX=9606 GN=MIF PE=1 SV=4	P14174		12 kDa		unknown	0	0	2
1361	TRUE	Empty	Macrophage-capping protein OS=Homo sapiens OX=9606 GN=CAPG PE=1 SV=2	P40121		38 kDa		unknown	0	0	3
65	TRUE	Empty	Major vault protein OS=Homo sapiens OX=9606 GN=MVP PE=1 SV=4	Q14764		99 kDa		unknown	7	6	37
1171	TRUE	Empty	Malate dehydrogenase, cytoplasmic OS=Homo sapiens OX=9606 GN=MDH1 PE=1 SV=4	P40925		36 kDa		unknown	0	0	4
266	TRUE	Empty	Malate dehydrogenase, mitochondrial OS=Homo sapiens OX=9606 GN=MDH2 PE=1 SV=3	P40926		36 kDa		unknown	0	0	18
1563	TRUE	Empty	Malectin OS=Homo sapiens OX=9606 GN=MLEC PE=1 SV=1	Q14165		32 kDa		unknown	0	0	2
1305	TRUE	Empty	Mannose-1-phosphate guanyltransferase alpha OS=Homo sapiens OX=9606 GN=GMPPA PE=1 SV=1	Q96IJ6		46 kDa		unknown	0	0	2
1616	TRUE	Empty	Mannosyl-oligosaccharide glucosidase OS=Homo sapiens OX=9606 GN=MOGS PE=1 SV=5	Q13724		92 kDa		unknown	0	0	2
169	TRUE	Empty	Matrin-3 OS=Homo sapiens OX=9606 GN=MATR3 PE=1 SV=2	P43243		95 kDa		unknown	6	5	15
1621	TRUE	Empty	Matrix-remodeling-associated protein 7 OS=Homo sapiens OX=9606 GN=MXRA7 PE=1 SV=1	P84157		21 kDa		unknown	0	0	2
683	TRUE	Empty	Membrane-associated progesterone receptor component 1 OS=Homo sapiens OX=9606 GN=PGRMC1 PE=1 SV=3	O00264		22 kDa	TRUE	unknown	0	0	9
1441	TRUE	Empty	Membrane-associated progesterone receptor component 2 OS=Homo sapiens OX=9606 GN=PGRMC2 PE=1 SV=1	O15173		24 kDa	TRUE	unknown	0	0	3
990	TRUE	Empty	Mesencephalic astrocyte-derived neurotrophic factor OS=Homo sapiens OX=9606 GN=MANF PE=1 SV=3	P55145		21 kDa		unknown	0	0	4
1685	TRUE	Empty	Metalloproteinase inhibitor 1 OS=Homo sapiens OX=9606 GN=TIMP1 PE=1 SV=1	P01033		23 kDa		unknown	0	0	2
1845	TRUE	Empty	Methionine--tRNA ligase, cytoplasmic OS=Homo sapiens OX=9606 GN=MARS1 PE=1 SV=2	P56192		101 kDa		unknown	0	0	2
1676	TRUE	Empty	MICOS complex subunit MIC60 OS=Homo sapiens OX=9606 GN=IMMT PE=1 SV=1	Q16891		84 kDa		unknown	0	0	2
1157	TRUE	Empty	Microtubule-associated protein 1A OS=Homo sapiens OX=9606 GN=MAP1A PE=1 SV=6	P78559		305 kDa		unknown	0	0	5
317	TRUE	Empty	Microtubule-associated protein 1B OS=Homo sapiens OX=9606 GN=MAP1B PE=1 SV=2	P46821		271 kDa		unknown	0	0	15
164	TRUE	Empty	Microtubule-associated protein 4 OS=Homo sapiens OX=9606 GN=MAP4 PE=1 SV=3	P27816		121 kDa		unknown	2	2	23
734	TRUE	Empty	Microtubule-associated protein RP/EB family member 1 OS=Homo sapiens OX=9606 GN=MAPRE1 PE=1 SV=3	Q15691		30 kDa		unknown	0	0	5
789	TRUE	Empty	Minor histocompatibility antigen H13 OS=Homo sapiens OX=9606 GN=HM13 PE=1 SV=1	Q8TCT9		41 kDa		unknown	0	0	7
1515	TRUE	Empty	Mitochondrial 10-formyltetrahydrofolate dehydrogenase OS=Homo sapiens OX=9606 GN=ALDH1L2 PE=1 SV=2	Q3SY69		102 kDa		unknown	0	0	3
1097	TRUE	Empty	Mitogen-activated protein kinase 1 OS=Homo sapiens OX=9606 GN=MAPK1 PE=1 SV=3	P28482		41 kDa	TRUE	unknown	0	0	5
1490	TRUE	Empty	Mitogen-activated protein kinase 3 OS=Homo sapiens OX=9606 GN=MAPK3 PE=1 SV=4	P27361		43 kDa	TRUE	unknown	0	0	3
1275	TRUE	Empty	Mitotic checkpoint protein BUB3 OS=Homo sapiens OX=9606 GN=BUB3 PE=1 SV=1	O43684		37 kDa		unknown	0	0	4
80	TRUE	Empty	Moesin OS=Homo sapiens OX=9606 GN=MSN PE=1 SV=3	P26038		68 kDa	TRUE	unknown	3	6	33
1652	TRUE	Empty	Monocarboxylate transporter 4 OS=Homo sapiens OX=9606 GN=SLC16A3 PE=1 SV=1	O15427		49 kDa		unknown	0	0	2
1067	TRUE	Empty	Multifunctional procollagen lysine hydroxylase and glycosyltransferase LH3 OS=Homo sapiens OX=9606 GN=PLOD3 PE=1 SV=1	O60568		85 kDa		unknown	0	0	6
874	TRUE	Empty	Multifunctional protein ADE2 OS=Homo sapiens OX=9606 GN=PAICS PE=1 SV=3	P22234		47 kDa		unknown	0	5	0
945	TRUE	Empty	Multiple coagulation factor deficiency protein 2 OS=Homo sapiens OX=9606 GN=MCFD2 PE=1 SV=1	Q8NI22		16 kDa		unknown	0	0	6
595	TRUE	Empty	Myb-binding protein 1A OS=Homo sapiens OX=9606 GN=MYBBP1A PE=1 SV=2	Q9BQG0		149 kDa	TRUE	unknown	0	0	5
187	TRUE	Empty	Myoferlin OS=Homo sapiens OX=9606 GN=MYOF PE=1 SV=1	Q9NZM1		235 kDa		unknown	0	0	26
1538	TRUE	Empty	Myosin light chain kinase, smooth muscle OS=Homo sapiens OX=9606 GN=MYLK PE=1 SV=4	Q15746		211 kDa		unknown	0	0	2
175	TRUE	Empty	Myosin light polypeptide 6 OS=Homo sapiens OX=9606 GN=MYL6 PE=1 SV=2	P60660		17 kDa		unknown	3	6	16
259	TRUE	Empty	Myosin regulatory light chain 12B OS=Homo sapiens OX=9606 GN=MYL12B PE=1 SV=2	O14950 (+2)		20 kDa		unknown	0	3	13
119	TRUE	Empty	Myosin-10 OS=Homo sapiens OX=9606 GN=MYH10 PE=1 SV=3	P35580		229 kDa	TRUE	unknown	0	0	29
8	TRUE	Empty	Myosin-9 OS=Homo sapiens OX=9606 GN=MYH9 PE=1 SV=4	P35579		227 kDa	TRUE	unknown	27	25	148
1278	TRUE	Empty	Myotrophin OS=Homo sapiens OX=9606 GN=MTPN PE=1 SV=2	P58546		13 kDa		unknown	0	0	4
341	TRUE	Empty	Myristoylated alanine-rich C-kinase substrate OS=Homo sapiens OX=9606 GN=MARCKS PE=1 SV=4	P29966		32 kDa		unknown	0	0	15
1433	TRUE	Empty	N(G),N(G)-dimethylarginine dimethylaminohydrolase 1 OS=Homo sapiens OX=9606 GN=DDAH1 PE=1 SV=3	O94760		31 kDa		unknown	0	0	3
1196	TRUE	Empty	N-acetyl-D-glucosamine kinase OS=Homo sapiens OX=9606 GN=NAGK PE=1 SV=4	Q9UJ70		37 kDa		unknown	0	0	4
904	TRUE	Empty	N-acetylglucosamine-6-sulfatase OS=Homo sapiens OX=9606 GN=GNS PE=1 SV=3	P15586		62 kDa		unknown	0	0	6
1138	TRUE	Empty	NAD(P)H dehydrogenase [quinone] 1 OS=Homo sapiens OX=9606 GN=NQO1 PE=1 SV=1	P15559		31 kDa		unknown	0	0	3
1618	TRUE	Empty	NAD-dependent malic enzyme, mitochondrial OS=Homo sapiens OX=9606 GN=ME2 PE=1 SV=1	P23368		65 kDa		unknown	0	0	2
1122	TRUE	Empty	NADH-cytochrome b5 reductase 3 OS=Homo sapiens OX=9606 GN=CYB5R3 PE=1 SV=3	P00387		34 kDa		unknown	2	0	4
1409	TRUE	Empty	NADP-dependent malic enzyme OS=Homo sapiens OX=9606 GN=ME1 PE=1 SV=1	P48163		64 kDa		unknown	0	0	3
1564	TRUE	Empty	NADPH--cytochrome P450 reductase OS=Homo sapiens OX=9606 GN=POR PE=1 SV=2	P16435		77 kDa		unknown	0	0	2
1758	TRUE	Empty	N-alpha-acetyltransferase 10 OS=Homo sapiens OX=9606 GN=NAA10 PE=1 SV=1	P41227		26 kDa		unknown	0	0	2
1120	TRUE	Empty	N-alpha-acetyltransferase 16, NatA auxiliary subunit OS=Homo sapiens OX=9606 GN=NAA16 PE=1 SV=2	Q6N069 (+1)		101 kDa		unknown	0	0	3
1577	TRUE	Empty	N-alpha-acetyltransferase 50 OS=Homo sapiens OX=9606 GN=NAA50 PE=1 SV=1	Q9GZZ1		19 kDa		unknown	0	0	2
854	TRUE	Empty	Nascent polypeptide-associated complex subunit alpha, muscle-specific form OS=Homo sapiens OX=9606 GN=NACA PE=1 SV=1	E9PAV3 (+1)		205 kDa		unknown	0	2	5
1824	TRUE	Empty	Nck-associated protein 1 OS=Homo sapiens OX=9606 GN=NCKAP1 PE=1 SV=1	Q9Y2A7		129 kDa		unknown	0	0	2
265	TRUE	Empty	Neprilysin OS=Homo sapiens OX=9606 GN=MME PE=1 SV=2	P08473		86 kDa		unknown	0	0	19
160	TRUE	Empty	Nestin OS=Homo sapiens OX=9606 GN=NES PE=1 SV=2	P48681		177 kDa		unknown	0	0	28
1562	TRUE	Empty	Neudesin OS=Homo sapiens OX=9606 GN=NENF PE=1 SV=1	Q9UMX5		19 kDa		unknown	0	0	2
7	TRUE	Empty	Neuroblast differentiation-associated protein AHNAK OS=Homo sapiens OX=9606 GN=AHNAK PE=1 SV=2	Q09666		629 kDa	TRUE	unknown	19	23	181
1452	TRUE	Empty	Neuropilin-1 OS=Homo sapiens OX=9606 GN=NRP1 PE=1 SV=3	O14786		103 kDa		unknown	0	0	3
1649	TRUE	Empty	Neuroplastin OS=Homo sapiens OX=9606 GN=NPTN PE=1 SV=2	Q9Y639		44 kDa		unknown	0	0	2
135	TRUE	Empty	Neutral alpha-glucosidase AB OS=Homo sapiens OX=9606 GN=GANAB PE=1 SV=3	Q14697		107 kDa		unknown	3	2	25
1574	TRUE	Empty	Neutral amino acid transporter B(0) OS=Homo sapiens OX=9606 GN=SLC1A5 PE=1 SV=2	Q15758		57 kDa		unknown	0	0	2
1309	TRUE	Empty	NHP2-like protein 1 OS=Homo sapiens OX=9606 GN=SNU13 PE=1 SV=3	P55769		14 kDa		unknown	0	0	2
1302	TRUE	Empty	Nicotinamide N-methyltransferase OS=Homo sapiens OX=9606 GN=NNMT PE=1 SV=1	P40261		30 kDa		unknown	0	0	2
156	TRUE	Empty	Nicotinamide phosphoribosyltransferase OS=Homo sapiens OX=9606 GN=NAMPT PE=1 SV=1	P43490		56 kDa		unknown	2	6	22
326	TRUE	Empty	Non-POU domain-containing octamer-binding protein OS=Homo sapiens OX=9606 GN=NONO PE=1 SV=4	Q15233		54 kDa	TRUE	unknown	3	4	8
1079	TRUE	Empty	NPC intracellular cholesterol transporter 1 OS=Homo sapiens OX=9606 GN=NPC1 PE=1 SV=2	O15118		142 kDa		unknown	0	0	5
1178	TRUE	Empty	NSFL1 cofactor p47 OS=Homo sapiens OX=9606 GN=NSFL1C PE=1 SV=2	Q9UNZ2		41 kDa		unknown	0	0	4
617	TRUE	Empty	Nuclear autoantigenic sperm protein OS=Homo sapiens OX=9606 GN=NASP PE=1 SV=2	P49321		85 kDa		unknown	0	0	9
743	TRUE	Empty	Nuclear migration protein nudC OS=Homo sapiens OX=9606 GN=NUDC PE=1 SV=1	Q9Y266		38 kDa		unknown	0	0	6
786	TRUE	Empty	Nuclear mitotic apparatus protein 1 OS=Homo sapiens OX=9606 GN=NUMA1 PE=1 SV=2	Q14980		238 kDa		unknown	0	0	7
560	TRUE	Empty	Nucleobindin-1 OS=Homo sapiens OX=9606 GN=NUCB1 PE=1 SV=4	Q02818		54 kDa		unknown	0	0	9
780	TRUE	Empty	Nucleobindin-2 OS=Homo sapiens OX=9606 GN=NUCB2 PE=1 SV=3	P80303		50 kDa		unknown	0	0	8
852	TRUE	Empty	Nucleolar and coiled-body phosphoprotein 1 OS=Homo sapiens OX=9606 GN=NOLC1 PE=1 SV=2	Q14978		74 kDa		unknown	0	0	4
500	TRUE	Empty	Nucleolar RNA helicase 2 OS=Homo sapiens OX=9606 GN=DDX21 PE=1 SV=5	Q9NR30		87 kDa		unknown	0	2	9
76	TRUE	Empty	Nucleolin OS=Homo sapiens OX=9606 GN=NCL PE=1 SV=3	P19338		77 kDa	TRUE	unknown	7	6	29
108	TRUE	Empty	Nucleophosmin OS=Homo sapiens OX=9606 GN=NPM1 PE=1 SV=2	P06748		33 kDa		unknown	2	3	29
426	TRUE	Empty	Nucleoprotein TPR OS=Homo sapiens OX=9606 GN=TPR PE=1 SV=3	P12270		267 kDa	TRUE	unknown	0	0	13
593	TRUE	Empty	Nucleoside diphosphate kinase A OS=Homo sapiens OX=9606 GN=NME1 PE=1 SV=1	P15531 (+1)		17 kDa		unknown	0	0	7
620	TRUE	Empty	Nucleoside diphosphate kinase B OS=Homo sapiens OX=9606 GN=NME2 PE=1 SV=1	P22392		17 kDa	TRUE	unknown	0	0	9
354	TRUE	Empty	Nucleosome assembly protein 1-like 1 OS=Homo sapiens OX=9606 GN=NAP1L1 PE=1 SV=1	P55209		45 kDa	TRUE	unknown	3	2	9
1099	TRUE	Empty	Nucleosome assembly protein 1-like 4 OS=Homo sapiens OX=9606 GN=NAP1L4 PE=1 SV=1	Q99733		43 kDa	TRUE	unknown	0	0	5
961	TRUE	Empty	Obg-like ATPase 1 OS=Homo sapiens OX=9606 GN=OLA1 PE=1 SV=2	Q9NTK5		45 kDa		unknown	0	0	3
1233	TRUE	Empty	Oligoribonuclease, mitochondrial OS=Homo sapiens OX=9606 GN=REXO2 PE=1 SV=3	Q9Y3B8		27 kDa		unknown	0	0	4
1709	TRUE	Empty	Optineurin OS=Homo sapiens OX=9606 GN=OPTN PE=1 SV=3	Q96CV9		66 kDa		unknown	0	0	2
887	TRUE	Empty	Ornithine aminotransferase, mitochondrial OS=Homo sapiens OX=9606 GN=OAT PE=1 SV=1	P04181		49 kDa		unknown	0	0	6
1651	TRUE	Empty	Oxygen-dependent coproporphyrinogen-III oxidase, mitochondrial OS=Homo sapiens OX=9606 GN=CPOX PE=1 SV=3	P36551		50 kDa		unknown	0	0	2
814	TRUE	Empty	Pancreatic trypsin inhibitor OS=Bos taurus OX=9913 PE=1 SV=2	P00974		11 kDa		unknown	0	0	7
1396	TRUE	Empty	Paraspeckle component 1 OS=Homo sapiens OX=9606 GN=PSPC1 PE=1 SV=1	Q8WXF1		59 kDa		unknown	0	0	3
1154	TRUE	Empty	Parkinson disease protein 7 OS=Homo sapiens OX=9606 GN=PARK7 PE=1 SV=2	Q99497		20 kDa		unknown	0	0	4
1740	TRUE	Empty	PC4 and SFRS1-interacting protein OS=Homo sapiens OX=9606 GN=PSIP1 PE=1 SV=1	O75475		60 kDa		unknown	0	0	2
1500	TRUE	Empty	PDZ and LIM domain protein 1 OS=Homo sapiens OX=9606 GN=PDLIM1 PE=1 SV=4	O00151		36 kDa		unknown	0	0	3
1766	TRUE	Empty	PDZ and LIM domain protein 5 OS=Homo sapiens OX=9606 GN=PDLIM5 PE=1 SV=5	Q96HC4		64 kDa		unknown	0	0	2
143	TRUE	Empty	Peptidyl-prolyl cis-trans isomerase A OS=Homo sapiens OX=9606 GN=PPIA PE=1 SV=2	P62937		18 kDa		unknown	2	3	26
146	TRUE	Empty	Peptidyl-prolyl cis-trans isomerase B OS=Homo sapiens OX=9606 GN=PPIB PE=1 SV=2	P23284		24 kDa	TRUE	unknown	3	2	24
1576	TRUE	Empty	Peptidyl-prolyl cis-trans isomerase C OS=Homo sapiens OX=9606 GN=PPIC PE=1 SV=1	P45877		23 kDa		unknown	0	0	2
129	TRUE	Empty	Peptidyl-prolyl cis-trans isomerase FKBP10 OS=Homo sapiens OX=9606 GN=FKBP10 PE=1 SV=1	Q96AY3		64 kDa		unknown	2	2	28
1095	TRUE	Empty	Peptidyl-prolyl cis-trans isomerase FKBP1A OS=Homo sapiens OX=9606 GN=FKBP1A PE=1 SV=2	P62942		12 kDa		unknown	0	0	5
1373	TRUE	Empty	Peptidyl-prolyl cis-trans isomerase FKBP2 OS=Homo sapiens OX=9606 GN=FKBP2 PE=1 SV=2	P26885		16 kDa		unknown	0	0	3
1623	TRUE	Empty	Peptidyl-prolyl cis-trans isomerase FKBP3 OS=Homo sapiens OX=9606 GN=FKBP3 PE=1 SV=1	Q00688		25 kDa		unknown	0	0	2
1145	TRUE	Empty	Peptidyl-prolyl cis-trans isomerase FKBP4 OS=Homo sapiens OX=9606 GN=FKBP4 PE=1 SV=3	Q02790		52 kDa		unknown	0	0	3
1365	TRUE	Empty	Peptidyl-prolyl cis-trans isomerase FKBP7 OS=Homo sapiens OX=9606 GN=FKBP7 PE=1 SV=2	Q9Y680		26 kDa		unknown	0	0	3
332	TRUE	Empty	Peptidyl-prolyl cis-trans isomerase FKBP9 OS=Homo sapiens OX=9606 GN=FKBP9 PE=1 SV=2	O95302		63 kDa		unknown	0	0	15
255	TRUE	Empty	Perilipin-3 OS=Homo sapiens OX=9606 GN=PLIN3 PE=1 SV=3	O60664		47 kDa	TRUE	unknown	2	2	14
1797	TRUE	Empty	Periodic tryptophan protein 1 homolog OS=Homo sapiens OX=9606 GN=PWP1 PE=1 SV=1	Q13610		56 kDa		unknown	0	0	2
179	TRUE	Empty	Peroxiredoxin-1 OS=Homo sapiens OX=9606 GN=PRDX1 PE=1 SV=1	Q06830		22 kDa	TRUE	unknown	5	3	17
869	TRUE	Empty	Peroxiredoxin-2 OS=Homo sapiens OX=9606 GN=PRDX2 PE=1 SV=5	P32119		22 kDa	TRUE	unknown	0	0	5
370	TRUE	Empty	Peroxiredoxin-4 OS=Homo sapiens OX=9606 GN=PRDX4 PE=1 SV=1	Q13162		31 kDa	TRUE	unknown	0	0	11
367	TRUE	Empty	Peroxiredoxin-5, mitochondrial OS=Homo sapiens OX=9606 GN=PRDX5 PE=1 SV=4	P30044		22 kDa		unknown	0	2	12
149	TRUE	Empty	Peroxiredoxin-6 OS=Homo sapiens OX=9606 GN=PRDX6 PE=1 SV=3	P30041		25 kDa		unknown	3	7	18
1778	TRUE	Empty	Peroxiredoxin-like 2A OS=Homo sapiens OX=9606 GN=PRXL2A PE=1 SV=3	Q9BRX8		26 kDa		unknown	0	0	2
23	TRUE	Empty	Peroxisomal multifunctional enzyme type 2 OS=Homo sapiens OX=9606 GN=HSD17B4 PE=1 SV=3	P51659		80 kDa		unknown	47	41	2
1313	TRUE	Empty	Phenylalanine--tRNA ligase alpha subunit OS=Homo sapiens OX=9606 GN=FARSA PE=1 SV=3	Q9Y285		58 kDa		unknown	0	0	3
920	TRUE	Empty	Phenylalanine--tRNA ligase beta subunit OS=Homo sapiens OX=9606 GN=FARSB PE=1 SV=3	Q9NSD9		66 kDa	TRUE	unknown	0	0	6
1633	TRUE	Empty	Phosphate carrier protein, mitochondrial OS=Homo sapiens OX=9606 GN=SLC25A3 PE=1 SV=2	Q00325		40 kDa		unknown	0	0	2
622	TRUE	Empty	Phosphatidylethanolamine-binding protein 1 OS=Homo sapiens OX=9606 GN=PEBP1 PE=1 SV=3	P30086		21 kDa		unknown	0	0	9
1710	TRUE	Empty	Phosphatidylinositol 4-kinase type 2-alpha OS=Homo sapiens OX=9606 GN=PI4K2A PE=1 SV=1	Q9BTU6		54 kDa		unknown	0	0	2
1417	TRUE	Empty	Phosphatidylinositol-binding clathrin assembly protein OS=Homo sapiens OX=9606 GN=PICALM PE=1 SV=2	Q13492		71 kDa		unknown	0	0	3
1850	TRUE	Empty	Phosphoacetylglucosamine mutase OS=Homo sapiens OX=9606 GN=PGM3 PE=1 SV=1	O95394		60 kDa		unknown	0	0	2
563	TRUE	Empty	Phosphoglucomutase-1 OS=Homo sapiens OX=9606 GN=PGM1 PE=1 SV=3	P36871		61 kDa		unknown	0	0	10
99	TRUE	Empty	Phosphoglycerate kinase 1 OS=Homo sapiens OX=9606 GN=PGK1 PE=1 SV=3	P00558		45 kDa	TRUE	unknown	3	3	29
288	TRUE	Empty	Phosphoglycerate mutase 1 OS=Homo sapiens OX=9606 GN=PGAM1 PE=1 SV=2	P18669 (+1)		29 kDa		unknown	0	4	14
1781	TRUE	Empty	Phosphoserine aminotransferase OS=Homo sapiens OX=9606 GN=PSAT1 PE=1 SV=2	Q9Y617		40 kDa		unknown	0	0	2
1012	TRUE	Empty	Phostensin OS=Homo sapiens OX=9606 GN=PPP1R18 PE=1 SV=1	Q6NYC8		68 kDa		unknown	0	0	4
947	TRUE	Empty	Pinin OS=Homo sapiens OX=9606 GN=PNN PE=1 SV=5	Q9H307		82 kDa		unknown	0	0	6
1675	TRUE	Empty	Plasma membrane ascorbate-dependent reductase CYBRD1 OS=Homo sapiens OX=9606 GN=CYBRD1 PE=1 SV=1	Q53TN4		32 kDa		unknown	0	0	3
689	TRUE	Empty	Plasma membrane calcium-transporting ATPase 4 OS=Homo sapiens OX=9606 GN=ATP2B4 PE=1 SV=2	P23634		138 kDa		unknown	0	0	8
732	TRUE	Empty	Plasminogen activator inhibitor 1 RNA-binding protein OS=Homo sapiens OX=9606 GN=SERBP1 PE=1 SV=2	Q8NC51		45 kDa		unknown	0	0	5
70	TRUE	Empty	Plasminogen activator inhibitor 2 OS=Homo sapiens OX=9606 GN=SERPINB2 PE=1 SV=2	P05120		47 kDa		unknown	4	3	39
1076	TRUE	Empty	Plastin-3 OS=Homo sapiens OX=9606 GN=PLS3 PE=1 SV=4	P13797		71 kDa		unknown	0	0	5
1654	TRUE	Empty	Platelet-activating factor acetylhydrolase IB subunit alpha2 OS=Homo sapiens OX=9606 GN=PAFAH1B2 PE=1 SV=1	P68402		26 kDa		unknown	0	0	2
1030	TRUE	Empty	Platelet-activating factor acetylhydrolase IB subunit beta OS=Homo sapiens OX=9606 GN=PAFAH1B1 PE=1 SV=2	P43034		47 kDa		unknown	0	0	5
6	TRUE	Empty	Plectin OS=Homo sapiens OX=9606 GN=PLEC PE=1 SV=3	Q15149		532 kDa	TRUE	unknown	28	31	171
1846	TRUE	Empty	Poly [ADP-ribose] polymerase 1 OS=Homo sapiens OX=9606 GN=PARP1 PE=1 SV=4	P09874		113 kDa		unknown	0	0	2
333	TRUE	Empty	Poly(rC)-binding protein 1 OS=Homo sapiens OX=9606 GN=PCBP1 PE=1 SV=2	Q15365		37 kDa		unknown	0	0	13
415	TRUE	Empty	Poly(rC)-binding protein 2 OS=Homo sapiens OX=9606 GN=PCBP2 PE=1 SV=1	Q15366		39 kDa		unknown	2	0	10
153	TRUE	Empty	Polyadenylate-binding protein 1 OS=Homo sapiens OX=9606 GN=PABPC1 PE=1 SV=2	P11940		71 kDa	TRUE	unknown	4	4	19
1780	TRUE	Empty	Polyadenylate-binding protein 2 OS=Homo sapiens OX=9606 GN=PABPN1 PE=1 SV=3	Q86U42		33 kDa		unknown	0	0	2
383	TRUE	Empty	Polyadenylate-binding protein 4 OS=Homo sapiens OX=9606 GN=PABPC4 PE=1 SV=1	Q13310		71 kDa	TRUE	unknown	0	0	14
1034	TRUE	Empty	Polypeptide N-acetylgalactosaminyltransferase 2 OS=Homo sapiens OX=9606 GN=GALNT2 PE=1 SV=1	Q10471		65 kDa		unknown	0	0	5
247	TRUE	Empty	Polypyrimidine tract-binding protein 1 OS=Homo sapiens OX=9606 GN=PTBP1 PE=1 SV=1	P26599		57 kDa		unknown	4	5	9
185	TRUE	Empty	Polyubiquitin-B OS=Homo sapiens OX=9606 GN=UBB PE=1 SV=1	P0CG47 (+3)		26 kDa	TRUE	unknown	0	0	24
1794	TRUE	Empty	Pre-B-cell leukemia transcription factor-interacting protein 1 OS=Homo sapiens OX=9606 GN=PBXIP1 PE=1 SV=1	Q96AQ6		81 kDa		unknown	0	0	2
1531	TRUE	Empty	Prefoldin subunit 1 OS=Homo sapiens OX=9606 GN=PFDN1 PE=1 SV=2	O60925		14 kDa		unknown	0	0	2
1592	TRUE	Empty	Prefoldin subunit 2 OS=Homo sapiens OX=9606 GN=PFDN2 PE=1 SV=1	Q9UHV9		17 kDa		unknown	0	0	2
1438	TRUE	Empty	Prefoldin subunit 3 OS=Homo sapiens OX=9606 GN=VBP1 PE=1 SV=4	P61758		23 kDa		unknown	0	0	3
1650	TRUE	Empty	Prefoldin subunit 5 OS=Homo sapiens OX=9606 GN=PFDN5 PE=1 SV=2	Q99471		17 kDa		unknown	0	0	2
19	TRUE	Empty	Prelamin-A/C OS=Homo sapiens OX=9606 GN=LMNA PE=1 SV=1	P02545		74 kDa	TRUE	unknown	17	20	58
1227	TRUE	Empty	Pre-mRNA-processing factor 40 homolog A OS=Homo sapiens OX=9606 GN=PRPF40A PE=1 SV=2	O75400		109 kDa		unknown	0	0	4
493	TRUE	Empty	Pre-mRNA-processing-splicing factor 8 OS=Homo sapiens OX=9606 GN=PRPF8 PE=1 SV=2	Q6P2Q9 (+1)		274 kDa		unknown	0	0	10
1225	TRUE	Empty	Prenylcysteine oxidase 1 OS=Homo sapiens OX=9606 GN=PCYOX1 PE=1 SV=3	Q9UHG3		57 kDa		unknown	0	0	4
1083	TRUE	Empty	Presequence protease, mitochondrial OS=Homo sapiens OX=9606 GN=PITRM1 PE=1 SV=3	Q5JRX3		117 kDa		unknown	0	0	5
1412	TRUE	Empty	Probable 28S rRNA (cytosine(4447)-C(5))-methyltransferase OS=Homo sapiens OX=9606 GN=NOP2 PE=1 SV=2	P46087		89 kDa		unknown	0	0	3
222	TRUE	Empty	Probable ATP-dependent RNA helicase DDX17 OS=Homo sapiens OX=9606 GN=DDX17 PE=1 SV=2	Q92841		80 kDa	TRUE	unknown	0	3	18
1863	TRUE	Empty	Probable ATP-dependent RNA helicase DDX23 OS=Homo sapiens OX=9606 GN=DDX23 PE=1 SV=3	Q9BUQ8		96 kDa		unknown	0	0	2
172	TRUE	Empty	Probable ATP-dependent RNA helicase DDX5 OS=Homo sapiens OX=9606 GN=DDX5 PE=1 SV=1	P17844		69 kDa	TRUE	unknown	6	4	16
1841	TRUE	Empty	Probable glutathione peroxidase 8 OS=Homo sapiens OX=9606 GN=GPX8 PE=1 SV=2	Q8TED1		24 kDa		unknown	0	0	2
1715	TRUE	Empty	Procathepsin L OS=Homo sapiens OX=9606 GN=CTSL PE=1 SV=2	P07711		38 kDa		unknown	0	0	2
624	TRUE	Empty	Procollagen galactosyltransferase 1 OS=Homo sapiens OX=9606 GN=COLGALT1 PE=1 SV=1	Q8NBJ5		72 kDa		unknown	0	0	9
1086	TRUE	Empty	Procollagen-lysine,2-oxoglutarate 5-dioxygenase 1 OS=Homo sapiens OX=9606 GN=PLOD1 PE=1 SV=2	Q02809		84 kDa		unknown	0	0	5
427	TRUE	Empty	Procollagen-lysine,2-oxoglutarate 5-dioxygenase 2 OS=Homo sapiens OX=9606 GN=PLOD2 PE=1 SV=2	O00469		85 kDa		unknown	0	0	13
331	TRUE	Empty	Profilin-1 OS=Homo sapiens OX=9606 GN=PFN1 PE=1 SV=2	P07737		15 kDa		unknown	0	2	12
625	TRUE	Empty	Programmed cell death 6-interacting protein OS=Homo sapiens OX=9606 GN=PDCD6IP PE=1 SV=1	Q8WUM4		96 kDa		unknown	0	0	9
1431	TRUE	Empty	Programmed cell death protein 5 OS=Homo sapiens OX=9606 GN=PDCD5 PE=1 SV=3	O14737		14 kDa		unknown	0	0	3
1162	TRUE	Empty	Programmed cell death protein 6 OS=Homo sapiens OX=9606 GN=PDCD6 PE=1 SV=1	O75340		22 kDa		unknown	0	0	4
1169	TRUE	Empty	Prohibitin 1 OS=Homo sapiens OX=9606 GN=PHB1 PE=1 SV=1	P35232		30 kDa		unknown	0	0	4
1088	TRUE	Empty	Proliferating cell nuclear antigen OS=Homo sapiens OX=9606 GN=PCNA PE=1 SV=1	P12004		29 kDa		unknown	0	0	5
758	TRUE	Empty	Proliferation-associated protein 2G4 OS=Homo sapiens OX=9606 GN=PA2G4 PE=1 SV=3	Q9UQ80		44 kDa		unknown	0	0	7
989	TRUE	Empty	Proline-, glutamic acid- and leucine-rich protein 1 OS=Homo sapiens OX=9606 GN=PELP1 PE=1 SV=2	Q8IZL8		120 kDa		unknown	3	0	0
429	TRUE	Empty	Prolow-density lipoprotein receptor-related protein 1 OS=Homo sapiens OX=9606 GN=LRP1 PE=1 SV=2	Q07954		505 kDa		unknown	0	0	13
335	TRUE	Empty	Prolyl 3-hydroxylase 1 OS=Homo sapiens OX=9606 GN=P3H1 PE=1 SV=2	Q32P28		83 kDa		unknown	0	2	12
1130	TRUE	Empty	Prolyl 3-hydroxylase 3 OS=Homo sapiens OX=9606 GN=P3H3 PE=1 SV=1	Q8IVL6		82 kDa		unknown	0	0	3
425	TRUE	Empty	Prolyl 4-hydroxylase subunit alpha-1 OS=Homo sapiens OX=9606 GN=P4HA1 PE=1 SV=2	P13674		61 kDa		unknown	0	0	13
206	TRUE	Empty	Prolyl 4-hydroxylase subunit alpha-2 OS=Homo sapiens OX=9606 GN=P4HA2 PE=1 SV=1	O15460		61 kDa		unknown	0	2	20
1228	TRUE	Empty	Prolyl endopeptidase FAP OS=Homo sapiens OX=9606 GN=FAP PE=1 SV=5	Q12884		88 kDa		unknown	0	0	4
1126	TRUE	Empty	Prosaposin OS=Homo sapiens OX=9606 GN=PSAP PE=1 SV=2	P07602		58 kDa		unknown	0	0	4
1281	TRUE	Empty	Prostacyclin synthase OS=Homo sapiens OX=9606 GN=PTGIS PE=1 SV=1	Q16647		57 kDa		unknown	0	0	4
1619	TRUE	Empty	Prostaglandin E synthase 3 OS=Homo sapiens OX=9606 GN=PTGES3 PE=1 SV=1	Q15185		19 kDa		unknown	0	0	2
908	TRUE	Empty	Prostaglandin G/H synthase 2 OS=Homo sapiens OX=9606 GN=PTGS2 PE=1 SV=2	P35354		69 kDa		unknown	0	0	7
4	TRUE	Empty	Protease 1 (rLysC) OS=Achromobacter lyticus OX=224 PE=1 SV=1	P15636		68 kDa		unknown	99	95	164
252	TRUE	Empty	Proteasome activator complex subunit 1 OS=Homo sapiens OX=9606 GN=PSME1 PE=1 SV=1	Q06323		29 kDa		unknown	4	4	11
726	TRUE	Empty	Proteasome activator complex subunit 2 OS=Homo sapiens OX=9606 GN=PSME2 PE=1 SV=4	Q9UL46		27 kDa		unknown	0	3	3
1276	TRUE	Empty	Proteasome adapter and scaffold protein ECM29 OS=Homo sapiens OX=9606 GN=ECPAS PE=1 SV=2	Q5VYK3		204 kDa		unknown	0	0	4
770	TRUE	Empty	Proteasome subunit alpha type-1 OS=Homo sapiens OX=9606 GN=PSMA1 PE=1 SV=1	P25786		30 kDa		unknown	0	0	8
1167	TRUE	Empty	Proteasome subunit alpha type-2 OS=Homo sapiens OX=9606 GN=PSMA2 PE=1 SV=2	P25787		26 kDa		unknown	0	0	4
750	TRUE	Empty	Proteasome subunit alpha type-3 OS=Homo sapiens OX=9606 GN=PSMA3 PE=1 SV=2	P25788		28 kDa		unknown	0	0	5
1261	TRUE	Empty	Proteasome subunit alpha type-4 OS=Homo sapiens OX=9606 GN=PSMA4 PE=1 SV=1	P25789		29 kDa		unknown	0	0	4
1028	TRUE	Empty	Proteasome subunit alpha type-5 OS=Homo sapiens OX=9606 GN=PSMA5 PE=1 SV=3	P28066		26 kDa	TRUE	unknown	0	0	5
1121	TRUE	Empty	Proteasome subunit alpha type-6 OS=Homo sapiens OX=9606 GN=PSMA6 PE=1 SV=1	P60900		27 kDa		unknown	0	0	3
614	TRUE	Empty	Proteasome subunit alpha type-7 OS=Homo sapiens OX=9606 GN=PSMA7 PE=1 SV=1	O14818 (+1)		28 kDa		unknown	0	0	8
905	TRUE	Empty	Proteasome subunit beta type-1 OS=Homo sapiens OX=9606 GN=PSMB1 PE=1 SV=2	P20618		26 kDa		unknown	0	0	6
1063	TRUE	Empty	Proteasome subunit beta type-2 OS=Homo sapiens OX=9606 GN=PSMB2 PE=1 SV=1	P49721		23 kDa		unknown	0	0	5
1509	TRUE	Empty	Proteasome subunit beta type-3 OS=Homo sapiens OX=9606 GN=PSMB3 PE=1 SV=2	P49720		23 kDa		unknown	0	0	3
1407	TRUE	Empty	Proteasome subunit beta type-4 OS=Homo sapiens OX=9606 GN=PSMB4 PE=1 SV=4	P28070		29 kDa		unknown	0	0	3
1203	TRUE	Empty	Proteasome subunit beta type-5 OS=Homo sapiens OX=9606 GN=PSMB5 PE=1 SV=3	P28074		28 kDa		unknown	0	0	4
1451	TRUE	Empty	Proteasome subunit beta type-7 OS=Homo sapiens OX=9606 GN=PSMB7 PE=1 SV=1	Q99436		30 kDa		unknown	0	0	3
1597	TRUE	Empty	Proteasome subunit beta type-8 OS=Homo sapiens OX=9606 GN=PSMB8 PE=1 SV=3	P28062		30 kDa		unknown	0	0	2
1588	TRUE	Empty	Proteasome subunit beta type-9 OS=Homo sapiens OX=9606 GN=PSMB9 PE=1 SV=2	P28065		23 kDa		unknown	0	0	2
612	TRUE	Empty	Protein AHNAK2 OS=Homo sapiens OX=9606 GN=AHNAK2 PE=1 SV=2	Q8IVF2		617 kDa		unknown	0	0	3
1217	TRUE	Empty	Protein arginine N-methyltransferase 1 OS=Homo sapiens OX=9606 GN=PRMT1 PE=1 SV=3	Q99873		42 kDa		unknown	0	0	4
1464	TRUE	Empty	Protein arginine N-methyltransferase 5 OS=Homo sapiens OX=9606 GN=PRMT5 PE=1 SV=4	O14744		73 kDa		unknown	0	0	3
1219	TRUE	Empty	Protein canopy homolog 2 OS=Homo sapiens OX=9606 GN=CNPY2 PE=1 SV=1	Q9Y2B0		21 kDa		unknown	0	0	4
1558	TRUE	Empty	Protein DEK OS=Homo sapiens OX=9606 GN=DEK PE=1 SV=1	P35659		43 kDa		unknown	0	0	2
52	TRUE	Empty	Protein disulfide-isomerase A3 OS=Homo sapiens OX=9606 GN=PDIA3 PE=1 SV=4	P30101		57 kDa		unknown	6	5	45
74	TRUE	Empty	Protein disulfide-isomerase A4 OS=Homo sapiens OX=9606 GN=PDIA4 PE=1 SV=2	P13667		73 kDa		unknown	2	0	40
1543	TRUE	Empty	Protein disulfide-isomerase A5 OS=Homo sapiens OX=9606 GN=PDIA5 PE=1 SV=1	Q14554		60 kDa		unknown	0	0	2
103	TRUE	Empty	Protein disulfide-isomerase A6 OS=Homo sapiens OX=9606 GN=PDIA6 PE=1 SV=1	Q15084		48 kDa		unknown	6	9	20
28	TRUE	Empty	Protein disulfide-isomerase OS=Homo sapiens OX=9606 GN=P4HB PE=1 SV=3	P07237		57 kDa		unknown	15	14	50
1036	TRUE	Empty	Protein disulfide-isomerase TMX3 OS=Homo sapiens OX=9606 GN=TMX3 PE=1 SV=2	Q96JJ7		52 kDa		unknown	0	0	5
774	TRUE	Empty	Protein ERGIC-53 OS=Homo sapiens OX=9606 GN=LMAN1 PE=1 SV=2	P49257		58 kDa		unknown	0	0	8
1077	TRUE	Empty	Protein flightless-1 homolog OS=Homo sapiens OX=9606 GN=FLII PE=1 SV=2	Q13045		145 kDa		unknown	0	0	5
1752	TRUE	Empty	Protein LYRIC OS=Homo sapiens OX=9606 GN=MTDH PE=1 SV=2	Q86UE4		64 kDa		unknown	0	0	2
1338	TRUE	Empty	Protein mago nashi homolog OS=Homo sapiens OX=9606 GN=MAGOH PE=1 SV=1	P61326 (+1)		17 kDa	TRUE	unknown	0	0	3
1716	TRUE	Empty	Protein mono-ADP-ribosyltransferase PARP4 OS=Homo sapiens OX=9606 GN=PARP4 PE=1 SV=3	Q9UKK3		193 kDa		unknown	0	0	2
364	TRUE	Empty	Protein Niban 2 OS=Homo sapiens OX=9606 GN=NIBAN2 PE=1 SV=3	Q96TA1		84 kDa		unknown	3	3	10
601	TRUE	Empty	Protein NipSnap homolog 1 OS=Homo sapiens OX=9606 GN=NIPSNAP1 PE=1 SV=1	Q9BPW8		33 kDa	TRUE	unknown	5	4	0
1153	TRUE	Empty	Protein NipSnap homolog 2 OS=Homo sapiens OX=9606 GN=NIPSNAP2 PE=1 SV=1	O75323		34 kDa		unknown	0	3	0
1127	TRUE	Empty	Protein NOXP20 OS=Homo sapiens OX=9606 GN=FAM114A1 PE=1 SV=2	Q8IWE2		61 kDa		unknown	0	0	3
788	TRUE	Empty	Protein O-glucosyltransferase 3 OS=Homo sapiens OX=9606 GN=POGLUT3 PE=1 SV=2	Q7Z4H8		59 kDa		unknown	0	0	7
651	TRUE	Empty	Protein phosphatase 1 regulatory subunit 12A OS=Homo sapiens OX=9606 GN=PPP1R12A PE=1 SV=1	O14974		115 kDa		unknown	0	3	4
1430	TRUE	Empty	Protein phosphatase 1G OS=Homo sapiens OX=9606 GN=PPM1G PE=1 SV=1	O15355		59 kDa		unknown	0	0	3
216	TRUE	Empty	Protein S100-A11 OS=Homo sapiens OX=9606 GN=S100A11 PE=1 SV=2	P31949		12 kDa		unknown	4	4	15
591	TRUE	Empty	Protein S100-A13 OS=Homo sapiens OX=9606 GN=S100A13 PE=1 SV=1	Q99584		11 kDa		unknown	0	2	5
988	TRUE	Empty	Protein S100-A16 OS=Homo sapiens OX=9606 GN=S100A16 PE=1 SV=1	Q96FQ6		12 kDa		unknown	0	0	4
218	TRUE	Empty	Protein S100-A4 OS=Homo sapiens OX=9606 GN=S100A4 PE=1 SV=1	P26447		12 kDa		unknown	5	5	12
599	TRUE	Empty	Protein S100-A6 OS=Homo sapiens OX=9606 GN=S100A6 PE=1 SV=1	P06703		10 kDa		unknown	0	0	7
781	TRUE	Empty	Protein SET OS=Homo sapiens OX=9606 GN=SET PE=1 SV=3	Q01105		33 kDa		unknown	0	0	7
1638	TRUE	Empty	Protein SGT1 homolog OS=Homo sapiens OX=9606 GN=SUGT1 PE=1 SV=3	Q9Y2Z0		41 kDa		unknown	0	0	2
1070	TRUE	Empty	Protein SON OS=Homo sapiens OX=9606 GN=SON PE=1 SV=4	P18583		264 kDa		unknown	0	0	5
1719	TRUE	Empty	Protein TFG OS=Homo sapiens OX=9606 GN=TFG PE=1 SV=2	Q92734		43 kDa		unknown	0	0	2
953	TRUE	Empty	Protein transport protein Sec23A OS=Homo sapiens OX=9606 GN=SEC23A PE=1 SV=2	Q15436		86 kDa		unknown	0	0	6
669	TRUE	Empty	Protein transport protein Sec31A OS=Homo sapiens OX=9606 GN=SEC31A PE=1 SV=3	O94979		133 kDa		unknown	0	0	7
1853	TRUE	Empty	Protein transport protein Sec61 subunit beta OS=Homo sapiens OX=9606 GN=SEC61B PE=1 SV=2	P60468		10 kDa		unknown	0	0	2
1772	TRUE	Empty	Protein VAC14 homolog OS=Homo sapiens OX=9606 GN=VAC14 PE=1 SV=1	Q08AM6		88 kDa		unknown	0	0	2
748	TRUE	Empty	Protein-glutamine gamma-glutamyltransferase 2 OS=Homo sapiens OX=9606 GN=TGM2 PE=1 SV=2	P21980		77 kDa		unknown	0	0	6
1279	TRUE	Empty	Purine nucleoside phosphorylase OS=Homo sapiens OX=9606 GN=PNP PE=1 SV=2	P00491		32 kDa		unknown	0	0	4
761	TRUE	Empty	Puromycin-sensitive aminopeptidase-like protein OS=Homo sapiens OX=9606 GN=NPEPPSL1 PE=2 SV=3	A6NEC2 (+1)		54 kDa		unknown	0	0	7
567	TRUE	Empty	Putative heat shock protein HSP 90-beta 4 OS=Homo sapiens OX=9606 GN=HSP90AB4P PE=5 SV=1	Q58FF6		58 kDa	TRUE	unknown	0	0	10
855	TRUE	Empty	Putative high mobility group protein B1-like 1 OS=Homo sapiens OX=9606 GN=HMGB1P1 PE=5 SV=1	B2RPK0 (+1)		24 kDa		unknown	0	2	4
1750	TRUE	Empty	Putative phospholipase B-like 2 OS=Homo sapiens OX=9606 GN=PLBD2 PE=1 SV=2	Q8NHP8		65 kDa		unknown	0	0	2
819	TRUE	Empty	Putative Ras-related protein Rab-1C OS=Homo sapiens OX=9606 GN=RAB1C PE=5 SV=2	Q92928 (+2)		22 kDa		unknown	0	2	3
1696	TRUE	Empty	Putative RNA-binding protein Luc7-like 2 OS=Homo sapiens OX=9606 GN=LUC7L2 PE=1 SV=2	Q9Y383		47 kDa		unknown	0	0	2
1486	TRUE	Empty	Putative small nuclear ribonucleoprotein G-like protein 15 OS=Homo sapiens OX=9606 GN=SNRPGP15 PE=5 SV=2	A8MWD9 (+1)		9 kDa		unknown	0	0	3
1469	TRUE	Empty	Pyridoxal phosphate homeostasis protein OS=Homo sapiens OX=9606 GN=PLPBP PE=1 SV=1	O94903		30 kDa		unknown	0	0	3
1151	TRUE	Empty	Pyruvate dehydrogenase E1 component subunit alpha, somatic form, mitochondrial OS=Homo sapiens OX=9606 GN=PDHA1 PE=1 SV=3	P08559		43 kDa		unknown	0	0	3
1399	TRUE	Empty	Pyruvate dehydrogenase E1 component subunit beta, mitochondrial OS=Homo sapiens OX=9606 GN=PDHB PE=1 SV=3	P11177		39 kDa		unknown	0	0	3
450	TRUE	Empty	Pyruvate dehydrogenase protein X component, mitochondrial OS=Homo sapiens OX=9606 GN=PDHX PE=1 SV=3	O00330		54 kDa		unknown	6	6	0
12	TRUE	Empty	Pyruvate kinase PKM OS=Homo sapiens OX=9606 GN=PKM PE=1 SV=4	P14618		58 kDa		unknown	26	28	72
812	TRUE	Empty	Rab GDP dissociation inhibitor alpha OS=Homo sapiens OX=9606 GN=GDI1 PE=1 SV=2	P31150		51 kDa	TRUE	unknown	0	0	7
207	TRUE	Empty	Rab GDP dissociation inhibitor beta OS=Homo sapiens OX=9606 GN=GDI2 PE=1 SV=2	P50395		51 kDa	TRUE	unknown	2	0	20
1702	TRUE	Empty	Rab11 family-interacting protein 5 OS=Homo sapiens OX=9606 GN=RAB11FIP5 PE=1 SV=1	Q9BXF6		70 kDa		unknown	0	0	2
465	TRUE	Empty	Radixin OS=Homo sapiens OX=9606 GN=RDX PE=1 SV=1	P35241		69 kDa	TRUE	unknown	0	0	13
1580	TRUE	Empty	Ragulator complex protein LAMTOR1 OS=Homo sapiens OX=9606 GN=LAMTOR1 PE=1 SV=2	Q6IAA8		18 kDa		unknown	0	0	2
1378	TRUE	Empty	Ran GTPase-activating protein 1 OS=Homo sapiens OX=9606 GN=RANGAP1 PE=1 SV=1	P46060		64 kDa		unknown	0	0	3
1304	TRUE	Empty	Ran-specific GTPase-activating protein OS=Homo sapiens OX=9606 GN=RANBP1 PE=1 SV=1	P43487		23 kDa		unknown	0	0	2
671	TRUE	Empty	Ras GTPase-activating protein-binding protein 1 OS=Homo sapiens OX=9606 GN=G3BP1 PE=1 SV=1	Q13283		52 kDa		unknown	0	0	7
1149	TRUE	Empty	Ras GTPase-activating protein-binding protein 2 OS=Homo sapiens OX=9606 GN=G3BP2 PE=1 SV=2	Q9UN86		54 kDa		unknown	0	0	2
40	TRUE	Empty	Ras GTPase-activating-like protein IQGAP1 OS=Homo sapiens OX=9606 GN=IQGAP1 PE=1 SV=1	P46940		189 kDa	TRUE	unknown	10	12	43
1104	TRUE	Empty	Ras GTPase-activating-like protein IQGAP2 OS=Homo sapiens OX=9606 GN=IQGAP2 PE=1 SV=4	Q13576		181 kDa	TRUE	unknown	0	0	5
1671	TRUE	Empty	Ras suppressor protein 1 OS=Homo sapiens OX=9606 GN=RSU1 PE=1 SV=3	Q15404		32 kDa		unknown	0	0	2
1014	TRUE	Empty	Ras-related protein Rab-10 OS=Homo sapiens OX=9606 GN=RAB10 PE=1 SV=1	P61026		23 kDa		unknown	0	0	4
552	TRUE	Empty	Ras-related protein Rab-11A OS=Homo sapiens OX=9606 GN=RAB11A PE=1 SV=3	P62491 (+1)		24 kDa		unknown	0	0	8
1176	TRUE	Empty	Ras-related protein Rab-18 OS=Homo sapiens OX=9606 GN=RAB18 PE=1 SV=1	Q9NP72		23 kDa		unknown	0	0	4
778	TRUE	Empty	Ras-related protein Rab-2A OS=Homo sapiens OX=9606 GN=RAB2A PE=1 SV=1	P61019		24 kDa		unknown	0	0	7
1475	TRUE	Empty	Ras-related protein Rab-32 OS=Homo sapiens OX=9606 GN=RAB32 PE=1 SV=3	Q13637		25 kDa		unknown	0	0	3
911	TRUE	Empty	Ras-related protein Rab-5C OS=Homo sapiens OX=9606 GN=RAB5C PE=1 SV=2	P51148		23 kDa	TRUE	unknown	0	0	6
1700	TRUE	Empty	Ras-related protein Rab-6A OS=Homo sapiens OX=9606 GN=RAB6A PE=1 SV=3	P20340		24 kDa		unknown	0	0	3
305	TRUE	Empty	Ras-related protein Rab-7a OS=Homo sapiens OX=9606 GN=RAB7A PE=1 SV=1	P51149 (+1)		23 kDa		unknown	4	2	12
1817	TRUE	Empty	Ras-related protein Rab-8A OS=Homo sapiens OX=9606 GN=RAB8A PE=1 SV=1	P61006		24 kDa		unknown	0	0	2
1250	TRUE	Empty	Ras-related protein Ral-B OS=Homo sapiens OX=9606 GN=RALB PE=1 SV=1	P11234		23 kDa		unknown	0	0	4
531	TRUE	Empty	Ras-related protein Rap-1b OS=Homo sapiens OX=9606 GN=RAP1B PE=1 SV=1	P61224 (+1)		21 kDa		unknown	2	2	6
1253	TRUE	Empty	Ras-related protein R-Ras2 OS=Homo sapiens OX=9606 GN=RRAS2 PE=1 SV=1	P62070		23 kDa		unknown	0	0	4
497	TRUE	Empty	Receptor of activated protein C kinase 1 OS=Homo sapiens OX=9606 GN=RACK1 PE=1 SV=3	P63244		35 kDa		unknown	0	0	9
1392	TRUE	Empty	Regulator of chromosome condensation OS=Homo sapiens OX=9606 GN=RCC1 PE=1 SV=1	P18754		45 kDa		unknown	0	0	3
1155	TRUE	Empty	Regulator of nonsense transcripts 1 OS=Homo sapiens OX=9606 GN=UPF1 PE=1 SV=2	Q92900		124 kDa		unknown	0	0	4
104	TRUE	Empty	Reticulocalbin-1 OS=Homo sapiens OX=9606 GN=RCN1 PE=1 SV=1	Q15293		39 kDa		unknown	9	9	16
785	TRUE	Empty	Reticulocalbin-2 OS=Homo sapiens OX=9606 GN=RCN2 PE=1 SV=1	Q14257		37 kDa		unknown	0	0	7
296	TRUE	Empty	Reticulocalbin-3 OS=Homo sapiens OX=9606 GN=RCN3 PE=1 SV=1	Q96D15		37 kDa		unknown	5	3	9
257	TRUE	Empty	Reticulon-4 OS=Homo sapiens OX=9606 GN=RTN4 PE=1 SV=2	Q9NQC3		130 kDa		unknown	4	3	12
1573	TRUE	Empty	Retrotransposon-derived protein PEG10 OS=Homo sapiens OX=9606 GN=PEG10 PE=1 SV=2	Q86TG7		80 kDa		unknown	0	0	2
668	TRUE	Empty	Rho GDP-dissociation inhibitor 1 OS=Homo sapiens OX=9606 GN=ARHGDIA PE=1 SV=3	P52565		23 kDa		unknown	0	0	7
1174	TRUE	Empty	Rho GTPase-activating protein 1 OS=Homo sapiens OX=9606 GN=ARHGAP1 PE=1 SV=1	Q07960		50 kDa		unknown	0	0	4
538	TRUE	Empty	Ribose-phosphate pyrophosphokinase 2 OS=Homo sapiens OX=9606 GN=PRPS2 PE=1 SV=2	P11908 (+1)		35 kDa		unknown	0	0	7
575	TRUE	Empty	Ribosomal L1 domain-containing protein 1 OS=Homo sapiens OX=9606 GN=RSL1D1 PE=1 SV=3	O76021		55 kDa		unknown	2	2	6
1699	TRUE	Empty	Ribosome biogenesis protein BRX1 homolog OS=Homo sapiens OX=9606 GN=BRIX1 PE=1 SV=2	Q8TDN6		41 kDa		unknown	0	0	2
94	TRUE	Empty	Ribosome-binding protein 1 OS=Homo sapiens OX=9606 GN=RRBP1 PE=1 SV=5	Q9P2E9		152 kDa	TRUE	unknown	2	2	32
1814	TRUE	Empty	Ribosyldihydronicotinamide dehydrogenase [quinone] OS=Homo sapiens OX=9606 GN=NQO2 PE=1 SV=5	P16083		26 kDa		unknown	0	0	2
1494	TRUE	Empty	RNA cytosine C(5)-methyltransferase NSUN2 OS=Homo sapiens OX=9606 GN=NSUN2 PE=1 SV=2	Q08J23		86 kDa		unknown	0	0	3
1326	TRUE	Empty	RNA transcription, translation and transport factor protein OS=Homo sapiens OX=9606 GN=RTRAF PE=1 SV=1	Q9Y224		28 kDa		unknown	0	0	3
670	TRUE	Empty	RNA-binding motif protein, X chromosome OS=Homo sapiens OX=9606 GN=RBMX PE=1 SV=3	P38159 (+1)		42 kDa		unknown	0	0	6
816	TRUE	Empty	RNA-binding protein 25 OS=Homo sapiens OX=9606 GN=RBM25 PE=1 SV=3	P49756		100 kDa		unknown	2	2	2
1002	TRUE	Empty	RNA-binding protein 3 OS=Homo sapiens OX=9606 GN=RBM3 PE=1 SV=1	P98179		17 kDa		unknown	0	0	4
1599	TRUE	Empty	RNA-binding protein 8A OS=Homo sapiens OX=9606 GN=RBM8A PE=1 SV=1	Q9Y5S9		20 kDa		unknown	0	0	2
845	TRUE	Empty	RNA-binding protein EWS OS=Homo sapiens OX=9606 GN=EWSR1 PE=1 SV=1	Q01844		68 kDa		unknown	0	0	4
539	TRUE	Empty	RNA-binding protein FUS OS=Homo sapiens OX=9606 GN=FUS PE=1 SV=1	P35637 (+1)		53 kDa		unknown	0	0	8
1311	TRUE	Empty	RNA-binding protein Raly OS=Homo sapiens OX=9606 GN=RALY PE=1 SV=1	Q9UKM9		32 kDa		unknown	0	0	2
877	TRUE	Empty	RNA-splicing ligase RtcB homolog OS=Homo sapiens OX=9606 GN=RTCB PE=1 SV=1	Q9Y3I0		55 kDa		unknown	0	0	5
1725	TRUE	Empty	rRNA 2'-O-methyltransferase fibrillarin OS=Homo sapiens OX=9606 GN=FBL PE=1 SV=2	P22087		34 kDa		unknown	0	0	2
700	TRUE	Empty	RuvB-like 1 OS=Homo sapiens OX=9606 GN=RUVBL1 PE=1 SV=1	Q9Y265		50 kDa		unknown	0	0	8
880	TRUE	Empty	RuvB-like 2 OS=Homo sapiens OX=9606 GN=RUVBL2 PE=1 SV=3	Q9Y230		51 kDa		unknown	0	0	5
740	TRUE	Empty	S-adenosylmethionine synthase isoform type-2 OS=Homo sapiens OX=9606 GN=MAT2A PE=1 SV=1	P31153		44 kDa		unknown	0	0	6
964	TRUE	Empty	SAP domain-containing ribonucleoprotein OS=Homo sapiens OX=9606 GN=SARNP PE=1 SV=3	P82979		24 kDa		unknown	0	2	2
769	TRUE	Empty	Sarcoplasmic/endoplasmic reticulum calcium ATPase 2 OS=Homo sapiens OX=9606 GN=ATP2A2 PE=1 SV=1	P16615		115 kDa		unknown	0	0	7
1656	TRUE	Empty	Scaffold attachment factor B2 OS=Homo sapiens OX=9606 GN=SAFB2 PE=1 SV=1	Q14151 (+1)		107 kDa		unknown	0	0	2
1670	TRUE	Empty	Schlafen family member 5 OS=Homo sapiens OX=9606 GN=SLFN5 PE=1 SV=1	Q08AF3		101 kDa		unknown	0	0	2
1161	TRUE	Empty	Secernin-1 OS=Homo sapiens OX=9606 GN=SCRN1 PE=1 SV=2	Q12765		46 kDa		unknown	0	0	4
1591	TRUE	Empty	Secretory carrier-associated membrane protein 3 OS=Homo sapiens OX=9606 GN=SCAMP3 PE=1 SV=3	O14828		38 kDa		unknown	0	0	2
1739	TRUE	Empty	Selenoprotein M OS=Homo sapiens OX=9606 GN=SELENOM PE=1 SV=3	Q8WWX9		16 kDa		unknown	0	0	2
284	TRUE	Empty	Septin-11 OS=Homo sapiens OX=9606 GN=SEPTIN11 PE=1 SV=3	Q9NVA2		49 kDa	TRUE	unknown	3	2	13
444	TRUE	Empty	Septin-2 OS=Homo sapiens OX=9606 GN=SEPTIN2 PE=1 SV=1	Q15019		41 kDa		unknown	0	0	10
405	TRUE	Empty	Septin-7 OS=Homo sapiens OX=9606 GN=SEPTIN7 PE=1 SV=2	Q16181		51 kDa		unknown	2	4	8
290	TRUE	Empty	Septin-9 OS=Homo sapiens OX=9606 GN=SEPTIN9 PE=1 SV=2	Q9UHD8		65 kDa		unknown	0	0	17
1322	TRUE	Empty	Sequestosome-1 OS=Homo sapiens OX=9606 GN=SQSTM1 PE=1 SV=1	Q13501		48 kDa		unknown	0	0	2
690	TRUE	Empty	Serine hydroxymethyltransferase, mitochondrial OS=Homo sapiens OX=9606 GN=SHMT2 PE=1 SV=3	P34897		56 kDa	TRUE	unknown	0	0	8
369	TRUE	Empty	Serine protease 1 OS=Homo sapiens OX=9606 GN=PRSS1 PE=1 SV=1	P07477		27 kDa		unknown	0	0	12
1724	TRUE	Empty	Serine/arginine repetitive matrix protein 2 OS=Homo sapiens OX=9606 GN=SRRM2 PE=1 SV=2	Q9UQ35		300 kDa		unknown	0	0	2
417	TRUE	Empty	Serine/arginine-rich splicing factor 1 OS=Homo sapiens OX=9606 GN=SRSF1 PE=1 SV=2	Q07955		28 kDa		unknown	0	0	11
1335	TRUE	Empty	Serine/arginine-rich splicing factor 10 OS=Homo sapiens OX=9606 GN=SRSF10 PE=1 SV=1	O75494		31 kDa		unknown	0	0	3
811	TRUE	Empty	Serine/arginine-rich splicing factor 2 OS=Homo sapiens OX=9606 GN=SRSF2 PE=1 SV=4	Q01130		25 kDa		unknown	0	0	7
1262	TRUE	Empty	Serine/arginine-rich splicing factor 3 OS=Homo sapiens OX=9606 GN=SRSF3 PE=1 SV=1	P84103		19 kDa	TRUE	unknown	0	0	5
1489	TRUE	Empty	Serine/arginine-rich splicing factor 5 OS=Homo sapiens OX=9606 GN=SRSF5 PE=1 SV=1	Q13243		31 kDa	TRUE	unknown	0	0	3
551	TRUE	Empty	Serine/arginine-rich splicing factor 6 OS=Homo sapiens OX=9606 GN=SRSF6 PE=1 SV=2	Q13247		40 kDa	TRUE	unknown	0	3	7
1064	TRUE	Empty	Serine/arginine-rich splicing factor 7 OS=Homo sapiens OX=9606 GN=SRSF7 PE=1 SV=1	Q16629		27 kDa	TRUE	unknown	0	0	6
1315	TRUE	Empty	Serine/arginine-rich splicing factor 9 OS=Homo sapiens OX=9606 GN=SRSF9 PE=1 SV=1	Q13242		26 kDa		unknown	0	0	2
1134	TRUE	Empty	Serine/threonine-protein kinase 24 OS=Homo sapiens OX=9606 GN=STK24 PE=1 SV=1	Q9Y6E0		49 kDa		unknown	0	0	3
1634	TRUE	Empty	Serine/threonine-protein kinase PAK 2 OS=Homo sapiens OX=9606 GN=PAK2 PE=1 SV=3	Q13177		58 kDa		unknown	0	0	2
1536	TRUE	Empty	Serine/threonine-protein phosphatase 2A 55 kDa regulatory subunit B alpha isoform OS=Homo sapiens OX=9606 GN=PPP2R2A PE=1 SV=1	P63151 (+2)		52 kDa		unknown	0	0	2
545	TRUE	Empty	Serine/threonine-protein phosphatase 2A 65 kDa regulatory subunit A alpha isoform OS=Homo sapiens OX=9606 GN=PPP2R1A PE=1 SV=4	P30153 (+1)		65 kDa		unknown	0	2	9
1691	TRUE	Empty	Serine/threonine-protein phosphatase 2A activator OS=Homo sapiens OX=9606 GN=PTPA PE=1 SV=3	Q15257		41 kDa		unknown	0	0	2
1397	TRUE	Empty	Serine/threonine-protein phosphatase 2B catalytic subunit beta isoform OS=Homo sapiens OX=9606 GN=PPP3CB PE=1 SV=2	P16298 (+1)		59 kDa		unknown	0	0	3
584	TRUE	Empty	Serine/threonine-protein phosphatase PP1-alpha catalytic subunit OS=Homo sapiens OX=9606 GN=PPP1CA PE=1 SV=1	P62136 (+2)		38 kDa	TRUE	unknown	0	2	5
921	TRUE	Empty	Serine-threonine kinase receptor-associated protein OS=Homo sapiens OX=9606 GN=STRAP PE=1 SV=1	Q9Y3F4		38 kDa		unknown	0	0	7
1668	TRUE	Empty	Serine--tRNA ligase, cytoplasmic OS=Homo sapiens OX=9606 GN=SARS1 PE=1 SV=3	P49591		59 kDa		unknown	0	0	2
1023	TRUE	Empty	Serotransferrin OS=Homo sapiens OX=9606 GN=TF PE=1 SV=3	P02787		77 kDa		unknown	0	0	5
772	TRUE	Empty	Serpin B6 OS=Homo sapiens OX=9606 GN=SERPINB6 PE=1 SV=3	P35237		43 kDa		unknown	0	0	7
64	TRUE	Empty	Serpin H1 OS=Homo sapiens OX=9606 GN=SERPINH1 PE=1 SV=2	P50454		46 kDa		unknown	10	10	28
853	TRUE	Empty	Serrate RNA effector molecule homolog OS=Homo sapiens OX=9606 GN=SRRT PE=1 SV=1	Q9BXP5		101 kDa		unknown	0	4	4
33	TRUE	Empty	Serum albumin OS=Bos taurus GN=ALB PE=1 SV=4	P02769		69 kDa	TRUE	unknown	11	12	49
1349	TRUE	Empty	S-formylglutathione hydrolase OS=Homo sapiens OX=9606 GN=ESD PE=1 SV=2	P10768		31 kDa		unknown	0	0	3
1226	TRUE	Empty	SH3 domain-binding glutamic acid-rich-like protein 3 OS=Homo sapiens OX=9606 GN=SH3BGRL3 PE=1 SV=1	Q9H299		10 kDa		unknown	0	0	4
1239	TRUE	Empty	SH3 domain-binding glutamic acid-rich-like protein OS=Homo sapiens OX=9606 GN=SH3BGRL PE=1 SV=1	O75368		13 kDa		unknown	0	0	4
1836	TRUE	Empty	Sialic acid synthase OS=Homo sapiens OX=9606 GN=NANS PE=1 SV=2	Q9NR45		40 kDa		unknown	0	0	2
1550	TRUE	Empty	Signal recognition particle 14 kDa protein OS=Homo sapiens OX=9606 GN=SRP14 PE=1 SV=2	P37108		15 kDa		unknown	0	0	2
1285	TRUE	Empty	Signal recognition particle receptor subunit beta OS=Homo sapiens OX=9606 GN=SRPRB PE=1 SV=3	Q9Y5M8		30 kDa		unknown	0	0	4
1290	TRUE	Empty	Signal recognition particle subunit SRP68 OS=Homo sapiens OX=9606 GN=SRP68 PE=1 SV=2	Q9UHB9		71 kDa		unknown	0	0	2
1119	TRUE	Empty	Signal recognition particle subunit SRP72 OS=Homo sapiens OX=9606 GN=SRP72 PE=1 SV=3	O76094		75 kDa		unknown	2	0	0
458	TRUE	Empty	Signal transducer and activator of transcription 1-alpha/beta OS=Homo sapiens OX=9606 GN=STAT1 PE=1 SV=2	P42224		87 kDa		unknown	0	0	11
1033	TRUE	Empty	Single-stranded DNA-binding protein, mitochondrial OS=Homo sapiens OX=9606 GN=SSBP1 PE=1 SV=1	Q04837		17 kDa	TRUE	unknown	0	0	5
1773	TRUE	Empty	Sister chromatid cohesion protein PDS5 homolog A OS=Homo sapiens OX=9606 GN=PDS5A PE=1 SV=1	Q29RF7		151 kDa		unknown	0	0	2
832	TRUE	Empty	Small nuclear ribonucleoprotein F OS=Homo sapiens OX=9606 GN=SNRPF PE=1 SV=1	P62306		10 kDa		unknown	0	0	4
723	TRUE	Empty	Small nuclear ribonucleoprotein Sm D1 OS=Homo sapiens OX=9606 GN=SNRPD1 PE=1 SV=1	P62314		13 kDa		unknown	2	3	0
839	TRUE	Empty	Small nuclear ribonucleoprotein Sm D2 OS=Homo sapiens OX=9606 GN=SNRPD2 PE=1 SV=1	P62316		14 kDa		unknown	0	0	4
1442	TRUE	Empty	Small nuclear ribonucleoprotein Sm D3 OS=Homo sapiens OX=9606 GN=SNRPD3 PE=1 SV=1	P62318		14 kDa		unknown	0	0	3
223	TRUE	Empty	Sodium/potassium-transporting ATPase subunit alpha-1 OS=Homo sapiens OX=9606 GN=ATP1A1 PE=1 SV=1	P05023		113 kDa		unknown	0	0	21
1728	TRUE	Empty	Sodium/potassium-transporting ATPase subunit beta-3 OS=Homo sapiens OX=9606 GN=ATP1B3 PE=1 SV=1	P54709		32 kDa		unknown	0	0	2
1393	TRUE	Empty	Solute carrier family 2, facilitated glucose transporter member 1 OS=Homo sapiens OX=9606 GN=SLC2A1 PE=1 SV=2	P11166		54 kDa		unknown	0	0	3
658	TRUE	Empty	Sorcin OS=Homo sapiens OX=9606 GN=SRI PE=1 SV=1	P30626		22 kDa		unknown	0	0	5
1152	TRUE	Empty	Sorting nexin-1 OS=Homo sapiens OX=9606 GN=SNX1 PE=1 SV=3	Q13596 (+1)		59 kDa		unknown	0	0	3
888	TRUE	Empty	Sorting nexin-3 OS=Homo sapiens OX=9606 GN=SNX3 PE=1 SV=3	O60493 (+1)		19 kDa		unknown	0	0	5
1465	TRUE	Empty	Sorting nexin-6 OS=Homo sapiens OX=9606 GN=SNX6 PE=1 SV=1	Q9UNH7		47 kDa		unknown	0	0	4
1805	TRUE	Empty	SPARC OS=Homo sapiens OX=9606 GN=SPARC PE=1 SV=1	P09486		35 kDa		unknown	0	0	2
62	TRUE	Empty	Spectrin alpha chain, non-erythrocytic 1 OS=Homo sapiens OX=9606 GN=SPTAN1 PE=1 SV=3	Q13813		285 kDa	TRUE	unknown	0	4	45
78	TRUE	Empty	Spectrin beta chain, non-erythrocytic 1 OS=Homo sapiens OX=9606 GN=SPTBN1 PE=1 SV=2	Q01082		275 kDa	TRUE	unknown	0	0	42
1303	TRUE	Empty	Spermidine synthase OS=Homo sapiens OX=9606 GN=SRM PE=1 SV=1	P19623		34 kDa		unknown	0	0	2
451	TRUE	Empty	Spliceosome RNA helicase DDX39B OS=Homo sapiens OX=9606 GN=DDX39B PE=1 SV=1	Q13838 (+1)		49 kDa		unknown	0	2	10
823	TRUE	Empty	Splicing factor 1 OS=Homo sapiens OX=9606 GN=SF1 PE=1 SV=4	Q15637		68 kDa		unknown	2	2	0
1356	TRUE	Empty	Splicing factor 3A subunit 1 OS=Homo sapiens OX=9606 GN=SF3A1 PE=1 SV=1	Q15459		89 kDa		unknown	0	0	4
1812	TRUE	Empty	Splicing factor 3A subunit 2 OS=Homo sapiens OX=9606 GN=SF3A2 PE=1 SV=2	Q15428		49 kDa	TRUE	unknown	0	0	2
607	TRUE	Empty	Splicing factor 3B subunit 1 OS=Homo sapiens OX=9606 GN=SF3B1 PE=1 SV=3	O75533		146 kDa		unknown	0	0	8
1513	TRUE	Empty	Splicing factor 3B subunit 2 OS=Homo sapiens OX=9606 GN=SF3B2 PE=1 SV=2	Q13435		100 kDa		unknown	0	0	3
1000	TRUE	Empty	Splicing factor 3B subunit 3 OS=Homo sapiens OX=9606 GN=SF3B3 PE=1 SV=4	Q15393		136 kDa	TRUE	unknown	0	0	4
1298	TRUE	Empty	Splicing factor 3B subunit 4 OS=Homo sapiens OX=9606 GN=SF3B4 PE=1 SV=1	Q15427		44 kDa		unknown	0	0	3
1448	TRUE	Empty	Splicing factor 3B subunit 6 OS=Homo sapiens OX=9606 GN=SF3B6 PE=1 SV=1	Q9Y3B4		15 kDa		unknown	0	0	3
323	TRUE	Empty	Splicing factor, proline- and glutamine-rich OS=Homo sapiens OX=9606 GN=SFPQ PE=1 SV=2	P23246		76 kDa	TRUE	unknown	4	4	10
784	TRUE	Empty	Src substrate cortactin OS=Homo sapiens OX=9606 GN=CTTN PE=1 SV=2	Q14247		62 kDa		unknown	0	0	7
208	TRUE	Empty	Staphylococcal nuclease domain-containing protein 1 OS=Homo sapiens OX=9606 GN=SND1 PE=1 SV=1	Q7KZF4		102 kDa		unknown	0	0	22
1834	TRUE	Empty	STE20-like serine/threonine-protein kinase OS=Homo sapiens OX=9606 GN=SLK PE=1 SV=1	Q9H2G2		143 kDa		unknown	0	0	2
712	TRUE	Empty	Sterol carrier protein 2 OS=Homo sapiens OX=9606 GN=SCP2 PE=1 SV=2	P22307		59 kDa		unknown	3	4	3
1360	TRUE	Empty	Sterol-4-alpha-carboxylate 3-dehydrogenase, decarboxylating OS=Homo sapiens OX=9606 GN=NSDHL PE=1 SV=2	Q15738		42 kDa		unknown	0	0	3
1532	TRUE	Empty	Stomatin-like protein 2, mitochondrial OS=Homo sapiens OX=9606 GN=STOML2 PE=1 SV=1	Q9UJZ1		39 kDa		unknown	0	0	4
79	TRUE	Empty	Stress-70 protein, mitochondrial OS=Homo sapiens OX=9606 GN=HSPA9 PE=1 SV=2	P38646		74 kDa	TRUE	unknown	6	6	28
504	TRUE	Empty	Stress-induced-phosphoprotein 1 OS=Homo sapiens OX=9606 GN=STIP1 PE=1 SV=1	P31948		63 kDa		unknown	0	0	10
1707	TRUE	Empty	Stromal interaction molecule 1 OS=Homo sapiens OX=9606 GN=STIM1 PE=1 SV=3	Q13586		77 kDa		unknown	0	0	3
1832	TRUE	Empty	Stromelysin-1 OS=Homo sapiens OX=9606 GN=MMP3 PE=1 SV=2	P08254		54 kDa		unknown	0	0	2
893	TRUE	Empty	Structural maintenance of chromosomes protein 1A OS=Homo sapiens OX=9606 GN=SMC1A PE=1 SV=2	Q14683		143 kDa	TRUE	unknown	0	0	6
1421	TRUE	Empty	Succinate--CoA ligase [ADP-forming] subunit beta, mitochondrial OS=Homo sapiens OX=9606 GN=SUCLA2 PE=1 SV=3	Q9P2R7		50 kDa		unknown	0	0	3
1594	TRUE	Empty	Succinate--CoA ligase [GDP-forming] subunit beta, mitochondrial OS=Homo sapiens OX=9606 GN=SUCLG2 PE=1 SV=2	Q96I99		47 kDa		unknown	0	0	2
913	TRUE	Empty	Succinyl-CoA:3-ketoacid coenzyme A transferase 1, mitochondrial OS=Homo sapiens OX=9606 GN=OXCT1 PE=1 SV=1	P55809		56 kDa		unknown	0	0	6
1179	TRUE	Empty	Sulfide:quinone oxidoreductase, mitochondrial OS=Homo sapiens OX=9606 GN=SQOR PE=1 SV=1	Q9Y6N5		50 kDa		unknown	0	0	4
1218	TRUE	Empty	SUMO-activating enzyme subunit 1 OS=Homo sapiens OX=9606 GN=SAE1 PE=1 SV=1	Q9UBE0		38 kDa		unknown	0	0	5
951	TRUE	Empty	Superoxide dismutase [Cu-Zn] OS=Homo sapiens OX=9606 GN=SOD1 PE=1 SV=2	P00441		16 kDa		unknown	0	0	6
136	TRUE	Empty	Superoxide dismutase [Mn], mitochondrial OS=Homo sapiens OX=9606 GN=SOD2 PE=1 SV=3	P04179		25 kDa		unknown	2	0	27
1259	TRUE	Empty	Surfeit locus protein 4 OS=Homo sapiens OX=9606 GN=SURF4 PE=1 SV=3	O15260		30 kDa		unknown	0	0	5
213	TRUE	Empty	Synaptic vesicle membrane protein VAT-1 homolog OS=Homo sapiens OX=9606 GN=VAT1 PE=1 SV=2	Q99536		42 kDa		unknown	3	4	14
1459	TRUE	Empty	Syntaxin-12 OS=Homo sapiens OX=9606 GN=STX12 PE=1 SV=1	Q86Y82		32 kDa		unknown	0	0	3
1665	TRUE	Empty	Syntaxin-7 OS=Homo sapiens OX=9606 GN=STX7 PE=1 SV=4	O15400		30 kDa		unknown	0	0	3
1530	TRUE	Empty	Syntaxin-binding protein 1 OS=Homo sapiens OX=9606 GN=STXBP1 PE=1 SV=1	P61764		68 kDa		unknown	0	0	2
1402	TRUE	Empty	Syntenin-1 OS=Homo sapiens OX=9606 GN=SDCBP PE=1 SV=1	O00560		32 kDa		unknown	0	0	3
41	TRUE	Empty	Talin-1 OS=Homo sapiens OX=9606 GN=TLN1 PE=1 SV=3	Q9Y490		270 kDa	TRUE	unknown	5	8	55
635	TRUE	Empty	TAR DNA-binding protein 43 OS=Homo sapiens OX=9606 GN=TARDBP PE=1 SV=1	Q13148		45 kDa		unknown	3	3	2
360	TRUE	Empty	T-complex protein 1 subunit alpha OS=Homo sapiens OX=9606 GN=TCP1 PE=1 SV=1	P17987		60 kDa		unknown	2	3	10
227	TRUE	Empty	T-complex protein 1 subunit beta OS=Homo sapiens OX=9606 GN=CCT2 PE=1 SV=4	P78371		57 kDa		unknown	3	3	16
368	TRUE	Empty	T-complex protein 1 subunit delta OS=Homo sapiens OX=9606 GN=CCT4 PE=1 SV=4	P50991		58 kDa	TRUE	unknown	0	2	11
428	TRUE	Empty	T-complex protein 1 subunit epsilon OS=Homo sapiens OX=9606 GN=CCT5 PE=1 SV=1	P48643		60 kDa		unknown	0	0	15
447	TRUE	Empty	T-complex protein 1 subunit eta OS=Homo sapiens OX=9606 GN=CCT7 PE=1 SV=2	Q99832		59 kDa		unknown	0	0	10
254	TRUE	Empty	T-complex protein 1 subunit gamma OS=Homo sapiens OX=9606 GN=CCT3 PE=1 SV=4	P49368		61 kDa		unknown	3	3	13
260	TRUE	Empty	T-complex protein 1 subunit theta OS=Homo sapiens OX=9606 GN=CCT8 PE=1 SV=4	P50990		60 kDa		unknown	2	0	15
202	TRUE	Empty	T-complex protein 1 subunit zeta OS=Homo sapiens OX=9606 GN=CCT6A PE=1 SV=3	P40227		58 kDa	TRUE	unknown	4	2	16
112	TRUE	Empty	Tenascin OS=Homo sapiens OX=9606 GN=TNC PE=1 SV=3	P24821		241 kDa		unknown	0	0	35
1150	TRUE	Empty	Testis-expressed protein 10 OS=Homo sapiens OX=9606 GN=TEX10 PE=1 SV=2	Q9NXF1		106 kDa		unknown	0	3	0
1283	TRUE	Empty	TGGT1_209880-t26_1-p1-DECOY	TGGT1_209880-t26_1-p1-DECOY		?		unknown	0	0	4
1869	TRUE	Empty	TGGT1_260270-t26_1-p1-DECOY	TGGT1_260270-t26_1-p1-DECOY		?		unknown	0	0	2
1820	TRUE	Empty	TGGT1_260380-t26_1-p1-DECOY	TGGT1_260380-t26_1-p1-DECOY		?		unknown	0	0	2
1142	TRUE	Empty	TGGT1_264670-t26_1-p1-DECOY	TGGT1_264670-t26_1-p1-DECOY		?		unknown	0	0	2
1862	TRUE	Empty	TGGT1_313360-t26_1-p1-DECOY	TGGT1_313360-t26_1-p1-DECOY		?		unknown	0	0	2
1830	TRUE	Empty	TGGT1_315860-t26_1-p1-DECOY	TGGT1_315860-t26_1-p1-DECOY		?		unknown	0	0	3
1073	TRUE	Empty	Thioredoxin domain-containing protein 12 OS=Homo sapiens OX=9606 GN=TXNDC12 PE=1 SV=1	O95881		19 kDa		unknown	0	0	5
314	TRUE	Empty	Thioredoxin domain-containing protein 5 OS=Homo sapiens OX=9606 GN=TXNDC5 PE=1 SV=2	Q8NBS9		48 kDa		unknown	0	0	15
648	TRUE	Empty	Thioredoxin OS=Homo sapiens OX=9606 GN=TXN PE=1 SV=3	P10599		12 kDa		unknown	5	6	0
1175	TRUE	Empty	Thioredoxin reductase 1, cytoplasmic OS=Homo sapiens OX=9606 GN=TXNRD1 PE=1 SV=3	Q16881		71 kDa		unknown	0	0	4
334	TRUE	Empty	Thioredoxin-dependent peroxide reductase, mitochondrial OS=Homo sapiens OX=9606 GN=PRDX3 PE=1 SV=3	P30048		28 kDa		unknown	0	0	14
657	TRUE	Empty	Thioredoxin-like protein 1 OS=Homo sapiens OX=9606 GN=TXNL1 PE=1 SV=3	O43396		32 kDa		unknown	0	0	6
1713	TRUE	Empty	Thioredoxin-related transmembrane protein 1 OS=Homo sapiens OX=9606 GN=TMX1 PE=1 SV=1	Q9H3N1		32 kDa		unknown	0	0	2
646	TRUE	Empty	THO complex subunit 4 OS=Homo sapiens OX=9606 GN=ALYREF PE=1 SV=3	Q86V81		27 kDa		unknown	0	0	8
1194	TRUE	Empty	Threonine--tRNA ligase 1, cytoplasmic OS=Homo sapiens OX=9606 GN=TARS1 PE=1 SV=3	P26639		83 kDa		unknown	0	0	4
381	TRUE	Empty	Thrombospondin-1 OS=Homo sapiens OX=9606 GN=THBS1 PE=1 SV=2	P07996		129 kDa		unknown	0	0	13
1730	TRUE	Empty	THUMP domain-containing protein 1 OS=Homo sapiens OX=9606 GN=THUMPD1 PE=1 SV=2	Q9NXG2		39 kDa		unknown	0	0	2
1102	TRUE	Empty	Thy-1 membrane glycoprotein OS=Homo sapiens OX=9606 GN=THY1 PE=1 SV=2	P04216		18 kDa		unknown	0	0	5
1813	TRUE	Empty	Thymidylate kinase OS=Homo sapiens OX=9606 GN=DTYMK PE=1 SV=4	P23919		24 kDa		unknown	0	0	2
1136	TRUE	Empty	Thyroid hormone receptor-associated protein 3 OS=Homo sapiens OX=9606 GN=THRAP3 PE=1 SV=2	Q9Y2W1		109 kDa		unknown	0	0	3
374	TRUE	Empty	Tight junction-associated protein 1 OS=Homo sapiens OX=9606 GN=TJAP1 PE=1 SV=1	Q5JTD0		62 kDa		unknown	7	7	0
1795	TRUE	Empty	Torsin-1A-interacting protein 1 OS=Homo sapiens OX=9606 GN=TOR1AIP1 PE=1 SV=2	Q5JTV8		66 kDa		unknown	0	0	3
511	TRUE	Empty	Transaldolase OS=Homo sapiens OX=9606 GN=TALDO1 PE=1 SV=2	P37837		38 kDa		unknown	0	0	10
541	TRUE	Empty	Transcription factor BTF3 OS=Homo sapiens OX=9606 GN=BTF3 PE=1 SV=1	P20290		22 kDa		unknown	0	0	8
559	TRUE	Empty	Transcription intermediary factor 1-beta OS=Homo sapiens OX=9606 GN=TRIM28 PE=1 SV=5	Q13263		89 kDa		unknown	0	0	10
309	TRUE	Empty	Transferrin receptor protein 1 OS=Homo sapiens OX=9606 GN=TFRC PE=1 SV=2	P02786		85 kDa		unknown	0	0	14
995	TRUE	Empty	Transformer-2 protein homolog beta OS=Homo sapiens OX=9606 GN=TRA2B PE=1 SV=1	P62995		34 kDa		unknown	0	0	3
741	TRUE	Empty	Transforming protein RhoA OS=Homo sapiens OX=9606 GN=RHOA PE=1 SV=1	P61586		22 kDa	TRUE	unknown	0	0	6
325	TRUE	Empty	Transgelin OS=Homo sapiens OX=9606 GN=TAGLN PE=1 SV=4	Q01995		23 kDa		unknown	3	3	10
219	TRUE	Empty	Transgelin-2 OS=Homo sapiens OX=9606 GN=TAGLN2 PE=1 SV=3	P37802		22 kDa		unknown	2	3	18
54	TRUE	Empty	Transitional endoplasmic reticulum ATPase OS=Homo sapiens OX=9606 GN=VCP PE=1 SV=4	P55072		89 kDa	TRUE	unknown	5	4	45
194	TRUE	Empty	Transketolase OS=Homo sapiens OX=9606 GN=TKT PE=1 SV=3	P29401		68 kDa		unknown	2	2	19
379	TRUE	Empty	Translationally-controlled tumor protein OS=Homo sapiens OX=9606 GN=TPT1 PE=1 SV=1	P13693		20 kDa		unknown	0	0	14
1662	TRUE	Empty	Translin OS=Homo sapiens OX=9606 GN=TSN PE=1 SV=1	Q15631		26 kDa		unknown	0	0	3
1271	TRUE	Empty	Translocon-associated protein subunit alpha OS=Homo sapiens OX=9606 GN=SSR1 PE=1 SV=3	P43307		32 kDa		unknown	0	0	4
1207	TRUE	Empty	Translocon-associated protein subunit delta OS=Homo sapiens OX=9606 GN=SSR4 PE=1 SV=1	P51571		19 kDa		unknown	0	0	5
775	TRUE	Empty	Transmembrane emp24 domain-containing protein 10 OS=Homo sapiens OX=9606 GN=TMED10 PE=1 SV=2	P49755		25 kDa		unknown	0	0	8
[truncated: 85 more rows]
