# Supplementary material for: Cytokinetic abscission in Toxoplasma gondii is governed by protein phosphatase 2A and the daughter cell scaffold complex
Source: EMBO J. 2024 Jul 15;43(17):11. doi: 10.1038/s44318-024-00171-9 (PMC11377541; doi:10.1038/s44318-024-00171-9)
Supplement: Supplementary file 9 — Data Set EV4 [file 44318_2024_171_MOESM9_ESM.xlsx]

## Sheet: Legend
Dataset EV4 – List of primers and antibodies used in this study.

## Sheet: Primers
Oligo Name	Oligo N°	Oligo Sequence	Constructs
sgRNA DCS1 F	7819	GCGACGCCTCACAAAGTCCCCGTTTTAGAGCTAGAAATAGC	sgRNA used for the C-terminal tagging with mAID-HA3 of DCS1
sgRNA DCS1 R	4883	AACTTGACATCCCCATTTAC	sgRNA used for the C-terminal tagging with mAID-HA3 of DCS1
Cassette DCS1-mAID-HA3 F	7820	AGAGAAGCGAGCACAGGGAGCACAGGGTGTGCTAGCAAGGGCTCGGG	Primer forward used for the PCR cassette amplification to generate DCS1-maid-HA parasites
Cassette DCS1-mAID-HA3 R	7821	ACCGGACAAGCGGCGGTGCAGAGGTGTGACATACGACTCACTATAGGG	Primer reverse used for the PCR cassette amplification to generate DCS1-maid-HA parasites
integration DCS1-mAID-HA3 5' F	8042	ACGTCCCTCGACACGATGAG
integration DCS1-mAID-HA3 5' R	8530	CAGCGTAGTCCGGGACGTCGTAC
integration DCS1-mAID-HA3 3' F	2581	GCCCACGACAGCAGACAACTTTCC
integration DCS1-mAID-HA3 3' R	7867	ACCACATGAGCATCTGCGTAGGTC
GAPM1a-mScarlet C-term tagging F	10737	GCTGCTGCGGAGCAGGCTCAGGCTTGCCTGTCCTGCAGATCCGTGTCCAAGGGTGAGG	Primer forward used for the PCR cassette amplification to generate GAPM1a-mScarlet fluorescent parasites
GAPM1a-mScarlet C-term tagging R	10738	GCACGGCCTCCAGTTACTGTCGCTTCTCCTGTTCACCACaatacgactcactatagggcg	Primer reverse used for the PCR cassette amplification to generate GAPM1a-mScarlet fluorescent parasites
sgRNA GAPM1a F	9821	AAAGGCTAATTAGCAAGCACGTTTTAGAGCTAGAAATAGC	sgRNA used for the C-terminal tagging og GAPM1a
sgRNA GAPM1a R	4883	AACTTGACATCCCCATTTAC	sgRNA used for the C-terminal tagging og GAPM1a
sgRNA DCS2 (TGGT1_231790) F	11246	AAGTTGTCTTCGGGTGCAGAACCTATG	sgRNA used for the C-terminal tagging with mAID-HA3 of DCS2
sgRNA DCS2 (TGGT1_231790) R	11247	AAAACATAGGTTCTGCACCCGAAGACA	sgRNA used for the C-terminal tagging with mAID-HA3 of DCS2
Cassette DCS2-mAID-HA3 F	11248	TTCGACCAAACCCGGCATGAGTTCTGTGTGGCTAGCAAGGGCTCGGG	Primer forward used for the PCR cassette amplification to generate DCS2-maid-HA parasites
Cassette DCS2-mAID-HA3 R	11249	GACAATTTCTCGACTGAACTTATTCTCTTGatacgactcactataggg	Primer reverse used for the PCR cassette amplification to generate DCS2-maid-HA parasites
integration DCS2-mAID-HA3 5' F	11320	CCGAACACCACGTAGGCAGGC
integration DCS2-mAID-HA3 5' R	8530	CAGCGTAGTCCGGGACGTCGTAC
sgRNA PP2A-B2 (TGGT1_200400) F	11242	AAGTTGAGAAGAACTGCGCTTGAGCGG	sgRNA used for the C-terminal tagging with mAID-HA3 of PP2A-B2
sgRNA PP2A-B2 (TGGT1_200400) R	11243	AAAACCGCTCAAGCGCAGTTCTTCTCA	sgRNA used for the C-terminal tagging with mAID-HA3 of PP2A-B2
Cassette PP2A-B2-mAID-HA3 F	11244	ATTGCGTCAGCGGAATCGACGGAGTCTGTCGCTAGCAAGGGCTCGGG	Primer forward used for the PCR cassette amplification to generate PP2A-B2-maid-HA parasites
Cassette PP2A-B2-mAID-HA3 R	11245	TTGAGACGACCCGAGTTCTCTCTGTTGGCAatacgactcactataggg	Primer reverse used for the PCR cassette amplification to generate PP2A-B2-maid-HA parasites
integration PP2A-B2-mAID-HA3 5' F	11317	AGACCAGTCGACCTGTCGACGC
integration PP2A-B2-mAID-HA3 5' R	8530	CAGCGTAGTCCGGGACGTCGTAC
DCS2-2Ty F	11395	TTC GAC CAA ACC CGG CAT GAG TTC TGT GTG GCT AGC AAG GGC TCG GG	Primer forward used for the PCR cassette amplification to generate DCS2-2Ty in DCS1-mAID-HA parasites
DCS2-2Ty R	11396	GAC AAT TTC TCG ACT GAA CTT ATT CTC TTG ATA CGA CTC ACT ATA GGG	Primer reverse used for the PCR cassette amplification to generate DCS2-2Ty in DCS1-mAID-HA parasites
sgRNA GAPM3	9052	CTAAGGGACAAGGTTGACACGTTTTAGAGCTAGAAATAGC	sgRNA used for the C-terminal tagging with mAID-HA3 of GAPM3
Cassette GAPM3-mAID-HA F	9053	CCGTTCGACTTTCCATGTTGCGTGCAGGCCGCTAGCAAGGGCTCGGG	Primer forward used for the PCR cassette amplification to generate GAPM3-maid-HA parasites
Cassette GAPM3-mAID-HA R	9054	GCGGTCTTATCACTTCAGTATTACGCTGACATACGACTCACTATAGGG	Primer reverse used for the PCR cassette amplification to generate GAPM3-maid-HA parasites
integration GAPM3-mAID-HA 5'F	12017	CACTTGGGCGTTCTTCTTCG
integration GAPM3-mAID-HA 5'R	7139	ATACATTCGCAGACGGATCGT
wt locus GAPM3	12018	tctcgacactttcgcgacg
sgRNA PP2A-C2 F	11890	AAGTTgTTCGTCGGCGCGAGTCTTGTG	sgRNA used for the C-terminal tagging with U1 of PP2A-C2
sgRNA PP2A-C2 R	11891	AAAACACAAGACTCGCGCCGACGAAcA	sgRNA used for the C-terminal tagging with U1 of PP2A-C2
Cassette PP2A-C2-U1 F	11896	CAAGTGCGTTCCCTTCCCGACTATTTCCTGCGGAGAGTGGCGCatgcaTTGGAG	Primer forward used for the PCR cassette amplification to generate iKD-PP2A-C2 parasites
Cassette PP2A-C2-U1 R	11897	TTCGTAAGGCTACCAAAACTCGGCTTTGTCCAGGAAACAGCTATGACCATGATTACGCCA	Primer reverse used for the PCR cassette amplification to generate iKD-PP2A-C2 parasites
integration PP2A-C2-U1 5'F	11999	GCGAGCAGTCAGTTGTTGCATG
integration PP2A-C2-U1 5'R	4610	CGAGCGGCGTCGCTCAG	combined with 11999 to amplify the recombinant locus
wt locus PP2A-C2	12000	cccgggagacaatatggttcg	combined with 11999 to amplify the WT locus
sgRNA PP2A-A2 F	11657	AAGTTGTGTTCGCACAGCGAAGACCAG	gRNA Nterm PP2A-A2 forward
sgRNA PP2A-A2 R	11658	AAAACTGGTCTTCGCTGTGCGAACACA	gRNA NtermPP2A-A2 reverse
Cassette PP2A-A2-U1 F	11659	CTCCGTCATCTTCTCCCCCCTCTCCTCTTCcatgtttgcggatccgggg	Primer forward used for the PCR cassette amplification to generate Tati-myc-PP2A-A2
Cassette PP2A-A2-U1 R	11660	AGAAGGCAGCGGCAGATGAGCTGCAGACGCCAGGTCCTCCTCGGAGATGA	Primer reverse used for the PCR cassette amplification to generate Tati-myc-PP2A-A2
Integration PP2A-A2 F	12019	CGATGTGAAGCGGTGGAGCC
Integration PP2A-A2 R	3596	GGCCTTCGATACCGACTTCATTGAG
sgRNA MyoI F	11826	AAGTTATTCAGAATCACAAACTGTCG	sgRNA used for the C-terminal tagging with 2Ty of MyoI
sgRNA MyoI R	11827	AAAACGACAGTTTGTGATTCTGAATA	sgRNA used for the C-terminal tagging with 2Ty of MyoI
Cassette MyoI-2Ty F	11828	TGCGCGGCCGCGCACATTCGTCCAGTGGGGGCTAGCAAGGGCTCGGG	Primer forward used for the PCR cassette amplification to generate MyoI-Ty parasites
Cassette MyoI-2Ty R	11829	CGGGCCAGTGCCTCCGTTTCTGCTTGGTGCCatacgactcactataggg	Primer reverse used for the PCR cassette amplification to generate MyoI-2Ty parasites

## Sheet: ab dilution
		IFA	U-ExM	WB
HA	rat	1/1000			clone 3F10 Roche
HA	rabbit		1/500	1/1000	clone H6908 Sigma-Aldrich
IMC1	rabbit	1/2000		1/1000	(Frenal et al. 2014)
ISP1	mouse	1/2000			(Beck et al., 2010) a generous gift from Dr P. Bradley
Actub	mouse		1/500		Santa Cruz Biotechnology sc-23950
α-tubulin	mouse		1/250		(Lentini et al., 2021)
β-tubulin	mouse		1/250		(Lentini et al., 2021)
GRA3	mouse hybridoma	1/10			kind gift from Dr. JF Dubremetz
GAP45	rabbit	1/10000		1/10000	(Frenal et al. 2010)
ARO	rabbit	1/2000			(Mueller et al. 2013)
MIC2	mouse hybridoma	1/10			hybridoma, generous gift from Dr V. carruthers
SAG1	mouse hybridoma	1/10			(Couvreur et al. 1988) hybridoma T4 1E5
SAG1	rabbit	1/1000	1/500		(Dos Santos Pacheco et al. 2022)
MLC1	rabbit	1/200			(Herm-gotz et al. 2002)
AtrX1	mouse	1/3000			(Liu et al. 2013) generous gift from Dr. K. Hu
Ty	rabbit	1/1000			(Uboldi et al. 2015) kind gift from Dr. CJ. Tonkin
MORN1	rabbit	1/1000			(Gubbels et al. 2006) kind gift from Dr. B. Striepen
Actin	mouse	1/10		1/10	(Herm-gotz et al. 2002)
catalase	mouse			1/2000	(Ding et al. 2000)
Centrin 1	rabbit	1/1000			Kerafast EBC004
ROM4	rabbit	1/1000			(Sheiner et al. 2008)
myc	mouse	1/50		1/50	M5546 ascite clone 9E10, Sigma-Aldrich
Ty	mouse	1/50		1/50	MA5-23513, clone BB2 available at ThermoFisher
References
Beck, J. R. et al. (2010) ‘A Novel Family of Toxoplasma IMC Proteins Displays a Hierarchical Organization and Functions in Coordinating Parasite Division’, PLoS Pathogens, 6(9). doi: 10.1371/journal.ppat.1001094.
Couvreur, G. et al. (1988) ‘Surface antigens of Toxoplasma gondii’, Parasites and Vectors, 97, pp. 1–10.
Ding, M. et al. (2000) ‘Toxoplasma gondii catalase : are there peroxisomes in Toxoplasma ?’, Journal of cell science, 2419, pp. 2409–2419.
Frénal, K. et al. (2010) ‘Functional dissection of the apicomplexan glideosome molecular architecture’, Cell Host and Microbe, 8(4), pp. 343–357. doi: 10.1016/j.chom.2010.09.002.
Frénal, K. et al. (2014) ‘Plasticity between MyoC- and MyoA-glideosomes: an example of functional compensation in Toxoplasma gondii invasion’, PLoS pathogens, 10(10), p. e1004504. doi: 10.1371/journal.ppat.1004504.
Gubbels, M. J. et al. (2006) ‘A MORN-repeat protein is a dynamic component of the Toxoplasma gondii cell division apparatus’, Journal of Cell Science, 119(11), pp. 2236–2245. doi: 10.1242/jcs.02949.
Herm-gotz, A. et al. (2002) ‘Toxoplasma gondii myosin A and its light chain : a fast , single-headed , plus-end-directed motor’, EMBO Journal, 21(9), pp. 2149–2158.
Lentini, G. et al. (2021) ‘Structural insights into an atypical secretory pathway kinase crucial for Toxoplasma gondii invasion’, Nature Communications. Springer US, (12:3788). doi: 10.1038/s41467-021-24083-y.
Liu, J. et al. (2013) ‘Novel Thioredoxin-like proteins are components of a protein complex coating the cortical microtubules of Toxoplasma gondii’, Eukaryotic Cell, 12(12), pp. 1588–1599. doi: 10.1128/EC.00082-13.
Mueller, C. et al. (2013) ‘The toxoplasma protein ARO mediates the apical positioning of rhoptry organelles, a prerequisite for host cell invasion’, Cell Host and Microbe, 13(3), pp. 289–301. doi: 10.1016/j.chom.2013.02.001.
Dos Santos Pacheco, N. et al. (2022) ‘Conoid extrusion regulates glideosome assembly to control motility and invasion in Apicomplexa’, Nature Microbiology. Springer US, 7(11), pp. 1777–1790. doi: 10.1038/s41564-022-01212-x.
Uboldi, A. D. et al. (2015) ‘Regulation of Starch Stores by a Ca2+-Dependent Protein Kinase Is Essential for Viable Cyst Development in Toxoplasma gondii’, Cell Host and Microbe. Elsevier Inc., 18(6), pp. 670–681. doi: 10.1016/j.chom.2015.11.004.
Sheiner, L. et al. (2008) 'Identification of trafficking determinants for polytopic rhomboid proteases in Toxoplasma gondii', Traffic 2008 May;9(5):665-77. doi: 10.1111/j.1600-0854.2008.00736.x. Epub 2008 Mar 10.
