# Supplementary material for: Cytokinetic abscission in Toxoplasma gondii is governed by protein phosphatase 2A and the daughter cell scaffold complex
Source: EMBO J. 2024 Jul 15;43(17):11. doi: 10.1038/s44318-024-00171-9 (PMC11377541; doi:10.1038/s44318-024-00171-9)
Supplement: Supplementary file 10 — Source data Fig. 1 [file 44318_2024_171_MOESM10_ESM.zip]

Archive with 25 entries (17 files):
- Figure 1/
- Figure 1/1A/
- Figure 1/1A/WB_DSC1mAIDHA_HA.tif
- Figure 1/1B/
- Figure 1/1B/i/
- Figure 1/1B/ii/
- Figure 1/1B/iii/
- Figure 1/1B/iii/HA-MAX.tif
- Figure 1/1B/iii/IMC1-MAX.tif
- Figure 1/1B/iii/ISP1-MAX.tif
- Figure 1/1B/ii/HA-MAX.tif
- Figure 1/1B/ii/IMC1-MAX.tif
- Figure 1/1B/ii/ISP1-MAX.tif
- Figure 1/1B/iv/
- Figure 1/1B/iv/MAX_HA.tif
- Figure 1/1B/iv/MAX_IMC1.tif
- Figure 1/1B/iv/MAX_ISP1.tif
- Figure 1/1B/i/HA-MAX.tif
- Figure 1/1B/i/IMC1-MAX.tif
- Figure 1/1B/i/ISP1-MAX.tif
- Figure 1/1C/
- Figure 1/1C/1-AcTub-MAX.tif
- Figure 1/1C/1-HA-MAX.tif
- Figure 1/1C/2-AcTub-SUM.tif
- Figure 1/1C/2-HA-SUM.tif
