# Supplementary material for: Cytokinetic abscission in Toxoplasma gondii is governed by protein phosphatase 2A and the daughter cell scaffold complex
Source: EMBO J. 2024 Jul 15;43(17):11. doi: 10.1038/s44318-024-00171-9 (PMC11377541; doi:10.1038/s44318-024-00171-9)
Supplement: Supplementary file 11 — Source data Fig. 2 [file 44318_2024_171_MOESM11_ESM.zip]

Archive with 47 entries (32 files):
- Figure 2/
- Figure 2/2A/
- Figure 2/2A/WB_DSC1mAIDHA_HA_CAT_KD.tif
- Figure 2/2B/
- Figure 2/2B/DCS1_PlaqueAssay.tif
- Figure 2/2C/
- Figure 2/2C/DCS1_quantif_PlaqueAssay.xlsx
- Figure 2/2D/
- Figure 2/2D/DCS1_growth.xlsx
- Figure 2/2E/
- Figure 2/2E/DCS1_quantif_Egress.xlsx
- Figure 2/2F/
- Figure 2/2F/DCS1 +IAA/
- Figure 2/2F/DCS1 +IAA/GAP45-MAX_A23187.tif
- Figure 2/2F/DCS1 +IAA/GRA3-MAX_A23187.tif
- Figure 2/2F/DCS1 +IAA/Thumbs.db
- Figure 2/2F/DCS1 -IAA/
- Figure 2/2F/DCS1 -IAA/GAP45-MAX_A23187.tif
- Figure 2/2F/DCS1 -IAA/GRA3-MAX_A23187.tif
- Figure 2/2F/DCS1 -IAA/Thumbs.db
- Figure 2/2F/Tir1 +IAA/
- Figure 2/2F/Tir1 +IAA/GAP45-MAX_A23187.tif
- Figure 2/2F/Tir1 +IAA/GRA3-MAX_A23187.tif
- Figure 2/2F/Tir1 +IAA/Thumbs.db
- Figure 2/2F/Tir1 -IAA/
- Figure 2/2F/Tir1 -IAA/GAP45-MAX_A23187.tif
- Figure 2/2F/Tir1 -IAA/GRA3-MAX_A23187.tif
- Figure 2/2F/Tir1 -IAA/Thumbs.db
- Figure 2/2G/
- Figure 2/2G/SAG1_MAX_DCS1+IAA.tif
- Figure 2/2G/SAG1_MAX_DCS1-IAA.tif
- Figure 2/2G/SAG1_MAX_TIR1+IAA.tif
- Figure 2/2G/SAG1_MAX_TIR1-IAA.tif
- Figure 2/2H/
- Figure 2/2H/DCS1_quantifGliding.xlsx
- Figure 2/2I/
- Figure 2/2I/DCS1_quantifInvasion.xlsx
- Figure 2/2J/
- Figure 2/2J/GAP45_DCS1_+IAA_66hpi.tif
- Figure 2/2J/GAP45_DCS1_-IAA_66hpi.tif
- Figure 2/2J/GAP45_Tir1_+IAA_66hpi.tif
- Figure 2/2J/GAP45_Tir1_-IAA_66hpi.tif
- Figure 2/2J/GRA3_DCS1_+IAA_66hpi.tif
- Figure 2/2J/GRA3_DCS1_-IAA_66hpi.tif
- Figure 2/2J/GRA3_Tir1_+IAA_66hpi.tif
- Figure 2/2J/GRA3_Tir1_-IAA_66hpi.tif
- Figure 2/2J/Thumbs.db
