# Supplementary material for: Cytokinetic abscission in Toxoplasma gondii is governed by protein phosphatase 2A and the daughter cell scaffold complex
Source: EMBO J. 2024 Jul 15;43(17):11. doi: 10.1038/s44318-024-00171-9 (PMC11377541; doi:10.1038/s44318-024-00171-9)
Supplement: Supplementary file 11 — Source data Fig. 2 [file 44318_2024_171_MOESM11_ESM.zip › Figure 2/2C/DCS1_quantif_PlaqueAssay.xlsx]

## Sheet: Fig 2C
Fig 2C - Quantification plaque assay
Replicate N1
Tir1 (- IAA)		Tir1 (+ IAA)		DCS1-mAID-HA3 (- IAA)		DCS1-mAID-HA3 (+ IAA)				%
1	752	1	666	1	916	1	51		Tir1 (- IAA)	100
2	843	2	733	2	1651	2	16		Tir1 (+ IAA)	97.1574
3	809	3	1063	3	693	3	59		DCS1-mAID-HA3 (- IAA)	106.935
4	1390	4	1323	4	455	4	153		DCS1-mAID-HA3 (+ IAA)	6.21613
5	556	5	883	5	545	5	45
6	627	6	1208	6	1948	6	35
7	949	7	732	7	617	7	57
8	920	8	790	8	1220	8	51
9	1062	9	651	9	900	9	67
10	1133	10	735	10	723	10	28
Average	904.1	Average	878.4	Average	966.8	Average	56.2
Replicate N2
Tir1 (- IAA)		Tir1 (+ IAA)		DCS1-mAID-HA3 (- IAA)		DCS1-mAID-HA3 (+ IAA)				%
1	917	1	762	1	1167	1	176		Tir1 (- IAA)	100
2	685	2	964	2	369	2	152		Tir1 (+ IAA)	101.237
3	402	3	944	3	317	3	45		DCS1-mAID-HA3 (- IAA)	104.231
4	423	4	445	4	860	4	97		DCS1-mAID-HA3 (+ IAA)	18.3475
5	441	5	532	5	1093	5	93
6	874	6	696	6	599	6	100
7	764	7	1368	7	762	7	129
8	875	8	801	8	743	8	169
9	1112	9	671	9	1238	9	257
10	1023	10	426	10	686	10	161
Average	751.6	Average	760.9	Average	783.4	Average	137.9
Replicate N3
Tir1 (-IAA)		Tir1 (+ IAA)		DCS1-mAID-HA3 (- IAA)		DCS1-mAID-HA3 (+ IAA)				%
1	1134	1	676	1	1195	1	115		Tir1 (- IAA)	100
2	857	2	836	2	1068	2	104		Tir1 (+ IAA)	100.972
3	758	3	836	3	895	3	161		DCS1-mAID-HA3 (- IAA)	112.008
4	754	4	977	4	710	4	174		DCS1-mAID-HA3 (+ IAA)	14.0434
5	800	5	877	5	1200	5	72
6	1176	6	1093	6	832	6	147
7	984	7	920	7	949	7	181
8	848	8	889	8	748	8	64
9	820	9	847	9	877	9	114
10	713	10	979	10	1432	10	110
Average	884.4	Average	893	Average	990.6	Average	124.2
