# Supplementary material for: Cytokinetic abscission in Toxoplasma gondii is governed by protein phosphatase 2A and the daughter cell scaffold complex
Source: EMBO J. 2024 Jul 15;43(17):11. doi: 10.1038/s44318-024-00171-9 (PMC11377541; doi:10.1038/s44318-024-00171-9)
Supplement: Supplementary file 11 — Source data Fig. 2 [file 44318_2024_171_MOESM11_ESM.zip › Figure 2/2D/DCS1_growth.xlsx]

## Sheet: Fig 2D
Fig 2D- Quantification intracellular growth
raw count	Tir1 (-IAA)							Tir1 (+IAA)							DCS1-mAID-HA3 (-IAA)							DCS1-mAID-HA3 (+IAA)
# parasite per vacuole	2	4	8	16	32	odd	Total	2	4	8	16	32	odd	Total	2	4	8	16	32	odd	Total	2	4	8	16	32	odd	Total
Replicate N1	21	29	48	13	1	2	114	8	31	55	14	1	0	109	14	42	52	16	0	3	127	25	47	44	6	0	3	125
	20	40	46	5	1	2	114	12	46	56	11	0	0	125	14	39	63	12	3	2	133	25	39	42	7	0	3	116
Replicate N2	17	37	52	12	0	2	120	14	43	52	10	1	0	120	9	36	55	10	0	0	110	10	39	58	9	0	1	117
	15	38	49	11	0	1	114	8	43	50	7	0	1	109	10	38	59	10	0	1	118	12	40	52	8	0	3	115
Replicate N3	30	50	56	10	0	0	146	29	42	40	11	0	0	122	20	38	38	10	0	0	106	30	49	42	6	0	0	127
	19	38	44	7	0	1	109	34	43	51	11	0	0	139	21	43	44	13	0	1	122	21	45	37	10	0	0	113
%	Tir1 (-IAA)							Tir1 (+IAA)							DCS1-mAID-HA3 (-IAA)							DCS1-mAID-HA3 (+IAA)
# parasite per vacuole	2	4	8	16	32	odd	Total	2	4	8	16	32	odd	Total	2	4	8	16	32	odd	Total	2	4	8	16	32	odd	Total
Replicate N1	18.4211	25.4386	42.1053	11.4035	0.877193	1.75439	100	7.33945	28.4404	50.4587	12.844	0.917431	0	100	11.0236	33.0709	40.9449	12.5984	0	2.3622	100	20	37.6	35.2	4.8	0	2.4	100
	17.5439	35.0877	40.3509	4.38596	0.877193	1.75439	100	9.6	36.8	44.8	8.8	0	0	100	10.5263	29.3233	47.3684	9.02256	2.25564	1.50376	100	21.5517	33.6207	36.2069	6.03448	0	2.58621	100
Replicate N2	14.1667	30.8333	43.3333	10	0	1.66667	100	11.6667	35.8333	43.3333	8.33333	0.833333	0	100	8.18182	32.7273	50	9.09091	0	0	100	8.54701	33.3333	49.5726	7.69231	0	0.854701	100
	13.1579	33.3333	42.9825	9.64912	0	0.877193	100	7.33945	39.4495	45.8716	6.42202	0	0.917431	100	8.47458	32.2034	50	8.47458	0	0.847458	100	10.4348	34.7826	45.2174	6.95652	0	2.6087	100
Replicate N3	20.5479	34.2466	38.3562	6.84932	0	0	100	23.7705	34.4262	32.7869	9.01639	0	0	100	18.8679	35.8491	35.8491	9.43396	0	0	100	23.622	38.5827	33.0709	4.72441	0	0	100
	17.4312	34.8624	40.367	6.42202	0	0.917431	100	24.4604	30.9353	36.6906	7.91367	0	0	100	17.2131	35.2459	36.0656	10.6557	0	0.819672	100	18.5841	39.823	32.7434	8.84956	0	0	100
Average %	Tir1 (-IAA)							Tir1 (+IAA)							DCS1-mAID-HA3 (-IAA)							DCS1-mAID-HA3 (+IAA)
# parasite per vacuole	2	4	8	16	32	odd	Total	2	4	8	16	32	odd	Total	2	4	8	16	32	odd	Total	2	4	8	16	32	odd	Total
Replicate N1	17.9825	30.2632	41.2281	7.89474	0.877193	1.75439	100	8.46972	32.6202	47.6294	10.822	0.458716	0	100	10.775	31.1971	44.1567	10.8105	1.12782	1.93298	100	20.7759	35.6103	35.7034	5.41724	0	2.4931	100
Replicate N2	13.6623	32.0833	43.1579	9.82456	0	1.27193	100	9.50306	37.6414	44.6024	7.37768	0.416667	0.458716	100	8.3282	32.4653	50	8.78274	0	0.423729	100	9.4909	34.058	47.395	7.32441	0	1.7317	100
Replicate N3	18.9896	34.5545	39.3616	6.63567	0	0.458716	100	24.1155	32.6807	34.7388	8.46503	0	0	100	18.0405	35.5475	35.9573	10.0448	0	0.409836	100	21.1031	39.2028	32.9071	6.78698	0	0	100
