# Supplementary material for: Cytokinetic abscission in Toxoplasma gondii is governed by protein phosphatase 2A and the daughter cell scaffold complex
Source: EMBO J. 2024 Jul 15;43(17):11. doi: 10.1038/s44318-024-00171-9 (PMC11377541; doi:10.1038/s44318-024-00171-9)
Supplement: Supplementary file 11 — Source data Fig. 2 [file 44318_2024_171_MOESM11_ESM.zip › Figure 2/2E/DCS1_quantif_Egress.xlsx]

## Sheet: Fig 2E
Fig 2E- Quantification of ruptured vacuole (egress assay)
Replicate N1
	Tir1 (- IAA) DMSO			Tir1 (- IAA) BIPPO			Tir1 (+ IAA) DMSO			Tir1 (+ IAA) BIPPO			DCS1-mAID-HA3 (- IAA) DMSO			DCS1-mAID-HA3 (- IAA) BIPPO			DCS1-mAID-HA3 (+ IAA) DMSO			DCS1-mAID-HA3 (+ IAA) BIPPO
	Ruptured	Intact	Sum	Ruptured	Intact	Sum	Ruptured	Intact	Sum	Ruptured	Intact	Sum	Ruptured	Intact	Sum	Ruptured	Intact	Sum	Ruptured	Intact	Sum	Ruptured	Intact	Sum
Technical replicate 1	25	75	100	80	20	100	14	86	100	79	21	100	12	88	100	79	21	100	14	86	100	81	19	100
Technical replicate 2	18	82	100	82	18	100	20	80	100	94	6	100	26	74	100	91	9	100	11	89	100	79	21	100
Technical replicate 3	17	83	100	86	14	100	21	79	100	93	7	100	22	78	100	90	10	100	10	90	100	86	14	100
Average %	20	80	100	82.6667	17.3333	100	18.3333	81.6667	100	88.6667	11.3333	100	20	80	100	86.6667	13.3333	100	11.6667	88.3333	100	82	18	100
Replicate N2
	Tir1 (- IAA) DMSO			Tir1 (- IAA) BIPPO			Tir1 (+ IAA) DMSO			Tir1 (+ IAA) BIPPO			DCS1-mAID-HA3 (- IAA) DMSO			DCS1-mAID-HA3 (- IAA) BIPPO			DCS1-mAID-HA3 (+ IAA) DMSO			DCS1-mAID-HA3 (+ IAA) BIPPO
	Ruptured	Intact	Sum	Ruptured	Intact	Sum	Ruptured	Intact	Sum	Ruptured	Intact	Sum	Ruptured	Intact	Sum	Ruptured	Intact	Sum	Ruptured	Intact	Sum	Ruptured	Intact	Sum
Technical replicate 1	5	95	100	93	7	100	8	92	100	85	15	100	3	97	100	91	9	100	3	97	100	80	20	100
Technical replicate 2	15	85	100	94	6	100	7	93	100	84	16	100	5	95	100	90	10	100	1	99	100	90	10	100
Technical replicate 3	5	95	100	83	17	100	9	91	100	86	14	100	8	92	100	92	8	100	1	99	100	88	12	100
Average %	8.33333	91.6667	100	90	10	100	8	92	100	85	15	100	5.33333	94.6667	100	91	9	100	1.66667	98.3333	100	86	14	100
Replicate N3
	Tir1 (- IAA) DMSO			Tir1 (- IAA) BIPPO			Tir1 (+ IAA) DMSO			Tir1 (+ IAA) BIPPO			DCS1-mAID-HA3 (- IAA) DMSO			DCS1-mAID-HA3 (- IAA) BIPPO			DCS1-mAID-HA3 (+ IAA) DMSO			DCS1-mAID-HA3 (+ IAA) BIPPO
	Ruptured	Intact	Sum	Ruptured	Intact	Sum	Ruptured	Intact	Sum	Ruptured	Intact	Sum	Ruptured	Intact	Sum	Ruptured	Intact	Sum	Ruptured	Intact	Sum	Ruptured	Intact	Sum
Technical replicate 1	8	92	100	93	7	100	3	97	100	94	6	100	9	91	100	96	4	100	2	98	100	95	5	100
Technical replicate 2	6	94	100	94	6	100	4	96	100	97	3	100	4	96	100	97	3	100	3	97	100	96	4	100
Technical replicate 3	1	99	100	95	5	100	7	93	100	96	4	100	5	95	100	96	4	100	3	97	100	92	8	100
Average %	5	95	100	94	6	100	4.66667	95.3333	100	95.6667	4.33333	100	6	94	100	96.3333	3.66667	100	2.66667	97.3333	100	94.3333	5.66667	100
