# Supplementary material for: Cytokinetic abscission in Toxoplasma gondii is governed by protein phosphatase 2A and the daughter cell scaffold complex
Source: EMBO J. 2024 Jul 15;43(17):11. doi: 10.1038/s44318-024-00171-9 (PMC11377541; doi:10.1038/s44318-024-00171-9)
Supplement: Supplementary file 11 — Source data Fig. 2 [file 44318_2024_171_MOESM11_ESM.zip › Figure 2/2H/DCS1_quantifGliding.xlsx]

## Sheet: Fig 2H
Fig 2H - Quantification gliding
Replicate N1
	Tir1 (- IAA)	Tir1 (+ IAA)	DCS1-mAID-HA3 (- IAA)	DCS1-mAID-HA3 (+ IAA)
1- Parasite nb	61	102	44	106
1- Trail nb	40	117	45	14
2- Parasite nb	68		50
2- Trail nb	50		32
3- Parasite nb			22
3- Trail nb			16
sum parasite	129	102	116	106
sum trail	90	117	93	14
trail / parasite	0.697674	1.14706	0.801724	0.132075
Replicate N2
	Tir1 (- IAA)	Tir1 (+ IAA)	DCS1-mAID-HA3 (- IAA)	DCS1-mAID-HA3 (+ IAA)
1- Parasite nb	86	81	28	22
1- Trail nb	77	86	17	2
2- Parasite nb	17	24	31	21
2- Trail nb	16	23	25	0
3- Parasite nb			43	42
3- Trail nb			38	7
4- Parasite nb				22
4- Trail nb				1
sum parasite	103	105	102	107
sum trail	93	109	80	10
trail / parasite	0.902913	1.0381	0.784314	0.0934579
Replicate N3
	Tir1 (- IAA)	Tir1 (+ IAA)	DCS1-mAID-HA3 (- IAA)	DCS1-mAID-HA3 (+ IAA)
1- Parasite nb	65	61	58	77
1- Trail nb	40	55	45	12
2- Parasite nb	54	57	52	75
2- Trail nb	46	50	40	11
3- Parasite nb
3- Trail nb
sum parasite	119	118	110	152
sum trail	86	105	85	23
trail / parasite	0.722689	0.889831	0.772727	0.151316
