# Supplementary material for: Cytokinetic abscission in Toxoplasma gondii is governed by protein phosphatase 2A and the daughter cell scaffold complex
Source: EMBO J. 2024 Jul 15;43(17):11. doi: 10.1038/s44318-024-00171-9 (PMC11377541; doi:10.1038/s44318-024-00171-9)
Supplement: Supplementary file 11 — Source data Fig. 2 [file 44318_2024_171_MOESM11_ESM.zip › Figure 2/2I/DCS1_quantifInvasion.xlsx]

## Sheet: Fig 2I
Fig 2I Invasion
Replicate N1
	Tir1 (- IAA)			Tir1 (+ IAA)			DCS1-mAID-HA3 (- IAA)			DCS1-mAID-HA3 (+ IAA)
	IN	OUT	Sum	IN	OUT	Sum	IN	OUT	Sum	IN	OUT	Sum
Technical replicate 1	269	17	286	204	34	238	261	15	276	171	102	273
Technical replicate 2	235	20	255	251	21	272	256	24	280	201	100	301
Technical replicate 3	236	18	254	236	21	257	154	19	173	184	102	286
Average %	93.4847	6.51534	100	88.7715	11.2285	100	91.7913	8.20872	100	63.4865	36.5135	100
Replicate N2
	Tir1 (- IAA)			Tir1 (+ IAA)			DCS1-mAID-HA3 (- IAA)			DCS1-mAID-HA3 (+ IAA)
	IN	OUT	Sum	IN	OUT	Sum	IN	OUT	Sum	IN	OUT	Sum
Technical replicate 1	211	31	242	217	38	255	261	23	284	220	202	422
Technical replicate 2	241	55	296	262	50	312	259	44	303	175	151	326
Technical replicate 3	260	41	301	261	45	306	270	54	324	195	152	347
Average %	86.7844	13.2156	100	85.1961	14.8039	100	87.6174	12.3826	100	54.1643	45.8357	365
Replicate N3
	Tir1 (- IAA)			Tir1 (+ IAA)			DCS1-mAID-HA3 (- IAA)			DCS1-mAID-HA3 (+ IAA)
	IN	OUT	Sum	IN	OUT	Sum	IN	OUT	Sum	IN	OUT	Sum
Technical replicate 1	216	41	257	213	39	252	200	80	280	136	185	321
Technical replicate 2	218	52	270	207	66	273	184	67	251	128	140	268
Technical replicate 3	222	62	284	200	48	248	191	63	254	94	164	258
Average %	81.1079	18.8921	100	82.5845	17.4155	100	73.3127	26.6873	100	39.4009	60.5991	100
