# Supplementary material for: Cytokinetic abscission in Toxoplasma gondii is governed by protein phosphatase 2A and the daughter cell scaffold complex
Source: EMBO J. 2024 Jul 15;43(17):11. doi: 10.1038/s44318-024-00171-9 (PMC11377541; doi:10.1038/s44318-024-00171-9)
Supplement: Supplementary file 12 — Source data Fig. 3 [file 44318_2024_171_MOESM12_ESM.zip]

Archive with 46 entries (34 files):
- Figure 3/
- Figure 3/3A/
- Figure 3/3A/SAG1-MAX_DCS1+IAA.tif
- Figure 3/3A/SAG1-MAX_DCS1-IAA.tif
- Figure 3/3A/SAG1-MAX_Tir1+IAA.tif
- Figure 3/3A/SAG1-MAX_Tir1-IAA.tif
- Figure 3/3B/
- Figure 3/3B/DCS1_ParasiteSize.xlsx
- Figure 3/3C/
- Figure 3/3C/SAG1_MAX_DCS1+IAA_extracellular.tif
- Figure 3/3C/SAG1_MAX_DCS1-IAA_extracellular.tif
- Figure 3/3C/SAG1_MAX_Tir1+IAA_extracellular.tif
- Figure 3/3C/SAG1_MAX_Tir1-IAA_extracellular.tif
- Figure 3/3C/Tub_MAX_DCS1+IAA_extracellular.tif
- Figure 3/3C/Tub_MAX_DCS1-IAA_extracellular.tif
- Figure 3/3C/Tub_MAX_Tir1+IAA_extracellular.tif
- Figure 3/3C/Tub_MAX_Tir1-IAA_extracellular.tif
- Figure 3/3D/
- Figure 3/3D/DCS1_protrusion.xlsx
- Figure 3/3D/SAG1-MAX_protruded.tif
- Figure 3/3D/SAG1-MAX_retracted.tif
- Figure 3/3D/Tub-MAX_protruded.tif
- Figure 3/3D/Tub-MAX_retracted.tif
- Figure 3/3E/
- Figure 3/3E/DCS1_morphointracellular.xlsx
- Figure 3/3F/
- Figure 3/3F/i) individual_nondividing/
- Figure 3/3F/i) individual_nondividing/DAPI-MAX_Image 6.tif
- Figure 3/3F/i) individual_nondividing/IMC1-MAX_Image 6.tif
- Figure 3/3F/i) individual_nondividing/SAG1-MAX_Image 6.tif
- Figure 3/3F/ii) individual_dividing/
- Figure 3/3F/ii) individual_dividing/DAPI-MAX_Image 9.tif
- Figure 3/3F/ii) individual_dividing/IMC1-MAX_Image 9.tif
- Figure 3/3F/ii) individual_dividing/SAG1-MAX_Image 9.tif
- Figure 3/3F/iii) conjoined_upperpanel/
- Figure 3/3F/iii) conjoined_upperpanel/DAPI-conjoined.tif
- Figure 3/3F/iii) conjoined_upperpanel/IMC1-conjoined.tif
- Figure 3/3F/iii) conjoined_upperpanel/SAG1-conjoined.tif
- Figure 3/3F/iv) conjoined_middlepanel/
- Figure 3/3F/iv) conjoined_middlepanel/DAPI-conjoined.tif
- Figure 3/3F/iv) conjoined_middlepanel/IMC1-conjoined.tif
- Figure 3/3F/iv) conjoined_middlepanel/SAG1-conjoined.tif
- Figure 3/3F/v) coma_lowerpanel/
- Figure 3/3F/v) coma_lowerpanel/DAPI-coma-shaped.tif
- Figure 3/3F/v) coma_lowerpanel/IMC1-coma-shaped.tif
- Figure 3/3F/v) coma_lowerpanel/SAG1-coma-shaped.tif
