# Supplementary material for: Cytokinetic abscission in Toxoplasma gondii is governed by protein phosphatase 2A and the daughter cell scaffold complex
Source: EMBO J. 2024 Jul 15;43(17):11. doi: 10.1038/s44318-024-00171-9 (PMC11377541; doi:10.1038/s44318-024-00171-9)
Supplement: Supplementary file 12 — Source data Fig. 3 [file 44318_2024_171_MOESM12_ESM.zip › Figure 3/3B/DCS1_ParasiteSize.xlsx]

## Sheet: Fig 3B
Fig 3B_quantifParasiteSize
Replicate N1													Replicate N2													Replicate N3
Tir1 -IAA (1)	width	length	Tir1 +IAA (1)	width	length	DCS1 -IAA	width	length	DCS1 +IAA	width	length		Tir1 -IAA (1)	width	length	Tir1 +IAA (1)	width	length	DCS1 -IAA	width	length	DCS1 +IAA	width	length		Tir1 -IAA (1)	width	length	Tir1 +IAA (1)	width	length	DCS1 -IAA	width	length	DCS1 +IAA	width	length
1	1.588	6.583	1	1.431	5.06	1	2.103	6.496	1	4.275	4.744		1	1.6	6.613	1	3.087	6.317	1	2.821	6.748	1	2.074	4.085		1	2.359	6.45	1	2.219	6.462	1	2.219	7.039	1	2.263	4.633
2	1.998	6.432	2	2.39	6.576	2	2.024	5.824	2	2.043	4.054		2	1.83	6.386	2	2.314	6.622	2	1.995	4.8	2	3.527	6.95		2	1.896	4.963	2	2.61	6.552	2	2.807	7.192	2	2.263	2.95
3	1.906	5.522	3	1.83	5.921	3	2.551	6.413	3	3.158	3.725		3	2.367	6.386	3	2.386	6.049	3	2.382	5.164	3	2.128	4.979		3	2.084	6.451	3	2.024	4.978	3	2.11	5.641	3	2.588	4.293
4	2.269	6.119	4	2.423	6.229	4	2.597	6.414	4	1.403	4.272		4	2.681	5.44	4	2.465	6.413	4	2.219	7.224	4	3.678	5.429		4	1.927	6.395	4	1.696	5.683	4	1.872	6.2	4	2.95	5.06
5	2.382	6.986	5	2.072	6.216	5	1.615	5.274	5	2.672	5.177		5	2.39	6.556	5	2.219	5.24	5	1.83	5.021	5	3.023	4.375		5	2.009	5.344	5	2.263	5.645	5	2.414	6.351	5	2.821	3.472
6	1.737	5.792	6	2.147	5.837	6	2.285	5.975	6	2.627	3.422		6	2.11	6	6	2.58	6.156	6	2.263	6.165	6	2.243	6.679		6	2.046	7.299	6	2.11	6.276	6	2.699	6.175	6	3.1	3.415
7	1.687	5.633	7	1.637	5.617	7	1.909	5.523	7	2.185	5.194		7	2.561	5.975	7	1.985	5.319	7	2.455	6.546	7	2.656	6.822		7	2.043	4.903	7	1.684	5.769	7	2.323	6.075	7	2.699	3.138
8	2.25	6.275	8	1.883	5.392	8	1.955	5.504	8	3.036	3.275		8	2.245	6.609	8	2.203	5.161	8	2.51	6.156	8	3.339	3.478		8	2.009	6.124	8	2.183	6.552	8	2.263	6.267	8	2.842	4.275
9	2.086	6.417	9	2.398	5.796	9	1.906	5.041	9	5.069	5.837		9	2.291	5.975	9	1.854	7.459	9	3.1	3.38	9	1.994	5.034		9	1.707	6.696	9	2.219	6.072	9	1.775	6.165	9	2.89	4.048
10	2	6.033	10	2.219	5.984	10	3.166	6.622	10	3.231	4.902		10	2.512	5.319	10	1.95	5.901	10	2.147	6.232	10	3.599	6.651		10	1.29	6.481	10	2.11	4.845	10	2.11	5.399	10	2.423	5.514
11	2.078	5.847	11	2.192	6.276	11	2.124	5.995	11	2.263	4.005		11	2.265	5.901	11	2.285	5.837	11	3.023	6.391	11	2.43	5.574		11	2.046	5.33	11	1.637	6.181	11	1.872	5.683	11	4.048	6.354
12	1.475	5.821	12	2.11	5.957	12	1.663	5.587	12	2.681	5.399		12	1.985	4.353	12	2.505	5.736	12	2.39	6.156	12	2.594	6.028		12	1.909	5.876	12	2.263	5.24	12	2.192	5.954	12	3.914	4.407
13	2.054	5.798	13	2.219	5.984	13	2.176	6.552	13	3.819	4.554		13	1.324	6.501	13	2.072	6.082	13	2.977	5.052	13	2.531	4.86		13	3.317	6.45	13	1.985	6.276	13	2.93	6.716	13	3.231	3.745
14	2.25	5.859	14	1.707	5.954	14	1.987	5.868	14	4.493	4.78		14	2.105	6.968	14	2.25	5.505	14	2.414	5.296	14	2.65	4.231		14	2.352	6.95	14	2.11	6.774	14	2.699	5.81	14	2.862	5.06
15	2.732	6.409	15	1.775	6.088	15	2.183	5.459	15	3.036	3.41		15	2.131	6.757	15	2.176	5.828	15	1.955	6.026	15	3.701	3.723		15	2.336	6.182	15	1.883	6.2	15	1.965	7.73	15	3.138	3.989
16	1.758	5.247	16	2.757	7.281	16	2.192	7.181	16	2.757	3.909		16	2.78	5.961	16	1.733	6.196	16	2.11	6.742	16	3.229	6.639		16	2.308	5.636	16	2.024	5.613	16	1.985	5.641	16	2.842	4.284
17	2.038	4.096	17	1.985	6.561	17	1.628	6.552	17	2.398	5.552		17	2.308	6.711	17	2.642	7.642	17	2.588	6.203	17	3.373	5.925		17	2.51	6.181	17	1.775	6.44	17	2.245	5.921	17	2.526	4.705
18	1.716	3.337	18	2.219	5.971	18	1.872	6.099	18	3.622	6.165		18	2.007	5.579	18	2.046	6.086	18	2.862	7.039	18	2.69	5.613		18	2.302	6.061	18	2.414	4.684	18	2.024	6.216	18	2.757	4.845
19	1.731	7.113	19	1.403	5.861	19	2.481	6.552	19	3.737	4.693		19	2.065	6.124	19	2.043	6.44	19	2.147	5.676	19	3.135	6.383		19	2.007	5.123	19	2.183	5.984	19	2.89	7.41	19	2.95	6.528
20	2.323	7.388	20	2.314	6.844	20	2.179	6.195	20	2.036	4.35		20	2.009	5.962	20	2.597	6.267	20	3.106	6.276	20	2.847	4.293		20	1.896	5.895	20	1.995	6.501	20	2.842	6.597	20	3.1	4.491
21	1.748	5.681	21	2.588	6.165	21	2.745	6.249	21	2.185	3.154		21	2.336	5.935	21	2.282	6.675	21	2.423	6.889	21	2.217	4.355		21	1.515	6.28	21	1.786	5.06	21	2.821	8.159	21	3.989	4.014
22	2.155	5.963	22	2.423	5.769	22	2.95	6.308	22	2.808	5.152		22	2.23	5.041	22	2.219	4.914	22	2.487	6.48	22	2.802	3.093		22	2.046	5.78	22	1.797	5.645	22	3.854	7.599	22	3.182	5.571
23	1.83	5.196	23	2.263	5.837	23	1.393	5.237	23	2.505	4.21		23	2.197	6.559	23	1.906	4.646	23	2.072	6.267	23	2.737	5.955		23	1.909	6.37	23	2.648	6	23	2.39	6.852	23	2.382	3.974
24	2.713	5.703	24	2.51	6.059	24	1.756	5.054	24	3.916	6.307		24	1.846	6.036	24	2.072	6.151	24	2.138	6.672	24	2.465	6.119		24	2.282	6.156	24	2.39	5.957	24	2.423	6.889	24	2.842	3.649
25	1.986	6.373	25	2.323	6.075	25	1.331	5.29	25	2.512	6.311		25	2.245	5.407	25	2.637	6.792	25	2.39	6.317	25	2.722	3.498		25	2.147	5.215	25	2.414	6.007	25	2.39	6.267	25	1.985	6.76
26	2.077	6.388	26	2.138	6.4	26	2.457	6.53	26	3.572	5.777		26	2.245	6.041	26	2.009	5.459	26	2.147	5.592	26	3.756	4.798		26	1.643	4.92	26	1.445	5.194	26	2.043	7.298	26	2.542	6.229
27	1.83	5.891	27	1.883	6.501	27	1.687	5.936	27	2.687	4.178		27	1.906	6.696	27	2.455	7.168	27	1.775	5.399	27	3.112	4.987		27	1.756	5.936	27	2.542	5.901	27	2.138	7.365	27	2.323	6.046
28	1.88	5.176	28	2.245	6.992	28	1.83	5.629	28	2.681	4.091		28	1.995	6.29	28	2.423	5.538	28	1.965	6.181	28	3.112	6.124		28	2.219	6.58	28	2.39	6.597	28	1.6	4.804	28	2.51	3.818
29	1.955	5.895	29	2.323	6.363	29	3.368	6.457	29	2.455	4.457		29	2.285	4.739	29	2.905	5.645	29	2.043	6.943	29	2.531	5.353		29	1.767	4.765	29	2.314	6.317	29	2.542	6.742	29	2.138	5.21
30	2.253	5.231	30	2.043	6.329	30	2.505	6.882	30	2.185	3.834		30	2.325	7.244	30	2.96	5.769	30	2.542	6.716	30	3.019	6.836		30	1.628	6.255	30	2.382	5.103	30	2.93	5.957	30	3.818	5.194
31	1.883	5.932	31	2.072	6.072	31	2.441	5.512	31	1.95	3.312		31	1.83	5.3	31	2.086	4.963	31	2.455	6.354	31	2.65	3.484		31	2.4	5.858	31	2.072	5.296	31	2.588	7.346	31	3.818	5.16
32	2.093	6.453	32	1.637	5.954	32	2.185	6.95	32	2.308	4.359		32	2.267	4.887	32	1.492	6.383	32	2.977	5.786	32	2.497	3.784		32	2.822	6.182	32	1.83	6.739	32	2.414	6.774	32	2.542	4.187
33	1.989	6.053	33	1.995	6.165	33	2.036	6.472	33	2.317	6.105		33	2.009	5.642	33	2.542	6.389	33	2.138	6.213	33	2.611	6.307		33	2.95	5.512	33	2.072	7.034	33	2.219	6.229	33	3.1	6.48
34	2.17	5.957	34	2.024	5.728	34	2.359	6.815	34	2.893	4.323		34	1.696	3.285	34	2.25	6.899	34	1.985	7.159	34	2.594	5.325		34	1.987	6.16	34	2.487	5.901	34	2.699	7.531	34	4.357	6.216
35	2.341	4.32	35	2.314	5.687	35	2.542	5.954	35	1.885	4.272		35	2.036	6.416	35	1.736	6.267	35	3.029	5.786	35	2.644	3.547		35	2.285	5.957	35	2.219	5.613	35	2.526	6.609	35	2.95	5.504
36	2.245	6.13	36	2.192	6.751	36	1.896	5.777	36	3.651	4.92		36	1.643	6.213	36	2.53	5.676	36	1.588	6.695	36	3.294	4.578		36	2.451	6.056	36	2.219	4.902	36	2.11	5.613	36	3.138	4.219
37	2.25	5.736	37	2.043	5.617	37	2.086	6.754	37	2.203	4.882		37	2.505	6.553	37	1.83	6.407	37	1.775	5.971	37	2.714	4.535		37	2.185	7.46	37	2.072	7.216	37	2.977	7.092	37	2.455	6.881
38	1.721	5.462	38	1.696	6.276	38	2.093	5.371	38	1.553	4.582		38	2.124	6.589	38	2.666	5.954	38	2.779	6.624	38	2.427	5.669		38	2.51	7.132	38	1.985	5.399	38	2.807	7.439	38	2.862	3.2
39	1.967	6.365	39	2.043	5.779	39	2.824	5.903	39	2.672	4.78		39	2.131	6.082	39	1.997	5.769	39	2.807	5.954	39	2.567	6.526		39	2.007	5.184	39	1.872	6.229	39	3.374	5.957	39	2.779	4.478
40	2.25	5.986	40	2.043	5.489	40	2.263	6.675	40	2.53	3.906		40	2.124	6.947	40	3.693	7.165	40	2.487	5.62	40	3.682	3.014		40	1.957	6.352	40	1.955	7.829	40	2.314	6.391	40	2.526	5.052
41	1.838	6.192	41	1.872	5.901	41	2.977	6.932	41	2.58	3.779		41	2.582	6.893	41	2.239	6.063	41	2.147	6.049	41	3.465	5.538		41	2.086	5.759	41	2.455	5.921	41	2.423	6.657	41	3.415	5.461
42	2.296	6.082	42	1.883	5.359	42	1.786	7.571	42	1.917	5.344		42	2.642	6.51	42	1.687	5.566	42	2.314	6.075	42	1.846	5.749		42	2.192	6.321	42	2.58	6.216	42	2.779	7.213	42	1.955	5.421
43	2.16	6.036	43	1.985	6.609	43	2.481	6.229	43	2.481	4.715		43	2.302	6.876	43	2.317	6.523	43	1.872	6.036	43	2.387	4.263		43	2.544	5.948	43	2.542	5.901	43	2.382	5.971	43	3.38	4.65
44	2.884	6.717	44	2.147	6.501	44	1.846	4.866	44	2.67	4.083		44	1.896	6.172	44	2.11	5.308	44	2.043	6.229	44	2.302	5.961		44	2.239	6.586	44	2.138	5.489	44	3.206	5.714	44	1.872	4.21
45	1.986	5.23	45	1.637	6.413	45	1.965	6.08	45	3.643	6.063		45	1.909	6.066	45	1.846	6.34	45	2.58	5.786	45	2.821	6.473		45	2.786	5.557	45	2.043	5.243	45	2.455	6.114	45	2.89	4.335
46	1.854	4.983	46	1.797	6.969	46	1.896	6.169	46	2.203	3.596		46	2.23	6.28	46	1.713	7.651	46	2.487	6.354	46	3.009	5.711		46	2.265	6.267	46	1.684	6.342	46	2.219	5.769	46	4.804	8.059
47	2.25	6.992	47	1.684	6.276	47	1.906	5.425	47	4.872	5.195		47	2.046	5.657	47	1.69	5.894	47	2.526	5.399	47	1.956	3.509		47	2.263	6.702	47	2.314	6.462	47	2.398	6.4	47	2.977	4.168
48	2.296	6.272	48	2.072	5.769	48	2.919	6.432	48	4.039	4.493		48	2.824	5.78	48	2.084	6.972	48	1.985	6.213	48	2.274	4.749		48	2.084	5.367	48	1.83	6.413	48	2.147	6.413	48	3.578	5.461
49	1.854	5.919	49	1.403	5.417	49	2.857	4.353	49	2.065	3.812		49	2.39	5.223	49	2.441	5.479	49	2.862	5.62	49	3.339	5.66		49	1.965	5.701	49	2.147	5.921	49	2.382	5.756	49	3.594	4.966
50	2.338	6.172	50	2.648	6.354	50	1.896	4.247	50	2.285	2.885		50	2.359	8.081	50	2.239	4.371	50	3.771	6.748	50	2.905	5.914		50	2.384	6.672	50	2.821	5.052	50	2.842	7.978	50	1.985	4.091
51	1.882	4.775	51	2.245	5.891	51	1.997	6.657	51	2.093	5.642		51	2.696	6.342	51	2.414	5.608	51	2.699	6.844	51	2.868	3.295		51	1.885	6.859	51	1.637	6.924	51	1.955	5.603	51	2.67	3.231
52	2.012	5.181	52	2.663	5.603	52	2.838	6.255	52	2.036	4.79		52	2.885	4.727	52	2.58	6.947	52	2.455	6.501	52	2.187	6.222		52	2.359	7.224	52	1.511	6.026	52	2.39	6.609	52	2.977	6.049
53	2.728	6.761	53	2.588	6.354	53	1.591	5.429	53	2.142	3.902		53	1.733	3.916	53	2.263	6.44	53	1.985	6.462	53	2.6	2.405		53	2.103	6.702	53	2.786	5.362	53	2.663	7.287	53	2.542	6.2
54	1.946	5.67	54	2.977	7.156	54	1.628	5.641	54	2.314	3.305		54	2.992	4.872	54	1.569	5.382	54	3.729	7.707	54	2.95	5.06		54	1.896	6.014	54	1.83	6.162	54	2.39	6.036	54	3.255	3.854
55	2.16	6.645	55	1.797	7.343	55	2.105	6.192	55	3.572	6.352		55	2.67	6.245	55	2.451	6.882	55	3.649	6.088	55	2.588	4.582		55	1.917	8.043	55	2.147	5.529	55	1.955	5.877	55	1.637	4.21
56	1.946	5.681	56	1.6	5.779	56	2.4	5.613	56	2.4	4.514		56	1.965	5.78	56	2.11	4.939	56	2.11	6.4	56	2.58	5.645		56	1.854	6.33	56	1.55	4.804	56	2.89	6.276	56	2.663	5.769
57	1.919	5.211	57	2.757	6.329	57	2.124	5.736	57	3.643	5.379		57	1.83	6.121	57	2.759	5.009	57	2.314	6.609	57	3.833	5.592		57	2.291	6.151	57	2.11	6.878	57	2.147	7.599	57	4.187	5.34
58	2.265	5.311	58	2.542	5.592	58	2.197	5.461	58	2.709	3.578		58	1.917	5.069	58	1.872	4.156	58	1.637	5.489	58	4.78	5.175		58	1.797	6.739	58	2.263	5.103	58	2.977	7.439	58	3.374	4.366
59	2.038	6.642	59	2.39	6.165	59	2.192	5.756	59	2.62	4.534		59	2.179	6.439	59	1.985	5.44	59	2.487	5.16	59	3.255	4.633		59	1.786	6.354	59	2.314	5.475	59	2.263	7.156	59	2.842	3.989
60	2.224	5.578	60	2.138	5.589	60	1.789	6.176	60	2.23	4.944		60	1.97	6.105	60	1.965	5.561	60	2.192	7.156	60	3.036	5.877		60	2.084	7.046	60	2.414	7.365	60	2.542	6.76	60	2.588	6.549
61	2.199	4.786	61	2.663	6.165	61	2.183	5.512	61	4.888	5.229		61	2.121	5.957	61	1.95	5.756	61	1.83	6.046	61	2.862	3.303		61	2.699	6.45	61	2.487	5.891	61	2.414	6.48	61	2.455	5.779
62	1.791	5.038	62	2.263	5.891	62	1.885	5.769	62	4.299	5.868		62	2.185	5.558	62	2.672	6.882	62	2.219	7.243	62	3.708	6.162		62	2.086	7.558	62	2.51	5.296	62	3.2	6.203	62	2.183	5.756
63	2.055	5.411	63	2.11	6.114	63	2.402	6.181	63	2.285	5.639		63	2.043	6.44	63	2.39	5.815	63	2.542	6.946	63	2.699	5.648		63	2.317	4.079	63	2.072	6.088	63	2.648	6.573	63	3.745	6.165
64	1.701	5.542	64	2.147	5.194	64	1.927	5.815	64	3.49	6.716		64	2.39	6.456	64	1.927	4.243	64	2.414	5.877	64	4.014	3.776		64	2.124	5.565	64	2.487	6.716	64	3.572	6.794	64	2.67	4.13
65	1.852	5.839	65	2.382	5.359	65	2.086	6.008	65	3.818	5.203		65	2.487	4.765	65	1.977	6.66	65	2.147	6.992	65	4.978	6.946		65	1.687	6.389	65	1.83	7.114	65	2.183	6.267	65	2.699	5.06
66	2.191	5.565	66	1.872	5.475	66	2.663	5.603	66	3.312	4.173		66	2.065	5.544	66	2.39	6.475	66	1.872	5.786	66	3.081	5.21		66	1.615	5.895	66	2.39	5.518	66	2.072	6.51	66	2.192	4.284
67	2.273	6.338	67	1.775	6.229	67	1.83	5.965	67	2.11	4.212		67	1.6	5.085	67	1.95	5.371	67	2.219	5.728	67	3.534	5.009		67	1.888	5.688	67	2.89	6.44	67	1.965	6.51	67	3.929	4.845
68	2.346	4.164	68	1.696	5.648	68	2.23	5.932	68	2.879	5.756		68	2.73	3.682	68	2.086	6.512	68	1.684	5.561	68	2.245	4.902		68	2.124	7.13	68	2.219	5.24	68	2.024	6.072	68	4.091	4.243
69	2.203	6.022	69	2.648	6.413	69	2.024	6.265	69	2.009	5.494		69	2.39	5.362	69	2.086	5.971	69	2.67	4.962	69	3.138	5.333		69	2.046	6.075	69	2.024	5.592	69	2.588	7.279	69	2.588	5.087
70	2.106	6.889	70	1.83	5.504	70	1.684	6.041	70	2.561	4.015		70	2.203	6.138	70	1.736	4.231	70	2.219	6.407	70	1.637	4.582		70	1.756	6.469	70	2.51	5.81	70	2.192	5.921	70	2.588	5.152
71	2.167	6.243	71	1.83	6.716	71	1.811	5.608	71	2.919	5.903		71	2.505	6.284	71	3.348	5.199	71	1.872	5.714	71	3.578	4.767		71	3.003	6.363	71	2.455	4.46	71	2.699	6.026	71	3.023	7.017
72	1.817	4.727	72	2.699	5.971	72	1.985	6.469	72	1.955	3.511		72	2.457	7.13	72	1.756	5.699	72	2.757	5.24	72	2.39	5.894		72	2.285	4.305	72	2.67	5.725	72	3.517	6.855	72	3.969	5.399
73	2.076	5.985	73	1.883	5.561	73	1.883	5.36	73	2.423	4.971		73	2.11	6.439	73	2.046	6.598	73	2.398	5.901	73	3.029	7.192		73	1.917	5.44	73	2.414	6.794	73	2.786	6.751	73	1.955	5.417
74	2.405	6.229	74	1.775	5.725	74	2.416	5.592	74	2.23	3.285		74	2.53	6.391	74	1.756	7.104	74	1.6	5.864	74	3.273	5.786		74	1.789	6.088	74	2.263	5.34	74	2.487	6.528	74	2.807	5.725
75	1.8	5.921	75	1.872	5.837	75	2.179	6.589	75	2.285	4.772		75	2.672	6.352	75	2.455	6.063	75	2.219	6.501	75	3.415	4.353		75	2.046	6.45	75	2.382	5.589	75	2.95	6.342	75	3.994	6.654
76	1.8	5.287	76	1.696	5.087	76	2.263	6.365	76	2.25	4.665		76	1.69	5.975	76	2.185	6.956	76	2.147	6	76	2.807	4.633		76	1.756	5.895	76	1.55	5.399	76	3.374	6.597	76	2.786	3.231
77	1.894	5.38	77	1.985	6.329	77	2.167	6.386	77	2.672	4.323		77	2.124	6.657	77	2.398	6.38	77	2.39	6.175	77	3.106	4.357		77	2.131	7.156	77	2.138	5.417	77	2.183	6.216	77	2.382	3.572
78	2.583	6.363	78	1.83	5.083	78	1.822	6.302	78	2.898	3.24		78	2.62	6.893	78	1.699	6.475	78	2.977	5.769	78	2.542	6.48		78	1.965	6.798	78	2.779	5.603	78	2.977	6.932	78	4.247	5.24
79	2.208	6.236	79	2.043	5.589	79	2.39	6.462	79	2.489	4.574		79	1.95	6.487	79	2.359	4.866	79	2.67	5.901	79	3.106	4.603		79	2.245	5.756	79	2.219	6.216	79	2.779	6.904	79	5.103	7.156
80	2.055	6.186	80	1.6	5.45	80	2.317	7.006	80	2.176	3.875		80	2.121	4.487	80	1.811	5.837	80	2.764	6.672	80	3.374	5.45		80	2.285	5.932	80	1.775	5.687	80	1.83	5.475	80	3.969	3.989
81	2.114	6.304	81	2.043	5.325	81	1.684	6.041	81	2.974	5.592		81	1.569	5.36	81	1.83	6.176	81	1.965	6.456	81	3.081	5.967		81	2.192	6.45	81	2.314	5.009	81	2.862	6.552	81	2.588	4.187
82	1.684	4.83	82	2.842	6.561	82	2.086	5.67	82	2.878	4.744		82	2.58	5.998	82	1.955	4.983	82	1.786	4.393	82	3.708	5.21		82	2.4	6.556	82	1.883	5.957	82	2.842	6.127	82	3.745	6.049
83	1.954	6.13	83	2.263	4.974	83	1.987	5.66	83	2.681	4.8		83	2.093	6.365	83	1.663	6.854	83	3.023	6.654	83	2.11	5.613		83	1.736	6.743	83	2.423	6.633	83	2.245	5.641	83	2.779	6.363
84	1.964	6.236	84	2.487	6.354	84	2.384	5.885	84	3.557	5.157		84	2.086	6.061	84	1.883	5.593	84	1.872	5.06	84	2.39	6.889		84	2.093	5.628	84	1.83	5.613	84	2.192	6.156	84	4.633	5.243
85	2.634	5.777	85	1.83	5.514	85	2.263	4.927	85	2.62	5.054		85	2.203	6.586	85	2.265	6.398	85	1.6	6.026	85	2.487	6.127		85	1.885	5.566	85	2.455	6.267	85	2.61	5.756	85	3.138	6.072
86	2.533	5.83	86	3.003	6.889	86	1.917	6.597	86	3.875	6.215		86	1.789	5.947	86	2.325	6.034	86	1.872	5.504	86	2.263	5.796		86	2.245	5.954	86	1.883	6.229	86	2.192	6.036	86	2.786	6.546
87	2.121	6.852	87	3.023	6.413	87	2.282	5.367	87	3.22	4.986		87	1.603	6.943	87	2.103	5.849	87	2.821	5.072	87	3.2	3.572		87	2.39	5.984	87	2.39	6.889	87	2.423	6.774	87	3.023	4.974
88	1.985	6.351	88	2.263	5.971	88	1.6	5.608	88	2.764	3.203		88	2.672	6.439	88	2.745	6.153	88	3.1	6.229	88	3.38	6.501		88	2.024	5.18	88	2.414	5.589	88	3.023	6.597	88	3.38	6.552
89	2.936	6.22	89	1.55	6.2	89	2.23	6.258	89	2.544	4.553		89	2.105	6.457	89	2.302	5.565	89	1.985	5.21	89	2.842	3.776		89	2.95	5.215	89	3.415	5.24	89	1.955	4.717	89	2.95	4.5
90	2.39	6.604	90	2.183	6.932	90	4.169	6.049	90	3.106	5.325		90	2.53	6.258	90	2.267	6.79	90	2.138	6.162	90	3.415	6.528		90	2.282	5.984	90	3.175	7.034	90	2.219	5.769	90	3.023	5.504
91	1.747	6.304	91	2.138	6.267	91	1.872	5.756	91	4.216	4.839		91	1.389	5.945	91	2.323	7.285	91	2.455	4.962	91	3.029	4.247		91	2.084	4.91	91	2.192	6.379	91	2.648	5.645	91	3.003	5.175
92	1.919	5.171	92	2.314	4.353	92	2.009	5.07	92	2.808	4.983		92	2.905	7.065	92	1.767	6.675	92	2.663	7.067	92	2.414	5.296		92	2.384	6.33	92	2.423	6.276	92	1.955	5.786	92	3.106	5.083
93	2.038	6.116	93	2.138	6.4	93	1.824	6.075	93	3.716	5.699		93	1.511	6.267	93	2.263	6.44	93	1.995	5.84	93	3.426	6.561		93	1.995	6.007	93	2.323	6.546	93	2.663	7.172	93	2.423	4.019
94	1.78	6.502	94	2.842	6.413	94	2.25	6.462	94	3.166	6.043		94	2.386	5.461	94	2.291	6.379	94	2.542	7.831	94	2.455	4.384		94	1.917	5.842	94	3.327	6.695	94	2.757	6.528	94	3.138	3.55
95	2.375	7.201	95	2.263	4.882	95	3.158	7.408	95	2.39	6.867		95	2.352	5.618	95	1.6	5.908	95	3.649	4.091	95	3.327	6.304		95	1.977	5.371	95	1.637	6.156	95	2.455	5.84	95	2.138	5.149
96	2.293	6.504	96	2.263	6.672	96	1.637	7.08	96	3.065	6.037		96	2.105	6.036	96	2.185	6.981	96	2.457	7.048	96	2.11	5.864		96	1.957	6.634	96	2.219	6.794	96	2.862	6.742	96	3.649	5.021
97	1.707	6.417	97	2.263	5.779	97	3.023	7.146	97	2.441	3.108		97	1.379	5.965	97	1.544	6.62	97	3	5.769	97	3.2	6.391		97	2.314	7.048	97	2.263	6.059	97	2.95	6.175	97	3.206	2.588
98	2.184	5.97	98	1.955	5.861	98	2.046	6.376	98	4.804	5.6		98	2.384	6.751	98	2.39	6.542	98	2.672	4.846	98	2.219	6.114		98	2.203	6.086	98	2.192	6.549	98	2.314	6.391	98	2.757	4.646
99	2.285	5.375	99	1.985	5.728	99	1.811	5.648	99	2.505	5.896		99	2.526	5.267	99	2.183	6.72	99	2.481	5.885	99	3.38	3.776		99	2.245	6.568	99	1.985	6.4	99	3.182	7.346	99	6.036	8.42
100	2.44	6.698	100	1.707	5.514	100	2.465	5.192	100	4.021	6.887		100	2.342	7.039	100	2.197	6.844	100	2.086	5.175	100	3.2	4.243		100	1.767	6.535	100	2.219	6.276	100	2.314	6.2	100	3.578	4.13
