# Supplementary material for: Cytokinetic abscission in Toxoplasma gondii is governed by protein phosphatase 2A and the daughter cell scaffold complex
Source: EMBO J. 2024 Jul 15;43(17):11. doi: 10.1038/s44318-024-00171-9 (PMC11377541; doi:10.1038/s44318-024-00171-9)
Supplement: Supplementary file 12 — Source data Fig. 3 [file 44318_2024_171_MOESM12_ESM.zip › Figure 3/3D/DCS1_protrusion.xlsx]

## Sheet: Fig 3D
Fig 3D_Conoid extrusion DCS1
	Tir1						DCS1-mAID-HA
raw count	-IAA			+IAA			-IAA			+IAA
# of parasite	Extruded	Non Extruded	Total	Extruded	Non Extruded	Total	Extruded	Non Extruded	Total	Extruded	Non Extruded	Total
Test 1	199	30	229	202	17	219	206	25	231	193	18	211
Test 2	190	23	213	198	16	214	198	29	227	199	15	214
Test 3	198	13	211	200	14	214	204	12	216	202	12	214
	Tir1						DCS1-mAID-HA
%	-IAA			+IAA			-IAA			+IAA
# parasite	Extruded	Non Extruded	Total	Extruded	Non Extruded	Total	Extruded	Non Extruded	Total	Extruded	Non Extruded	Total
Test 1	86.8996	13.1004	100	92.2374	7.76256	100	89.1775	10.8225	100	91.4692	8.53081	100
Test 2	89.2019	10.7981	100	92.5234	7.47664	100	87.2247	12.7753	100	92.9907	7.00935	100
Test 3	93.8389	6.16114	100	93.4579	6.54206	100	94.4444	5.55556	100	94.3925	5.60748	100
