# Supplementary material for: Cytokinetic abscission in Toxoplasma gondii is governed by protein phosphatase 2A and the daughter cell scaffold complex
Source: EMBO J. 2024 Jul 15;43(17):11. doi: 10.1038/s44318-024-00171-9 (PMC11377541; doi:10.1038/s44318-024-00171-9)
Supplement: Supplementary file 12 — Source data Fig. 3 [file 44318_2024_171_MOESM12_ESM.zip › Figure 3/3E/DCS1_morphointracellular.xlsx]

## Sheet: Fig3E
Invasion 15 min
	DCS1-mAID-HA3 (- IAA)			DCS1-mAID-HA3 (+ IAA)
	IN	OUT	Sum	IN	OUT	Sum
Biological replicate 1	104	33	137	103	103	206
Biological replicate 2	85	37	122	70	63	133
Biological replicate 3	89	38	127	66	58	124
% Biological replicate 1	75.9124	24.0876	100	50	50	100
% Biological replicate 2	69.6721	30.3279	100	52.6316	47.3684	100
% Biological replicate 3	70.0787	29.9213	100	53.2258	46.7742	100
Average	71.8878			51.9525
Fig 3_Appearance of intracellular parasites
	DCS1-mAID-HA3 (- IAA)
	Individual	Daughter visible	Other	Sum
Biological replicate 1	98	8	0	106
Biological replicate 2	115	2	0	117
Biological replicate 3	117	4	1	122
% Biological replicate 1	92.4528	7.54717	0	100
% Biological replicate 2	98.2906	1.7094	0	100
% Biological replicate 3	95.9016	3.27869	0.819672	99.1803
Average	95.5484	4.17842	0.273224
	DCS1-mAID-HA3 (+ IAA)
	Individual	Daughter visible	Other	Sum
Biological replicate 1, technical 1	101	1	15	117
Biological replicate 1, technical 2	85	2	16	103
Biological replicate 2, technical 1	88	2	16	106
Biological replicate 2, technical 2	83	2	15	100
Biological replicate 3, technical 1	89	3	16	108
Biological replicate 3, technical 2	87	5	20	112
% Biological replicate 1	84.4245	1.39822	14.1772	100
% Biological replicate 2	83.0094	1.9434	15.0472	100
% Biological replicate 3	80.043	3.62103	16.336	100
Average	82.4923	2.32088	15.1868
