# Supplementary material for: Cytokinetic abscission in Toxoplasma gondii is governed by protein phosphatase 2A and the daughter cell scaffold complex
Source: EMBO J. 2024 Jul 15;43(17):11. doi: 10.1038/s44318-024-00171-9 (PMC11377541; doi:10.1038/s44318-024-00171-9)
Supplement: Supplementary file 13 — Source data Fig. 4 [file 44318_2024_171_MOESM13_ESM.zip]

Archive with 24 entries (14 files):
- Figure 4/
- Figure 4/4A/
- Figure 4/4A/SAG1_+IAA.tif
- Figure 4/4A/SAG1_-IAA.tif
- Figure 4/4A/Tub_+IAA.tif
- Figure 4/4A/Tub_-IAA.tif
- Figure 4/4B/
- Figure 4/4B/DCS1_cytokinesis.xlsx
- Figure 4/4C/
- Figure 4/4C/DCS1_SAG1excess.xlsx
- Figure 4/4D/
- Figure 4/4D/EM_DCS1+IAA.tif
- Figure 4/4E/
- Figure 4/4E/i)Tir1/
- Figure 4/4E/i)Tir1/SAG1_Tir1.tif
- Figure 4/4E/i)Tir1/Tub_Tir1.tif
- Figure 4/4E/ii)Tir1/
- Figure 4/4E/ii)Tir1/SAG1_Tir1.tif
- Figure 4/4E/ii)Tir1/Tub_Tir1.tif
- Figure 4/4E/iii)DCS1-mAID-HA/
- Figure 4/4E/iii)DCS1-mAID-HA/SAG1_DCS1.tif
- Figure 4/4E/iii)DCS1-mAID-HA/Tub_DCS1.tif
- Figure 4/4F/
- Figure 4/4F/DCS1_motherconoid.xlsx
