# Supplementary material for: Cytokinetic abscission in Toxoplasma gondii is governed by protein phosphatase 2A and the daughter cell scaffold complex
Source: EMBO J. 2024 Jul 15;43(17):11. doi: 10.1038/s44318-024-00171-9 (PMC11377541; doi:10.1038/s44318-024-00171-9)
Supplement: Supplementary file 13 — Source data Fig. 4 [file 44318_2024_171_MOESM13_ESM.zip › Figure 4/4B/DCS1_cytokinesis.xlsx]

## Sheet: Fig 4B
Fig 4B - Quantification cytokinesis
	DCS1-mAID-HA3 (-IAA)					DCS1-mAID-HA3 (+IAA)
Raw count	complete cytokinesis		incomplete cytokinesis			complete cytokinesis		incomplete cytokinesis
# of vacuole	Non-dividing	Dividing	Non-dividing	Dividing	Total	Non-dividing	Dividing	Non-dividing	Dividing	Total
Replicate N1	39	12	3	1	55	11	6	25	9	51
	39	16	2	0	57	10	4	26	10	50
	35	17	2	0	54	10	6	26	10	52
	38	20	4	1	63	11	4	27	12	54
Replicate N2	35	16	0	1	52	4	5	29	15	53
	37	12	2	1	52	9	7	28	11	55
	37	14	0	0	51	7	6	29	17	59
	36	15	1	1	53	11	4	27	14	56
Replicate N3	31	15	5	2	53	12	4	24	15	55
	30	20	0	2	52	8	7	27	11	53
	30	13	4	3	50	7	5	26	13	51
	32	17	2	1	52	10	4	25	17	56
	DCS1-mAID-HA3 (-IAA)					DCS1-mAID-HA3 (+IAA)
%	complete cytokinesis		incomplete cytokinesis			complete cytokinesis		incomplete cytokinesis
# of vacuole	Non-dividing	Dividing	Non-dividing	Dividing	Total	Non-dividing	Dividing	Non-dividing	Dividing	Total
Replicate N1	70.9091	21.8182	5.45455	1.81818	100	21.5686	11.7647	49.0196	17.6471	100
	68.4211	28.0702	3.50877	0	100	20	8	52	20	100
	64.8148	31.4815	3.7037	0	100	19.2308	11.5385	50	19.2308	100
	60.3175	31.746	6.34921	1.5873	100	20.3704	7.40741	50	22.2222	100
Replicate N2	67.3077	30.7692	0	1.92308	100	7.54717	9.43396	54.717	28.3019	100
	71.1538	23.0769	3.84615	1.92308	100	16.3636	12.7273	50.9091	20	100
	72.549	27.451	0	0	100	11.8644	10.1695	49.1525	28.8136	100
	67.9245	28.3019	1.88679	1.88679	100	19.6429	7.14286	48.2143	25	100
Replicate N3	58.4906	28.3019	9.43396	3.77358	100	21.8182	7.27273	43.6364	27.2727	100
	57.6923	38.4615	0	3.84615	100	15.0943	13.2075	50.9434	20.7547	100
	60	26	8	6	100	13.7255	9.80392	50.9804	25.4902	100
	61.5385	32.6923	3.84615	1.92308	100	17.8571	7.14286	44.6429	30.3571	100
	DCS1-mAID-HA3 (-IAA)					DCS1-mAID-HA3 (+IAA)
Average %	complete cytokinesis		incomplete cytokinesis			complete cytokinesis		incomplete cytokinesis
# of vacuole	Non-dividing	Dividing	Non-dividing	Dividing	Total	Non-dividing	Dividing	Non-dividing	Dividing	Total
Replicate N1	66.1156	28.279	4.75406	0.851371	100	20.2924	9.67764	50.2549	19.775	100
Replicate N2	69.7338	27.3998	1.43324	1.43324	100	13.8545	9.8684	50.7482	25.5289	100
Replicate N3	59.4303	31.3639	5.32003	3.8857	100	17.1238	9.35676	47.5508	25.9687	100
