# Supplementary material for: Cytokinetic abscission in Toxoplasma gondii is governed by protein phosphatase 2A and the daughter cell scaffold complex
Source: EMBO J. 2024 Jul 15;43(17):11. doi: 10.1038/s44318-024-00171-9 (PMC11377541; doi:10.1038/s44318-024-00171-9)
Supplement: Supplementary file 13 — Source data Fig. 4 [file 44318_2024_171_MOESM13_ESM.zip › Figure 4/4C/DCS1_SAG1excess.xlsx]

## Sheet: Fig 4C
Fig 4C DCS1_SAG1excess
			normal	accumulation	% normal	% accumulation	Total
Rep 1	Tir1	-IAA	100	3	97.0874	2.91262	100
	Tir1	+IAA	103	7	93.6364	6.36364	100
Rep 2	Tir1	-IAA	100	6	94.3396	5.66038	100
	Tir1	+IAA	103	4	96.2617	3.73832	100
Rep 3	Tir1	-IAA	100	4	96.1538	3.84615	100
	Tir1	+IAA	109	9	92.3729	7.62712	100
Rep 1	DCS1	-IAA	107	1	99.0741	0.925926	100
	DCS1	+IAA	79	35	69.2982	30.7018	100
Rep 2	DCS1	-IAA	100	2	98.0392	1.96078	100
	DCS1	+IAA	79	31	71.8182	28.1818	100
Rep 3	DCS1	-IAA	107	7	93.8596	6.14035	100
	DCS1	+IAA	78	36	68.4211	31.5789	100
