# Supplementary material for: Cytokinetic abscission in Toxoplasma gondii is governed by protein phosphatase 2A and the daughter cell scaffold complex
Source: EMBO J. 2024 Jul 15;43(17):11. doi: 10.1038/s44318-024-00171-9 (PMC11377541; doi:10.1038/s44318-024-00171-9)
Supplement: Supplementary file 13 — Source data Fig. 4 [file 44318_2024_171_MOESM13_ESM.zip › Figure 4/4F/DCS1_motherconoid.xlsx]

## Sheet: Fig 4F
Fig 4F_DCS1motherconoid
			mother conoid visible	no mother conoid	% mother conoid visible	% no mother conoid	Total
Rep 1	DCS1	-IAA	4	96	4	96	100
	DCS1	+IAA	31	70	30.6931	69.3069	100
Rep 2	DCS1	-IAA	2	99	1.9802	98.0198	100
	DCS1	+IAA	74	34	68.5185	31.4815	100
Rep 3	DCS1	-IAA	2	98	2	98	100
	DCS1	+IAA	77	36	68.1416	31.8584	100
