# Supplementary material for: Cytokinetic abscission in Toxoplasma gondii is governed by protein phosphatase 2A and the daughter cell scaffold complex
Source: EMBO J. 2024 Jul 15;43(17):11. doi: 10.1038/s44318-024-00171-9 (PMC11377541; doi:10.1038/s44318-024-00171-9)
Supplement: Supplementary file 14 — Source data Fig. 5 [file 44318_2024_171_MOESM14_ESM.zip]

Archive with 29 entries (24 files):
- Figure 5/
- Figure 5/5A/
- Figure 5/5A/GAPM1a-DCS1-GAPM1a+IAA.tif
- Figure 5/5A/GAPM1a-DCS1-GAPM1a-IAA.tif
- Figure 5/5A/IMC1-DCS1-GAPM1a+IAA.tif
- Figure 5/5A/IMC1-DCS1-GAPM1a-IAA.tif
- Figure 5/5B/
- Figure 5/5B/ISP1-DCS1+IAA.tif
- Figure 5/5B/ISP1-DCS1-IAA.tif
- Figure 5/5B/ISP1-Tir1+IAA.tif
- Figure 5/5B/ISP1-Tir1-IAA.tif
- Figure 5/5B/MLC1-DCS1+IAA.tif
- Figure 5/5B/MLC1-DCS1-IAA.tif
- Figure 5/5B/MLC1-Tir1+IAA.tif
- Figure 5/5B/MLC1-Tir1-IAA.tif
- Figure 5/5C/
- Figure 5/5C/GAP45-DCS1+IAA.tif
- Figure 5/5C/GAP45-DCS1+IAA_slice 1.tif
- Figure 5/5C/GAP45-DCS1+IAA_slice 2.tif
- Figure 5/5C/GAP45-DCS1-IAA.tif
- Figure 5/5C/GAP45-Tir1+IAA.tif
- Figure 5/5C/GAP45-Tir1-IAA.tif
- Figure 5/5C/ISP1-DCS1+IAA.tif
- Figure 5/5C/ISP1-DCS1-IAA.tif
- Figure 5/5C/ISP1-Tir1+IAA.tif
- Figure 5/5C/ISP1-Tir1-IAA.tif
- Figure 5/5C/Thumbs.db
- Figure 5/5D/
- Figure 5/5D/DCS1_GAP45staining.xlsx
