# Supplementary material for: Cytokinetic abscission in Toxoplasma gondii is governed by protein phosphatase 2A and the daughter cell scaffold complex
Source: EMBO J. 2024 Jul 15;43(17):11. doi: 10.1038/s44318-024-00171-9 (PMC11377541; doi:10.1038/s44318-024-00171-9)
Supplement: Supplementary file 14 — Source data Fig. 5 [file 44318_2024_171_MOESM14_ESM.zip › Figure 5/5D/DCS1_GAP45staining.xlsx]

## Sheet: Fig 5D
Fig 5D Normal / abnormal GAP45 staining DCS1
raw count	Tir1 (-IAA)			Tir1 (+IAA)			DCS1-mAID-HA (-IAA)			DCS1-mAID-HA (+IAA)
# vacuole with intact parasite	Normal	Abnormal	Total	Normal	Abnormal	Total	Normal	Abnormal	Total	Normal	Abnormal	Total
Rep 1	108	1	109	104	1	105	107	0	107	4	115	119
	104	0	104	106	3	109	114	1	115	1	112	113
	109	2	111	103	1	104	110	1	111	0	114	114
Rep 2	108	1	109	104	0	104	107	0	107	4	115	119
	104	1	105	106	3	109	114	1	115	1	112	113
	109	2	111	103	1	104	108	3	111	0	114	114
Rep 3	111	0	111	104	2	106	104	1	105	10	98	108
	127	1	128	104	2	106	103	3	106	8	102	110
	110	1	111	103	3	106	120	4	124	100	4	104
%	Tir1 (-IAA)			Tir1 (+IAA)			DCS1-mAID-HA (-IAA)			DCS1-mAID-HA (+IAA)
# vacuole with intact parasite	Normal	Abnormal	Total	Normal	Abnormal	Total	Normal	Abnormal	Total	Normal	Abnormal	Total
Rep 1	99.0826	0.917431	100	99.0476	0.952381	100	100	0	100	3.36134	96.6387	100
	100	0	100	97.2477	2.75229	100	99.1304	0.869565	100	0.884956	99.115	100
	98.1982	1.8018	100	99.0385	0.961538	100	99.0991	0.900901	100	0	100	100
Rep 2	99.0826	0.917431	100	100	0	100	100	0	100	3.36134	96.6387	100
	99.0476	0.952381	100	97.2477	2.75229	100	99.1304	0.869565	100	0.884956	99.115	100
	98.1982	1.8018	100	99.0385	0.961538	100	97.2973	2.7027	100	0	100	100
Rep 3	100	0	100	98.1132	1.88679	100	99.0476	0.952381	100	9.25926	90.7407	100
	99.2188	0.78125	100	98.1132	1.88679	100	97.1698	2.83019	100	7.27273	92.7273	100
	99.0991	0.900901	100	97.1698	2.83019	100	96.7742	3.22581	100	96.1538	3.84615	100
Average %	Tir1 (-IAA)			Tir1 (+IAA)			DCS1-mAID-HA (-IAA)			DCS1-mAID-HA (+IAA)
# vacuole with intact parasite	Normal	Abnormal	Total	Normal	Abnormal	Total	Normal	Abnormal	Total	Normal	Abnormal	Total
Rep 1	99.0936	0.906411	100	98.4446	1.5554	100	99.4098	0.590155	100	1.41543	98.5846	100
Rep 2	98.7761	1.22387	100	98.7621	1.23794	100	98.8092	1.19076	100	1.41543	98.5846	100
Rep 3	99.4393	0.560717	100	97.7987	2.20126	100	97.6639	2.33613	100	8.57339	84.0192	92.5926
