# Supplementary material for: Cytokinetic abscission in Toxoplasma gondii is governed by protein phosphatase 2A and the daughter cell scaffold complex
Source: EMBO J. 2024 Jul 15;43(17):11. doi: 10.1038/s44318-024-00171-9 (PMC11377541; doi:10.1038/s44318-024-00171-9)
Supplement: Supplementary file 15 — Source data Fig. 6 [file 44318_2024_171_MOESM15_ESM.zip]

Archive with 32 entries (25 files):
- Figure 6/
- Figure 6/6C/
- Figure 6/6C/HA_DCS2_dividing.tif
- Figure 6/6C/HA_DCS2_nondividing.tif
- Figure 6/6C/HA_PP2A-B2_dividing.tif
- Figure 6/6C/HA_PP2A-B2_nondividing.tif
- Figure 6/6C/IMC1_DCS2_dividing.tif
- Figure 6/6C/IMC1_DCS2_nondividing.tif
- Figure 6/6C/IMC1_PP2A-B2_dividing.tif
- Figure 6/6C/IMC1_PP2A-B2_nondividing.tif
- Figure 6/6C/ISP1_DCS2_dividing.tif
- Figure 6/6C/ISP1_DCS2_nondividing.tif
- Figure 6/6C/ISP1_PP2A-B2_dividing.tif
- Figure 6/6C/ISP1_PP2A-B2_nondividing.tif
- Figure 6/6D/
- Figure 6/6D/DCS2_PlaqueAssay.tif
- Figure 6/6D/PP2AB2_PlaqueAssay-01.tif
- Figure 6/6E/
- Figure 6/6E/SAG1_DCS2_+IAA.tif
- Figure 6/6E/SAG1_DCS2_-IAA.tif
- Figure 6/6E/SAG1_PP2A-B2_+IAA.tif
- Figure 6/6E/SAG1_PP2A-B2_-IAA.tif
- Figure 6/6E/Tub_DCS2_+IAA.tif
- Figure 6/6E/Tub_DCS2_-IAA.tif
- Figure 6/6E/Tub_PP2A-B2_+IAA.tif
- Figure 6/6E/Tub_PP2A-B2_-IAA.tif
- Figure 6/6F/
- Figure 6/6F/DCS2_PP2A-B2_cytokinesis.xlsx
- Figure 6/6G/
- Figure 6/6G/DCS2_PP2A-B2_motherconoid.xlsx
- Figure 6/6H/
- Figure 6/6H/DCS2_PP2A-B2_SAG1excess.xlsx
