# Supplementary material for: Cytokinetic abscission in Toxoplasma gondii is governed by protein phosphatase 2A and the daughter cell scaffold complex
Source: EMBO J. 2024 Jul 15;43(17):11. doi: 10.1038/s44318-024-00171-9 (PMC11377541; doi:10.1038/s44318-024-00171-9)
Supplement: Supplementary file 15 — Source data Fig. 6 [file 44318_2024_171_MOESM15_ESM.zip › Figure 6/6F/DCS2_PP2A-B2_cytokinesis.xlsx]

## Sheet: Fig 6F
Fig 6F - Quantification cytokinesis
	DCS2-mAID-HA3 (-IAA)			DCS2-mAID-HA3 (+IAA)						PP2A-B2-mAID-HA3 (-IAA)			PP2A-B2-mAID-HA3 (+IAA)
Raw count	complete cytokinesis	incomplete cytokinesis		complete cytokinesis	incomplete cytokinesis				Raw count	complete cytokinesis	incomplete cytokinesis		complete cytokinesis	incomplete cytokinesis
# of vacuole			Total			Total			# of vacuole			Total			Total
Replicate N1	52	0	52	13	37	50			Replicate N1	57	1	58	18	58	76
	51	2	53	6	47	53				55	1	56	6	46	52
	54	1	55	6	51	57				65	2	67	6	45	51
	61	1	62	5	49	54				58	4	62	7	44	51
Replicate N2	56	8	64	6	50	56			Replicate N2	57	2	59	3	50	53
	49	2	51	6	45	51				65	3	68	8	46	54
	50	3	53	4	52	56				51	3	54	9	43	52
	57	5	62	3	50	53				63	2	65	6	45	51
Replicate N3	55	1	56	7	44	51			Replicate N3	55	1	56	0	51	51
	54	7	61	9	50	59				57	0	57	9	60	69
	45	5	50	4	49	53				53	0	53	4	50	54
	48	2	50	12	41	53				58	0	58	5	47	52
	DCS2-mAID-HA3 (-IAA)			DCS2-mAID-HA3 (+IAA)						PP2A-B2-mAID-HA3 (-IAA)			PP2A-B2-mAID-HA3 (+IAA)
%	complete cytokinesis	incomplete cytokinesis		complete cytokinesis	incomplete cytokinesis				%	complete cytokinesis	incomplete cytokinesis		complete cytokinesis	incomplete cytokinesis
# of vacuole			Total			Total			# of vacuole			Total			Total
Replicate N1	100	0	100	26	74	100			Replicate N1	98.2759	1.72414	100	23.6842	76.3158	100
	96.2264	3.77358	100	11.3208	88.6792	100				98.2143	1.78571	100	11.5385	88.4615	100
	98.1818	1.81818	100	10.5263	89.4737	100				97.0149	2.98507	100	11.7647	88.2353	100
	98.3871	1.6129	100	9.25926	90.7407	100				93.5484	6.45161	100	13.7255	86.2745	100
Replicate N2	87.5	12.5	100	10.7143	89.2857	100			Replicate N2	96.6102	3.38983	100	5.66038	94.3396	100
	96.0784	3.92157	100	11.7647	88.2353	100				95.5882	4.41176	100	14.8148	85.1852	100
	94.3396	5.66038	100	7.14286	92.8571	100				94.4444	5.55556	100	17.3077	82.6923	100
	91.9355	8.06452	100	5.66038	94.3396	100				96.9231	3.07692	100	11.7647	88.2353	100
Replicate N3	98.2143	1.78571	100	13.7255	86.2745	100			Replicate N3	98.2143	1.78571	100	0	100	100
	88.5246	11.4754	100	15.2542	84.7458	100				100	0	100	13.0435	86.9565	100
	90	10	100	7.54717	92.4528	100				100	0	100	7.40741	92.5926	100
	96	4	100	22.6415	77.3585	100				100	0	100	9.61538	90.3846	100
	DCS2-mAID-HA3 (-IAA)			DCS2-mAID-HA3 (+IAA)						PP2A-B2-mAID-HA3 (-IAA)			PP2A-B2-mAID-HA3 (+IAA)
Average %	complete cytokinesis	incomplete cytokinesis		complete cytokinesis	incomplete cytokinesis				Average %	complete cytokinesis	incomplete cytokinesis		complete cytokinesis	incomplete cytokinesis
# of vacuole			Total			Total			# of vacuole			Total			Total
Replicate N1	98.1988	1.80117	100	14.2766	85.7234	100			Replicate N1	96.7634	3.23663	100	15.1782	84.8218	100
Replicate N2	92.4634	7.53662	100	8.82056	91.1794	100			Replicate N2	95.8915	4.10852	100	12.3869	87.6131	100
Replicate N3	93.1847	6.81528	100	14.7921	85.2079	100			Replicate N3	99.5536	0.446429	100	7.51657	92.4834	100
