# Supplementary material for: Cytokinetic abscission in Toxoplasma gondii is governed by protein phosphatase 2A and the daughter cell scaffold complex
Source: EMBO J. 2024 Jul 15;43(17):11. doi: 10.1038/s44318-024-00171-9 (PMC11377541; doi:10.1038/s44318-024-00171-9)
Supplement: Supplementary file 15 — Source data Fig. 6 [file 44318_2024_171_MOESM15_ESM.zip › Figure 6/6G/DCS2_PP2A-B2_motherconoid.xlsx]

## Sheet: Fig 6G
Fig 6G_DCS2_PP2A-B2motherconoid
			mother conoid visible	no mother conoid	% mother conoid visible	% no mother conoid	Total
Rep 1	DCS2	-IAA	9	100	8.25688	91.7431	100
	DCS2	+IAA	49	59	45.3704	54.6296	100
Rep 2	DCS2	-IAA	5	107	4.46429	95.5357	100
	DCS2	+IAA	43	62	40.9524	59.0476	100
Rep 3	DCS2	-IAA	4	104	3.7037	96.2963	100
	DCS2	+IAA	47	61	43.5185	56.4815	100
Rep 1	PP2A-B2	-IAA	4	104	3.7037	96.2963	100
	PP2A-B2	+IAA	44	57	43.5644	56.4356	100
Rep 2	PP2A-B2	-IAA	5	120	4	96	100
	PP2A-B2	+IAA	44	62	41.5094	58.4906	100
Rep 3	PP2A-B2	-IAA	7	117	5.64516	94.3548	100
	PP2A-B2	+IAA	50	55	47.619	52.381	100
