# Supplementary material for: Cytokinetic abscission in Toxoplasma gondii is governed by protein phosphatase 2A and the daughter cell scaffold complex
Source: EMBO J. 2024 Jul 15;43(17):11. doi: 10.1038/s44318-024-00171-9 (PMC11377541; doi:10.1038/s44318-024-00171-9)
Supplement: Supplementary file 15 — Source data Fig. 6 [file 44318_2024_171_MOESM15_ESM.zip › Figure 6/6H/DCS2_PP2A-B2_SAG1excess.xlsx]

## Sheet: Fig 6H
Fig 6H DCS2_PP2A-B2_SAG1excess
			normal	accumulation	% normal	% accumulation	Total
Rep 1	Tir1	-IAA	100	3	97.0874	2.91262	100
	Tir1	+IAA	103	7	93.6364	6.36364	100
Rep 2	Tir1	-IAA	100	6	94.3396	5.66038	100
	Tir1	+IAA	103	4	96.2617	3.73832	100
Rep 3	Tir1	-IAA	100	4	96.1538	3.84615	100
	Tir1	+IAA	109	9	92.3729	7.62712	100
Rep 1	DCS2	-IAA	104	11	90.4348	9.56522	100
	DCS2	+IAA	82	33	71.3043	28.6957	100
Rep 2	DCS2	-IAA	106	7	93.8053	6.19469	100
	DCS2	+IAA	82	31	72.5664	27.4336	100
Rep 3	DCS2	-IAA	104	5	95.4128	4.58716	100
	DCS2	+IAA	79	35	69.2982	30.7018	100
Rep 1	PP2A-B2	-IAA	94	10	90.3846	9.61538	100
	PP2A-B2	+IAA	86	26	76.7857	23.2143	100
Rep 2	PP2A-B2	-IAA	104	7	93.6937	6.30631	100
	PP2A-B2	+IAA	81	35	69.8276	30.1724	100
Rep 3	PP2A-B2	-IAA	99	10	90.8257	9.17431	100
	PP2A-B2	+IAA	76	40	65.5172	34.4828	100
