# Supplementary material for: Cytokinetic abscission in Toxoplasma gondii is governed by protein phosphatase 2A and the daughter cell scaffold complex
Source: EMBO J. 2024 Jul 15;43(17):11. doi: 10.1038/s44318-024-00171-9 (PMC11377541; doi:10.1038/s44318-024-00171-9)
Supplement: Supplementary file 16 — Source data Fig. 7 [file 44318_2024_171_MOESM16_ESM.zip]

Archive with 48 entries (39 files):
- Figure 7/
- Figure 7/7A/
- Figure 7/7A/DCS2_PP2A-B2_growth.xlsx
- Figure 7/7B/
- Figure 7/7B/GAP45_DCS2+IAA.tif
- Figure 7/7B/GAP45_DCS2-IAA.tif
- Figure 7/7B/GAP45_PP2A-B2+IAA.tif
- Figure 7/7B/GAP45_PP2A-B2-IAA.tif
- Figure 7/7B/GAP45_Tir1+IAA.tif
- Figure 7/7B/GAP45_Tir1-IAA.tif
- Figure 7/7B/GRA3_DCS2+IAA.tif
- Figure 7/7B/GRA3_DCS2-IAA.tif
- Figure 7/7B/GRA3_PP2A-B2+IAA.tif
- Figure 7/7B/GRA3_PP2A-B2-IAA.tif
- Figure 7/7B/GRA3_Tir1+IAA.tif
- Figure 7/7B/GRA3_Tir1-IAA.tif
- Figure 7/7C/
- Figure 7/7C/DCS2_Invasion.xlsx
- Figure 7/7C/PP2A-B2_Invasion.xlsx
- Figure 7/7D/
- Figure 7/7D/SAG1_DCS2+IAA.tif
- Figure 7/7D/SAG1_DCS2-IAA.tif
- Figure 7/7D/SAG1_PP2A-B2+IAA.tif
- Figure 7/7D/SAG1_PP2A-B2-IAA.tif
- Figure 7/7E/
- Figure 7/7E/DCS2_PP2A-B2_quantifGliding.xlsx
- Figure 7/7F/
- Figure 7/7F/DCS1+IAA.JPG
- Figure 7/7F/DCS1-IAA.JPG
- Figure 7/7F/DCS1_24IAA_wo.JPG
- Figure 7/7F/DCS1_48IAA_wo.JPG
- Figure 7/7F/DCS2+IAA.JPG
- Figure 7/7F/DCS2-IAA.JPG
- Figure 7/7F/DCS2_24IAA_wo.JPG
- Figure 7/7F/DCS2_48IAA_wo.JPG
- Figure 7/7F/GAPM3+IAA.JPG
- Figure 7/7F/GAPM3-IAA.JPG
- Figure 7/7F/GAPM3_24IAA_wo.JPG
- Figure 7/7F/GAPM3_48IAA_wo.JPG
- Figure 7/7F/PP2A-B2+IAA.JPG
- Figure 7/7F/PP2A-B2-IAA.JPG
- Figure 7/7F/PP2A-B2_24IAA_wo.JPG
- Figure 7/7F/PP2A-B2_48IAA_wo.JPG
- Figure 7/7F/Thumbs.db
- Figure 7/7G/
- Figure 7/7G/DCS1_DCS2_PP2A-B2_WBreversibility-01.tif
- Figure 7/7H/
- Figure 7/7H/DCS1_DCS2_PP2A-B2Reversibility.xlsx
