# Supplementary material for: Cytokinetic abscission in Toxoplasma gondii is governed by protein phosphatase 2A and the daughter cell scaffold complex
Source: EMBO J. 2024 Jul 15;43(17):11. doi: 10.1038/s44318-024-00171-9 (PMC11377541; doi:10.1038/s44318-024-00171-9)
Supplement: Supplementary file 16 — Source data Fig. 7 [file 44318_2024_171_MOESM16_ESM.zip › Figure 7/7A/DCS2_PP2A-B2_growth.xlsx]

## Sheet: Fig 7A
Fig 7A- Quantification intracellular growth
raw count	Tir1 (-IAA)					Tir1 (+IAA)					DCS2-mAID-HA3 (-IAA)					DCS2-mAID-HA3 (+IAA)					PP2A-B2-mAID-HA3 (-IAA)					PP2A-B2-mAID-HA3 (+IAA)
# parasite per vacuole	2	4	8	16	Total	2	4	8	16	Total	2	4	8	16	Total	2	4	8	16	Total	2	4	8	16	Total	2	4	8	16	Total
Replicate N1	44	92	113	4	253	42	106	85	1	234	33	86	77	9	205	72	75	56	1	204	36	81	72	14	203	84	83	39	0	206
Replicate N2	48	124	115	4	291	60	105	105	6	276	31	79	98	7	215	67	94	58	0	219	54	85	67	1	207	67	104	40	0	211
Replicate N3	28	67	109	5	209	33	72	102	7	214	49	78	76	3	206	44	94	61	0	199	30	84	86	3	203	61	96	44	0	201
%	Tir1 (-IAA)					Tir1 (+IAA)					DCS2-mAID-HA3 (-IAA)					DCS2-mAID-HA3 (+IAA)					PP2A-B2-mAID-HA3 (-IAA)					PP2A-B2-mAID-HA3 (+IAA)
# parasite per vacuole	2	4	8	16	Total	2	4	8	16	Total	2	4	8	16	Total	2	4	8	16	Total	2	4	8	16	Total	2	4	8	16	Total
Replicate N1	17.3913	36.3636	44.664	1.58103	100	17.9487	45.2991	36.3248	0.42735	100	16.0976	41.9512	37.561	4.39024	100	35.2941	36.7647	27.451	0.490196	100	17.734	39.9015	35.468	6.89655	100	40.7767	40.2913	18.932	0	100
Replicate N2	16.4948	42.6117	39.5189	1.37457	100	21.7391	38.0435	38.0435	2.17391	100	14.4186	36.7442	45.5814	3.25581	100	30.5936	42.9224	26.484	0	100	26.087	41.0628	32.3671	0.483092	100	31.7536	49.2891	18.9573	0	100
Replicate N3	13.3971	32.0574	52.1531	2.39234	100	15.4206	33.6449	47.6636	3.27103	100	23.7864	37.8641	36.8932	1.45631	100	22.1106	47.2362	30.6533	0	100	14.7783	41.3793	42.3645	1.47783	100	30.3483	47.7612	21.8905	0	100
Average %	Tir1 (-IAA)					Tir1 (+IAA)					DCS2-mAID-HA3 (-IAA)					DCS2-mAID-HA3 (+IAA)					PP2A-B2-mAID-HA3 (-IAA)					PP2A-B2-mAID-HA3 (+IAA)
# parasite per vacuole	2	4	8	16	Total	2	4	8	16	Total	2	4	8	16	Total	2	4	8	16	Total	2	4	8	16	Total	2	4	8	16	Total
	15.7611	37.0109	45.4453	1.78265	100	18.3695	38.9958	40.6773	1.95743	100	18.1009	38.8532	40.0119	3.03412	100	29.3328	42.3078	28.1961	0.163399	100	19.5331	40.7812	36.7332	2.95249	100	34.2928	45.7805	19.9266	0	100
