# Supplementary material for: Cytokinetic abscission in Toxoplasma gondii is governed by protein phosphatase 2A and the daughter cell scaffold complex
Source: EMBO J. 2024 Jul 15;43(17):11. doi: 10.1038/s44318-024-00171-9 (PMC11377541; doi:10.1038/s44318-024-00171-9)
Supplement: Supplementary file 16 — Source data Fig. 7 [file 44318_2024_171_MOESM16_ESM.zip › Figure 7/7C/DCS2_Invasion.xlsx]

## Sheet: Fig 7C
Fig 7C_DCS2_Invasion
Replicate N1
	Tir1 (- IAA)			Tir1 (+ IAA)			DCS2-mAID-HA3 (-IAA)			DCS2-mAID-HA3 (+IAA)
	IN	OUT	Sum	IN	OUT	Sum	IN	OUT	Sum	IN	OUT	Sum
Technical replicate 1	212	100	312	240	71	311	237	73	310	80	236	316
Technical replicate 2	239	78	317	210	100	310	227	76	303	48	262	310
Technical replicate 3	248	75	323	274	71	345	223	81	304	46	241	287
Average %	72.3645	27.6355	100	78.2954	21.7046	100	74.9034	25.0966	100	20.6722	79.3278	100
Replicate N2
	Tir1 (- IAA)			Tir1 (+ IAA)			DCS2-mAID-HA3 (-IAA)			DCS2-mAID-HA3 (+IAA)
	IN	OUT	Sum	IN	OUT	Sum	IN	OUT	Sum	IN	OUT	Sum
Technical replicate 1	236	85	321	216	90	306	221	80	301	62	263	325
Technical replicate 2	232	82	314	239	79	318	224	88	312	44	275	319
Technical replicate 3	225	90	315	234	80	314	230	83	313	45	264	309
Average %	72.4744	27.5256	100	72.5553	27.4447	100	73.4522	26.5478	100	16.82	83.18	317.667
Replicate N3
	Tir1 (- IAA)			Tir1 (+ IAA)			DCS2-mAID-HA3 (-IAA)			DCS2-mAID-HA3 (+IAA)
	IN	OUT	Sum	IN	OUT	Sum	IN	OUT	Sum	IN	OUT	Sum
Technical replicate 1	215	86	301	242	63	305	233	84	317	50	251	301
Technical replicate 2	224	89	313	229	82	311	222	93	315	52	274	326
Technical replicate 3	222	84	306	201	99	300	214	88	302	88	253	341
Average %	71.9888	28.0112	100	73.1721	26.8279	100	72.1813	27.8187	100	21.2089	78.7911	100
