# Supplementary material for: Cytokinetic abscission in Toxoplasma gondii is governed by protein phosphatase 2A and the daughter cell scaffold complex
Source: EMBO J. 2024 Jul 15;43(17):11. doi: 10.1038/s44318-024-00171-9 (PMC11377541; doi:10.1038/s44318-024-00171-9)
Supplement: Supplementary file 16 — Source data Fig. 7 [file 44318_2024_171_MOESM16_ESM.zip › Figure 7/7C/PP2A-B2_Invasion.xlsx]

## Sheet: Fig 7C
Fig 7C_PP2A-B2_Invasion
	Tir1 (- IAA)			Tir1 (+ IAA)			PP2A-B2-mAID-HA3 (- IAA)			PP2A-B2-mAID-HA3 (+ IAA)
	IN	OUT	Sum	IN	OUT	Sum	IN	OUT	Sum	IN	OUT	Sum
Biological replicate 1	92	42	134	108	40	148	103	37	140	22	95	117
Biological replicate 2	121	28	149	101	30	131	113	41	154	20	109	129
Biological replicate 3	119	35	154	105	36	141	117	49	166	14	113	127
Average %	75.7125	24.2875	100	74.8468	25.1532	100	72.4767	27.5233	100	15.1103	84.8897	100
% Biological replicate 1	68.6567	31.3433	100	72.973	27.027	100	73.5714	26.4286	100	18.8034	81.1966	100
% Biological replicate 2	81.2081	18.7919	100	77.0992	22.9008	100	73.3766	26.6234	100	15.5039	84.4961	100
% Biological replicate 3	77.2727	22.7273	100	74.4681	25.5319	100	70.4819	29.5181	100	11.0236	88.9764	100
