# Supplementary material for: Cytokinetic abscission in Toxoplasma gondii is governed by protein phosphatase 2A and the daughter cell scaffold complex
Source: EMBO J. 2024 Jul 15;43(17):11. doi: 10.1038/s44318-024-00171-9 (PMC11377541; doi:10.1038/s44318-024-00171-9)
Supplement: Supplementary file 16 — Source data Fig. 7 [file 44318_2024_171_MOESM16_ESM.zip › Figure 7/7E/DCS2_PP2A-B2_quantifGliding.xlsx]

## Sheet: Fig 2H
Fig 2H - Quantification gliding
Replicate N1
	Tir1 (- IAA)	Tir1 (+ IAA)	DCS2-mAID-HA3 (- IAA)	DCS2-mAID-HA3 (+ IAA)	PP2A-B2-mAID-HA3 (-IAA)	PP2A-B2-mAID-HA3 (+IAA)
1- Parasite nb	61	102	110	19	127	59
1- Trail nb	40	117	99	7	100	2
2- Parasite nb	68			16		51
2- Trail nb	50			2		4
3- Parasite nb				67
3- Trail nb				4
sum parasite	129	102	110	102	127	110
sum trail	90	117	99	13	100	6
trail / parasite	0.697674	1.14706	0.9	0.127451	0.787402	0.0545455
Replicate N2
	Tir1 (- IAA)	Tir1 (+ IAA)	DCS2-mAID-HA3 (- IAA)	DCS2-mAID-HA3 (+ IAA)	PP2A-B2-mAID-HA3 (-IAA)	PP2A-B2-mAID-HA3 (+IAA)
1- Parasite nb	86	81	50	25	53	55
1- Trail nb	77	86	25	0	53	0
2- Parasite nb	17	24	54	17	73	49
2- Trail nb	16	23	48	2	75	5
3- Parasite nb				22
3- Trail nb				3
4- Parasite nb				21
4- Trail nb				1
				22
				4
sum parasite	103	105	104	107	126	104
sum trail	93	109	73	10	128	5
trail / parasite	0.902913	1.0381	0.701923	0.0934579	1.01587	0.0480769
Replicate N3
	Tir1 (- IAA)	Tir1 (+ IAA)	DCS2-mAID-HA3 (- IAA)	DCS2-mAID-HA3 (+ IAA)	PP2A-B2-mAID-HA3 (-IAA)	PP2A-B2-mAID-HA3 (+IAA)
1- Parasite nb	65	61	45	130	66	60
1- Trail nb	40	55	28	8	41	4
2- Parasite nb	54	57	59		64	51
2- Trail nb	46	50	39		44	4
3- Parasite nb
3- Trail nb
sum parasite	119	118	104	130	130	111
sum trail	86	105	67	8	85	8
trail / parasite	0.722689	0.889831	0.644231	0.0615385	0.653846	0.0720721
