# Supplementary material for: Cytokinetic abscission in Toxoplasma gondii is governed by protein phosphatase 2A and the daughter cell scaffold complex
Source: EMBO J. 2024 Jul 15;43(17):11. doi: 10.1038/s44318-024-00171-9 (PMC11377541; doi:10.1038/s44318-024-00171-9)
Supplement: Supplementary file 16 — Source data Fig. 7 [file 44318_2024_171_MOESM16_ESM.zip › Figure 7/7H/DCS1_DCS2_PP2A-B2Reversibility.xlsx]

## Sheet: Fig 7H
Fig 7H_QuantifReversibility
	Biological Replicate N1							Biological Replicate N2							Biological Replicate N3
		DCS1-IAA	DCS1+IAA 24h	DCS1 rev 2h	DCS1 rev 6h	DCS1 rev 10h			DCS1-IAA	DCS1+IAA 24h	DCS1 rev 2h	DCS1 rev 6h	DCS1 rev 10h			DCS1-IAA	DCS1+IAA 24h	DCS1 rev 2h	DCS1 rev 6h	DCS1 rev 10h
	Normal	99	6	13	27	54		Normal	113	9	20	37	59		Normal	100	6	11	20	79
	Abnormal	1	104	101	91	48		Abnormal	3	112	104	107	40		Abnormal	1	110	125	97	37
	total	100	110	114	118	102		total	116	121	124	144	99		total	101	116	136	117	116
	% abnormal	1	94.5455	88.5965	77.1186	47.0588		% abnormal	2.58621	92.562	83.871	74.3056	40.404		% abnormal	0.990099	94.8276	91.9118	82.906	31.8966
	% normal	99	5.45455	11.4035	22.8814	52.9412		% normal	97.4138	7.43802	16.129	25.6944	59.596		% normal	99.0099	5.17241	8.08824	17.094	68.1034
		DCS2-IAA	DCS2+IAA 24h	DCS2 rev 2h	DCS2 rev 6h	DCS2 rev 10h			DCS2-IAA	DCS2+IAA 24h	DCS2 rev 2h	DCS2 rev 6h	DCS2 rev 10h			DCS2-IAA	DCS2+IAA 24h	DCS2 rev 2h	DCS2 rev 6h	DCS2 rev 10h
	Normal	100	2	1	15	97		Normal	100	0	0	9	94		Normal	100	0	0	9	96
	Abnormal	3	100	115	113	11		Abnormal	0	100	100	102	17		Abnormal	0	100	100	118	37
	total	103	102	116	128	108		total	100	100	100	111	111		total	100	100	100	127	133
	% abnormal	2.91262	98.0392	99.1379	88.2812	10.1852		% abnormal	0	100	100	91.8919	15.3153		% abnormal	0	100	100	92.9134	27.8195
	% normal	97.0874	1.96078	0.862069	11.7188	89.8148		% normal	100	0	0	8.10811	84.6847		% normal	100	0	0	7.08661	72.1805
		PP2A-B2-IAA	PP2A-B2+IAA 24h	PP2A-B2rev 2h	PP2A-B2 rev 6h	PP2A-B2 rev 10h			PP2A-B2-IAA	PP2A-B2+IAA 24h	PP2A-B2rev 2h	PP2A-B2 rev 6h	PP2A-B2 rev 10h			PP2A-B2-IAA	PP2A-B2+IAA 24h	PP2A-B2rev 2h	PP2A-B2 rev 6h	PP2A-B2 rev 10h
	Normal	100	6	4	12	54		Normal	100	0	1	10	40		Normal	100	2	2	2	35
	Abnormal	0	117	100	122	70		Abnormal	1	100	100	117	71		Abnormal	1	100	100	100	75
	total	100	123	104	134	124		total	101	100	101	127	111		total	101	102	102	102	110
	% abnormal	0	95.122	96.1538	91.0448	56.4516		% abnormal	0.990099	100	99.0099	92.126	63.964		% abnormal	0.990099	98.0392	98.0392	98.0392	68.1818
	% normal	100	4.87805	3.84615	8.95522	43.5484		% normal	99.0099	0	0.990099	7.87402	36.036		% normal	99.0099	1.96078	1.96078	1.96078	31.8182
