# Supplementary material for: Cytokinetic abscission in Toxoplasma gondii is governed by protein phosphatase 2A and the daughter cell scaffold complex
Source: EMBO J. 2024 Jul 15;43(17):11. doi: 10.1038/s44318-024-00171-9 (PMC11377541; doi:10.1038/s44318-024-00171-9)
Supplement: Supplementary file 17 — Source data Fig. 9 [file 44318_2024_171_MOESM17_ESM.zip]

Archive with 73 entries (59 files):
- Figure 9/
- Figure 9/9A/
- Figure 9/9A/IMC1_DC_elongation.tif
- Figure 9/9A/IMC1_DC_formation.tif
- Figure 9/9A/IMC1_non_dividing.tif
- Figure 9/9A/Myc_PP2A-A2_DC_elongation.tif
- Figure 9/9A/Myc_PP2A-A2_DC_formation.tif
- Figure 9/9A/Myc_PP2A-A2_non_dividing.tif
- Figure 9/9A/Thumbs.db
- Figure 9/9B/
- Figure 9/9B/IMC1_DC_elongation.tif
- Figure 9/9B/IMC1_DC_formation.tif
- Figure 9/9B/IMC1_non_dividing.tif
- Figure 9/9B/Thumbs.db
- Figure 9/9B/Ty_PP2A-C2_DC_elongation.tif
- Figure 9/9B/Ty_PP2A-C2_DC_formation.tif
- Figure 9/9B/Ty_PP2A-C2_non_dividing.tif
- Figure 9/9C/
- Figure 9/9C/PP2A-A2_downregulation_myc_catalase.tif
- Figure 9/9D/
- Figure 9/9D/PP2A-C2_downregulation_Ty_catalase.tif
- Figure 9/9E/
- Figure 9/9E/iKD-PP2A-A2_+ATc.JPG
- Figure 9/9E/iKD-PP2A-A2_+ATc_24h.JPG
- Figure 9/9E/iKD-PP2A-A2_+ATc_48h.JPG
- Figure 9/9E/iKD-PP2A-A2_-ATc.JPG
- Figure 9/9E/RH_+ATc.JPG
- Figure 9/9E/RH_+ATc_24h.JPG
- Figure 9/9E/RH_+ATc_48h.JPG
- Figure 9/9E/RH_-ATc.JPG
- Figure 9/9F/
- Figure 9/9F/PA_DiCre_+Rapa.JPG
- Figure 9/9F/PA_DiCre_-Rapa.JPG
- Figure 9/9F/Pa_PP2A-C2_+Rapa.JPG
- Figure 9/9F/PA_PP2A-C2_-Rapa.JPG
- Figure 9/9F/Thumbs.db
- Figure 9/9G/
- Figure 9/9G/PP2A-A2_quantifInvasion.xlsx
- Figure 9/9H/
- Figure 9/9H/PP2A-C2_quantifInvasion.xlsx
- Figure 9/9H/~$PP2A-C2_quantifInvasion.xlsx
- Figure 9/9I/
- Figure 9/9I/GAP45_iKD-PP2A-A2_+ATc.tif
- Figure 9/9I/GAP45_iKD-PP2A-A2_-Atc.tif
- Figure 9/9I/GAP45_RH_+Atc.tif
- Figure 9/9I/GAP45_RH_-ATc.tif
- Figure 9/9I/GRA3_iKD-PP2A-A2_+ATc.tif
- Figure 9/9I/GRA3_iKD-PP2A-A2_-Atc.tif
- Figure 9/9I/GRA3_RH_+Atc.tif
- Figure 9/9I/GRA3_RH_-ATc.tif
- Figure 9/9I/Thumbs.db
- Figure 9/9J/
- Figure 9/9J/GAP45_DiCre_+RAPA.tif
- Figure 9/9J/GAP45_DiCre_-RAPA.tif
- Figure 9/9J/GAP45_iKD-PP2A-C2_+RAPA.tif
- Figure 9/9J/GAP45_iKD-PP2A-C2_-RAPA.tif
- Figure 9/9J/GRA3_DiCre_+RAPA.tif
- Figure 9/9J/GRA3_DiCre_-RAPA.tif
- Figure 9/9J/GRA3_iKD-PP2A-C2_+RAPA.tif
- Figure 9/9J/GRA3_iKD-PP2A-C2_-RAPA.tif
- Figure 9/9K/
- Figure 9/9K/SAG1_iKD-PP2A-C2_+RAPA.tif
- Figure 9/9K/SAG1_iKD-PP2A-C2_-RAPA.tif
- Figure 9/9K/Tub_iKD-PP2A-C2_+RAPA.tif
- Figure 9/9K/Tub_iKD-PP2A-C2_-RAPA.tif
- Figure 9/9L/
- Figure 9/9L/IMC1_iKD-PP2A-A2_+Atc.tif
- Figure 9/9L/IMC1_iKD-PP2A-A2_-Atc.tif
- Figure 9/9L/SAG1_iKD-PP2A-A2_+Atc.tif
- Figure 9/9L/SAG1_iKD-PP2A-A2_-Atc.tif
- Figure 9/9L/Thumbs.db
- Figure 9/9M/
- Figure 9/9M/PP2A-C2_cytokinesis.xlsx
