# Supplementary material for: Cytokinetic abscission in Toxoplasma gondii is governed by protein phosphatase 2A and the daughter cell scaffold complex
Source: EMBO J. 2024 Jul 15;43(17):11. doi: 10.1038/s44318-024-00171-9 (PMC11377541; doi:10.1038/s44318-024-00171-9)
Supplement: Supplementary file 17 — Source data Fig. 9 [file 44318_2024_171_MOESM17_ESM.zip › Figure 9/9G/PP2A-A2_quantifInvasion.xlsx]

## Sheet: Fig 9G
Fig 9G Invasion
	RH (-Atc)			RH (+Atc)			iKD-PP2A-A2 (-Atc)			iKD-PP2A-A2 (+Atc)
	IN	OUT	Sum	IN	OUT	Sum	IN	OUT	Sum	IN	OUT	Sum
Replicate N1	147	48	195	145	39	184	251	54	305	120	117	237
Replicate N2	128	27	155	85	28	113	283	41	324	110	167	277
Replicate N3	156	31	187	158	52	210	282	80	362	122	113	235
Average %	80.4626	19.5374	100	76.4212	23.5788	100	82.5138	17.4862	100	47.4197	52.5803	100
