# Supplementary material for: Cytokinetic abscission in Toxoplasma gondii is governed by protein phosphatase 2A and the daughter cell scaffold complex
Source: EMBO J. 2024 Jul 15;43(17):11. doi: 10.1038/s44318-024-00171-9 (PMC11377541; doi:10.1038/s44318-024-00171-9)
Supplement: Supplementary file 17 — Source data Fig. 9 [file 44318_2024_171_MOESM17_ESM.zip › Figure 9/9H/PP2A-C2_quantifInvasion.xlsx]

## Sheet: Fig 9H
Fig 9H Invasion
	DiCre (-rapa)			DiCre (+rapa)			iKD-PP2A-C2 (-rapa)			iKD-PP2A-C2 (+rapa)
	IN	OUT	Sum	IN	OUT	Sum	IN	OUT	Sum	IN	OUT	Sum
Replicate N1	350	92	442	193	66	259	157	52	209	63	133	196
Replicate N2	341	83	424	258	81	339	185	75	260	46	135	181
Replicate N3	343	65	408	231	57	288	233	94	327	28	129	157
Average %	81.2262	18.7738	100	76.944	23.056	100	72.5091	27.4909	100	25.1305	74.8695	100
