# Supplementary material for: Cytokinetic abscission in Toxoplasma gondii is governed by protein phosphatase 2A and the daughter cell scaffold complex
Source: EMBO J. 2024 Jul 15;43(17):11. doi: 10.1038/s44318-024-00171-9 (PMC11377541; doi:10.1038/s44318-024-00171-9)
Supplement: Supplementary file 17 — Source data Fig. 9 [file 44318_2024_171_MOESM17_ESM.zip › Figure 9/9M/PP2A-C2_cytokinesis.xlsx]

## Sheet: Fig 9M
Fig 9M - Quantification cytokinesis
	DiCre (-rapa)			DiCre (+rapa)			iKD-PP2A-C2 (-rapa)			iKD-PP2A-C2 (+rapa)
Raw count	complete cytokinesis	incomplete cytokinesis		complete cytokinesis	incomplete cytokinesis		complete cytokinesis	incomplete cytokinesis		complete cytokinesis	incomplete cytokinesis
# of vacuole			Total			Total			Total			Total
Replicate N1	100	4	104	100	4	104	102	10	112	24	141	165
Replicate N2	100	5	105	100	3	103	107	8	115	19	150	169
Replicate N3	107	2	109	100	5	105	100	6	106	14	124	138
	DiCre (-rapa)			DiCre (+rapa)			iKD-PP2A-C2 (-rapa)			iKD-PP2A-C2 (+rapa)
%	complete cytokinesis	incomplete cytokinesis		complete cytokinesis	incomplete cytokinesis		complete cytokinesis	incomplete cytokinesis		complete cytokinesis	incomplete cytokinesis
# of vacuole			Total			Total			Total			Total
Replicate N1	96.1538	3.84615	100	96.1538	3.84615	100	91.0714	8.92857	100	14.5455	85.4545	100
Replicate N2	95.2381	4.7619	100	97.0874	2.91262	100	93.0435	6.95652	100	11.2426	88.7574	100
Replicate N3	98.1651	1.83486	100	95.2381	4.7619	100	94.3396	5.66038	100	10.1449	89.8551	100
	DiCre (-rapa)			DiCre (+rapa)			iKD-PP2A-C2 (-rapa)			iKD-PP2A-C2 (+rapa)
Average %	complete cytokinesis	incomplete cytokinesis		complete cytokinesis	incomplete cytokinesis		complete cytokinesis	incomplete cytokinesis		complete cytokinesis	incomplete cytokinesis
# of vacuole			Total			Total			Total			Total
Replicate N1	96.1538	3.84615	100	96.1538	3.84615	100	91.0714	8.92857	100	14.5455	85.4545	100
Replicate N2	95.2381	4.7619	100	97.0874	2.91262	100	93.0435	6.95652	100	11.2426	88.7574	100
Replicate N3	98.1651	1.83486	100	95.2381	4.7619	100	94.3396	5.66038	100	10.1449	89.8551	100
